# Supplementary material for: Immune cell subsets and their gene expression profiles from human PBMC isolated by Vacutainer Cell Preparation Tube (CPT™) and standard density gradient
Source: BMC Immunol. 2015 Aug 26;16:48. doi: 10.1186/s12865-015-0113-0 (PMC4549105; doi:10.1186/s12865-015-0113-0)
Supplement: Additional file 1: Table S1. — Comparison of gene expression of total PBMC isolated using CPT and Ficoll. A two-group comparison with permutation analysis for differential expression was performed, as described in Methods, on the microarray data to identify differentially expressed genes between PBMC isolated by the CPT and Ficoll methods. Probsets are ranked according to the FDR value. File format: CSV (CSV 26347 kb) [file 12865_2015_113_MOESM1_ESM.csv]

Probe_set_id	Unadjusted P-value	FDR	log2FC	Exp Group Log2 Mean	Control Group Log2 Mean	Gene.Description	Unigene	LocusLink	OMIM	Gene.Symbol	SeqDerivedFrom	GO_biological_process	GO_molecular_function	GO_cellular_component
209774_x_at	4.92E-06	0.25328	-5.830832646	6.075814222	11.91718294	chemokine (C-X-C motif) ligand 2	Hs.590921	2920	139110	CXCL2	M57731	0006935 // chemotaxis // traceable author statement /// 0006954 // inflammatory response // traceable author statement /// 0006955 // immune response // inferred from electronic annotation /// 0007186 // G-protein coupled receptor protein signaling pathway	0008009 // chemokine activity // traceable author statement /// 0005125 // cytokine activity // inferred from electronic annotation /// 0008009 // chemokine activity // inferred from electronic annotation	0005576 // extracellular region // inferred from electronic annotation /// 0005615 // extracellular space // traceable author statement /// 0005625 // soluble fraction // traceable author statement /// 0005615 // extracellular space // inferred from electr
208792_s_at	2.58E-05	0.25328	-0.39448849	11.89619311	12.29321401	clusterin	Hs.436657	1191	185430	CLU	M25915	0006629 // lipid metabolism // non-traceable author statement /// 0006915 // apoptosis // inferred from electronic annotation /// 0006958 // complement activation, classical pathway // inferred from electronic annotation /// 0008219 // cell death // inferr	0005515 // protein binding // inferred from physical interaction	0005615 // extracellular space // non-traceable author statement /// 0005615 // extracellular space // inferred from electronic annotation
203400_s_at	3.77E-05	0.25328	-0.908207524	3.137646049	4.056998452	transferrin	Hs.518267	7018	190000 /	TF	NM_001063	0006811 // ion transport // inferred from electronic annotation /// 0006826 // iron ion transport // inferred from electronic annotation /// 0006879 // iron ion homeostasis // inferred from electronic annotation /// 0006810 // transport // inferred from el	0008199 // ferric iron binding // inferred from electronic annotation /// 0046872 // metal ion binding // inferred from electronic annotation /// 0005506 // iron ion binding // inferred from electronic annotation	0005576 // extracellular region // inferred from electronic annotation /// 0005576 // extracellular region // non-traceable author statement /// 0005615 // extracellular space // inferred from electronic annotation /// 0005768 // endosome // inferred from
243462_s_at	4.24E-05	0.25328	1.193183297	6.40609637	5.226457399	BTB (POZ) domain containing 3	Hs.244590	22903		BTBD3	BF590303		0005515 // protein binding // inferred from electronic annotation
232831_at	4.50E-05	0.25328	3.118941073	3.838458201	0.708990952	Leucine rich repeat and fibronectin type III domain containing 5	Hs.136893	145581		LRFN5	AA805239		0005515 // protein binding // inferred from electronic annotation	0016020 // membrane // inferred from electronic annotation /// 0016021 // integral to membrane // inferred from electronic annotation
1555581_a_at	4.79E-05	0.25328	1.378511623	2.58855578	1.190963223	tumor protein p73-like	Hs.137569	8626	103285 /	TP73L	AF075429	0001501 // skeletal development // inferred from electronic annotation /// 0001736 // establishment of planar polarity // inferred from electronic annotation /// 0006350 // transcription // inferred from electronic annotation /// 0006917 // induction of ap	0003700 // transcription factor activity // inferred from electronic annotation /// 0008270 // zinc ion binding // inferred from electronic annotation /// 0016563 // transcriptional activator activity // inferred from direct assay /// 0016563 // transcript	0005634 // nucleus // inferred from direct assay /// 0005634 // nucleus // non-traceable author statement /// 0005634 // nucleus // inferred from electronic annotation
222714_s_at	5.13E-05	0.25328	-0.495095062	8.552437266	9.044750017	lactamase, beta 2	Hs.118554	51110		LACTB2	BC000878
202859_x_at	5.14E-05	0.25328	-2.706891132	10.5885298	13.25866424	interleukin 8	Hs.624	3576	146930	IL8	NM_000584	0001525 // angiogenesis // traceable author statement /// 0006928 // cell motility // traceable author statement /// 0006935 // chemotaxis // traceable author statement /// 0006954 // inflammatory response // traceable author statement /// 0006955 // immun	0005153 // interleukin-8 receptor binding // inferred from physical interaction /// 0005515 // protein binding // inferred from physical interaction /// 0008009 // chemokine activity // traceable author statement /// 0005125 // cytokine activity // inferre	0005576 // extracellular region // inferred from electronic annotation /// 0005615 // extracellular space // traceable author statement /// 0005615 // extracellular space // inferred from electronic annotation
234573_at	5.19E-05	0.25328	0.489473144	8.894983522	8.412040391	CDNA: FLJ22632 fis, clone HSI06473	Hs.612911				AK026285
232801_at	5.70E-05	0.25328	1.437405312	2.643086136	1.211066229	RAD26L hypothetical protein	Hs.432364	375748		LOC375748	BG534457		0003677 // DNA binding // inferred from electronic annotation /// 0004386 // helicase activity // inferred from electronic annotation /// 0005524 // ATP binding // inferred from electronic annotation /// 0003676 // nucleic acid binding // inferred from ele
230580_at	5.80E-05	0.25328	0.445103978	10.48091477	10.04063828	Transcribed locus	Hs.145804				AI222805
235901_at	6.38E-05	0.25328	0.224426465	9.674949721	9.453755335	Transcribed locus	Hs.127279				BE671060
222793_at	6.46E-05	0.25328	-0.400085363	9.120037259	9.519938985	DEAD (Asp-Glu-Ala-Asp) box polypeptide 58	Hs.190622	23586	609631	DDX58	AK023661	0009615 // response to virus // inferred from electronic annotation /// 0045087 // innate immune response // inferred from electronic annotation /// 0006955 // immune response // inferred from electronic annotation	0000166 // nucleotide binding // inferred from electronic annotation /// 0003723 // RNA binding // inferred from electronic annotation /// 0005515 // protein binding // inferred from physical interaction /// 0005524 // ATP binding // inferred from electron
235607_at	6.49E-05	0.25328	1.101687591	9.263385255	8.14605066	gb:BF970044 /DB_XREF=gi:12337259 /DB_XREF=602272305F1 /CLONE=IMAGE:4360417 /FEA=EST /CNT=9 /TID=Hs.125208.0 /TIER=ConsEnd /STK=1 /UG=Hs.125208 /UG_TITLE=ESTs					BF970044
217980_s_at	8.07E-05	0.29417	-0.40914099	10.72016663	11.12973937	mitochondrial ribosomal protein L16	Hs.530734	54948		MRPL16	NM_017840	0006412 // protein biosynthesis // inferred from electronic annotation	0003735 // structural constituent of ribosome // inferred from electronic annotation	0005622 // intracellular // inferred from electronic annotation /// 0005739 // mitochondrion // inferred from electronic annotation /// 0005762 // mitochondrial large ribosomal subunit // inferred from electronic annotation /// 0005840 // ribosome // infer
235550_at	9.32E-05	0.30623	-3.087462841	1.695339808	4.742997568	microtubule-associated protein 9	Hs.61271	79884	610070	MAP9	AV751613	0007049 // cell cycle // inferred from electronic annotation /// 0007067 // mitosis // inferred from electronic annotation /// 0051301 // cell division // inferred from electronic annotation		0005874 // microtubule // inferred from electronic annotation
223267_at	0.000103173	0.30623	-0.468990203	10.09164925	10.56247026	RNA (guanine-9-) methyltransferase domain containing 1	Hs.651262	54931		RG9MTD1	AF226052	0008033 // tRNA processing // inferred from electronic annotation	0003723 // RNA binding // inferred from electronic annotation /// 0008175 // tRNA methyltransferase activity // inferred from electronic annotation
1553254_at	0.000109485	0.30623	2.125530882	3.346598803	1.18297659	melanoma antigen family E, 2	Hs.356869	139599		MAGEE2	NM_138703
53968_at	0.000123976	0.30623	-0.28821474	8.611761296	8.893980326	integrator complex subunit 5	Hs.458390	80789		INTS5	AI869988	0016180 // snRNA processing // inferred from direct assay	0005515 // protein binding // inferred from physical interaction	0005634 // nucleus // inferred from electronic annotation /// 0016020 // membrane // inferred from electronic annotation /// 0016021 // integral to membrane // inferred from electronic annotation /// 0032039 // integrator complex // inferred from direct as
1557322_at	0.000126693	0.30623	-0.439699554	5.678299871	6.123568031	zinc finger protein 230	Hs.193583	7773		ZNF230	BM972759	0006350 // transcription // inferred from electronic annotation /// 0006355 // regulation of transcription, DNA-dependent // inferred from electronic annotation	0003676 // nucleic acid binding // inferred from electronic annotation /// 0003677 // DNA binding // inferred from electronic annotation /// 0008270 // zinc ion binding // inferred from electronic annotation /// 0046872 // metal ion binding // inferred fro	0005622 // intracellular // inferred from electronic annotation /// 0005634 // nucleus // inferred from electronic annotation
45828_at	0.000127914	0.30623	-0.341094082	10.48162539	10.82733793	hypothetical protein FLJ10241	Hs.351099	55101		FLJ10241	AI768100	0006350 // transcription // inferred from electronic annotation /// 0006355 // regulation of transcription, DNA-dependent // inferred from electronic annotation	0003676 // nucleic acid binding // inferred from electronic annotation /// 0003677 // DNA binding // inferred from electronic annotation /// 0005515 // protein binding // inferred from electronic annotation /// 0008270 // zinc ion binding // inferred from	0005622 // intracellular // inferred from electronic annotation /// 0005634 // nucleus // inferred from electronic annotation
227329_at	0.000132961	0.30623	-0.267084759	8.722901805	8.987370774	zinc finger and BTB domain containing 46	Hs.585028	140685		ZBTB46	AU156821	0006350 // transcription // inferred from electronic annotation /// 0006355 // regulation of transcription, DNA-dependent // inferred from electronic annotation	0003676 // nucleic acid binding // inferred from electronic annotation /// 0005515 // protein binding // inferred from electronic annotation /// 0008270 // zinc ion binding // inferred from electronic annotation /// 0046872 // metal ion binding // inferred	0005622 // intracellular // inferred from electronic annotation /// 0005634 // nucleus // inferred from electronic annotation
230031_at	0.000139165	0.30623	-0.230751323	9.399770619	9.627340212	heat shock 70kDa protein 5 (glucose-regulated protein, 78kDa)	Hs.605502	3309	138120	HSPA5	AW052044	0006916 // anti-apoptosis // inferred from mutant phenotype /// 0006916 // anti-apoptosis // traceable author statement /// 0006983 // ER overload response // inferred from electronic annotation /// 0043154 // negative regulation of caspase activity // inf	0000166 // nucleotide binding // inferred from electronic annotation /// 0005509 // calcium ion binding // traceable author statement /// 0005524 // ATP binding // non-traceable author statement /// 0030674 // protein binding, bridging // non-traceable aut	0005634 // nucleus // inferred from direct assay /// 0005783 // endoplasmic reticulum // traceable author statement /// 0005788 // endoplasmic reticulum lumen // traceable author statement /// 0005793 // ER-Golgi intermediate compartment // inferred from d
228507_at	0.000146442	0.30623	-0.61117238	6.029934058	6.656232298	CDNA FLJ37884 fis, clone BRSTN2012451	Hs.386791				AI742043
230521_at	0.000153222	0.30623	-0.793549123	4.95706849	5.766921279	chromosome 9 open reading frame 100	Hs.648121	84904		C9orf100	BG028209	0035023 // regulation of Rho protein signal transduction // inferred from electronic annotation	0005085 // guanyl-nucleotide exchange factor activity // inferred from electronic annotation /// 0005089 // Rho guanyl-nucleotide exchange factor activity // inferred from electronic annotation	0005622 // intracellular // inferred from electronic annotation
204993_at	0.000156619	0.30623	-0.299726766	12.06091175	12.3533549	guanine nucleotide binding protein (G protein), alpha z polypeptide	Hs.584760	2781	139160	GNAZ	NM_002073	0007165 // signal transduction // inferred from electronic annotation /// 0007186 // G-protein coupled receptor protein signaling pathway // traceable author statement /// 0007186 // G-protein coupled receptor protein signaling pathway // inferred from ele	0000166 // nucleotide binding // inferred from electronic annotation /// 0003924 // GTPase activity // traceable author statement /// 0005057 // receptor signaling protein activity // traceable author statement /// 0005525 // GTP binding // inferred from e	0005624 // membrane fraction // inferred from electronic annotation /// 0005635 // nuclear envelope // traceable author statement /// 0005783 // endoplasmic reticulum // traceable author statement /// 0005834 // heterotrimeric G-protein complex // inferred
238766_at	0.000158931	0.30623	0.612767866	6.249459682	5.649520438	Transcribed locus, moderately similar to XP_530247.1 hypothetical protein XP_530247 [Pan troglodytes]	Hs.604539				AI800311
1553428_at	0.000167255	0.30623	-2.201633861	2.091109796	4.335125843	hypothetical protein FLJ33708	Hs.170081	285780		RP3-398D13.1	NM_173675
1563473_at	0.000173929	0.30623	0.957255857	11.84371481	10.86289355	Protein phosphatase 1, regulatory (inhibitor) subunit 16B	Hs.45719	26051		PPP1R16B	AL833255	0006355 // regulation of transcription, DNA-dependent // inferred from electronic annotation /// 0007165 // signal transduction // non-traceable author statement	0003700 // transcription factor activity // inferred from electronic annotation /// 0019903 // protein phosphatase binding // non-traceable author statement	0005886 // plasma membrane // non-traceable author statement /// 0016020 // membrane // inferred from electronic annotation
214550_s_at	0.000175497	0.30623	-0.128704554	9.498487206	9.623967085	transportin 3	Hs.193613	23534	610032	TNPO3	AF145029	0015031 // protein transport // inferred from electronic annotation /// 0006810 // transport // inferred from electronic annotation	0004872 // receptor activity // traceable author statement	0005634 // nucleus // inferred from electronic annotation
204628_s_at	0.000178999	0.30623	-0.865202396	8.901736108	9.789667866	integrin, beta 3 (platelet glycoprotein IIIa, antigen CD61)	Hs.218040	3690	173470	ITGB3	NM_000212	0007044 // cell-substrate junction assembly // inferred from electronic annotation /// 0007155 // cell adhesion // traceable author statement /// 0007160 // cell-matrix adhesion // inferred from electronic annotation /// 0007229 // integrin-mediated signal	0004872 // receptor activity // inferred from electronic annotation /// 0005178 // integrin binding // inferred from electronic annotation /// 0016491 // oxidoreductase activity // inferred from electronic annotation /// 0042802 // identical protein bindin	0008305 // integrin complex // traceable author statement /// 0009897 // external side of plasma membrane // inferred from electronic annotation /// 0016020 // membrane // inferred from electronic annotation /// 0008305 // integrin complex // inferred from
207900_at	0.000179228	0.30623	0.604458676	4.710989162	4.096540799	chemokine (C-C motif) ligand 17	Hs.546294	6361	601520	CCL17	NM_002987	0006935 // chemotaxis // traceable author statement /// 0006954 // inflammatory response // inferred from electronic annotation /// 0006955 // immune response // inferred from electronic annotation /// 0006968 // cellular defense response // inferred from	0008009 // chemokine activity // traceable author statement /// 0005125 // cytokine activity // inferred from electronic annotation /// 0008009 // chemokine activity // inferred from electronic annotation /// 0005102 // receptor binding // traceable author	0005576 // extracellular region // inferred from electronic annotation /// 0005615 // extracellular space // inferred from electronic annotation
212504_at	0.000193802	0.31096	-0.278169878	8.184512251	8.469587731	DIP2 disco-interacting protein 2 homolog C (Drosophila)	Hs.432397	22982		DIP2C	N31807	0008152 // metabolism // inferred from electronic annotation	0003824 // catalytic activity // inferred from electronic annotation /// 0008134 // transcription factor binding // inferred from electronic annotation	0005634 // nucleus // inferred from electronic annotation
1555715_a_at	0.000209949	0.31096	0.525091045	4.617410343	4.079800043	histamine receptor H3	Hs.251399	11255	604525	HRH3	AF346903	0007165 // signal transduction // inferred from electronic annotation /// 0007186 // G-protein coupled receptor protein signaling pathway // inferred from electronic annotation /// 0007187 // G-protein signaling, coupled to cyclic nucleotide second messeng	0001584 // rhodopsin-like receptor activity // inferred from electronic annotation /// 0004872 // receptor activity // inferred from electronic annotation /// 0004969 // histamine receptor activity // inferred from electronic annotation /// 0004969 // hist	0005886 // plasma membrane // traceable author statement /// 0005887 // integral to plasma membrane // traceable author statement /// 0016020 // membrane // inferred from electronic annotation /// 0016021 // integral to membrane // inferred from electronic
1567539_at	0.000211817	0.31096	0.706641057	5.348621585	4.647497199	sperm associated antigen 10		54740	607661	SPAG10	Y11718	0007155 // cell adhesion // inferred from electronic annotation /// 0007339 // binding of sperm to zona pellucida // traceable author statement		0005576 // extracellular region // traceable author statement
204505_s_at	0.000212652	0.31096	-0.491068295	8.991947683	9.497755267	erythrocyte membrane protein band 4.9 (dematin)	Hs.106124	2039	125305	EPB49	NM_001978	0007010 // cytoskeleton organization and biogenesis // inferred from electronic annotation /// 0007010 // cytoskeleton organization and biogenesis // traceable author statement /// 0051016 // barbed-end actin filament capping // inferred from electronic an	0003779 // actin binding // inferred from electronic annotation	0015629 // actin cytoskeleton // traceable author statement
232214_x_at	0.00022159	0.31096	0.649393536	7.82865287	7.197765658	zinc finger protein 554	Hs.307043	115196		ZNF554	BC000113	0006355 // regulation of transcription, DNA-dependent // inferred from electronic annotation	0003676 // nucleic acid binding // inferred from electronic annotation /// 0008270 // zinc ion binding // inferred from electronic annotation /// 0046872 // metal ion binding // inferred from electronic annotation	0005622 // intracellular // inferred from electronic annotation /// 0005634 // nucleus // inferred from electronic annotation
1557275_a_at	0.000230397	0.31096	0.900920226	5.340410689	4.442361839	CDNA FLJ20031 fis, clone ADSU02180	Hs.547494				BF726849
216506_x_at	0.000234164	0.31096	0.260863307	8.654079402	8.386802938	myeloid/lymphoid or mixed-lineage leukemia (trithorax homolog, Drosophila); translocated to, 10	Hs.30385	8028	601626 /	MLLT10	AF060938	0006355 // regulation of transcription, DNA-dependent // inferred from electronic annotation	0003700 // transcription factor activity // non-traceable author statement /// 0005515 // protein binding // inferred from electronic annotation /// 0008270 // zinc ion binding // inferred from electronic annotation /// 0046872 // metal ion binding // infe	0005634 // nucleus // inferred from electronic annotation
202354_s_at	0.000234183	0.31096	-0.405564747	7.26251111	7.680523504	general transcription factor IIF, polypeptide 1, 74kDa	Hs.68257	2962	189968	GTF2F1	AW190445	0006350 // transcription // inferred from electronic annotation /// 0006355 // regulation of transcription, DNA-dependent // inferred from electronic annotation /// 0006367 // transcription initiation from RNA polymerase II promoter // traceable author sta	0000166 // nucleotide binding // inferred from electronic annotation /// 0000287 // magnesium ion binding // inferred from electronic annotation /// 0003677 // DNA binding // inferred from electronic annotation /// 0003713 // transcription coactivator acti	0005634 // nucleus // inferred from electronic annotation /// 0005674 // transcription factor TFIIF complex // traceable author statement
233019_at	0.000243287	0.31096	1.328576007	8.554974871	7.225087968	CCR4-NOT transcription complex, subunit 7	Hs.598387	29883	604913	CNOT7	AU145061	0005975 // carbohydrate metabolism // traceable author statement /// 0006350 // transcription // inferred from electronic annotation /// 0006355 // regulation of transcription, DNA-dependent // inferred from electronic annotation /// 0007165 // signal tran	0003700 // transcription factor activity // traceable author statement /// 0004871 // signal transducer activity // traceable author statement /// 0005515 // protein binding // inferred from physical interaction /// 0016563 // transcriptional activator act	0005634 // nucleus // inferred from electronic annotation /// 0005634 // nucleus // inferred from expression pattern /// 0030014 // CCR4-NOT complex // non-traceable author statement /// 0030014 // CCR4-NOT complex // inferred from electronic annotation
1557059_at	0.000249829	0.31096	2.589911717	7.418302247	4.907752768	Similar to Nucleophosmin (NPM) (Nucleolar phosphoprotein B23) (Numatrin) (Nucleolar protein NO38)	Hs.645446	440902		LOC440902	AK098264
231645_s_at	0.00025117	0.31096	1.304854582	2.232276155	0.890808447	gb:AW872344 /DB_XREF=gi:8006397 /DB_XREF=hm28c04.x1 /CLONE=IMAGE:3013926 /FEA=EST /CNT=17 /TID=Hs.274238.0 /TIER=Stack /STK=9 /UG=Hs.274238 /UG_TITLE=ESTs					AW872344
234470_at	0.000253637	0.31096	0.906890596	5.662120682	4.77823821	similar to Ssu72 RNA polymerase II CTD phosphatase homolog /// similar to RIKEN cDNA 1500011L16		136157 /		LOC136157 /// LOC392982	AC005521
227664_at	0.000269769	0.31096	-2.971985624	1.337701631	4.254877593	hypothetical protein LOC645580	Hs.119298	645580		FLJ37453	AW149809
243801_x_at	0.000280687	0.31096	0.856164227	8.541606479	7.6849031	Transcribed locus	Hs.346736				AA971709
218049_s_at	0.000283423	0.31096	-0.387744097	10.33629661	10.71709968	mitochondrial ribosomal protein L13	Hs.333823	28998	610200	MRPL13	NM_014078	0006412 // protein biosynthesis // non-traceable author statement /// 0006412 // protein biosynthesis // inferred from electronic annotation	0003735 // structural constituent of ribosome // non-traceable author statement /// 0003735 // structural constituent of ribosome // inferred from electronic annotation	0005622 // intracellular // inferred from electronic annotation /// 0005739 // mitochondrion // inferred from electronic annotation /// 0005762 // mitochondrial large ribosomal subunit // non-traceable author statement /// 0005840 // ribosome // inferred f
1562378_s_at	0.000284363	0.31096	0.546972915	7.346010453	6.814550165	prominin 2	Hs.469313	150696		PROM2	AK091175			0016021 // integral to membrane // inferred from electronic annotation
206012_at	0.000286636	0.31096	0.666099263	4.505926534	3.856331968	left-right determination factor 2	Hs.450763	7044	601877	LEFTY2	NM_003240	0007179 // transforming growth factor beta receptor signaling pathway // traceable author statement /// 0007267 // cell-cell signaling // not recorded /// 0007275 // development // traceable author statement /// 0007309 // oocyte axis determination // trac	0005125 // cytokine activity // inferred from electronic annotation /// 0005160 // transforming growth factor beta receptor binding // inferred from electronic annotation /// 0008083 // growth factor activity // inferred from electronic annotation /// 0005	0005615 // extracellular space // inferred from electronic annotation /// 0005622 // intracellular // inferred from electronic annotation
225535_s_at	0.000292317	0.31096	-0.156575823	10.81070945	10.97175055	translocase of inner mitochondrial membrane 23 homolog (yeast)	Hs.524308	10431	605034	TIMM23	AI804075	0006626 // protein targeting to mitochondrion // traceable author statement /// 0006886 // intracellular protein transport // inferred from electronic annotation /// 0006605 // protein targeting // inferred from electronic annotation /// 0006810 // transpo	0005515 // protein binding // inferred from physical interaction /// 0015450 // protein translocase activity // inferred from electronic annotation /// 0005515 // protein binding // inferred from direct assay /// 0008565 // protein transporter activity //	0005739 // mitochondrion // inferred from electronic annotation /// 0005744 // mitochondrial inner membrane presequence translocase complex // inferred from electronic annotation /// 0005744 // mitochondrial inner membrane presequence translocase complex /
232168_x_at	0.000297339	0.31096	1.383095791	9.208995778	7.8708108	microtubule-actin crosslinking factor 1	Hs.580782	23499	608271	MACF1	AK023821	0007050 // cell cycle arrest // inferred from electronic annotation /// 0008150 // biological_process // ---	0003779 // actin binding // inferred from electronic annotation /// 0005509 // calcium ion binding // inferred from electronic annotation /// 0005509 // calcium ion binding // inferred from sequence or structural similarity /// 0005509 // calcium ion bindi	0005737 // cytoplasm // inferred from direct assay /// 0005737 // cytoplasm // inferred from sequence or structural similarity /// 0005856 // cytoskeleton // inferred from sequence or structural similarity /// 0005856 // cytoskeleton // non-traceable autho
232166_at	0.000300152	0.31096	1.022741144	6.762545923	5.711962269	KIAA1377	Hs.156352	57562		KIAA1377	AL045516		0005515 // protein binding // inferred from physical interaction
1560265_at	0.000305848	0.31096	2.50779464	3.262916985	0.754344802	glutamate receptor, ionotropic, kainate 2	Hs.98262	2898	138244	GRIK2	BQ434382	0006811 // ion transport // inferred from electronic annotation /// 0007215 // glutamate signaling pathway // traceable author statement /// 0007268 // synaptic transmission // traceable author statement /// 0031557 // induction of programmed cell death in	0004872 // receptor activity // inferred from electronic annotation /// 0004970 // ionotropic glutamate receptor activity // inferred from electronic annotation /// 0005216 // ion channel activity // inferred from electronic annotation /// 0005234 // gluta	0005887 // integral to plasma membrane // traceable author statement /// 0016020 // membrane // inferred from electronic annotation /// 0045211 // postsynaptic membrane // inferred from electronic annotation /// 0016021 // integral to membrane // inferred
243348_at	0.00030712	0.31096	1.945414862	5.23465076	3.29000082	WD repeat and FYVE domain containing 1	Hs.368359	57590		WDFY1	T90348	0008150 // biological_process // ---	0005545 // phosphatidylinositol binding // inferred from direct assay /// 0008270 // zinc ion binding // inferred from electronic annotation /// 0008270 // zinc ion binding // non-traceable author statement /// 0046872 // metal ion binding // inferred from	0005634 // nucleus // inferred from direct assay /// 0005769 // early endosome // inferred from direct assay /// 0005829 // cytosol // inferred from direct assay
244585_at	0.000327852	0.32038	2.365649472	3.814635681	1.366992549	intraflagellar transport 140 homolog (Chlamydomonas)	Hs.389438	9742		IFT140	AI911334	0007154 // cell communication // inferred from electronic annotation	0015285 // connexon channel activity // inferred from electronic annotation	0005921 // gap junction // inferred from electronic annotation /// 0005922 // connexon complex // inferred from electronic annotation /// 0016021 // integral to membrane // inferred from electronic annotation
1553456_at	0.000328594	0.32038	2.169925001	2.673074584	0.578796134	hypothetical protein FLJ30719	Hs.554395	219848		FLJ30719	NM_152714
219748_at	0.000334005	0.32038	-0.304603525	6.367911413	6.661789492	triggering receptor expressed on myeloid cells-like 2	Hs.164797	79865	609715	TREML2	NM_024807		0004872 // receptor activity // inferred from electronic annotation	0016020 // membrane // inferred from electronic annotation /// 0016021 // integral to membrane // inferred from electronic annotation
1554867_a_at	0.000340913	0.32137	-2.315904307	2.286656516	4.520644096	proline rich 16	Hs.157461	51334		PRR16	BC038838
235854_x_at	0.000359364	0.3218	2.201633861	4.044370032	1.806962192	Rho-associated, coiled-coil containing protein kinase 1	Hs.306307	6093	601702	ROCK1	AA167669	0006468 // protein amino acid phosphorylation // traceable author statement /// 0006915 // apoptosis // inferred from electronic annotation /// 0007018 // microtubule-based movement // inferred from electronic annotation /// 0007242 // intracellular signal	0000166 // nucleotide binding // inferred from electronic annotation /// 0004674 // protein serine/threonine kinase activity // traceable author statement /// 0004713 // protein-tyrosine kinase activity // inferred from electronic annotation /// 0005198 //	0005622 // intracellular // inferred from electronic annotation /// 0005856 // cytoskeleton // inferred from electronic annotation /// 0005874 // microtubule // inferred from electronic annotation
240647_at	0.000367619	0.3218	3.54225805	4.49613468	0.916153744	Dual adaptor of phosphotyrosine and 3-phosphoinositides	Hs.436271	27071	605768	DAPP1	AW297879	0006470 // protein amino acid dephosphorylation // non-traceable author statement /// 0007242 // intracellular signaling cascade // inferred from electronic annotation /// 0007165 // signal transduction // traceable author statement	0004725 // protein tyrosine phosphatase activity // non-traceable author statement /// 0005543 // phospholipid binding // non-traceable author statement /// 0035014 // phosphoinositide 3-kinase regulator activity // inferred from electronic annotation	0005575 // cellular_component // --- /// 0005942 // phosphoinositide 3-kinase complex // inferred from electronic annotation
213338_at	0.000370973	0.3218	-0.801493804	5.916459377	6.700696762	transmembrane protein 158	Hs.35861	25907		TMEM158	BF062629
242460_at	0.00037279	0.3218	2.599037686	3.450479468	0.760516631	ADAM metallopeptidase domain 12 (meltrin alpha)	Hs.593858	8038	602714	ADAM12	AI034061	0006508 // proteolysis // inferred from electronic annotation /// 0007155 // cell adhesion // inferred from electronic annotation /// 0007229 // integrin-mediated signaling pathway // inferred from electronic annotation /// 0007520 // myoblast fusion // tr	0004222 // metalloendopeptidase activity // inferred from electronic annotation /// 0005515 // protein binding // inferred from electronic annotation /// 0008270 // zinc ion binding // inferred from electronic annotation /// 0046872 // metal ion binding //	0005886 // plasma membrane // traceable author statement /// 0016021 // integral to membrane // inferred from electronic annotation /// 0016020 // membrane // inferred from electronic annotation
204817_at	0.000376216	0.3218	0.822784963	5.048366393	4.220693321	extra spindle pole bodies homolog 1 (S. cerevisiae)		9700	604143	ESPL1	NM_012291	0000070 // mitotic sister chromatid segregation // inferred from mutant phenotype /// 0000074 // regulation of progression through cell cycle // inferred from direct assay /// 0000212 // meiotic spindle organization and biogenesis // inferred from electron	0005515 // protein binding // inferred from physical interaction /// 0008234 // cysteine-type peptidase activity // non-traceable author statement /// 0008233 // peptidase activity // inferred from electronic annotation /// 0008234 // cysteine-type peptida	0005634 // nucleus // inferred from electronic annotation /// 0005813 // centrosome // inferred from expression pattern
224447_s_at	0.00037668	0.3218	-0.491535637	9.123351951	9.608007394	chromosome 17 open reading frame 37 /// chromosome 17 open reading frame 37	Hs.333526	84299		C17orf37	BC006006	0045454 // cell redox homeostasis // inferred from electronic annotation	0008430 // selenium binding // inferred from electronic annotation
207482_at	0.000389736	0.32783	0.318109756	5.777501717	5.471184453	chromosome 20 open reading frame 10	Hs.401982	27296		C20orf10	NM_014477	0007242 // intracellular signaling cascade // non-traceable author statement /// 0030308 // negative regulation of cell growth // non-traceable author statement	0003674 // molecular_function // ---
1560226_at	0.000403195	0.33401	1.659924558	3.970902747	2.241959153	Myosin, heavy chain 15	Hs.225968	22989	609929	MYH15	AL705986		0003774 // motor activity // inferred from electronic annotation /// 0005524 // ATP binding // inferred from electronic annotation	0016459 // myosin complex // inferred from electronic annotation
1552738_a_at	0.000412451	0.33658	1.003719886	6.754676713	5.722489262	suppression of tumorigenicity 7 like	Hs.201921	54879		ST7L	NM_138729
1560285_at	0.000436591	0.35038	0.85587743	4.636156644	3.743041744	Homo sapiens, clone IMAGE:3446976, mRNA	Hs.369398				BC038556
208145_at	0.000447174	0.35038	0.783267433	6.861542189	6.087281458	FK506 binding protein 1A, 12kDa	Hs.471933	2280	186945	FKBP1A	NM_017959	0006457 // protein folding // inferred from electronic annotation /// 0006457 // protein folding // non-traceable author statement /// 0043123 // positive regulation of I-kappaB kinase/NF-kappaB cascade // inferred from mutant phenotype /// 0007242 // intr	0003755 // peptidyl-prolyl cis-trans isomerase activity // inferred from electronic annotation /// 0004872 // receptor activity // traceable author statement /// 0005515 // protein binding // inferred from physical interaction /// 0016853 // isomerase acti	0005737 // cytoplasm // inferred from direct assay
237223_at	0.000451494	0.35038	0.770518154	2.394839448	1.655722869	gb:AI553802 /DB_XREF=gi:4486165 /DB_XREF=tn29b04.x1 /CLONE=IMAGE:2169007 /FEA=EST /CNT=6 /TID=Hs.128121.0 /TIER=ConsEnd /STK=5 /UG=Hs.128121 /UG_TITLE=ESTs					AI553802
204481_at	0.000455	0.35038	-0.471249293	9.108946807	9.560960108	bromodomain and PHD finger containing, 1	Hs.1004	7862	602410	BRPF1	NM_004634	0006350 // transcription // inferred from electronic annotation /// 0006355 // regulation of transcription, DNA-dependent // inferred from electronic annotation	0003676 // nucleic acid binding // inferred from electronic annotation /// 0003677 // DNA binding // inferred from electronic annotation /// 0005515 // protein binding // inferred from electronic annotation /// 0008270 // zinc ion binding // inferred from	0005622 // intracellular // inferred from electronic annotation /// 0005634 // nucleus // traceable author statement /// 0005634 // nucleus // inferred from electronic annotation
1569053_at	0.000472052	0.35408	1.112191735	8.195192336	7.121879035	adaptor-related protein complex 3, mu 2 subunit		10947		AP3M2	BG110196	0006886 // intracellular protein transport // inferred from electronic annotation		0030119 // membrane coat adaptor complex // traceable author statement /// 0030125 // clathrin vesicle coat // inferred from electronic annotation /// 0030662 // coated vesicle membrane // inferred from electronic annotation
244660_at	0.00048082	0.35408	-0.688336633	7.174952152	7.85143052	ELAV (embryonic lethal, abnormal vision, Drosophila)-like 1 (Hu antigen R)	Hs.184492	1994	603466	ELAVL1	AA746320	0006401 // RNA catabolism // not recorded /// 0007275 // development // traceable author statement /// 0048255 // mRNA stabilization // inferred from electronic annotation	0000166 // nucleotide binding // inferred from electronic annotation /// 0003730 // mRNA 3'-UTR binding // not recorded /// 0042802 // identical protein binding // inferred from physical interaction /// 0003676 // nucleic acid binding // inferred from elec
224902_at	0.000486682	0.35408	-0.069704373	9.173510392	9.244645116	pyruvate dehydrogenase phosphatase regulatory subunit	Hs.461183	55066		PDPR	BE644918	0006118 // electron transport // inferred from electronic annotation /// 0006546 // glycine catabolism // inferred from electronic annotation	0004047 // aminomethyltransferase activity // inferred from electronic annotation /// 0016491 // oxidoreductase activity // inferred from electronic annotation /// 0047865 // dimethylglycine dehydrogenase activity // inferred from electronic annotation	0005737 // cytoplasm // inferred from electronic annotation
216911_s_at	0.00048801	0.35408	-1.794681092	2.163758634	3.889604696	hypermethylated in cancer 2	Hs.632767	23119	607712	HIC2	AL162003	0006350 // transcription // inferred from electronic annotation /// 0045892 // negative regulation of transcription, DNA-dependent // non-traceable author statement /// 0006355 // regulation of transcription, DNA-dependent // inferred from electronic annot	0003677 // DNA binding // non-traceable author statement /// 0008022 // protein C-terminus binding // inferred from physical interaction /// 0008270 // zinc ion binding // inferred from electronic annotation /// 0046872 // metal ion binding // inferred fro	0005622 // intracellular // inferred from electronic annotation /// 0005634 // nucleus // inferred from expression pattern /// 0005634 // nucleus // inferred from electronic annotation
218135_at	0.000499566	0.35408	-0.208913509	9.729998334	9.936109228	ERGIC and golgi 2	Hs.339453	51290		ERGIC2	NM_016570	0006810 // transport // inferred from electronic annotation /// 0006888 // ER to Golgi vesicle-mediated transport // inferred from direct assay /// 0006888 // ER to Golgi vesicle-mediated transport // inferred from electronic annotation	0005515 // protein binding // inferred from mutant phenotype	0005783 // endoplasmic reticulum // inferred from electronic annotation /// 0005793 // ER-Golgi intermediate compartment // inferred from direct assay /// 0016020 // membrane // inferred from electronic annotation /// 0016021 // integral to membrane // inf
230101_at	0.00050102	0.35408	-4.489178962	1.272950187	5.761003278	Chemokine (C-X-C motif) ligand 2	Hs.590921	2920	139110	CXCL2	AV648479	0006935 // chemotaxis // traceable author statement /// 0006954 // inflammatory response // traceable author statement /// 0006955 // immune response // inferred from electronic annotation /// 0007186 // G-protein coupled receptor protein signaling pathway	0008009 // chemokine activity // traceable author statement /// 0005125 // cytokine activity // inferred from electronic annotation /// 0008009 // chemokine activity // inferred from electronic annotation	0005576 // extracellular region // inferred from electronic annotation /// 0005615 // extracellular space // traceable author statement /// 0005625 // soluble fraction // traceable author statement /// 0005615 // extracellular space // inferred from electr
211904_x_at	0.00051143	0.35408	0.68847968	6.520748628	5.861213224	RAD52 homolog (S. cerevisiae)	Hs.410355	5893	600392	RAD52	AF125950	0000724 // double-strand break repair via homologous recombination // inferred from electronic annotation /// 0006281 // DNA repair // inferred from electronic annotation /// 0006310 // DNA recombination // inferred from electronic annotation /// 0006312 /	0003677 // DNA binding // traceable author statement /// 0005515 // protein binding // inferred from direct assay /// 0005515 // protein binding // inferred from physical interaction	0005634 // nucleus // traceable author statement /// 0005634 // nucleus // inferred from electronic annotation
224610_at	0.000515113	0.35408	0.316842681	12.68949413	12.37181698	small nucleolar RNA host gene (non-protein coding) 1		23642		SNHG1	AL530869
234607_at	0.000518091	0.35408	0.597718508	6.532452608	5.959447829	Arrestin domain containing 1	Hs.12999	92714		ARRDC1	AK025002
244873_s_at	0.000545307	0.36194	0.613445817	8.924575469	8.328246018	Secretion regulating guanine nucleotide exchange factor	Hs.32470	26297	606051	SERGEF	AA642402	0007165 // signal transduction // traceable author statement /// 0050709 // negative regulation of protein secretion // inferred from direct assay	0005085 // guanyl-nucleotide exchange factor activity // inferred from electronic annotation /// 0005087 // Ran guanyl-nucleotide exchange factor activity // traceable author statement /// 0005515 // protein binding // inferred from physical interaction	0005634 // nucleus // inferred from direct assay /// 0005737 // cytoplasm // inferred from direct assay /// 0005634 // nucleus // inferred from electronic annotation
225844_at	0.000548217	0.36194	-0.305332824	10.12412867	10.41720459	polymerase (DNA-directed), epsilon 4 (p12 subunit)	Hs.469060	56655	607269	POLE4	NM_019896		0003893 // epsilon DNA polymerase activity // traceable author statement /// 0005515 // protein binding // inferred from physical interaction /// 0016740 // transferase activity // inferred from electronic annotation /// 0043565 // sequence-specific DNA bi	0005622 // intracellular // inferred from electronic annotation /// 0005634 // nucleus // traceable author statement /// 0005634 // nucleus // inferred from electronic annotation
204568_at	0.000550617	0.36194	0.253094674	11.34593243	11.08559989	KIAA0831	Hs.414809	22863		KIAA0831	NM_014924
1561455_at	0.000556067	0.36194	1.441837559	4.12458565	2.707005134	hypothetical protein LOC284294	Hs.385642	284294		LOC284294	BC036306
223814_at	0.000563534	0.36248	-0.484807778	6.019964205	6.50855262	tRNA nucleotidyl transferase, CCA-adding, 1	Hs.567495	51095		TRNT1	BC005184	0006626 // protein targeting to mitochondrion // traceable author statement /// 0042780 // tRNA 3'-processing // inferred from direct assay /// 0042780 // tRNA 3'-processing // inferred from sequence or structural similarity /// 0006396 // RNA processing /	0000049 // tRNA binding // inferred from direct assay /// 0000049 // tRNA binding // inferred from sequence or structural similarity /// 0000166 // nucleotide binding // inferred from electronic annotation /// 0000287 // magnesium ion binding // inferred f	0005622 // intracellular // inferred from direct assay /// 0005739 // mitochondrion // inferred from direct assay /// 0005739 // mitochondrion // inferred from sequence or structural similarity /// 0005739 // mitochondrion // inferred from electronic annot
207552_at	0.000578768	0.36382	2.766902878	4.541298782	1.65523065	ATP synthase, H+ transporting, mitochondrial F0 complex, subunit C2 (subunit 9)	Hs.524464	517	603193	ATP5G2	NM_005176	0006811 // ion transport // inferred from electronic annotation /// 0015986 // ATP synthesis coupled proton transport // inferred from electronic annotation /// 0015992 // proton transport // inferred from electronic annotation /// 0006810 // transport //	0005215 // transporter activity // non-traceable author statement /// 0008289 // lipid binding // inferred from electronic annotation /// 0046933 // hydrogen-transporting ATP synthase activity, rotational mechanism // inferred from electronic annotation //	0005624 // membrane fraction // not recorded /// 0005739 // mitochondrion // inferred from electronic annotation /// 0005753 // proton-transporting ATP synthase complex (sensu Eukaryota) // traceable author statement /// 0016020 // membrane // inferred fro
227473_at	0.000583087	0.36382	-0.544434787	10.5757088	11.14458564	Transcribed locus, strongly similar to XP_001174013.1 cortactin isoform 1 [Pan troglodytes]	Hs.596164				N45140
203544_s_at	0.000589929	0.36382	-0.278591955	9.197286639	9.48272944	signal transducing adaptor molecule (SH3 domain and ITAM motif) 1	Hs.441498	8027	601899	STAM	NM_003473	0006886 // intracellular protein transport // inferred from electronic annotation /// 0007165 // signal transduction // traceable author statement /// 0006810 // transport // inferred from electronic annotation /// 0015031 // protein transport // inferred	0005070 // SH3/SH2 adaptor activity // traceable author statement /// 0005515 // protein binding // inferred from physical interaction /// 0005515 // protein binding // inferred from electronic annotation
1562941_at	0.000592228	0.36382	0.415037499	1.408219245	0.972795411	CDNA clone IMAGE:5288253	Hs.546005				BC037538
210153_s_at	0.0006022	0.36584	-0.192777478	9.883101221	10.07993703	malic enzyme 2, NAD(+)-dependent, mitochondrial /// protein kinase, cAMP-dependent, regulatory, type II, beta	Hs.433068	4200 ///	154270 /	ME2 /// PRKAR2B	M55905	0006090 // pyruvate metabolism // inferred from electronic annotation /// 0006108 // malate metabolism // inferred from electronic annotation /// 0006468 // protein amino acid phosphorylation // inferred from electronic annotation /// 0006631 // fatty acid	0004470 // malic enzyme activity // inferred from electronic annotation /// 0004471 // malate dehydrogenase (decarboxylating) activity // traceable author statement /// 0009055 // electron carrier activity // traceable author statement /// 0016491 // oxido	0005739 // mitochondrion // inferred from electronic annotation /// 0005952 // cAMP-dependent protein kinase complex // inferred from electronic annotation
1554643_at	0.000612834	0.36682	-0.968973104	2.200010607	3.182508982	regulator of G-protein signalling 11	Hs.65756	8786	603895	RGS11	BC040504	0007186 // G-protein coupled receptor protein signaling pathway // inferred from electronic annotation /// 0007242 // intracellular signaling cascade // inferred from electronic annotation /// 0008277 // regulation of G-protein coupled receptor protein sig	0004871 // signal transducer activity // inferred from electronic annotation /// 0005096 // GTPase activator activity // traceable author statement	0005834 // heterotrimeric G-protein complex // inferred from electronic annotation
203801_at	0.000626232	0.36682	-0.308578127	9.847759317	10.15923278	mitochondrial ribosomal protein S14	Hs.508524	63931		MRPS14	AA013164	0006412 // protein biosynthesis // non-traceable author statement /// 0006412 // protein biosynthesis // inferred from electronic annotation	0003735 // structural constituent of ribosome // traceable author statement /// 0003735 // structural constituent of ribosome // inferred from electronic annotation	0005615 // extracellular space // inferred from electronic annotation /// 0005622 // intracellular // inferred from electronic annotation /// 0005739 // mitochondrion // inferred from electronic annotation /// 0005761 // mitochondrial ribosome // non-trace
241105_at	0.000627766	0.36682	2.165337732	4.536747106	2.259402859	Transcribed locus	Hs.651575				AI021996
236720_at	0.000630653	0.36682	-1.41814341	2.55456206	3.996918197	Transcribed locus	Hs.444348				AW242372
235512_at	0.000644302	0.37081	-0.607395159	8.066398719	8.667416553	Cyclin-dependent kinase-like 1 (CDC2-related kinase)	Hs.280881	8814	603441	CDKL1	AW976363	0000074 // regulation of progression through cell cycle // traceable author statement /// 0006468 // protein amino acid phosphorylation // inferred from electronic annotation /// 0006468 // protein amino acid phosphorylation // traceable author statement	0000166 // nucleotide binding // inferred from electronic annotation /// 0004674 // protein serine/threonine kinase activity // inferred from electronic annotation /// 0004693 // cyclin-dependent protein kinase activity // traceable author statement /// 00	0005634 // nucleus // inferred from electronic annotation
211387_x_at	0.000655864	0.37353	1.060340549	8.290120758	7.254741025	RNA guanylyltransferase and 5'-phosphatase	Hs.651106	8732	603512	RNGTT	AB012143	0006370 // mRNA capping // traceable author statement /// 0006470 // protein amino acid dephosphorylation // inferred from electronic annotation /// 0006370 // mRNA capping // inferred from electronic annotation /// 0006397 // mRNA processing // inferred f	0004484 // mRNA guanylyltransferase activity // traceable author statement /// 0004651 // polynucleotide 5'-phosphatase activity // inferred from electronic annotation /// 0008138 // protein tyrosine/serine/threonine phosphatase activity // inferred from e	0005634 // nucleus // traceable author statement /// 0005634 // nucleus // inferred from electronic annotation
206655_s_at	0.000672355	0.37823	-0.776557448	9.938946082	10.68560375	glycoprotein Ib (platelet), beta polypeptide /// septin 5	Hs.283743	2812 ///	138720 /	GP1BB /// SEPT5	NM_000407	0007155 // cell adhesion // inferred from electronic annotation /// 0007166 // cell surface receptor linked signal transduction // non-traceable author statement /// 0030168 // platelet activation // non-traceable author statement /// 0000910 // cytokinesi	0004888 // transmembrane receptor activity // non-traceable author statement /// 0005515 // protein binding // inferred from physical interaction /// 0000166 // nucleotide binding // inferred from electronic annotation /// 0003924 // GTPase activity // inf	0005887 // integral to plasma membrane // non-traceable author statement /// 0016020 // membrane // inferred from electronic annotation /// 0005886 // plasma membrane // inferred from direct assay /// 0005886 // plasma membrane // inferred from sequence or
234060_at	0.000677935	0.37823	0.714314561	5.988142211	5.235614063	CDNA: FLJ23171 fis, clone LNG09994	Hs.612921				AK026824
1552747_a_at	0.000706821	0.39006	1.064955442	4.976070322	3.915562993	chromosome 3 open reading frame 48	Hs.585048	151649		C3orf48	NM_144714
240525_at	0.000713416	0.39006	-2.207595419	1.123992325	3.237982214	Nucleosome assembly protein 1-like 1	Hs.524599	4673	164060	NAP1L1	BE041583	0006260 // DNA replication // traceable author statement /// 0006334 // nucleosome assembly // traceable author statement /// 0008284 // positive regulation of cell proliferation // traceable author statement /// 0006334 // nucleosome assembly // inferred	0005515 // protein binding // inferred from physical interaction	0005634 // nucleus // inferred from electronic annotation /// 0005678 // chromatin assembly complex // traceable author statement
223703_at	0.000731278	0.39587	-0.233788046	8.309281371	8.532171414	chromosome 10 open reading frame 11	Hs.118161	83938		C10orf11	AF267860		0005515 // protein binding // inferred from electronic annotation
223818_s_at	0.000791229	0.40877	-0.341281049	8.420790566	8.776632138	remodeling and spacing factor 1	Hs.420229	51773	608522	RSF1	AF059317	0006334 // nucleosome assembly // inferred from direct assay /// 0006338 // chromatin remodeling // inferred from direct assay /// 0006350 // transcription // inferred from electronic annotation /// 0006352 // transcription initiation // inferred from dire	0008270 // zinc ion binding // inferred from electronic annotation /// 0016563 // transcriptional activator activity // inferred from direct assay /// 0016564 // transcriptional repressor activity // inferred from direct assay /// 0016887 // ATPase activit	0005634 // nucleus // inferred from direct assay /// 0031213 // RSF complex // inferred from physical interaction /// 0005634 // nucleus // inferred from electronic annotation
1561151_a_at	0.000799745	0.40877	1.615659298	3.264837781	1.553612456	Procollagen-proline, 2-oxoglutarate 4-dioxygenase (proline 4-hydroxylase), alpha polypeptide I	Hs.500047	5033	176710	P4HA1	AF087982	0018401 // peptidyl-proline hydroxylation to 4-hydroxy-L-proline // inferred from electronic annotation /// 0019538 // protein metabolism // inferred from electronic annotation	0004656 // procollagen-proline 4-dioxygenase activity // traceable author statement /// 0005488 // binding // inferred from electronic annotation /// 0005506 // iron ion binding // inferred from electronic annotation /// 0016491 // oxidoreductase activity	0005615 // extracellular space // inferred from electronic annotation /// 0005783 // endoplasmic reticulum // traceable author statement /// 0005783 // endoplasmic reticulum // inferred from electronic annotation
235693_at	0.000800656	0.40877	1.151752604	9.334057836	8.113647627	SMA3	Hs.648977	10571		SMA3	D81004	0001501 // skeletal development // traceable author statement /// 0005975 // carbohydrate metabolism // inferred from electronic annotation /// 0007399 // nervous system development // traceable author statement	0004553 // hydrolase activity, hydrolyzing O-glycosyl compounds // inferred from electronic annotation
232815_at	0.000801633	0.40877	1.257053429	5.022778966	3.817744187	F-box protein 3	Hs.406787	26273	609089	FBXO3	BE266638	0006508 // proteolysis // traceable author statement /// 0006512 // ubiquitin cycle // inferred from electronic annotation /// 0016567 // protein ubiquitination // non-traceable author statement	0004840 // ubiquitin conjugating enzyme activity // traceable author statement /// 0004842 // ubiquitin-protein ligase activity // non-traceable author statement /// 0004842 // ubiquitin-protein ligase activity // traceable author statement	0000151 // ubiquitin ligase complex // non-traceable author statement
210726_at	0.000802726	0.40877	0.523971871	5.549259792	5.015392647	cytochrome P450, family 3, subfamily A, polypeptide 4	Hs.651218	1576	124010	CYP3A4	J04449	0006118 // electron transport // inferred from electronic annotation /// 0006629 // lipid metabolism // traceable author statement /// 0006805 // xenobiotic metabolism // inferred from sequence or structural similarity /// 0006805 // xenobiotic metabolism	0004497 // monooxygenase activity // inferred from electronic annotation /// 0005506 // iron ion binding // inferred from electronic annotation /// 0016712 // oxidoreductase activity, acting on paired donors, with incorporation or reduction of molecular ox	0005624 // membrane fraction // inferred from sequence or structural similarity /// 0005624 // membrane fraction // traceable author statement /// 0005783 // endoplasmic reticulum // inferred from electronic annotation /// 0005792 // microsome // inferred
202861_at	0.000803111	0.40877	0.590727945	8.964358879	8.343432403	period homolog 1 (Drosophila)	Hs.445534	5187	602260	PER1	NM_002616	0006350 // transcription // inferred from electronic annotation /// 0006355 // regulation of transcription, DNA-dependent // inferred from electronic annotation /// 0007165 // signal transduction // inferred from electronic annotation /// 0009649 // entrai	0004871 // signal transducer activity // inferred from electronic annotation /// 0005515 // protein binding // inferred from sequence or structural similarity	0005634 // nucleus // inferred from electronic annotation
220499_at	0.000812955	0.40877	-2.075948853	1.773494893	3.829221067	fibronectin type III domain containing 8	Hs.120369	54752		FNDC8	NM_017559
203197_s_at	0.000814917	0.40877	-0.134157256	10.63146927	10.77373687	chromosome 1 open reading frame 123	Hs.525391	54987		C1orf123	AW157077
218556_at	0.000825693	0.40893	-0.313710855	10.57175011	10.87727374	ORM1-like 2 (S. cerevisiae)	Hs.534450	29095	610074	ORMDL2	NM_014182			0005783 // endoplasmic reticulum // inferred from electronic annotation /// 0016020 // membrane // inferred from electronic annotation /// 0016021 // integral to membrane // inferred from electronic annotation
1562049_at	0.000830197	0.40893	2.980891177	3.925237717	0.97049995	Secretin receptor	Hs.42091	6344	182098	SCTR	BC040633	0007165 // signal transduction // inferred from electronic annotation /// 0007186 // G-protein coupled receptor protein signaling pathway // traceable author statement /// 0007586 // digestion // traceable author statement /// 0007588 // excretion // trace	0004872 // receptor activity // inferred from electronic annotation /// 0004930 // G-protein coupled receptor activity // inferred from electronic annotation /// 0004999 // vasoactive intestinal polypeptide receptor activity // inferred from electronic ann	0005887 // integral to plasma membrane // traceable author statement /// 0016020 // membrane // inferred from electronic annotation /// 0016021 // integral to membrane // inferred from electronic annotation
242337_at	0.000864643	0.41914	1.425030165	10.86805864	9.453760357	Pyrimidinergic receptor P2Y, G-protein coupled, 4	Hs.11042	5030	300038	P2RY4	AI347128	0007165 // signal transduction // inferred from electronic annotation /// 0007200 // G-protein signaling, coupled to IP3 second messenger (phospholipase C activating) // traceable author statement /// 0007204 // elevation of cytosolic calcium ion concentra	0001584 // rhodopsin-like receptor activity // inferred from electronic annotation /// 0004872 // receptor activity // inferred from electronic annotation /// 0019103 // pyrimidine nucleotide binding // inferred from electronic annotation /// 0045030 // UT	0005887 // integral to plasma membrane // traceable author statement /// 0016020 // membrane // inferred from electronic annotation /// 0016021 // integral to membrane // inferred from electronic annotation /// 0005783 // endoplasmic reticulum // inferred
234090_at	0.000873381	0.41914	3.306661338	4.097064576	0.860450416	CDNA FLJ14180 fis, clone NT2RP2003799	Hs.636847				AK024242
233437_at	0.00089368	0.41914	1.830074999	4.066442935	2.323004103	gamma-aminobutyric acid (GABA) A receptor, alpha 4	Hs.248112	2557	137141	GABRA4	AF238869	0006811 // ion transport // inferred from electronic annotation /// 0006821 // chloride transport // inferred from electronic annotation /// 0007214 // gamma-aminobutyric acid signaling pathway // inferred from electronic annotation /// 0007214 // gamma-am	0004890 // GABA-A receptor activity // inferred from electronic annotation /// 0005216 // ion channel activity // inferred from electronic annotation /// 0005230 // extracellular ligand-gated ion channel activity // inferred from electronic annotation ///	0005887 // integral to plasma membrane // traceable author statement /// 0016021 // integral to membrane // inferred from electronic annotation /// 0045211 // postsynaptic membrane // inferred from electronic annotation /// 0016020 // membrane // inferred
1568804_at	0.000895948	0.41914	0.691564688	5.991870706	5.299531655	Hypothetical protein LOC730271	Hs.600830	730271		LOC730271	BE044263
209942_x_at	0.000902828	0.41914	3.491853096	4.697770639	1.087678135	melanoma antigen family A, 3	Hs.417816	4102	300174	MAGEA3	BC000340
225944_at	0.000903971	0.41914	-0.156469381	8.510540305	8.671538085	neurolysin (metallopeptidase M3 family)	Hs.247460	57486		NLN	AW006938	0006508 // proteolysis // inferred from electronic annotation	0004222 // metalloendopeptidase activity // inferred from electronic annotation /// 0008270 // zinc ion binding // inferred from electronic annotation /// 0016787 // hydrolase activity // inferred from electronic annotation /// 0046872 // metal ion binding	0005739 // mitochondrion // inferred from electronic annotation
231964_at	0.000904591	0.41914	0.205069046	6.690672869	6.497156179	MRNA; cDNA DKFZp564H1663 (from clone DKFZp564H1663)	Hs.633204				AL117598
213024_at	0.000916898	0.41932	-0.426893754	9.641434756	10.05908641	TATA element modulatory factor 1	Hs.267632	7110	601126	TMF1	BF593908	0006350 // transcription // inferred from electronic annotation /// 0006355 // regulation of transcription, DNA-dependent // traceable author statement /// 0006366 // transcription from RNA polymerase II promoter // traceable author statement /// 0006355 /	0003677 // DNA binding // inferred from electronic annotation /// 0003702 // RNA polymerase II transcription factor activity // traceable author statement /// 0003712 // transcription cofactor activity // traceable author statement
206784_at	0.000925094	0.41932	0.779609932	3.122124892	2.292581417	aquaporin 8	Hs.176658	343	603750	AQP8	NM_001169	0006810 // transport // traceable author statement /// 0006833 // water transport // traceable author statement /// 0006810 // transport // inferred from electronic annotation	0005215 // transporter activity // inferred from electronic annotation /// 0015250 // water channel activity // traceable author statement /// 0015288 // porin activity // inferred from electronic annotation	0005886 // plasma membrane // traceable author statement /// 0005887 // integral to plasma membrane // traceable author statement /// 0016020 // membrane // inferred from electronic annotation /// 0016021 // integral to membrane // inferred from electronic
229498_at	0.000929443	0.41932	-0.111862495	11.36032315	11.47839032	MRNA; cDNA DKFZp779M2422 (from clone DKFZp779M2422)	Hs.291319				AI197932
207671_s_at	0.000951836	0.41932	-0.704121225	8.101931784	8.792874943	bestrophin 1		7439	153700 /	BEST1	NM_004183	0006811 // ion transport // inferred from electronic annotation /// 0007601 // visual perception // traceable author statement /// 0050896 // response to stimulus // inferred from electronic annotation /// 0006810 // transport // inferred from electronic a	0005216 // ion channel activity // inferred from electronic annotation /// 0005254 // chloride channel activity // inferred from electronic annotation /// 0005509 // calcium ion binding // inferred from electronic annotation /// 0031404 // chloride ion bin	0005624 // membrane fraction // traceable author statement /// 0016020 // membrane // inferred from electronic annotation /// 0016021 // integral to membrane // traceable author statement /// 0016323 // basolateral plasma membrane // inferred from direct a
210216_x_at	0.000978657	0.41932	-0.41116449	8.556727006	8.95136668	RAD1 homolog (S. pombe)	Hs.531879	5810	603153	RAD1	AF084513	0000075 // cell cycle checkpoint // inferred from sequence or structural similarity /// 0000075 // cell cycle checkpoint // non-traceable author statement /// 0000077 // DNA damage checkpoint // traceable author statement /// 0006281 // DNA repair // trace	0003684 // damaged DNA binding // inferred from sequence or structural similarity /// 0003684 // damaged DNA binding // non-traceable author statement /// 0005515 // protein binding // inferred from physical interaction /// 0008408 // 3'-5' exonuclease act	0005634 // nucleus // --- /// 0005634 // nucleus // inferred from sequence or structural similarity /// 0005634 // nucleus // inferred from electronic annotation /// 0005634 // nucleus // traceable author statement
221848_at	0.001023378	0.41932	-0.1742637	8.670594235	8.856678354	zinc finger, CCCH-type with G patch domain	Hs.590868	84619		ZGPAT	AL121845		0003676 // nucleic acid binding // inferred from electronic annotation /// 0008270 // zinc ion binding // inferred from electronic annotation /// 0046872 // metal ion binding // inferred from electronic annotation	0005622 // intracellular // inferred from electronic annotation
215132_at	0.001033913	0.41932	-0.533615621	5.323150996	5.882295358	MRNA; cDNA DKFZp434E2423 (from clone DKFZp434E2423)	Hs.244772				AL137474
1559624_at	0.001036136	0.41932	1.083255504	4.446769522	3.406308812	Serine/threonine kinase 32A	Hs.585069	202374		STK32A	AK094580	0006468 // protein amino acid phosphorylation // inferred from electronic annotation	0000166 // nucleotide binding // inferred from electronic annotation /// 0000287 // magnesium ion binding // inferred from electronic annotation /// 0004674 // protein serine/threonine kinase activity // inferred from electronic annotation /// 0005524 // A
1557875_at	0.001039335	0.41932	1.321928095	4.043556767	2.801481118	CDNA clone IMAGE:5267277	Hs.407613				BC039327
219258_at	0.001041957	0.41932	-0.40435015	8.594091851	8.986491441	TIMELESS interacting protein	Hs.572318	54962		TIPIN	NM_017858			0005634 // nucleus // inferred from direct assay
237725_x_at	0.001045144	0.41932	0.802319332	4.96042378	4.14798455	structural maintenance of chromosomes 5	Hs.534189	23137	609386	SMC5	BE502701	0006259 // DNA metabolism // inferred from electronic annotation	0005524 // ATP binding // inferred from electronic annotation	0005694 // chromosome // inferred from electronic annotation
201889_at	0.001048234	0.41932	0.135925996	10.98315577	10.83873867	family with sequence similarity 3, member C	Hs.434053	10447	608618	FAM3C	NM_014888	0008150 // biological_process // ---	0005125 // cytokine activity // non-traceable author statement	0005576 // extracellular region // non-traceable author statement
1555278_a_at	0.001066182	0.41932	-0.194882162	8.95818127	9.142264693	cytoskeleton associated protein 5	Hs.201253	9793		CKAP5	BC035554	0030951 // establishment and/or maintenance of microtubule cytoskeleton polarity // inferred from mutant phenotype /// 0050658 // RNA transport // inferred from sequence or structural similarity /// 0051297 // centrosome organization and biogenesis // infe	0005515 // protein binding // inferred from physical interaction /// 0005488 // binding // inferred from electronic annotation	0000930 // gamma-tubulin complex // inferred from direct assay /// 0005813 // centrosome // inferred from direct assay /// 0015630 // microtubule cytoskeleton // inferred from sequence or structural similarity
223018_at	0.001070986	0.41932	-0.388788148	9.088144085	9.469046513	NIN1/RPN12 binding protein 1 homolog (S. cerevisiae)	Hs.271695	28987		NOB1	BC000050		0008270 // zinc ion binding // inferred from electronic annotation /// 0046872 // metal ion binding // inferred from electronic annotation	0005634 // nucleus // inferred from electronic annotation
212548_s_at	0.001077895	0.41932	0.104115194	11.13559477	11.0335214	FRY-like	Hs.631525	285527		FRYL	BF515124
243894_at	0.001091998	0.41932	-0.692741594	5.44950687	6.156375141	solute carrier family 41, member 2	Hs.577463	84102		SLC41A2	BG169689	0006812 // cation transport // inferred from electronic annotation	0008324 // cation transporter activity // inferred from electronic annotation
218558_s_at	0.001098112	0.41932	-0.217954219	10.2888205	10.4944423	mitochondrial ribosomal protein L39	Hs.420696	54148		MRPL39	NM_017446	0008150 // biological_process // ---	0003674 // molecular_function // ---	0005739 // mitochondrion // inferred from electronic annotation /// 0005761 // mitochondrial ribosome // non-traceable author statement /// 0030529 // ribonucleoprotein complex // inferred from electronic annotation
225090_at	0.001098934	0.41932	-0.341825307	8.373071096	8.720343623	synovial apoptosis inhibitor 1, synoviolin	Hs.321535	84447	608046	SYVN1	AA844682		0005515 // protein binding // inferred from electronic annotation /// 0008270 // zinc ion binding // inferred from electronic annotation /// 0046872 // metal ion binding // inferred from electronic annotation	0005783 // endoplasmic reticulum // inferred from direct assay
211212_s_at	0.001104127	0.41932	-0.376941169	7.61522732	8.011369498	origin recognition complex, subunit 5-like (yeast)	Hs.432948	5001	602331	ORC5L	AF081459	0006260 // DNA replication // inferred from electronic annotation /// 0006260 // DNA replication // non-traceable author statement /// 0006270 // DNA replication initiation // traceable author statement	0000166 // nucleotide binding // traceable author statement /// 0003674 // molecular_function // --- /// 0003688 // DNA replication origin binding // traceable author statement /// 0005524 // ATP binding // inferred from electronic annotation /// 0042802 /	0005634 // nucleus // non-traceable author statement /// 0005634 // nucleus // traceable author statement /// 0005664 // nuclear origin of replication recognition complex // non-traceable author statement /// 0005634 // nucleus // inferred from electronic
214534_at	0.001112732	0.41932	-1.099535674	1.925455743	3.080962758	histone cluster 1, H1b	Hs.131956	3009	142711	HIST1H1B	NM_005322	0006334 // nucleosome assembly // non-traceable author statement /// 0007001 // chromosome organization and biogenesis (sensu Eukaryota) // non-traceable author statement /// 0006334 // nucleosome assembly // inferred from electronic annotation	0003677 // DNA binding // non-traceable author statement /// 0003677 // DNA binding // inferred from electronic annotation	0000786 // nucleosome // non-traceable author statement /// 0005634 // nucleus // inferred from electronic annotation /// 0005694 // chromosome // inferred from electronic annotation /// 0000786 // nucleosome // inferred from electronic annotation
1555277_a_at	0.001121411	0.41932	-0.281867518	4.636004002	4.913780894	solute carrier family 4, sodium bicarbonate cotransporter, member 5	Hs.469033	57835	606757	SLC4A5	AF453528	0006820 // anion transport // inferred from electronic annotation /// 0015701 // bicarbonate transport // non-traceable author statement /// 0007067 // mitosis // non-traceable author statement /// 0007399 // nervous system development // not recorded	0005452 // inorganic anion exchanger activity // inferred from electronic annotation /// 0008510 // sodium:bicarbonate symporter activity // non-traceable author statement /// 0005515 // protein binding // inferred from physical interaction /// 0003774 //	0016020 // membrane // inferred from electronic annotation /// 0016021 // integral to membrane // inferred from electronic annotation /// 0016021 // integral to membrane // non-traceable author statement /// 0000922 // spindle pole // inferred from direct
220660_at	0.001122171	0.41932	2.673771768	4.884374692	2.038261149	chromosome 9 open reading frame 27	Hs.23367	58483		C9orf27	NM_021208	0008150 // biological_process // ---	0003674 // molecular_function // ---	0005575 // cellular_component // ---
224099_at	0.001123092	0.41932	1.301169535	5.063628809	3.789865782	potassium voltage-gated channel, subfamily H (eag-related), member 7	Hs.470445	90134	608169	KCNH7	AF032897	0006355 // regulation of transcription, DNA-dependent // inferred from electronic annotation /// 0006811 // ion transport // inferred from electronic annotation /// 0006812 // cation transport // inferred from electronic annotation /// 0006813 // potassium	0004871 // signal transducer activity // inferred from electronic annotation /// 0005216 // ion channel activity // inferred from electronic annotation /// 0005249 // voltage-gated potassium channel activity // inferred from electronic annotation /// 00309	0016020 // membrane // inferred from electronic annotation /// 0016021 // integral to membrane // inferred from electronic annotation
213242_x_at	0.001123158	0.41932	0.520603255	5.790565719	5.300224261	KIAA0284	Hs.533721	283638		KIAA0284	AB006622
214542_x_at	0.001125491	0.41932	0.315050349	8.094574199	7.799071144	histone cluster 1, H2ai	Hs.534035	8329	602787	HIST1H2AI	NM_003509	0006334 // nucleosome assembly // inferred from electronic annotation /// 0007001 // chromosome organization and biogenesis (sensu Eukaryota) // inferred from electronic annotation	0005515 // protein binding // inferred from physical interaction /// 0003677 // DNA binding // inferred from electronic annotation	0000786 // nucleosome // inferred from electronic annotation /// 0005634 // nucleus // inferred from electronic annotation /// 0005694 // chromosome // inferred from electronic annotation
234414_at	0.001141817	0.41932	1.66801824	3.955945931	2.176294609	family with sequence similarity 22, member F	Hs.648183	54754		FAM22F	AL133071
215687_x_at	0.0011593	0.41932	0.82045058	4.717963975	3.870917932	phospholipase C, beta 1 (phosphoinositide-specific)	Hs.431173	23236	607120	PLCB1	AA393484	0000074 // regulation of progression through cell cycle // non-traceable author statement /// 0006629 // lipid metabolism // inferred from electronic annotation /// 0007242 // intracellular signaling cascade // inferred from electronic annotation /// 00160	0004435 // phosphoinositide phospholipase C activity // inferred from electronic annotation /// 0004435 // phosphoinositide phospholipase C activity // non-traceable author statement /// 0004871 // signal transducer activity // inferred from electronic ann	0005634 // nucleus // non-traceable author statement /// 0005737 // cytoplasm // inferred from direct assay
222065_s_at	0.001161279	0.41932	-0.342567861	10.03777094	10.39160163	flightless I homolog (Drosophila)	Hs.513984	2314	600362	FLII	AI830227	0006350 // transcription // inferred from electronic annotation /// 0006355 // regulation of transcription, DNA-dependent // inferred from electronic annotation /// 0006936 // muscle contraction // traceable author statement /// 0007275 // development // i	0003779 // actin binding // inferred from electronic annotation /// 0003779 // actin binding // traceable author statement /// 0005515 // protein binding // inferred from electronic annotation	0005634 // nucleus // inferred from electronic annotation /// 0005856 // cytoskeleton // inferred from electronic annotation
210820_x_at	0.001166649	0.41932	-0.223228282	6.522671839	6.732963643	coenzyme Q7 homolog, ubiquinone (yeast)	Hs.157113	10229	601683	COQ7	AL136647	0006094 // gluconeogenesis // not recorded /// 0006744 // ubiquinone biosynthesis // traceable author statement /// 0019538 // protein metabolism // inferred from electronic annotation /// 0006744 // ubiquinone biosynthesis // inferred from electronic anno	0016491 // oxidoreductase activity // inferred from electronic annotation /// 0046914 // transition metal ion binding // inferred from electronic annotation	0005634 // nucleus // inferred from direct assay /// 0005739 // mitochondrion // traceable author statement
208337_s_at	0.001168442	0.41932	0.841302254	2.272677492	1.484022743	nuclear receptor subfamily 5, group A, member 2	Hs.33446	2494	604453	NR5A2	NM_003822	0006350 // transcription // inferred from electronic annotation /// 0006355 // regulation of transcription, DNA-dependent // inferred from electronic annotation /// 0006366 // transcription from RNA polymerase II promoter // traceable author statement ///	0003700 // transcription factor activity // inferred from electronic annotation /// 0003705 // RNA polymerase II transcription factor activity, enhancer binding // traceable author statement /// 0003707 // steroid hormone receptor activity // inferred from	0005634 // nucleus // inferred from electronic annotation /// 0005634 // nucleus // traceable author statement
242852_at	0.001168793	0.41932	0.678071905	9.077734866	8.38460294	hypothetical protein LOC285147	Hs.467627	285147		LOC285147	H23213
207808_s_at	0.001175835	0.41932	-0.770564546	9.838302342	10.66051438	protein S (alpha)	Hs.64016	5627	176880	PROS1	NM_000313	0007596 // blood coagulation // traceable author statement /// 0007596 // blood coagulation // inferred from electronic annotation	0004866 // endopeptidase inhibitor activity // traceable author statement /// 0005509 // calcium ion binding // inferred from electronic annotation	0005576 // extracellular region // inferred from electronic annotation /// 0005576 // extracellular region // non-traceable author statement /// 0005615 // extracellular space // inferred from electronic annotation
216897_s_at	0.001201497	0.41932	0.36572007	5.21946706	4.82655185	family with sequence similarity 76, member A	Hs.469359	199870		FAM76A	AL035309
234578_at	0.001215167	0.41932	0.945874786	8.267451189	7.294430678	MRNA; cDNA DKFZp434E1812 (from clone DKFZp434E1812)	Hs.537604				AL157496
207180_s_at	0.001216271	0.41932	-0.311597249	9.911632627	10.23742616	HIV-1 Tat interactive protein 2, 30kDa	Hs.90753	10553	605628	HTATIP2	NM_006410	0006357 // regulation of transcription from RNA polymerase II promoter // traceable author statement /// 0006916 // anti-apoptosis // traceable author statement /// 0006917 // induction of apoptosis // traceable author statement /// 0007049 // cell cycle /	0003702 // RNA polymerase II transcription factor activity // traceable author statement /// 0003713 // transcription coactivator activity // traceable author statement /// 0005515 // protein binding // inferred from physical interaction /// 0016491 // oxi	0005634 // nucleus // traceable author statement /// 0005635 // nuclear envelope // inferred from direct assay /// 0005737 // cytoplasm // inferred from direct assay /// 0005634 // nucleus // inferred from electronic annotation
31637_s_at	0.001224033	0.41932	-0.677232017	7.697117303	8.38488549	thyroid hormone receptor, alpha (erythroblastic leukemia viral (v-erb-a) oncogene homolog, avian) /// nuclear receptor subfamily 1, group D, member 1	Hs.724	7067 ///	190120 /	THRA /// NR1D1	X72631	0001502 // cartilage condensation // inferred from electronic annotation /// 0001503 // ossification // inferred from electronic annotation /// 0006355 // regulation of transcription, DNA-dependent // inferred from electronic annotation /// 0006366 // tran	0003700 // transcription factor activity // traceable author statement /// 0003707 // steroid hormone receptor activity // inferred from electronic annotation /// 0004887 // thyroid hormone receptor activity // traceable author statement /// 0005515 // pro	0005634 // nucleus // inferred from electronic annotation /// 0005634 // nucleus // traceable author statement
228296_at	0.001226048	0.41932	0.417182771	6.089002768	5.640763531	yippee-like 1 (Drosophila)	Hs.517436	29799	608082	YPEL1	AW450686			0005634 // nucleus // inferred from electronic annotation
210417_s_at	0.001228255	0.41932	-0.204333808	8.782844477	8.977515243	phosphatidylinositol 4-kinase, catalytic, beta polypeptide	Hs.632465	5298	602758	PIK4CB	U81802	0006661 // phosphatidylinositol biosynthesis // traceable author statement /// 0006898 // receptor-mediated endocytosis // traceable author statement /// 0007165 // signal transduction // traceable author statement	0004430 // 1-phosphatidylinositol 4-kinase activity // traceable author statement /// 0016301 // kinase activity // inferred from electronic annotation /// 0016740 // transferase activity // inferred from electronic annotation /// 0016773 // phosphotransfe	0005737 // cytoplasm // traceable author statement /// 0005768 // endosome // traceable author statement /// 0005783 // endoplasmic reticulum // inferred from electronic annotation
1567997_x_at	0.001249448	0.41932	1.157146397	5.017763186	3.848335962	gb:D17262.1 /DB_XREF=gi:598883 /TID=Hs2.384932.1 /CNT=1 /FEA=mRNA /TIER=ConsEnd /STK=0 /UG=Hs.384932 /UG_TITLE=Human HepG2 3 region MboI cDNA, clone hmd5f04m3. /DEF=Human HepG2 3 region MboI cDNA, clone hmd5f04m3.					D17262
221627_at	0.001261749	0.41932	-0.594575925	6.54965403	7.12878484	tripartite motif-containing 10	Hs.274295	10107	605701	TRIM10	AF220123	0030097 // hemopoiesis // non-traceable author statement	0005515 // protein binding // inferred from electronic annotation /// 0008270 // zinc ion binding // non-traceable author statement /// 0046872 // metal ion binding // inferred from electronic annotation /// 0008270 // zinc ion binding // inferred from ele	0005622 // intracellular // non-traceable author statement /// 0005737 // cytoplasm // inferred from electronic annotation /// 0005622 // intracellular // inferred from electronic annotation
201120_s_at	0.001270294	0.41932	-0.776678665	7.500579306	8.323380038	progesterone receptor membrane component 1	Hs.90061	10857	300435	PGRMC1	AL547946		0004872 // receptor activity // inferred from electronic annotation /// 0005496 // steroid binding // traceable author statement /// 0008289 // lipid binding // inferred from electronic annotation /// 0020037 // heme binding // inferred from electronic ann	0005783 // endoplasmic reticulum // inferred from electronic annotation /// 0005792 // microsome // inferred from electronic annotation /// 0005887 // integral to plasma membrane // traceable author statement /// 0009986 // cell surface // inferred from ex
212828_at	0.001271567	0.41932	-0.270502232	9.3119517	9.599140157	synaptojanin 2	Hs.434494	8871	609410	SYNJ2	AA191573		0001668 // phosphatidylinositol-4,5-bisphosphate 5-phosphatase activity // inferred from electronic annotation /// 0003723 // RNA binding // inferred from electronic annotation /// 0004439 // phosphoinositide 5-phosphatase activity // inferred from electro
213262_at	0.00129944	0.41932	-0.141845623	11.14836376	11.28324731	spastic ataxia of Charlevoix-Saguenay (sacsin)	Hs.159492	26278	270550 /	SACS	AI932370	0006457 // protein folding // non-traceable author statement /// 0006464 // protein modification // inferred from electronic annotation /// 0006457 // protein folding // inferred from electronic annotation	0003674 // molecular_function // --- /// 0005524 // ATP binding // inferred from electronic annotation /// 0031072 // heat shock protein binding // inferred from electronic annotation	0005575 // cellular_component // ---
224490_s_at	0.001309154	0.41932	0.49449091	8.411178698	7.900659435	KIAA1267 /// KIAA1267	Hs.463231	284058		KIAA1267	BC006271		0005525 // GTP binding // inferred from electronic annotation
41047_at	0.001309475	0.41932	-0.292017272	8.875771868	9.155197912	chromosome 9 open reading frame 16	Hs.522412	79095		C9orf16	AI885170	0008150 // biological_process // ---	0003674 // molecular_function // ---	0005575 // cellular_component // ---
235924_at	0.001320636	0.41932	1.379643593	4.746273977	3.262025607	CDNA FLJ42287 fis, clone TLIVE2005866	Hs.587362				N73742
1562797_at	0.001324263	0.41932	0.925999419	4.101386259	3.215759509	Homo sapiens, clone IMAGE:3920801, mRNA	Hs.639264				BC041425
1552355_s_at	0.001326039	0.41932	0.365932027	5.462595465	5.119793604	chromosome 19 open reading frame 26	Hs.346575	255057		C19orf26	NM_152769			0016020 // membrane // inferred from electronic annotation /// 0016021 // integral to membrane // inferred from electronic annotation
221619_s_at	0.001330525	0.41932	0.233169009	12.41298207	12.18294081	mitochondrial carrier homolog 1 (C. elegans)	Hs.485262	23787	610449	MTCH1	AF189289	0006810 // transport // inferred from electronic annotation /// 0006915 // apoptosis // inferred from electronic annotation /// 0006919 // caspase activation // inferred from mutant phenotype /// 0006919 // caspase activation // inferred from sequence or s	0005488 // binding // inferred from electronic annotation /// 0005515 // protein binding // inferred from sequence or structural similarity /// 0030165 // PDZ domain binding // non-traceable author statement	0005622 // intracellular // non-traceable author statement /// 0005739 // mitochondrion // inferred from mutant phenotype /// 0005739 // mitochondrion // inferred from sequence or structural similarity /// 0016020 // membrane // inferred from electronic an
225388_at	0.001338984	0.41932	-0.470371343	6.989681104	7.466066252	tetraspanin 5	Hs.591706	10098		TSPAN5	AI928507	0006118 // electron transport // inferred from electronic annotation /// 0006928 // cell motility // inferred from electronic annotation /// 0007155 // cell adhesion // inferred from electronic annotation /// 0008283 // cell proliferation // inferred from	0004129 // cytochrome-c oxidase activity // inferred from electronic annotation	0016020 // membrane // inferred from electronic annotation /// 0016021 // integral to membrane // inferred from electronic annotation
1569091_at	0.001348568	0.41932	1.638557246	7.815776364	6.051131297	Zinc finger, MYM-type 2	Hs.644041	7750	602221	ZMYM2	BC039458	0006350 // transcription // inferred from electronic annotation /// 0006355 // regulation of transcription, DNA-dependent // inferred from electronic annotation /// 0008150 // biological_process // ---	0005515 // protein binding // traceable author statement /// 0008270 // zinc ion binding // inferred from electronic annotation /// 0008270 // zinc ion binding // non-traceable author statement /// 0046872 // metal ion binding // inferred from electronic a	0005575 // cellular_component // --- /// 0005634 // nucleus // inferred from electronic annotation
237885_at	0.001354327	0.41932	2.694586992	4.041179174	1.419807717	CDNA FLJ30897 fis, clone FEBRA2005476	Hs.649646				AW589793
201906_s_at	0.001366398	0.41932	-0.799739374	9.52120589	10.29367194	CTD (carboxy-terminal domain, RNA polymerase II, polypeptide A) small phosphatase-like	Hs.475963	10217	608592	CTDSPL	NM_005808	0008150 // biological_process // ---	0003674 // molecular_function // --- /// 0016791 // phosphoric monoester hydrolase activity // inferred from electronic annotation	0005575 // cellular_component // --- /// 0005634 // nucleus // inferred from electronic annotation
214914_at	0.00137455	0.41932	2.362570079	2.816960438	0.549641853	family with sequence similarity 13, member C1	Hs.607594	220965		FAM13C1	U79304
235270_at	0.001375053	0.41932	-1.604862058	1.484022743	3.022130206	zinc finger protein 397	Hs.591061	84307	609601	ZNF397	BG027325	0006350 // transcription // inferred from electronic annotation /// 0006355 // regulation of transcription, DNA-dependent // inferred from electronic annotation	0003676 // nucleic acid binding // inferred from electronic annotation /// 0003700 // transcription factor activity // inferred from electronic annotation /// 0008270 // zinc ion binding // inferred from electronic annotation /// 0046872 // metal ion bindi	0005622 // intracellular // inferred from electronic annotation /// 0005634 // nucleus // inferred from electronic annotation
227150_at	0.001384535	0.41932	-0.222773895	10.65177763	10.88059327	metal-regulatory transcription factor 1	Hs.471991	4520	600172	MTF1	N46867	0006350 // transcription // inferred from electronic annotation /// 0006357 // regulation of transcription from RNA polymerase II promoter // traceable author statement /// 0010038 // response to metal ion // traceable author statement /// 0006355 // regul	0003700 // transcription factor activity // traceable author statement /// 0003713 // transcription coactivator activity // traceable author statement /// 0008270 // zinc ion binding // inferred from electronic annotation /// 0042156 // zinc-mediated trans	0005622 // intracellular // inferred from electronic annotation /// 0005634 // nucleus // traceable author statement /// 0005634 // nucleus // inferred from electronic annotation
222028_at	0.00138531	0.41932	-0.379945001	9.955032725	10.36227531	zinc finger protein 45	Hs.381285	7596	194554	ZNF45	AI967981	0006350 // transcription // inferred from electronic annotation /// 0006355 // regulation of transcription, DNA-dependent // inferred from electronic annotation /// 0006355 // regulation of transcription, DNA-dependent // traceable author statement /// 000	0003676 // nucleic acid binding // inferred from electronic annotation /// 0003700 // transcription factor activity // traceable author statement /// 0008270 // zinc ion binding // inferred from electronic annotation /// 0046872 // metal ion binding // inf	0005622 // intracellular // inferred from electronic annotation /// 0005634 // nucleus // inferred from electronic annotation
205183_at	0.001390009	0.41932	2.537028024	4.940906598	2.562498221	heterogeneous nuclear ribonucleoprotein D (AU-rich element RNA binding protein 1, 37kDa)	Hs.480073	3184	601324	HNRPD	NM_002138	0006350 // transcription // inferred from electronic annotation /// 0006355 // regulation of transcription, DNA-dependent // non-traceable author statement /// 0006396 // RNA processing // traceable author statement /// 0006401 // RNA catabolism // traceab	0000166 // nucleotide binding // inferred from electronic annotation /// 0003676 // nucleic acid binding // inferred from electronic annotation /// 0003677 // DNA binding // inferred from electronic annotation /// 0003723 // RNA binding // traceable author	0000781 // chromosome, telomeric region // inferred from electronic annotation /// 0005634 // nucleus // non-traceable author statement /// 0005694 // chromosome // inferred from electronic annotation /// 0005737 // cytoplasm // non-traceable author statem
203989_x_at	0.001391702	0.41932	-0.452627083	9.741865114	10.16496432	coagulation factor II (thrombin) receptor	Hs.482562	2149	187930	F2R	NM_001992	0000074 // regulation of progression through cell cycle // traceable author statement /// 0006915 // apoptosis // traceable author statement /// 0006919 // caspase activation // traceable author statement /// 0006928 // cell motility // traceable author st	0001584 // rhodopsin-like receptor activity // inferred from electronic annotation /// 0004872 // receptor activity // inferred from electronic annotation /// 0005102 // receptor binding // traceable author statement /// 0015057 // thrombin receptor activi	0005615 // extracellular space // inferred from electronic annotation /// 0005794 // Golgi apparatus // traceable author statement /// 0005886 // plasma membrane // traceable author statement /// 0005887 // integral to plasma membrane // traceable author s
201003_x_at	0.00140021	0.41932	-0.093009325	9.815906578	9.916365908	arginyl aminopeptidase (aminopeptidase B) /// ubiquitin-conjugating enzyme E2 variant 1 /// ubiquitin-conjugating enzyme variant Kua /// ubiquitin-conjugating enzyme E2 variant 1 /// similar to ubiquitin-conjugating enzyme E2 variant 1 isoform d /// simila	Hs.647959	387521 /	602675 /	RNPEP /// UBE2V1 /// Kua /// K	NM_003349	0006508 // proteolysis // --- /// 0016485 // protein processing // inferred from sequence or structural similarity /// 0000074 // regulation of progression through cell cycle // traceable author statement /// 0000209 // protein polyubiquitination // tracea	0003676 // nucleic acid binding // inferred from electronic annotation /// 0004179 // membrane alanyl aminopeptidase activity // inferred from electronic annotation /// 0004301 // epoxide hydrolase activity // non-traceable author statement /// 0008270 //	0005576 // extracellular region // traceable author statement /// 0005794 // Golgi apparatus // inferred from sequence or structural similarity /// 0005886 // plasma membrane // traceable author statement /// 0005634 // nucleus // traceable author statemen
217190_x_at	0.00140804	0.41932	3.399171094	6.217791002	2.889675589	estrogen receptor 1	Hs.208124	2099	133430 /	ESR1	S67777	0006355 // regulation of transcription, DNA-dependent // non-traceable author statement /// 0007165 // signal transduction // traceable author statement /// 0016049 // cell growth // inferred from sequence or structural similarity /// 0030520 // estrogen r	0003700 // transcription factor activity // inferred from electronic annotation /// 0003707 // steroid hormone receptor activity // non-traceable author statement /// 0005496 // steroid binding // inferred from electronic annotation /// 0005515 // protein	0005634 // nucleus // inferred from electronic annotation /// 0005634 // nucleus // non-traceable author statement /// 0005737 // cytoplasm // inferred from electronic annotation /// 0016020 // membrane // non-traceable author statement /// 0016585 // chro
229864_at	0.001410258	0.41932	-0.263114314	8.15471914	8.429402467	Transmembrane protein 103	Hs.311100	54859		TMEM103	BE503382			0016021 // integral to membrane // inferred from electronic annotation
239286_at	0.001411067	0.41932	1.053866872	4.245470693	3.181680561	Transcribed locus	Hs.596112				AI038737
221947_at	0.001433744	0.41932	0.903890378	6.871992683	6.027211509	gb:BF112057 /DB_XREF=gi:10941670 /DB_XREF=7l38b08.x1 /CLONE=IMAGE:3523550 /FEA=EST /CNT=37 /TID=Hs.129959.1 /TIER=Stack /STK=34 /UG=Hs.129959 /UG_TITLE=ESTs, Weakly similar to IL-17 receptor (H.sapiens)					BF112057
208741_at	0.001436835	0.41932	-0.263181732	9.595384473	9.841588486	Sin3A-associated protein, 18kDa	Hs.524899	10284	602949	SAP18	AW274856	0006350 // transcription // inferred from electronic annotation /// 0006357 // regulation of transcription from RNA polymerase II promoter // traceable author statement /// 0006355 // regulation of transcription, DNA-dependent // inferred from electronic a	0003714 // transcription corepressor activity // traceable author statement /// 0005515 // protein binding // inferred from physical interaction	0000118 // histone deacetylase complex // traceable author statement
222040_at	0.001440205	0.41932	0.814129287	12.95811555	12.17693595	heterogeneous nuclear ribonucleoprotein A1 /// hypothetical protein LOC728844 /// hypothetical protein LOC731172	Hs.444314	3178 ///	164017	HNRPA1 /// LOC728844 /// LOC73	AI144007	0000398 // nuclear mRNA splicing, via spliceosome // --- /// 0006405 // RNA export from nucleus // traceable author statement /// 0006810 // transport // inferred from electronic annotation /// 0008380 // RNA splicing // inferred from electronic annotation	0000166 // nucleotide binding // inferred from electronic annotation /// 0003723 // RNA binding // traceable author statement /// 0005515 // protein binding // inferred from physical interaction /// 0003676 // nucleic acid binding // inferred from electron	0005634 // nucleus // inferred from electronic annotation /// 0005654 // nucleoplasm // traceable author statement /// 0005681 // spliceosome complex // inferred from direct assay /// 0005737 // cytoplasm // traceable author statement /// 0030530 // hetero
1568794_at	0.001450815	0.41932	3.888743249	4.51409686	0.792837208	CDNA clone IMAGE:5277859	Hs.279714				BC034233
1562238_at	0.001452236	0.41932	1.464126707	7.092271046	5.609571972	Ubiquitin specific peptidase like 1	Hs.533831	10208		USPL1	AL832776	0006511 // ubiquitin-dependent protein catabolism // inferred from electronic annotation	0004197 // cysteine-type endopeptidase activity // inferred from electronic annotation /// 0004221 // ubiquitin thiolesterase activity // inferred from electronic annotation
216504_s_at	0.001452645	0.41932	-0.199687713	8.401950747	8.591163735	Solute carrier family 39 (zinc transporter), member 8	Hs.288034	64116	608732	SLC39A8	AL049963	0030001 // metal ion transport // inferred from electronic annotation	0046873 // metal ion transporter activity // inferred from electronic annotation	0016020 // membrane // inferred from electronic annotation
216143_at	0.001454253	0.41932	0.665580961	2.110305626	1.456651659	Calmodulin-like 4	Hs.584921	91860		CALML4	AL137403	0001573 // ganglioside metabolism // inferred from mutant phenotype /// 0007042 // lysosomal lumen acidification // inferred from mutant phenotype /// 0008203 // cholesterol metabolism // inferred from mutant phenotype /// 0030203 // glycosaminoglycan meta	0005509 // calcium ion binding // inferred from electronic annotation /// 0042803 // protein homodimerization activity // inferred from direct assay	0005783 // endoplasmic reticulum // inferred from direct assay /// 0005788 // endoplasmic reticulum lumen // inferred from direct assay /// 0005783 // endoplasmic reticulum // inferred from electronic annotation /// 0016020 // membrane // inferred from ele
243661_at	0.001457587	0.41932	0.851677253	6.090098929	5.178609154	zinc finger protein 273	Hs.520889	10793	604756	ZNF273	AW172914	0006350 // transcription // inferred from electronic annotation /// 0006355 // regulation of transcription, DNA-dependent // inferred from electronic annotation	0003676 // nucleic acid binding // inferred from electronic annotation /// 0003677 // DNA binding // inferred from electronic annotation /// 0008270 // zinc ion binding // inferred from electronic annotation /// 0046872 // metal ion binding // inferred fro	0005622 // intracellular // inferred from electronic annotation /// 0005634 // nucleus // inferred from electronic annotation
239690_at	0.001462489	0.41932	0.279045395	7.580494102	7.290047213	Transcribed locus	Hs.213501				AI654757
237244_at	0.001466881	0.41932	0.388650733	5.945966261	5.581988366	Transcribed locus	Hs.562293				W81110
223717_s_at	0.001472523	0.41932	-0.62744948	10.69912266	11.3005006	acrosin binding protein		84519	608352	ACRBP	AB051833	0008150 // biological_process // --- /// 0048240 // sperm capacitation // inferred from sequence or structural similarity	0003674 // molecular_function // --- /// 0003677 // DNA binding // inferred from electronic annotation	0005575 // cellular_component // --- /// 0005615 // extracellular space // inferred from electronic annotation /// 0005634 // nucleus // inferred from electronic annotation
234828_at	0.001484989	0.42068	-0.250543462	2.830858088	3.069609788	Tetratricopeptide repeat domain 28	Hs.387856	23331		TTC28	AL122113		0005488 // binding // inferred from electronic annotation
232973_at	0.001500665	0.42217	1.713286598	3.629337528	1.834958196	Dedicator of cytokinesis 1	Hs.159195	1793	601403	DOCK1	AK000789	0006911 // phagocytosis, engulfment // traceable author statement /// 0006915 // apoptosis // traceable author statement /// 0007165 // signal transduction // traceable author statement /// 0007229 // integrin-mediated signaling pathway // traceable author	0005085 // guanyl-nucleotide exchange factor activity // inferred from electronic annotation /// 0005096 // GTPase activator activity // traceable author statement /// 0005515 // protein binding // inferred from physical interaction	0005737 // cytoplasm // traceable author statement /// 0005856 // cytoskeleton // inferred from electronic annotation /// 0016020 // membrane // inferred from electronic annotation
1560198_at	0.001519285	0.42217	0.930737338	2.706590387	1.732621797	chromosome 14 open reading frame 70	Hs.379802	283601		C14orf70	AV701600
236881_at	0.001536931	0.42217	2.688500105	4.90445886	2.356796443	gb:AW291753 /DB_XREF=gi:6698389 /DB_XREF=UI-H-BI2-agv-f-06-0-UI.s1 /CLONE=IMAGE:2725763 /FEA=EST /CNT=8 /TID=Hs.156741.0 /TIER=ConsEnd /STK=7 /UG=Hs.156741 /UG_TITLE=ESTs					AW291753
227404_s_at	0.001550391	0.42217	-0.900512595	12.41960138	13.39077155	Early growth response 1	Hs.326035	1958	128990	EGR1	AI459194	0006350 // transcription // inferred from electronic annotation /// 0006355 // regulation of transcription, DNA-dependent // inferred from electronic annotation /// 0030217 // T cell differentiation // inferred from electronic annotation /// 0045941 // pos	0003700 // transcription factor activity // inferred from direct assay /// 0008270 // zinc ion binding // inferred from electronic annotation /// 0046872 // metal ion binding // inferred from electronic annotation /// 0003677 // DNA binding // inferred fro	0005622 // intracellular // inferred from electronic annotation /// 0005634 // nucleus // inferred from electronic annotation
243861_at	0.001567321	0.42217	0.949150859	5.447368318	4.432844868	Folliculin interacting protein 1	Hs.591273	96459	610594	FNIP1	BF507437
235907_at	0.001571747	0.42217	-0.211608267	9.406694671	9.604482172	Transcribed locus	Hs.614529				BE245080
243350_at	0.001572006	0.42217	2.152003093	3.959493377	1.911840726	Chromosome 5 open reading frame 15	Hs.355177	56951		C5orf15	BE675229			0016020 // membrane // inferred from electronic annotation /// 0016021 // integral to membrane // inferred from electronic annotation
244167_at	0.001613979	0.42217	0.615989396	8.879049583	8.238491336	Secretion regulating guanine nucleotide exchange factor	Hs.32470	26297	606051	SERGEF	AA878375	0007165 // signal transduction // traceable author statement /// 0050709 // negative regulation of protein secretion // inferred from direct assay	0005085 // guanyl-nucleotide exchange factor activity // inferred from electronic annotation /// 0005087 // Ran guanyl-nucleotide exchange factor activity // traceable author statement /// 0005515 // protein binding // inferred from physical interaction	0005634 // nucleus // inferred from direct assay /// 0005737 // cytoplasm // inferred from direct assay /// 0005634 // nucleus // inferred from electronic annotation
1564906_at	0.001615416	0.42217	1.675377796	4.294790166	2.714899675	small nucleolar RNA host gene (non-protein coding) 4		724102		SNHG4	AJ224167
219051_x_at	0.001618068	0.42217	0.708173937	6.232825053	5.492014451	meteorin, glial cell differentiation regulator	Hs.533772	79006		METRN	NM_024042	0007399 // nervous system development // inferred from electronic annotation /// 0010001 // glial cell differentiation // inferred from electronic annotation /// 0050772 // positive regulation of axonogenesis // inferred from electronic annotation /// 0007		0005615 // extracellular space // inferred from electronic annotation
202423_at	0.001624802	0.42217	-0.162907678	11.42899575	11.58102798	MYST histone acetyltransferase (monocytic leukemia) 3	Hs.591848	7994	601408	MYST3	NM_006766	0006323 // DNA packaging // traceable author statement /// 0006334 // nucleosome assembly // inferred from electronic annotation /// 0006350 // transcription // inferred from electronic annotation /// 0006355 // regulation of transcription, DNA-dependent /	0003677 // DNA binding // inferred from electronic annotation /// 0004402 // histone acetyltransferase activity // inferred from direct assay /// 0008134 // transcription factor binding // inferred from direct assay /// 0008270 // zinc ion binding // infer	0000786 // nucleosome // inferred from electronic annotation /// 0005634 // nucleus // inferred from direct assay /// 0005634 // nucleus // inferred from electronic annotation
232280_at	0.001626693	0.42217	1.187891548	6.539399402	5.41792553	Solute carrier family 25, member 29	Hs.578109	123096		SLC25A29	AK022257	0006810 // transport // inferred from electronic annotation /// 0006844 // acyl carnitine transport // inferred from electronic annotation	0005215 // transporter activity // inferred from electronic annotation /// 0005488 // binding // inferred from electronic annotation /// 0015227 // acyl carnitine transporter activity // inferred from electronic annotation	0005739 // mitochondrion // inferred from electronic annotation /// 0005743 // mitochondrial inner membrane // inferred from electronic annotation /// 0016020 // membrane // inferred from electronic annotation /// 0016021 // integral to membrane // inferre
201849_at	0.001632879	0.42217	-0.157420358	9.919852898	10.08678576	BCL2/adenovirus E1B 19kDa interacting protein 3	Hs.144873	664	603293	BNIP3	NM_004052	0001666 // response to hypoxia // inferred from sequence or structural similarity /// 0006309 // DNA fragmentation during apoptosis // inferred from direct assay /// 0006338 // chromatin remodeling // inferred from direct assay /// 0006800 // oxygen and re	0042803 // protein homodimerization activity // inferred from direct assay /// 0046982 // protein heterodimerization activity // inferred from direct assay /// 0005515 // protein binding // inferred from physical interaction /// 0042802 // identical protei	0005634 // nucleus // inferred from sequence or structural similarity /// 0005635 // nuclear envelope // inferred from direct assay /// 0005654 // nucleoplasm // inferred from sequence or structural similarity /// 0005737 // cytoplasm // inferred from sequ
214889_at	0.001641366	0.42217	0.186413124	4.326947871	4.132504022	DKFZP564J102 protein	Hs.357025	25854		DKFZP564J102	AL080065
232820_s_at	0.00164294	0.42217	0.583320275	6.625494334	6.022230962	family with sequence similarity 112, member A	Hs.447626	149699		FAM112A	AI809325
216466_at	0.001649193	0.42217	1.269186633	4.673289849	3.492268983	neuron navigator 3	Hs.306322	89795		NAV3	AL080104		0000166 // nucleotide binding // inferred from electronic annotation /// 0005524 // ATP binding // inferred from electronic annotation /// 0017111 // nucleoside-triphosphatase activity // inferred from electronic annotation
210800_at	0.001651843	0.42217	1.455271424	6.964793926	5.526778327	translocase of inner mitochondrial membrane 8 homolog A (yeast)	Hs.447877	1678	300356 /	TIMM8A	BC005236	0006457 // protein folding // inferred from electronic annotation /// 0007399 // nervous system development // traceable author statement /// 0007605 // sensory perception of sound // inferred from electronic annotation /// 0015031 // protein transport //	0008270 // zinc ion binding // inferred from electronic annotation /// 0046872 // metal ion binding // inferred from electronic annotation	0005739 // mitochondrion // inferred from electronic annotation /// 0016020 // membrane // inferred from electronic annotation /// 0042719 // mitochondrial intermembrane space protein transporter complex // inferred from electronic annotation
201884_at	0.001672836	0.42217	1.847996907	3.239453875	1.377799708	carcinoembryonic antigen-related cell adhesion molecule 5	Hs.466814	1048	114890	CEACAM5	NM_004363	0007165 // signal transduction // traceable author statement /// 0007267 // cell-cell signaling // traceable author statement	0048503 // GPI anchor binding // inferred from electronic annotation	0005887 // integral to plasma membrane // traceable author statement /// 0016020 // membrane // inferred from electronic annotation /// 0016021 // integral to membrane // inferred from electronic annotation
222105_s_at	0.001675798	0.42217	-0.256521099	8.832313999	9.105653387	NFKB inhibitor interacting Ras-like 2	Hs.632252	28511	604497	NKIRAS2	AA452565	0007249 // I-kappaB kinase/NF-kappaB cascade // non-traceable author statement /// 0007264 // small GTPase mediated signal transduction // inferred from electronic annotation	0000166 // nucleotide binding // inferred from electronic annotation /// 0003924 // GTPase activity // non-traceable author statement /// 0005525 // GTP binding // inferred from electronic annotation	0005575 // cellular_component // --- /// 0005622 // intracellular // inferred from electronic annotation
233274_at	0.001684744	0.42217	1.090444937	7.364203367	6.185545993	NCK adaptor protein 1	Hs.477693	4690	600508	NCK1	AU145144	0007015 // actin filament organization // inferred from electronic annotation /// 0007172 // signal complex formation // non-traceable author statement /// 0007242 // intracellular signaling cascade // inferred from electronic annotation /// 0016477 // cel	0005102 // receptor binding // inferred from physical interaction /// 0008093 // cytoskeletal adaptor activity // non-traceable author statement /// 0030159 // receptor signaling complex scaffold activity // non-traceable author statement /// 0005515 // pr	0005737 // cytoplasm // non-traceable author statement /// 0012506 // vesicle membrane // inferred from electronic annotation /// 0005737 // cytoplasm // traceable author statement
216174_at	0.001686864	0.42217	-0.65413094	4.942923318	5.614480878	hepatocellular carcinoma-related HCRP1		387535		HCRP1	AK025343
224302_s_at	0.001690541	0.42217	-0.338443789	10.28440993	10.59869552	mitochondrial ribosomal protein S36	Hs.631971	92259		MRPS36	AF271777	0006412 // protein biosynthesis // non-traceable author statement	0003735 // structural constituent of ribosome // non-traceable author statement	0005739 // mitochondrion // inferred from sequence or structural similarity /// 0005763 // mitochondrial small ribosomal subunit // inferred from direct assay /// 0030529 // ribonucleoprotein complex // inferred from electronic annotation /// 0005739 // mi
202978_s_at	0.001692193	0.42217	0.50327023	10.6313714	10.10099827	CREB/ATF bZIP transcription factor	Hs.535319	58487	606444	CREBZF	AW204564	0006350 // transcription // inferred from direct assay /// 0006355 // regulation of transcription, DNA-dependent // inferred from electronic annotation /// 0009615 // response to virus // inferred from direct assay /// 0016481 // negative regulation of tra	0003700 // transcription factor activity // inferred from electronic annotation /// 0016566 // specific transcriptional repressor activity // inferred from mutant phenotype /// 0043565 // sequence-specific DNA binding // inferred from electronic annotation	0005634 // nucleus // inferred from direct assay /// 0005634 // nucleus // inferred from electronic annotation
218765_at	0.001695605	0.42217	-0.628659861	9.593827002	10.18168129	SID1 transmembrane family, member 2	Hs.410977	51092		SIDT2	NM_015996	0006629 // lipid metabolism // inferred from electronic annotation /// 0007283 // spermatogenesis // inferred from electronic annotation /// 0016042 // lipid catabolism // inferred from electronic annotation /// 0006508 // proteolysis // inferred from elec	0003847 // 1-alkyl-2-acetylglycerophosphocholine esterase activity // inferred from electronic annotation /// 0016787 // hydrolase activity // inferred from electronic annotation /// 0016788 // hydrolase activity, acting on ester bonds // inferred from ele	0016020 // membrane // inferred from electronic annotation /// 0016021 // integral to membrane // inferred from electronic annotation /// 0005737 // cytoplasm // inferred from electronic annotation /// 0005737 // cytoplasm // traceable author statement
231348_s_at	0.001697411	0.42217	2.912537159	3.70378841	0.699652827	LIM domain only 3 (rhombotin-like 2)	Hs.504908	55885	180386	LMO3	BF508869	0006350 // transcription // inferred from electronic annotation /// 0006355 // regulation of transcription, DNA-dependent // inferred from electronic annotation	0008270 // zinc ion binding // inferred from electronic annotation /// 0046872 // metal ion binding // inferred from electronic annotation
207013_s_at	0.001704682	0.42217	1.42259485	5.086900347	3.554863168	matrix metallopeptidase 16 (membrane-inserted)	Hs.546267	4325	602262	MMP16	AB009303	0000270 // peptidoglycan metabolism // inferred from electronic annotation /// 0006508 // proteolysis // inferred from electronic annotation /// 0030574 // collagen catabolism // inferred from electronic annotation	0004222 // metalloendopeptidase activity // traceable author statement /// 0005509 // calcium ion binding // inferred from electronic annotation /// 0008047 // enzyme activator activity // traceable author statement /// 0008270 // zinc ion binding // trace	0005578 // extracellular matrix (sensu Metazoa) // inferred from electronic annotation /// 0005615 // extracellular space // inferred from electronic annotation /// 0005886 // plasma membrane // traceable author statement /// 0005887 // integral to plasma
220148_at	0.001705743	0.42217	0.606723019	6.846554431	6.210254704	aldehyde dehydrogenase 8 family, member A1	Hs.486520	64577	606467	ALDH8A1	NM_022568	0008152 // metabolism // inferred from electronic annotation /// 0042573 // retinoic acid metabolism // inferred from direct assay /// 0042574 // retinal metabolism // inferred from direct assay	0001758 // retinal dehydrogenase activity // inferred from direct assay /// 0016491 // oxidoreductase activity // inferred from electronic annotation	0005622 // intracellular // inferred from direct assay
243377_at	0.00172392	0.42217	-2.701918647	3.086620311	5.616624927	Similar to supervillin isoform 2	Hs.408581	645954		LOC645954	AA521427
244537_at	0.001724317	0.42217	1.720477471	3.69315715	1.82554697	Huntingtin interacting protein 2	Hs.50308	3093	602846	HIP2	R28353	0006355 // regulation of transcription, DNA-dependent // inferred from electronic annotation /// 0006511 // ubiquitin-dependent protein catabolism // traceable author statement /// 0006512 // ubiquitin cycle // inferred from electronic annotation /// 00064	0003700 // transcription factor activity // inferred from electronic annotation /// 0004840 // ubiquitin conjugating enzyme activity // traceable author statement /// 0004842 // ubiquitin-protein ligase activity // traceable author statement /// 0016874 //	0005634 // nucleus // inferred from electronic annotation
227061_at	0.00172761	0.42217	1.062735755	4.116646739	3.027045734	CDNA FLJ44429 fis, clone UTERU2015653	Hs.86538				AI088063
210101_x_at	0.001750972	0.42217	-0.179070838	10.55039316	10.73381194	SH3-domain GRB2-like endophilin B1	Hs.136309	51100	609287	SH3GLB1	AF257318	0006915 // apoptosis // inferred from electronic annotation	0005515 // protein binding // inferred from electronic annotation /// 0008289 // lipid binding // inferred from electronic annotation /// 0008415 // acyltransferase activity // inferred from electronic annotation /// 0016740 // transferase activity // infe	0005737 // cytoplasm // inferred from electronic annotation
238797_at	0.001759288	0.42217	0.750082104	7.696548856	6.878439847	tripartite motif-containing 11	Hs.13543	81559	607868	TRIM11	BF059582	0006512 // ubiquitin cycle // inferred from electronic annotation	0005515 // protein binding // inferred from physical interaction /// 0008270 // zinc ion binding // inferred from electronic annotation /// 0016874 // ligase activity // inferred from electronic annotation /// 0046872 // metal ion binding // inferred from	0005622 // intracellular // inferred from electronic annotation /// 0005634 // nucleus // inferred from electronic annotation
215860_at	0.001771259	0.42217	1.336141954	4.876315568	3.417387589	Synaptotagmin XII	Hs.287636	91683	606436	SYT12	AU158606	0006810 // transport // inferred from electronic annotation	0005215 // transporter activity // inferred from electronic annotation	0008021 // synaptic vesicle // inferred from electronic annotation /// 0016020 // membrane // inferred from electronic annotation /// 0016021 // integral to membrane // inferred from electronic annotation /// 0045202 // synapse // inferred from electronic
1554433_a_at	0.001771435	0.42217	-0.300106882	8.846349761	9.140706904	zinc finger protein 146	Hs.643436	7705	601505	ZNF146	BC005154	0006355 // regulation of transcription, DNA-dependent // traceable author statement /// 0006355 // regulation of transcription, DNA-dependent // inferred from electronic annotation	0003677 // DNA binding // traceable author statement /// 0008201 // heparin binding // traceable author statement /// 0008270 // zinc ion binding // traceable author statement /// 0046872 // metal ion binding // inferred from electronic annotation /// 0003	0005622 // intracellular // inferred from electronic annotation /// 0005634 // nucleus // traceable author statement /// 0005634 // nucleus // inferred from electronic annotation
1567105_at	0.001779197	0.42217	-0.338194896	9.451243268	9.810008773	gb:AF362887.1 /DB_XREF=gi:14010353 /TID=Hs2.438676.1 /CNT=1 /FEA=mRNA /TIER=ConsEnd /STK=0 /LL=7170 /UG_GENE=TPM3 /UG=Hs.438676 /UG_TITLE=tropomyosin 3 /DEF=Homo sapiens tropomyosin 4-anaplastic lymphoma kinase fusion protein minor isoform mRNA, partial cd					AF362887
222272_x_at	0.001780694	0.42217	1.002664258	6.67139159	5.746847022	scinderin	Hs.326941	85477		SCIN	BG283584	0008285 // negative regulation of cell proliferation // inferred from mutant phenotype /// 0017156 // calcium ion-dependent exocytosis // inferred from sequence or structural similarity /// 0043065 // positive regulation of apoptosis // inferred from mutan	0001786 // phosphatidylserine binding // inferred from sequence or structural similarity /// 0005509 // calcium ion binding // inferred from sequence or structural similarity /// 0005509 // calcium ion binding // traceable author statement /// 0005545 // p	0005737 // cytoplasm // inferred from sequence or structural similarity /// 0005856 // cytoskeleton // inferred from electronic annotation /// 0005938 // cell cortex // inferred from sequence or structural similarity
219356_s_at	0.001787204	0.42217	-0.163259272	10.52845404	10.70134736	chromatin modifying protein 5	Hs.635313	51510		CHMP5	NM_016410	0015031 // protein transport // inferred from electronic annotation /// 0006810 // transport // inferred from electronic annotation		0005634 // nucleus // inferred from electronic annotation
1553486_a_at	0.001798195	0.42217	3.591276275	4.489840628	0.891486884	chromosome 17 open reading frame 78	Hs.439154	284099		C17orf78	NM_173625
215184_at	0.001799202	0.42217	-0.783484971	5.934676013	6.705493462	death-associated protein kinase 2	Hs.237886	23604		DAPK2	AK026801	0006468 // protein amino acid phosphorylation // inferred from direct assay /// 0006915 // apoptosis // inferred from electronic annotation /// 0006917 // induction of apoptosis // inferred from mutant phenotype /// 0007243 // protein kinase cascade // inf	0000166 // nucleotide binding // inferred from electronic annotation /// 0004685 // calcium- and calmodulin-dependent protein kinase activity // inferred from direct assay /// 0004713 // protein-tyrosine kinase activity // inferred from electronic annotati	0005737 // cytoplasm // inferred from expression pattern /// 0005737 // cytoplasm // traceable author statement
1560659_at	0.001801044	0.42217	0.668743681	8.488305902	7.839849998	gb:AL832439.1 /DB_XREF=gi:21733004 /TID=Hs2.141742.1 /CNT=4 /FEA=mRNA /TIER=ConsEnd /STK=0 /UG=Hs.141742 /UG_TITLE=Homo sapiens mRNA; cDNA DKFZp762C074 (from clone DKFZp762C074) /DEF=Homo sapiens mRNA; cDNA DKFZp762C074 (from clone DKFZp762C074).					AL832439
221309_at	0.001825222	0.42217	1.46712601	5.120961265	3.705932973	RNA binding motif protein 17	Hs.498548	84991	606935	RBM17	NM_006450	0006397 // mRNA processing // inferred from electronic annotation /// 0008380 // RNA splicing // inferred from electronic annotation /// 0006281 // DNA repair // inferred from electronic annotation /// 0006974 // response to DNA damage stimulus // inferred	0000166 // nucleotide binding // inferred from electronic annotation /// 0003676 // nucleic acid binding // inferred from electronic annotation /// 0031202 // RNA splicing factor activity, transesterification mechanism // inferred from electronic annotatio	0005622 // intracellular // inferred from electronic annotation /// 0005634 // nucleus // inferred from electronic annotation /// 0005681 // spliceosome complex // inferred from electronic annotation
217971_at	0.00182877	0.42217	-0.315405826	9.996778524	10.29822149	mitogen-activated protein kinase kinase 1 interacting protein 1	Hs.647988	8649	603296	MAP2K1IP1	NM_021970		0005515 // protein binding // inferred from physical interaction /// 0016301 // kinase activity // inferred from electronic annotation /// 0005515 // protein binding // inferred from electronic annotation	0016020 // membrane // inferred from electronic annotation
229476_s_at	0.001846091	0.42217	-1.610053482	0.913858282	2.613277883	thyroid hormone responsive (SPOT14 homolog, rat)	Hs.591969	7069	601926	THRSP	AW272342	0006357 // regulation of transcription from RNA polymerase II promoter // not recorded /// 0006629 // lipid metabolism // traceable author statement		0005634 // nucleus // inferred from electronic annotation
201631_s_at	0.001851048	0.42217	-1.458856728	12.03252767	13.59731352	immediate early response 3	Hs.591785	8870	602996	IER3	NM_003897	0006915 // apoptosis // traceable author statement /// 0006916 // anti-apoptosis // non-traceable author statement /// 0006916 // anti-apoptosis // traceable author statement /// 0009653 // morphogenesis // traceable author statement	0003674 // molecular_function // ---	0005575 // cellular_component // --- /// 0016020 // membrane // inferred from electronic annotation /// 0016021 // integral to membrane // inferred from electronic annotation
239471_at	0.001853794	0.42217	0.312108745	6.956551522	6.669079135	leucine rich repeat containing 28	Hs.578684	123355		LRRC28	AW409674	0006457 // protein folding // inferred from electronic annotation /// 0006986 // response to unfolded protein // inferred from electronic annotation	0005515 // protein binding // inferred from electronic annotation /// 0051082 // unfolded protein binding // inferred from electronic annotation
209321_s_at	0.001876598	0.42217	-0.283541698	9.450097677	9.760505692	adenylate cyclase 3	Hs.467898	109	600291	ADCY3	AF033861	0006171 // cAMP biosynthesis // inferred from electronic annotation /// 0007190 // adenylate cyclase activation // inferred from electronic annotation /// 0007242 // intracellular signaling cascade // inferred from electronic annotation /// 0007608 // sens	0000287 // magnesium ion binding // inferred from electronic annotation /// 0004383 // guanylate cyclase activity // inferred from electronic annotation /// 0005516 // calmodulin binding // inferred from electronic annotation /// 0008294 // calcium- and ca	0005886 // plasma membrane // traceable author statement /// 0005887 // integral to plasma membrane // traceable author statement /// 0016020 // membrane // inferred from electronic annotation /// 0016021 // integral to membrane // inferred from electronic
207230_at	0.001877663	0.42217	0.817135943	1.891373878	1.107116967	Cdon homolog (mouse)	Hs.38034	50937	608707	CDON	NM_016952	0007520 // myoblast fusion // inferred from electronic annotation /// 0016337 // cell-cell adhesion // inferred from electronic annotation /// 0045663 // positive regulation of myoblast differentiation // inferred from electronic annotation /// 0007155 //	0005515 // protein binding // inferred from physical interaction /// 0005515 // protein binding // inferred from electronic annotation	0005615 // extracellular space // inferred from electronic annotation /// 0009986 // cell surface // inferred from electronic annotation /// 0016020 // membrane // inferred from electronic annotation /// 0016021 // integral to membrane // inferred from ele
222259_s_at	0.001882786	0.42217	1.700439718	3.103595147	1.528320834	SPO11 meiotic protein covalently bound to DSB homolog (S. cerevisiae)	Hs.159737	23626	605114	SPO11	AL135939	0006265 // DNA topological change // inferred from electronic annotation /// 0007126 // meiosis // inferred from electronic annotation /// 0007131 // meiotic recombination // inferred from electronic annotation /// 0007131 // meiotic recombination // trace	0003677 // DNA binding // inferred from electronic annotation /// 0003677 // DNA binding // traceable author statement /// 0003918 // DNA topoisomerase (ATP-hydrolyzing) activity // inferred from electronic annotation /// 0005524 // ATP binding // inferred	0005634 // nucleus // inferred from electronic annotation /// 0005694 // chromosome // inferred from electronic annotation
242313_at	0.001888173	0.42217	0.760971057	5.633914175	4.823022966	Hypothetical protein LOC728730	Hs.445482	728730		LOC728730	BG284890
209647_s_at	0.001892648	0.42217	-0.403455727	7.143363421	7.581771207	suppressor of cytokine signaling 5	Hs.468426	9655	607094	SOCS5	AW664421	0001558 // regulation of cell growth // inferred from electronic annotation /// 0007173 // epidermal growth factor receptor signaling pathway // inferred from electronic annotation /// 0007242 // intracellular signaling cascade // inferred from electronic	0005154 // epidermal growth factor receptor binding // inferred from electronic annotation /// 0005515 // protein binding // inferred from sequence or structural similarity /// 0019210 // kinase inhibitor activity // inferred from sequence or structural si	0005737 // cytoplasm // inferred from sequence or structural similarity /// 0005737 // cytoplasm // inferred from electronic annotation
215004_s_at	0.001902967	0.42217	-0.198032756	9.124508102	9.333641258	splicing factor 4	Hs.515274	57794	607992	SF4	AC004475	0006397 // mRNA processing // inferred from electronic annotation /// 0008380 // RNA splicing // inferred from electronic annotation /// 0006396 // RNA processing // inferred from electronic annotation	0003723 // RNA binding // inferred from electronic annotation /// 0003676 // nucleic acid binding // inferred from electronic annotation	0005622 // intracellular // inferred from electronic annotation /// 0005634 // nucleus // inferred from electronic annotation /// 0005681 // spliceosome complex // inferred from electronic annotation
43544_at	0.001925507	0.42217	-0.183196536	9.391766979	9.587314849	thyroid hormone receptor associated protein 5	Hs.365207	10025	604062	THRAP5	AA314406	0006350 // transcription // inferred from electronic annotation /// 0006357 // regulation of transcription from RNA polymerase II promoter // non-traceable author statement /// 0006367 // transcription initiation from RNA polymerase II promoter // inferred	0003713 // transcription coactivator activity // traceable author statement /// 0004872 // receptor activity // inferred from direct assay /// 0030375 // thyroid hormone receptor coactivator activity // inferred from direct assay /// 0042809 // vitamin D r	0000119 // mediator complex // inferred from direct assay /// 0005634 // nucleus // non-traceable author statement /// 0005634 // nucleus // inferred from electronic annotation
242940_x_at	0.001934533	0.42217	1.264827688	3.309442955	1.96975636	distal-less homeobox 6	Hs.249196	1750	600030	DLX6	AA040332	0001501 // skeletal development // traceable author statement /// 0006355 // regulation of transcription, DNA-dependent // inferred from electronic annotation /// 0007275 // development // inferred from electronic annotation /// 0007399 // nervous system d	0003700 // transcription factor activity // traceable author statement /// 0043565 // sequence-specific DNA binding // inferred from electronic annotation /// 0003677 // DNA binding // inferred from electronic annotation /// 0003700 // transcription factor	0005634 // nucleus // inferred from electronic annotation
220692_at	0.00193506	0.42217	0.313001112	8.532801747	8.237183895	DNA directed RNA polymerase II polypeptide J-related gene	Hs.530089	246721	609881	POLR2J2	NM_014147	0006350 // transcription // inferred from electronic annotation /// 0007242 // intracellular signaling cascade // inferred from electronic annotation /// 0051056 // regulation of small GTPase mediated signal transduction // inferred from electronic annotat	0003677 // DNA binding // inferred from electronic annotation /// 0003899 // DNA-directed RNA polymerase activity // inferred from electronic annotation /// 0016740 // transferase activity // inferred from electronic annotation /// 0046983 // protein dimer	0005634 // nucleus // inferred from electronic annotation /// 0005622 // intracellular // inferred from electronic annotation /// 0005665 // DNA-directed RNA polymerase II, core complex // traceable author statement
236879_at	0.001936044	0.42217	2.00391505	5.310475457	3.418972099	Ubiquitin-activating enzyme E1-like 2	Hs.212774	55236		UBE1L2	BF114768	0006512 // ubiquitin cycle // inferred from electronic annotation /// 0006464 // protein modification // inferred from electronic annotation	0003824 // catalytic activity // inferred from electronic annotation /// 0004839 // ubiquitin activating enzyme activity // inferred from electronic annotation	0005737 // cytoplasm // inferred from direct assay
202180_s_at	0.00194384	0.42217	-0.259275754	8.409189668	8.685030653	major vault protein	Hs.632177	9961	605088	MVP	NM_017458	0042493 // response to drug // traceable author statement /// 0009607 // response to biotic stimulus // inferred from electronic annotation	0005509 // calcium ion binding // inferred from electronic annotation /// 0004339 // glucan 1,4-alpha-glucosidase activity // inferred from electronic annotation	0005634 // nucleus // traceable author statement /// 0005737 // cytoplasm // traceable author statement /// 0030529 // ribonucleoprotein complex // inferred from electronic annotation /// 0005634 // nucleus // inferred from electronic annotation /// 001602
216718_at	0.001950837	0.42217	2.449802917	4.422666402	2.010670885	chromosome 1 open reading frame 46	Hs.516420	388699		C1orf46	AF005082
205704_s_at	0.001961332	0.42217	-0.263034406	7.540181796	7.828697273	ATPase, H+ transporting, lysosomal V0 subunit a2	Hs.201939	23545		ATP6V0A2	NM_012463	0006811 // ion transport // inferred from electronic annotation /// 0006955 // immune response // traceable author statement /// 0015992 // proton transport // inferred from electronic annotation /// 0006810 // transport // inferred from electronic annotat	0005515 // protein binding // inferred from physical interaction /// 0015078 // hydrogen ion transporter activity // inferred from electronic annotation	0001669 // acrosome // inferred from electronic annotation /// 0005615 // extracellular space // inferred from electronic annotation /// 0016020 // membrane // inferred from electronic annotation /// 0016021 // integral to membrane // inferred from electro
241364_at	0.001962101	0.42217	-0.414964272	9.941200166	10.39342001	gb:AA827805 /DB_XREF=gi:2900168 /DB_XREF=od08b10.s1 /CLONE=IMAGE:1367323 /FEA=EST /CNT=8 /TID=Hs.124296.0 /TIER=ConsEnd /STK=0 /UG=Hs.124296 /UG_TITLE=ESTs					AA827805
233057_at	0.001964372	0.42217	2.962197967	4.245965709	1.39713491	heat shock 22kDa protein 8	Hs.400095	26353	158590 /	HSPB8	BF109740	0006457 // protein folding // inferred from electronic annotation /// 0006986 // response to unfolded protein // inferred from electronic annotation /// 0008150 // biological_process // ---	0004674 // protein serine/threonine kinase activity // non-traceable author statement /// 0016301 // kinase activity // inferred from electronic annotation /// 0016740 // transferase activity // inferred from electronic annotation /// 0042802 // identical	0005575 // cellular_component // --- /// 0005622 // intracellular // inferred from direct assay
238908_at	0.001967392	0.42217	1.538316361	8.468820195	7.013552817	Calumenin	Hs.7753	813	603420	CALU	BG392414	0008150 // biological_process // ---	0005509 // calcium ion binding // inferred from direct assay /// 0005509 // calcium ion binding // inferred from electronic annotation /// 0005509 // calcium ion binding // traceable author statement	0005783 // endoplasmic reticulum // traceable author statement /// 0005794 // Golgi apparatus // traceable author statement /// 0005783 // endoplasmic reticulum // inferred from electronic annotation
1556457_s_at	0.001968981	0.42217	1.826400678	4.92749546	2.981935553	FLJ39739 protein		388685		FLJ39739	AK097058
230929_s_at	0.001986188	0.42336	-0.203091865	6.538690468	6.738676476	gb:AW167553 /DB_XREF=gi:6399078 /DB_XREF=xn55g02.x1 /CLONE=IMAGE:2697650 /FEA=EST /CNT=9 /TID=Hs.7773.3 /TIER=Stack /STK=8 /UG=Hs.7773 /LL=55482 /UG_GENE=PRO2121 /UG_TITLE=hypothetical protein PRO2121					AW167553
205222_at	0.001990014	0.42336	-0.422828851	6.144137168	6.605819251	enoyl-Coenzyme A, hydratase/3-hydroxyacyl Coenzyme A dehydrogenase	Hs.429879	1962	607037	EHHADH	NM_001966	0006091 // generation of precursor metabolites and energy // not recorded /// 0006629 // lipid metabolism // inferred from electronic annotation /// 0006635 // fatty acid beta-oxidation // inferred from electronic annotation /// 0006637 // acyl-CoA metabol	0003857 // 3-hydroxyacyl-CoA dehydrogenase activity // traceable author statement /// 0004165 // dodecenoyl-CoA delta-isomerase activity // inferred from electronic annotation /// 0004300 // enoyl-CoA hydratase activity // traceable author statement /// 00	0005739 // mitochondrion // inferred from electronic annotation /// 0005777 // peroxisome // traceable author statement /// 0005777 // peroxisome // inferred from electronic annotation
222674_at	0.002015764	0.42718	-0.231295861	7.430935692	7.673858673	chromosome 9 open reading frame 114	Hs.224137	51490		C9orf114	AL110193
214593_at	0.002042418	0.43116	0.873551665	4.739531926	3.930325206	protein inhibitor of activated STAT, 2	Hs.634224	9063	603567	PIAS2	AV703470	0006512 // ubiquitin cycle // inferred from electronic annotation /// 0016925 // protein sumoylation // inferred from electronic annotation /// 0030521 // androgen receptor signaling pathway // non-traceable author statement /// 0045893 // positive regulat	0003677 // DNA binding // inferred from electronic annotation /// 0003702 // RNA polymerase II transcription factor activity // inferred from electronic annotation /// 0003713 // transcription coactivator activity // non-traceable author statement /// 0005	0005634 // nucleus // inferred from electronic annotation
223533_at	0.002065134	0.43427	-0.35039606	10.37167982	10.7202985	leucine rich repeat containing 8 family, member C	Hs.412836	84230		LRRC8C	AL136919		0005515 // protein binding // inferred from electronic annotation	0016020 // membrane // inferred from electronic annotation /// 0016021 // integral to membrane // inferred from electronic annotation
220980_s_at	0.002078812	0.43467	0.130229863	12.36210754	12.23341888	ADP-dependent glucokinase /// ADP-dependent glucokinase	Hs.513013	83440		ADPGK	NM_031284	0005975 // carbohydrate metabolism // inferred from electronic annotation /// 0006006 // glucose metabolism // inferred from electronic annotation /// 0006096 // glycolysis // inferred from electronic annotation	0000287 // magnesium ion binding // inferred from electronic annotation /// 0008443 // phosphofructokinase activity // inferred from electronic annotation /// 0016301 // kinase activity // inferred from electronic annotation /// 0016740 // transferase acti
1563316_at	0.002088373	0.43467	2.287281952	4.689305209	2.310757939	Neuronal growth regulator 1	Hs.146542	257194		NEGR1	BC042082	0007155 // cell adhesion // inferred from electronic annotation	0005515 // protein binding // inferred from electronic annotation /// 0048503 // GPI anchor binding // inferred from electronic annotation	0005615 // extracellular space // inferred from electronic annotation /// 0016020 // membrane // inferred from electronic annotation
229854_at	0.002090883	0.43467	-0.206112574	6.394634204	6.59183578	obscurin, cytoskeletal calmodulin and titin-interacting RhoGEF	Hs.231655	84033	608616	OBSCN	AW614056	0006468 // protein amino acid phosphorylation // inferred from electronic annotation /// 0030154 // cell differentiation // inferred from electronic annotation /// 0035023 // regulation of Rho protein signal transduction // inferred from electronic annotat	0000166 // nucleotide binding // inferred from electronic annotation /// 0004674 // protein serine/threonine kinase activity // inferred from electronic annotation /// 0004713 // protein-tyrosine kinase activity // inferred from electronic annotation /// 0	0005622 // intracellular // inferred from electronic annotation
1553145_at	0.002104689	0.43498	0.835699548	7.525827626	6.741563354	hypothetical protein FLJ39653	Hs.445315	202020		FLJ39653	BC010030
241138_at	0.002111351	0.43498	2.245979242	4.326408368	2.112606038	CDNA FLJ36682 fis, clone UTERU2006651	Hs.99405				AI082569
1570473_at	0.002116204	0.43498	1.243113712	4.168548118	2.931963434	hypothetical protein LOC338579	Hs.434365	338579		LOC338579	BC031237
218890_x_at	0.002131722	0.43521	-0.405202449	10.14616723	10.53411605	mitochondrial ribosomal protein L35	Hs.433439	51318		MRPL35	NM_016622	0006412 // protein biosynthesis // non-traceable author statement	0003735 // structural constituent of ribosome // non-traceable author statement /// 0045182 // translation regulator activity // non-traceable author statement	0005739 // mitochondrion // inferred from electronic annotation /// 0005761 // mitochondrial ribosome // non-traceable author statement /// 0030529 // ribonucleoprotein complex // inferred from electronic annotation
202443_x_at	0.002136075	0.43521	0.185467958	12.96579948	12.76648987	Notch homolog 2 (Drosophila)	Hs.487360	4853	600275 /	NOTCH2	AA291203	0001709 // cell fate determination // traceable author statement /// 0002011 // morphogenesis of an epithelial sheet // inferred from electronic annotation /// 0006350 // transcription // inferred from electronic annotation /// 0006355 // regulation of tra	0003700 // transcription factor activity // inferred from electronic annotation /// 0003706 // ligand-regulated transcription factor activity // traceable author statement /// 0004872 // receptor activity // non-traceable author statement /// 0005509 // ca	0005615 // extracellular space // inferred from electronic annotation /// 0005634 // nucleus // inferred from direct assay /// 0005887 // integral to plasma membrane // inferred from direct assay /// 0009986 // cell surface // inferred from direct assay //
234902_s_at	0.002141223	0.43521	-0.910605464	6.124475114	7.051518697	zinc finger protein 416	Hs.247711	55659		ZNF416	AC003682	0006350 // transcription // inferred from electronic annotation /// 0006355 // regulation of transcription, DNA-dependent // inferred from electronic annotation	0003677 // DNA binding // inferred from electronic annotation /// 0008270 // zinc ion binding // inferred from electronic annotation /// 0046872 // metal ion binding // inferred from electronic annotation /// 0003676 // nucleic acid binding // inferred fro	0005622 // intracellular // inferred from electronic annotation /// 0005634 // nucleus // inferred from electronic annotation
240385_at	0.002155403	0.43601	-1.792903766	1.925210011	3.831391856	GATA binding protein 6	Hs.514746	2627	601656	GATA6	BF002339	0001889 // liver development // inferred from electronic annotation /// 0006118 // electron transport // inferred from electronic annotation /// 0006350 // transcription // inferred from electronic annotation /// 0006355 // regulation of transcription, DNA	0003682 // chromatin binding // inferred from electronic annotation /// 0003705 // RNA polymerase II transcription factor activity, enhancer binding // inferred from electronic annotation /// 0005198 // structural molecule activity // inferred from electro	0005634 // nucleus // inferred from electronic annotation
203414_at	0.002164758	0.43601	-0.20511826	12.58950348	12.80103977	monocyte to macrophage differentiation-associated	Hs.463483	23531	604467	MMD	NM_012329	0019835 // cytolysis // inferred from electronic annotation	0004872 // receptor activity // traceable author statement /// 0004872 // receptor activity // inferred from electronic annotation	0005624 // membrane fraction // traceable author statement /// 0005887 // integral to plasma membrane // traceable author statement /// 0016020 // membrane // inferred from electronic annotation /// 0016021 // integral to membrane // inferred from electron
214233_at	0.002175406	0.43601	-2.121463512	1.889977945	4.032062133	Golgi associated, gamma adaptin ear containing, ARF binding protein 2	Hs.460336	23062	606005	GGA2	AW086154	0006461 // protein complex assembly // inferred from electronic annotation /// 0006886 // intracellular protein transport // non-traceable author statement /// 0006810 // transport // inferred from electronic annotation /// 0006886 // intracellular protein	0005515 // protein binding // inferred from physical interaction /// 0030306 // ADP-ribosylation factor binding // inferred from direct assay	0005622 // intracellular // inferred from electronic annotation /// 0005802 // Golgi trans face // inferred from direct assay /// 0016020 // membrane // inferred from electronic annotation /// 0030130 // clathrin coat of trans-Golgi network vesicle // infe
202456_s_at	0.002179693	0.43601	0.202903992	7.025485331	6.806514003	zyg-11 homolog B (C. elegans)-like	Hs.147950	10444		ZYG11BL	NM_006336		0005515 // protein binding // inferred from electronic annotation /// 0005488 // binding // inferred from electronic annotation
212727_at	0.002185032	0.43601	-0.371514281	8.575802828	8.972539878	discs, large homolog 3 (neuroendocrine-dlg, Drosophila)	Hs.522680	1741	300189	DLG3	AB033058	0008285 // negative regulation of cell proliferation // non-traceable author statement	0004385 // guanylate kinase activity // non-traceable author statement /// 0005515 // protein binding // inferred from electronic annotation /// 0005515 // protein binding // inferred from physical interaction	0005575 // cellular_component // ---
218833_at	0.00220117	0.43763	-0.274483499	9.102278471	9.387611637	sterile alpha motif and leucine zipper containing kinase AZK	Hs.444451	51776	609479	ZAK	NM_016653	0000075 // cell cycle checkpoint // inferred from direct assay /// 0000077 // DNA damage checkpoint // inferred from mutant phenotype /// 0000186 // activation of MAPKK activity // traceable author statement /// 0006468 // protein amino acid phosphorylatio	0000166 // nucleotide binding // inferred from electronic annotation /// 0000287 // magnesium ion binding // inferred from direct assay /// 0004674 // protein serine/threonine kinase activity // inferred from direct assay /// 0004709 // MAP kinase kinase k	0005634 // nucleus // inferred from electronic annotation /// 0005737 // cytoplasm // inferred from sequence or structural similarity /// 0005737 // cytoplasm // inferred from electronic annotation
241371_at	0.002226628	0.44109	-0.156070845	9.614407092	9.764731012	gb:AW451259 /DB_XREF=gi:6992035 /DB_XREF=UI-H-BI3-alh-c-07-0-UI.s1 /CLONE=IMAGE:2736757 /FEA=EST /CNT=8 /TID=Hs.57851.0 /TIER=ConsEnd /STK=1 /UG=Hs.57851 /UG_TITLE=ESTs					AW451259
239929_at	0.002246093	0.44307	1.038994132	5.186554627	4.194413586	hypothetical protein FLJ32569	Hs.177744	148811		FLJ32569	AA918425	0006508 // proteolysis // inferred from electronic annotation	0004180 // carboxypeptidase activity // inferred from electronic annotation /// 0004226 // Gly-X carboxypeptidase activity // inferred from electronic annotation /// 0008237 // metallopeptidase activity // inferred from electronic annotation /// 0016787 //
201249_at	0.002252828	0.44307	-0.727797279	4.485075677	5.192059873	solute carrier family 2 (facilitated glucose transporter), member 1	Hs.473721	6513	138140 /	SLC2A1	AI091047	0008643 // carbohydrate transport // inferred from electronic annotation /// 0015758 // glucose transport // traceable author statement /// 0006810 // transport // inferred from electronic annotation	0005215 // transporter activity // inferred from electronic annotation /// 0005351 // sugar porter activity // inferred from electronic annotation /// 0005355 // glucose transporter activity // traceable author statement /// 0005355 // glucose transporter	0005622 // intracellular // inferred from electronic annotation /// 0005624 // membrane fraction // traceable author statement /// 0005886 // plasma membrane // inferred from electronic annotation /// 0016021 // integral to membrane // inferred from electr
203201_at	0.002293728	0.4495	-0.330931336	9.303612086	9.613336599	phosphomannomutase 2	Hs.459855	5373	212065 /	PMM2	NM_000303	0006487 // protein amino acid N-linked glycosylation // not recorded /// 0008152 // metabolism // inferred from electronic annotation /// 0009298 // GDP-mannose biosynthesis // traceable author statement /// 0019307 // mannose biosynthesis // inferred from	0004615 // phosphomannomutase activity // inferred from electronic annotation /// 0004615 // phosphomannomutase activity // traceable author statement /// 0016853 // isomerase activity // inferred from electronic annotation /// 0003824 // catalytic activit	0005737 // cytoplasm // inferred from electronic annotation
229830_at	0.002310167	0.45051	-0.715636686	9.64379932	10.31905248	Transcribed locus	Hs.535898				AW205919
229379_at	0.002332522	0.45051	1.106915204	3.740694145	2.555869442	AT hook, DNA binding motif, containing 1	Hs.469280	27245		AHDC1	AW628710
227435_at	0.002337196	0.45051	-0.18427896	10.37151821	10.54921187	KIAA2018	Hs.632570	205717		KIAA2018	AI962192		0004571 // mannosyl-oligosaccharide 1,2-alpha-mannosidase activity // inferred from electronic annotation /// 0005509 // calcium ion binding // inferred from electronic annotation	0016020 // membrane // inferred from electronic annotation
222018_at	0.002340639	0.45051	1.240186493	10.58366104	9.406323193	nascent-polypeptide-associated complex alpha polypeptide /// nascent-polypeptide-associated complex alpha polypeptide pseudogene 1 /// similar to nascent polypeptide-associated complex alpha polypeptide	Hs.505735	389240 /	601234	NACA /// NACAP1 /// LOC389240	AI992187	0006350 // transcription // inferred from electronic annotation /// 0006412 // protein biosynthesis // traceable author statement /// 0015031 // protein transport // inferred from electronic annotation /// 0006810 // transport // inferred from electronic a	0003677 // DNA binding // inferred from electronic annotation	0005634 // nucleus // inferred from electronic annotation /// 0005737 // cytoplasm // traceable author statement /// 0005854 // nascent polypeptide-associated complex // traceable author statement
240074_at	0.002346874	0.45051	1.661831264	4.376460089	2.724815456	Snf2-related CBP activator protein	Hs.647334	10847		SRCAP	AW014249	0006357 // regulation of transcription from RNA polymerase II promoter // traceable author statement	0003677 // DNA binding // inferred from electronic annotation /// 0003713 // transcription coactivator activity // traceable author statement /// 0004386 // helicase activity // inferred from electronic annotation /// 0004402 // histone acetyltransferase a
244881_at	0.002348412	0.45051	-0.318470277	7.581068738	7.904193869	leishmanolysin-like (metallopeptidase M8 family)	Hs.518540	89782	609380	LMLN	AA629059	0006508 // proteolysis // inferred from electronic annotation /// 0007155 // cell adhesion // inferred from electronic annotation	0004222 // metalloendopeptidase activity // inferred from electronic annotation /// 0008270 // zinc ion binding // inferred from electronic annotation /// 0016787 // hydrolase activity // inferred from electronic annotation	0016020 // membrane // inferred from electronic annotation
234981_x_at	0.002360455	0.45051	0.761654753	9.321515148	8.61465151	carboxymethylenebutenolidase homolog (Pseudomonas)	Hs.192586	134147		CMBL	BE537881		0016787 // hydrolase activity // inferred from electronic annotation
206707_x_at	0.002377678	0.45051	0.287562904	11.67731024	11.40638242	chromosome 6 open reading frame 32	Hs.559459	9750		C6orf32	NM_015864
226149_at	0.002386585	0.45051	-0.214530304	7.229766441	7.42539634	chromosome 20 open reading frame 198	Hs.16936	128439		C20orf198	AW661805
218832_x_at	0.002398723	0.45051	-0.392756052	8.373969454	8.749098264	arrestin, beta 1	Hs.503284	408	107940	ARRB1	NM_004041	0007165 // signal transduction // traceable author statement /// 0007600 // sensory perception // inferred from electronic annotation /// 0008277 // regulation of G-protein coupled receptor protein signaling pathway // inferred from electronic annotation /	0004857 // enzyme inhibitor activity // traceable author statement /// 0005515 // protein binding // inferred from electronic annotation	0005622 // intracellular // inferred from electronic annotation /// 0005624 // membrane fraction // inferred from direct assay /// 0005625 // soluble fraction // traceable author statement /// 0005737 // cytoplasm // inferred from direct assay /// 0005834
1569168_at	0.002412952	0.45051	2.523561956	4.254046221	1.462821699	CDNA clone IMAGE:5303602	Hs.623823				BC039434
1561864_at	0.002419083	0.45051	2.659924558	3.683221146	1.147647832	Solute carrier family 22 (organic cation transporter), member 16	Hs.520319	85413	608276	SLC22A16	AF085989	0006810 // transport // inferred from electronic annotation /// 0007286 // spermatid development // inferred from sequence or structural similarity /// 0007286 // spermatid development // non-traceable author statement /// 0007338 // fertilization (sensu M	0005215 // transporter activity // inferred from electronic annotation /// 0015075 // ion transporter activity // non-traceable author statement /// 0015226 // carnitine transporter activity // inferred from direct assay /// 0015226 // carnitine transporte	0005886 // plasma membrane // inferred from direct assay /// 0016020 // membrane // inferred from electronic annotation /// 0016021 // integral to membrane // inferred from direct assay /// 0016021 // integral to membrane // inferred from sequence or struc
232783_at	0.002420212	0.45051	1.331514144	4.961714479	3.616280663	Chromosome 9 open reading frame 3	Hs.434253	84909		C9orf3	AI147867	0006508 // proteolysis // inferred from direct assay /// 0006508 // proteolysis // inferred from electronic annotation	0004177 // aminopeptidase activity // inferred from direct assay /// 0004179 // membrane alanyl aminopeptidase activity // inferred from electronic annotation /// 0008237 // metallopeptidase activity // inferred from direct assay /// 0008270 // zinc ion bi
222113_s_at	0.002420592	0.45051	0.407192772	8.52987686	8.151269199	epidermal growth factor receptor pathway substrate 15-like 1	Hs.292072	58513		EPS15L1	AV710549	0006897 // endocytosis // inferred from electronic annotation	0005509 // calcium ion binding // inferred from electronic annotation /// 0005515 // protein binding // inferred from electronic annotation	0005634 // nucleus // inferred from electronic annotation /// 0005905 // coated pit // inferred from electronic annotation
220361_at	0.002422487	0.45051	0.860069739	4.299372546	3.481824071	IQ motif containing H	Hs.444535	64799		IQCH	NM_022784		0016301 // kinase activity // inferred from electronic annotation
202925_s_at	0.002448348	0.452	-0.404038731	10.17852214	10.62494063	pleiomorphic adenoma gene-like 2	Hs.154104	5326	604866	PLAGL2	NM_002657	0006350 // transcription // inferred from electronic annotation /// 0006355 // regulation of transcription, DNA-dependent // inferred from electronic annotation /// 0006917 // induction of apoptosis // inferred from electronic annotation /// 0045944 // pos	0003700 // transcription factor activity // traceable author statement /// 0008270 // zinc ion binding // inferred from electronic annotation /// 0046872 // metal ion binding // inferred from electronic annotation /// 0003676 // nucleic acid binding // inf	0005622 // intracellular // inferred from electronic annotation /// 0005634 // nucleus // inferred from electronic annotation
202492_at	0.002457193	0.452	-0.068445352	8.684008012	8.749057752	ATG9 autophagy related 9 homolog A (S. cerevisiae)	Hs.323363	79065		ATG9A	NM_024085	0000045 // autophagic vacuole formation // inferred from mutant phenotype /// 0006118 // electron transport // inferred from electronic annotation /// 0006512 // ubiquitin cycle // inferred from electronic annotation /// 0006914 // autophagy // inferred fr	0004129 // cytochrome-c oxidase activity // inferred from electronic annotation /// 0005524 // ATP binding // inferred from direct assay /// 0000166 // nucleotide binding // inferred from electronic annotation /// 0005524 // ATP binding // inferred from el	0016020 // membrane // inferred from electronic annotation /// 0016021 // integral to membrane // inferred from electronic annotation /// 0005739 // mitochondrion // inferred from direct assay /// 0005740 // mitochondrial envelope // inferred from direct a
219070_s_at	0.00246177	0.452	-0.404448864	8.092442552	8.520380236	motile sperm domain containing 3	Hs.521086	64598	609125	MOSPD3	NM_023948	0007507 // heart development // inferred from electronic annotation	0005198 // structural molecule activity // inferred from electronic annotation /// 0005515 // protein binding // inferred from electronic annotation	0016020 // membrane // inferred from electronic annotation /// 0016021 // integral to membrane // inferred from electronic annotation
210493_s_at	0.002466819	0.452	-0.507842248	5.832446094	6.370809351	microfibrillar-associated protein 3-like	Hs.178121	9848		MFAP3L	BC001279	0006605 // protein targeting // inferred from electronic annotation		0016020 // membrane // inferred from electronic annotation /// 0016021 // integral to membrane // inferred from electronic annotation
216744_at	0.002488216	0.452	2.266786541	3.137487999	0.996137342	Leucine zipper protein 2	Hs.144138	338645	608178	LUZP2	AK024615
223811_s_at	0.00248989	0.452	0.22835222	7.602464289	7.369987555	chromosome 7 open reading frame 20	Hs.107387	51608		C7orf20	BC003550
221304_at	0.00249293	0.452	0.841302254	2.643458873	1.791355239	UDP glucuronosyltransferase 1 family, polypeptide A10		54575	606435	UGT1A10	NM_019076	0008152 // metabolism // inferred from electronic annotation /// 0008152 // metabolism // non-traceable author statement	0015020 // glucuronosyltransferase activity // inferred from electronic annotation /// 0016758 // transferase activity, transferring hexosyl groups // inferred from electronic annotation /// 0016740 // transferase activity // inferred from electronic annot	0005575 // cellular_component // --- /// 0005783 // endoplasmic reticulum // inferred from electronic annotation /// 0005792 // microsome // inferred from electronic annotation /// 0016020 // membrane // inferred from electronic annotation /// 0016021 // i
224520_s_at	0.002503903	0.452	1.61851506	4.747745045	3.202418776	bestrophin 3 /// bestrophin 3	Hs.280782	144453	607337	BEST3	BC006440	0006811 // ion transport // inferred from electronic annotation /// 0008150 // biological_process // --- /// 0006810 // transport // inferred from electronic annotation	0003674 // molecular_function // --- /// 0005216 // ion channel activity // inferred from electronic annotation /// 0005254 // chloride channel activity // inferred from electronic annotation /// 0005509 // calcium ion binding // inferred from electronic a	0016020 // membrane // inferred from electronic annotation /// 0016021 // integral to membrane // inferred from electronic annotation
241974_at	0.002504891	0.452	1.085551444	6.16897228	5.173380056	Phosphatidylinositol transfer protein, alpha	Hs.429819	5306	600174	PITPNA	T96470	0006629 // lipid metabolism // non-traceable author statement /// 0006810 // transport // inferred from electronic annotation /// 0007601 // visual perception // traceable author statement	0008289 // lipid binding // inferred from electronic annotation /// 0008525 // phosphatidylcholine transporter activity // traceable author statement /// 0008526 // phosphatidylinositol transporter activity // traceable author statement	0005622 // intracellular // inferred from electronic annotation
225905_s_at	0.002523227	0.45262	-1.05192645	8.182492267	9.138338407	ST3 beta-galactoside alpha-2,3-sialyltransferase 3	Hs.597915	6487	606494	ST3GAL3	AL521680	0006486 // protein amino acid glycosylation // inferred from electronic annotation	0008118 // N-acetyllactosaminide alpha-2,3-sialyltransferase activity // traceable author statement /// 0008118 // N-acetyllactosaminide alpha-2,3-sialyltransferase activity // inferred from electronic annotation /// 0008373 // sialyltransferase activity /	0016020 // membrane // inferred from electronic annotation /// 0016021 // integral to membrane // inferred from electronic annotation /// 0030173 // integral to Golgi membrane // inferred from electronic annotation
229647_at	0.002531401	0.45262	-0.380292077	9.445700222	9.840643873	gb:AI762401 /DB_XREF=gi:5178068 /DB_XREF=wh65e08.x1 /CLONE=IMAGE:2385638 /FEA=EST /CNT=17 /TID=Hs.109854.0 /TIER=Stack /STK=13 /UG=Hs.109854 /UG_TITLE=ESTs, Weakly similar to ALU1_HUMAN ALU SUBFAMILY J SEQUENCE CONTAMINATION WARNING ENTRY (H.sapiens)					AI762401
1552928_s_at	0.002536248	0.45262	0.737588654	6.251475105	5.446652346	mitogen-activated protein kinase kinase kinase 7 interacting protein 3	Hs.188256	257397	300480	MAP3K7IP3	NM_152787		0008270 // zinc ion binding // inferred from electronic annotation /// 0046872 // metal ion binding // inferred from electronic annotation	0005622 // intracellular // inferred from electronic annotation
1557566_at	0.002548199	0.45262	1.086156644	5.391789032	4.400058668	hypothetical protein LOC148987	Hs.158890	148987		LOC148987	BC040313
227437_at	0.002549742	0.45262	-2.211308922	3.259341516	5.289340676	Dynein, light chain, LC8-type 1	Hs.5120	8655	601562	DYNLL1	BE044272	0007017 // microtubule-based process // inferred from electronic annotation /// 0007292 // female gamete generation // traceable author statement /// 0009653 // morphogenesis // traceable author statement /// 0030036 // actin cytoskeleton organization and	0003777 // microtubule motor activity // inferred from electronic annotation /// 0003774 // motor activity // inferred from electronic annotation /// 0003774 // motor activity // traceable author statement	0005737 // cytoplasm // inferred from direct assay /// 0005868 // cytoplasmic dynein complex // traceable author statement /// 0005874 // microtubule // inferred from electronic annotation /// 0005875 // microtubule associated complex // inferred from elec
227832_at	0.002577333	0.45522	0.170832414	6.548549868	6.381649066	methyl-CpG binding domain protein 6	Hs.524523	114785		MBD6	AW207668		0003677 // DNA binding // inferred from electronic annotation
235566_at	0.002583311	0.45522	-0.207736511	9.731021582	9.956653367	TATA element modulatory factor 1	Hs.267632	7110	601126	TMF1	AW591660	0006350 // transcription // inferred from electronic annotation /// 0006355 // regulation of transcription, DNA-dependent // traceable author statement /// 0006366 // transcription from RNA polymerase II promoter // traceable author statement /// 0006355 /	0003677 // DNA binding // inferred from electronic annotation /// 0003702 // RNA polymerase II transcription factor activity // traceable author statement /// 0003712 // transcription cofactor activity // traceable author statement
221728_x_at	0.002599257	0.45522	0.36472753	9.80513675	9.473233096	X (inactive)-specific transcript	Hs.529901	7503	300087 /	XIST	AA628440
241466_at	0.002609998	0.45522	-0.567615257	4.60601229	5.228930379	Metallothionein-like 5, testis-specific (tesmin)	Hs.145932	9633	604374	MTL5	AI275776	0006875 // metal ion homeostasis // traceable author statement /// 0006916 // anti-apoptosis // not recorded /// 0006979 // response to oxidative stress // not recorded /// 0007283 // spermatogenesis // traceable author statement /// 0010038 // response to	0046872 // metal ion binding // traceable author statement	0005625 // soluble fraction // inferred from electronic annotation /// 0005634 // nucleus // inferred from electronic annotation /// 0005737 // cytoplasm // inferred from electronic annotation
208540_x_at	0.002617766	0.45522	-0.79487523	10.34258548	11.09757391	similar to Putative S100 calcium-binding protein A11 pseudogene /// similar to Putative S100 calcium-binding protein A11 pseudogene /// similar to Putative S100 calcium-binding protein A11 pseudogene		729659 /		LOC729659 /// LOC730278 /// LO	NM_021039		0005509 // calcium ion binding // inferred from electronic annotation
1554442_at	0.002618108	0.45522	-0.614802628	10.0727982	10.73959726	bestrophin 1		7439	153700 /	BEST1	BC041664	0006811 // ion transport // inferred from electronic annotation /// 0007601 // visual perception // traceable author statement /// 0050896 // response to stimulus // inferred from electronic annotation /// 0006810 // transport // inferred from electronic a	0005216 // ion channel activity // inferred from electronic annotation /// 0005254 // chloride channel activity // inferred from electronic annotation /// 0005509 // calcium ion binding // inferred from electronic annotation /// 0031404 // chloride ion bin	0005624 // membrane fraction // traceable author statement /// 0016020 // membrane // inferred from electronic annotation /// 0016021 // integral to membrane // traceable author statement /// 0016323 // basolateral plasma membrane // inferred from direct a
232277_at	0.002622677	0.45522	0.468586968	5.475175481	5.047091119	CDNA FLJ11980 fis, clone HEMBB1001304	Hs.535966				AA643687
226837_at	0.00263169	0.45534	-0.37470894	7.329947662	7.74500516	sprouty-related, EVH1 domain containing 1	Hs.525781	161742	609291	SPRED1	BE967019	0000188 // inactivation of MAPK activity // inferred from sequence or structural similarity /// 0007275 // development // inferred from electronic annotation /// 0009966 // regulation of signal transduction // inferred from electronic annotation /// 000018	0005173 // stem cell factor receptor binding // inferred from sequence or structural similarity /// 0005515 // protein binding // inferred from sequence or structural similarity /// 0005173 // stem cell factor receptor binding // inferred from electronic a	0016020 // membrane // inferred from electronic annotation
1554091_a_at	0.002681255	0.45693	-0.370336198	6.393843504	6.768861637	toll-interleukin 1 receptor (TIR) domain containing adaptor protein	Hs.537126	114609	606252	TIRAP	BC032474	0006954 // inflammatory response // inferred from electronic annotation /// 0006955 // immune response // inferred from electronic annotation /// 0007166 // cell surface receptor linked signal transduction // inferred from electronic annotation /// 0007249	0004888 // transmembrane receptor activity // inferred from electronic annotation /// 0005515 // protein binding // inferred from physical interaction	0016020 // membrane // inferred from electronic annotation
230163_at	0.002685412	0.45693	1.538419915	4.768823959	3.22959161	Hypothetical protein LOC143381	Hs.388347	143381		LOC143381	AW263087
237571_at	0.002690432	0.45693	0.915013659	6.802651973	5.947629593	Amyloid beta (A4) precursor protein (peptidase nexin-II, Alzheimer disease)	Hs.651215	351	104760 /	APP	AI458998	0000085 // G2 phase of mitotic cell cycle // inferred from electronic annotation /// 0001967 // suckling behavior // inferred from electronic annotation /// 0006878 // copper ion homeostasis // traceable author statement /// 0006897 // endocytosis // infer	0004867 // serine-type endopeptidase inhibitor activity // inferred from direct assay /// 0004867 // serine-type endopeptidase inhibitor activity // non-traceable author statement /// 0005488 // binding // inferred from electronic annotation /// 0005506 //	0005576 // extracellular region // traceable author statement /// 0005624 // membrane fraction // inferred from electronic annotation /// 0005887 // integral to plasma membrane // traceable author statement /// 0005905 // coated pit // inferred from electr
1568665_at	0.002697464	0.45693	1.033419911	9.551866608	8.558984262	ring finger protein 103	Hs.469199	7844	602507	RNF103	BC022477	0007417 // central nervous system development // traceable author statement	0005515 // protein binding // inferred from electronic annotation /// 0008270 // zinc ion binding // inferred from electronic annotation /// 0046872 // metal ion binding // inferred from electronic annotation	0016020 // membrane // inferred from electronic annotation /// 0016021 // integral to membrane // inferred from electronic annotation
1565738_at	0.002702221	0.45693	1.842458723	3.39097583	1.528561223	Secretin receptor	Hs.42091	6344	182098	SCTR	BE501791	0007165 // signal transduction // inferred from electronic annotation /// 0007186 // G-protein coupled receptor protein signaling pathway // traceable author statement /// 0007586 // digestion // traceable author statement /// 0007588 // excretion // trace	0004872 // receptor activity // inferred from electronic annotation /// 0004930 // G-protein coupled receptor activity // inferred from electronic annotation /// 0004999 // vasoactive intestinal polypeptide receptor activity // inferred from electronic ann	0005887 // integral to plasma membrane // traceable author statement /// 0016020 // membrane // inferred from electronic annotation /// 0016021 // integral to membrane // inferred from electronic annotation
226372_at	0.002713836	0.45693	-0.361563986	11.4439836	11.77768198	Carbohydrate (chondroitin 4) sulfotransferase 11	Hs.17569	50515	610128	CHST11	AI123348	0005975 // carbohydrate metabolism // inferred from electronic annotation /// 0030206 // chondroitin sulfate biosynthesis // inferred from direct assay	0001537 // N-acetylgalactosamine 4-O-sulfotransferase activity // inferred from direct assay /// 0016740 // transferase activity // inferred from electronic annotation /// 0047756 // chondroitin 4-sulfotransferase activity // inferred from direct assay ///	0016020 // membrane // inferred from electronic annotation /// 0016021 // integral to membrane // non-traceable author statement /// 0016021 // integral to membrane // inferred from electronic annotation
211284_s_at	0.002731098	0.45693	-0.144448064	10.0338947	10.16975073	granulin	Hs.514220	2896	138945 /	GRN	BC000324	0001835 // blastocyst hatching // inferred from electronic annotation /// 0007165 // signal transduction // non-traceable author statement /// 0007267 // cell-cell signaling // not recorded /// 0007566 // embryo implantation // inferred from electronic ann	0004623 // phospholipase A2 activity // inferred from electronic annotation /// 0005125 // cytokine activity // inferred from electronic annotation /// 0005509 // calcium ion binding // inferred from electronic annotation /// 0008083 // growth factor activ	0005576 // extracellular region // not recorded /// 0005615 // extracellular space // inferred from electronic annotation /// 0005739 // mitochondrion // inferred from electronic annotation
219430_at	0.002742708	0.45693	2.179056013	4.951739353	2.846903088	G protein-coupled receptor 137	Hs.523763	56834		GPR137	NM_020155	0008150 // biological_process // ---	0003674 // molecular_function // ---	0016021 // integral to membrane // non-traceable author statement
211445_x_at	0.002752736	0.45693	0.482374042	10.63662213	10.18044523	nascent-polypeptide-associated complex alpha polypeptide pseudogene 1 /// similar to nascent polypeptide-associated complex alpha polypeptide	Hs.558835	389240 /		NACAP1 /// LOC389240	AF315951
1558990_at	0.002758304	0.45693	1.434507363	5.179166135	3.755620495	Chromosome 18 open reading frame 21	Hs.37883	83608		C18orf21	BM465397
53987_at	0.002772134	0.45693	-0.252371344	8.780756559	9.041521158	RAN binding protein 10	Hs.368569	57610		RANBP10	AL041852
219058_x_at	0.002775105	0.45693	0.501550762	8.538921642	7.979720694	tubulointerstitial nephritis antigen-like 1	Hs.199368	64129		TINAGL1	NM_022164	0006508 // proteolysis // inferred from electronic annotation /// 0006810 // transport // inferred from electronic annotation /// 0016197 // endosome transport // traceable author statement	0004197 // cysteine-type endopeptidase activity // inferred from electronic annotation /// 0005201 // extracellular matrix structural constituent // non-traceable author statement /// 0005215 // transporter activity // inferred from electronic annotation /	0005576 // extracellular region // non-traceable author statement
208204_s_at	0.002781026	0.45693	2.599037686	4.724914123	2.241613745	caveolin 3	Hs.98303	859	123320 /	CAV3	NM_001234	0006897 // endocytosis // inferred from electronic annotation /// 0007517 // muscle development // traceable author statement /// 0008152 // metabolism // inferred from electronic annotation	0005515 // protein binding // inferred from electronic annotation /// 0016491 // oxidoreductase activity // inferred from electronic annotation	0005624 // membrane fraction // inferred from electronic annotation /// 0016010 // dystrophin-associated glycoprotein complex // traceable author statement /// 0016020 // membrane // inferred from electronic annotation /// 0016021 // integral to membrane /
222586_s_at	0.002788388	0.45693	-0.157887309	7.896031426	8.038826038	oxysterol binding protein-like 11	Hs.477440	114885	606739	OSBPL11	AI884890	0006869 // lipid transport // inferred from electronic annotation /// 0008202 // steroid metabolism // inferred from electronic annotation /// 0006810 // transport // inferred from electronic annotation
205098_at	0.002797305	0.45693	-0.898548146	10.21314639	11.1726476	chemokine (C-C motif) receptor 1	Hs.301921	1230	601159	CCR1	AI421071	0006935 // chemotaxis // non-traceable author statement /// 0006954 // inflammatory response // traceable author statement /// 0006955 // immune response // traceable author statement /// 0007155 // cell adhesion // traceable author statement /// 0007187 /	0001584 // rhodopsin-like receptor activity // inferred from electronic annotation /// 0004872 // receptor activity // inferred from electronic annotation /// 0005515 // protein binding // inferred from physical interaction /// 0016493 // C-C chemokine rec	0005886 // plasma membrane // inferred from direct assay /// 0005886 // plasma membrane // inferred from mutant phenotype /// 0005887 // integral to plasma membrane // traceable author statement /// 0016020 // membrane // inferred from electronic annotatio
206469_x_at	0.002817026	0.45693	0.179902549	7.331319843	7.156624768	aldo-keto reductase family 7, member A3 (aflatoxin aldehyde reductase)	Hs.6980	22977	608477	AKR7A3	NM_012067	0006081 // aldehyde metabolism // traceable author statement	0004033 // aldo-keto reductase activity // traceable author statement /// 0009055 // electron carrier activity // traceable author statement /// 0016491 // oxidoreductase activity // inferred from electronic annotation /// 0008430 // selenium binding // in	0005829 // cytosol // traceable author statement
1554520_at	0.002823521	0.45693	-0.268083916	9.315422082	9.558537591	hypothetical locus LOC283861	Hs.192155	283861		LOC283861	BC009880
220263_at	0.002824052	0.45693	-2.459431619	1.838671716	4.433770139	SMAD in the antisense orientation	Hs.59666	9597		DAMS	NM_022001	0007165 // signal transduction // traceable author statement
212694_s_at	0.002825596	0.45693	-0.190410283	9.066136975	9.262513607	propionyl Coenzyme A carboxylase, beta polypeptide	Hs.63788	5096	232050 /	PCCB	NM_000532	0009062 // fatty acid catabolism // not recorded	0004075 // biotin carboxylase activity // inferred from electronic annotation /// 0004658 // propionyl-CoA carboxylase activity // traceable author statement /// 0016874 // ligase activity // inferred from electronic annotation /// 0004658 // propionyl-CoA	0005615 // extracellular space // inferred from electronic annotation /// 0005739 // mitochondrion // traceable author statement /// 0009343 // biotin carboxylase complex // inferred from electronic annotation /// 0005739 // mitochondrion // inferred from
1558088_a_at	0.002829492	0.45693	0.742415381	9.294108868	8.475678657	ubiquitin-conjugating enzyme E2I (UBC9 homolog, yeast)	Hs.302903	7329	601661	UBE2I	AK093616	0006511 // ubiquitin-dependent protein catabolism // traceable author statement /// 0006512 // ubiquitin cycle // inferred from electronic annotation /// 0007049 // cell cycle // inferred from electronic annotation /// 0007059 // chromosome segregation //	0004840 // ubiquitin conjugating enzyme activity // traceable author statement /// 0004842 // ubiquitin-protein ligase activity // inferred from electronic annotation /// 0005515 // protein binding // inferred from physical interaction /// 0016874 // ligas	0000795 // synaptonemal complex // traceable author statement /// 0005634 // nucleus // inferred from electronic annotation
231747_at	0.002841981	0.45693	-0.295639302	9.195030728	9.493194789	cysteinyl leukotriene receptor 1	Hs.201300	10800	300201	CYSLTR1	NM_006639	0006952 // defense response // traceable author statement /// 0007186 // G-protein coupled receptor protein signaling pathway // inferred from electronic annotation /// 0007204 // elevation of cytosolic calcium ion concentration // traceable author stateme	0004872 // receptor activity // inferred from electronic annotation /// 0004974 // leukotriene receptor activity // traceable author statement /// 0045028 // purinergic nucleotide receptor activity, G-protein coupled // inferred from electronic annotation	0005624 // membrane fraction // traceable author statement /// 0005887 // integral to plasma membrane // traceable author statement /// 0016020 // membrane // inferred from electronic annotation /// 0016021 // integral to membrane // inferred from electron
229645_at	0.002846024	0.45693	1.387023123	2.770809735	1.219822646	chromosome 18 open reading frame 51	Hs.371690	125704		C18orf51	H14197
203821_at	0.002847464	0.45693	2.247972257	9.681229548	7.589883766	heparin-binding EGF-like growth factor	Hs.799	1839	126150	HBEGF	NM_001945	0001525 // angiogenesis // inferred from electronic annotation /// 0001832 // blastocyst growth // inferred from electronic annotation /// 0007165 // signal transduction // traceable author statement /// 0007173 // epidermal growth factor receptor signalin	0004872 // receptor activity // inferred from electronic annotation /// 0005154 // epidermal growth factor receptor binding // traceable author statement /// 0008083 // growth factor activity // inferred from electronic annotation /// 0008201 // heparin bi	0005615 // extracellular space // traceable author statement /// 0005887 // integral to plasma membrane // traceable author statement /// 0009986 // cell surface // non-traceable author statement /// 0016020 // membrane // inferred from electronic annotati
244531_at	0.002858644	0.45693	0.819619335	5.632570042	4.801946057	Nicotinamide nucleotide transhydrogenase	Hs.482043	23530	607878	NNT	BE501279	0006099 // tricarboxylic acid cycle // traceable author statement /// 0006118 // electron transport // inferred from electronic annotation /// 0006118 // electron transport // traceable author statement /// 0015992 // proton transport // inferred from elec	0003957 // NAD(P)+ transhydrogenase (B-specific) activity // traceable author statement /// 0008750 // NAD(P)+ transhydrogenase (AB-specific) activity // inferred from electronic annotation /// 0016491 // oxidoreductase activity // inferred from electronic	0005739 // mitochondrion // inferred from electronic annotation /// 0005746 // mitochondrial electron transport chain // traceable author statement /// 0016020 // membrane // inferred from electronic annotation /// 0016021 // integral to membrane // inferr
220514_at	0.002877541	0.45693	-1.645083493	2.232443008	3.806280288	PRO0943	Hs.621373				NM_018568
244820_at	0.002883964	0.45693	0.584962501	1.022259358	0.482966984	Zinc and ring finger 3	Hs.134473	84133		ZNRF3	AI057239		0005515 // protein binding // inferred from electronic annotation /// 0008270 // zinc ion binding // inferred from electronic annotation /// 0046872 // metal ion binding // inferred from electronic annotation
213247_at	0.002884214	0.45693	0.925232232	3.865744396	2.967922463	sushi, von Willebrand factor type A, EGF and pentraxin domain containing 1	Hs.522334	79987		SVEP1	AA716107		0005509 // calcium ion binding // inferred from electronic annotation /// 0005529 // sugar binding // inferred from electronic annotation /// 0004872 // receptor activity // inferred from electronic annotation	0016020 // membrane // inferred from electronic annotation /// 0016021 // integral to membrane // inferred from electronic annotation
223048_at	0.00289876	0.45693	-0.330405111	10.61242624	10.92096133	hypothetical protein FLJ20487	Hs.313247	54949		FLJ20487	BC002331
242635_s_at	0.002899726	0.45693	0.745086197	8.040726967	7.300096689	N-acyl-phosphatidylethanolamine-hydrolyzing phospholipase D	Hs.324271	222236		NAPE-PLD	AI857635		0016787 // hydrolase activity // inferred from electronic annotation
1561310_at	0.002910052	0.45693	0.846087317	5.238002828	4.438623576	CDNA clone IMAGE:5272850	Hs.639270				BC041353
231187_at	0.002921484	0.45693	2.34191957	4.231046437	1.925964361	solute carrier family 28 (sodium-coupled nucleoside transporter), member 1	Hs.459187	9154	606207	SLC28A1	AI206039	0006139 // nucleobase, nucleoside, nucleotide and nucleic acid metabolism // traceable author statement /// 0006810 // transport // inferred from electronic annotation /// 0015858 // nucleoside transport // traceable author statement	0001882 // nucleoside binding // inferred from electronic annotation /// 0005415 // nucleoside:sodium symporter activity // inferred from electronic annotation /// 0005337 // nucleoside transporter activity // traceable author statement	0005624 // membrane fraction // traceable author statement /// 0005887 // integral to plasma membrane // traceable author statement /// 0016020 // membrane // inferred from electronic annotation /// 0016021 // integral to membrane // inferred from electron
38037_at	0.002945662	0.45693	2.214462933	9.420173368	7.380845973	heparin-binding EGF-like growth factor	Hs.799	1839	126150	HBEGF	M60278	0001525 // angiogenesis // inferred from electronic annotation /// 0001832 // blastocyst growth // inferred from electronic annotation /// 0007165 // signal transduction // traceable author statement /// 0007173 // epidermal growth factor receptor signalin	0004872 // receptor activity // inferred from electronic annotation /// 0005154 // epidermal growth factor receptor binding // traceable author statement /// 0008083 // growth factor activity // inferred from electronic annotation /// 0008201 // heparin bi	0005615 // extracellular space // traceable author statement /// 0005887 // integral to plasma membrane // traceable author statement /// 0009986 // cell surface // non-traceable author statement /// 0016020 // membrane // inferred from electronic annotati
214540_at	0.002962719	0.45693	-0.616478047	6.56234099	7.219178232	histone cluster 1, H2bo	Hs.484991	8348	602808	HIST1H2BO	NM_003527	0006334 // nucleosome assembly // non-traceable author statement /// 0007001 // chromosome organization and biogenesis (sensu Eukaryota) // inferred from electronic annotation /// 0006334 // nucleosome assembly // inferred from electronic annotation	0003677 // DNA binding // non-traceable author statement /// 0003677 // DNA binding // inferred from electronic annotation	0000786 // nucleosome // non-traceable author statement /// 0005634 // nucleus // inferred from electronic annotation /// 0005694 // chromosome // inferred from electronic annotation /// 0000786 // nucleosome // inferred from electronic annotation
241040_at	0.002971519	0.45693	1.863118194	4.508280952	2.611203727	Transcribed locus	Hs.178949				AI791134
1561238_at	0.002980353	0.45693	1.139551352	4.932282787	3.65596879	Peroxisomal membrane protein 3, 35kDa (Zellweger syndrome)	Hs.592781	5828	170993 /	PXMP3	AL832262	0001764 // neuron migration // inferred from electronic annotation /// 0007031 // peroxisome organization and biogenesis // traceable author statement /// 0007399 // nervous system development // inferred from electronic annotation	0005515 // protein binding // inferred from physical interaction /// 0008270 // zinc ion binding // inferred from electronic annotation /// 0046872 // metal ion binding // inferred from electronic annotation /// 0005515 // protein binding // inferred from	0005777 // peroxisome // inferred from electronic annotation /// 0005779 // integral to peroxisomal membrane // not recorded /// 0016020 // membrane // inferred from electronic annotation /// 0016021 // integral to membrane // inferred from electronic anno
242608_x_at	0.00299435	0.45693	0.50122041	8.280301685	7.767843286	Chromosome 14 open reading frame 44	Hs.550547	145483		C14orf44	AW517479
219495_s_at	0.003004708	0.45693	-0.824947164	7.177568809	7.94759894	zinc finger protein 180	Hs.130683	7733	606740	ZNF180	NM_013256	0006350 // transcription // inferred from electronic annotation /// 0006355 // regulation of transcription, DNA-dependent // inferred from electronic annotation	0003676 // nucleic acid binding // inferred from electronic annotation /// 0003677 // DNA binding // inferred from electronic annotation /// 0008270 // zinc ion binding // inferred from electronic annotation /// 0046872 // metal ion binding // inferred fro	0005622 // intracellular // inferred from electronic annotation /// 0005634 // nucleus // inferred from electronic annotation
235091_at	0.003006384	0.45693	-1.014075185	2.393110632	3.368949393	2'-phosphodiesterase	Hs.572993	201626		2'-PDE	BF515943
231798_at	0.003006426	0.45693	-0.248193915	11.6239741	11.84825624	Noggin	Hs.248201	9241	184460 /	NOG	AL575177	0001657 // ureteric bud development // inferred from electronic annotation /// 0007389 // pattern specification // inferred from electronic annotation /// 0007399 // nervous system development // traceable author statement /// 0007420 // brain development	0005515 // protein binding // inferred from physical interaction	0005615 // extracellular space // traceable author statement /// 0005615 // extracellular space // inferred from electronic annotation
230631_s_at	0.003007819	0.45693	-0.490560276	9.821638172	10.28968774	Interleukin 10 receptor, beta	Hs.512211	3588	123889 /	IL10RB	AI202642	0006954 // inflammatory response // traceable author statement /// 0006955 // immune response // traceable author statement /// 0007165 // signal transduction // traceable author statement /// 0007596 // blood coagulation // inferred from electronic annota	0004872 // receptor activity // traceable author statement /// 0004920 // interleukin-10 receptor activity // traceable author statement /// 0005515 // protein binding // inferred from physical interaction /// 0004872 // receptor activity // inferred from	0005886 // plasma membrane // traceable author statement /// 0016021 // integral to membrane // traceable author statement /// 0032002 // interleukin-28 receptor complex // non-traceable author statement /// 0016020 // membrane // inferred from electronic
1555878_at	0.003014867	0.45693	1.128871842	8.737641568	7.471569424	Ribosomal protein S24	Hs.356794	6229	602412 /	RPS24	AK094613	0006412 // protein biosynthesis // --- /// 0006412 // protein biosynthesis // inferred from electronic annotation	0000166 // nucleotide binding // inferred from electronic annotation /// 0003723 // RNA binding // traceable author statement /// 0003735 // structural constituent of ribosome // inferred from direct assay /// 0003735 // structural constituent of ribosome	0005622 // intracellular // inferred from electronic annotation /// 0005843 // cytosolic small ribosomal subunit (sensu Eukaryota) // inferred from direct assay /// 0015935 // small ribosomal subunit // inferred from direct assay /// 0005840 // ribosome //
238291_at	0.003017847	0.45693	1.36923381	5.462884872	4.058381772	gb:AW663676 /DB_XREF=gi:7456137 /DB_XREF=hj11d05.x1 /CLONE=IMAGE:2981481 /FEA=EST /CNT=7 /TID=Hs.98846.0 /TIER=ConsEnd /STK=6 /UG=Hs.98846 /UG_TITLE=ESTs, Highly similar to KIAA0776 protein (H.sapiens)					AW663676
208760_at	0.003020093	0.45693	-0.368883153	10.51296738	10.90134544	Ubiquitin-conjugating enzyme E2I (UBC9 homolog, yeast)	Hs.302903	7329	601661	UBE2I	AL031714	0006511 // ubiquitin-dependent protein catabolism // traceable author statement /// 0006512 // ubiquitin cycle // inferred from electronic annotation /// 0007049 // cell cycle // inferred from electronic annotation /// 0007059 // chromosome segregation //	0004840 // ubiquitin conjugating enzyme activity // traceable author statement /// 0004842 // ubiquitin-protein ligase activity // inferred from electronic annotation /// 0005515 // protein binding // inferred from physical interaction /// 0016874 // ligas	0000795 // synaptonemal complex // traceable author statement /// 0005634 // nucleus // inferred from electronic annotation
206525_at	0.003035148	0.45693	3.479469372	4.065750674	0.796430487	gamma-aminobutyric acid (GABA) receptor, rho 1	Hs.437745	2569	137161	GABRR1	NM_002042	0006811 // ion transport // inferred from electronic annotation /// 0007214 // gamma-aminobutyric acid signaling pathway // traceable author statement /// 0007268 // synaptic transmission // traceable author statement /// 0006810 // transport // inferred f	0004890 // GABA-A receptor activity // traceable author statement /// 0005216 // ion channel activity // inferred from electronic annotation /// 0005230 // extracellular ligand-gated ion channel activity // inferred from electronic annotation /// 0005254 /	0005615 // extracellular space // inferred from electronic annotation /// 0005887 // integral to plasma membrane // traceable author statement /// 0045211 // postsynaptic membrane // inferred from electronic annotation /// 0016020 // membrane // inferred f
205248_at	0.003050246	0.45693	-0.326806084	9.793120723	10.11415909	dopey family member 2	Hs.204575	9980	604803	DOPEY2	NM_005128	0006895 // Golgi to endosome transport // inferred from sequence or structural similarity /// 0007029 // endoplasmic reticulum organization and biogenesis // inferred from sequence or structural similarity /// 0007275 // development // non-traceable author	0003674 // molecular_function // ---	0000139 // Golgi membrane // inferred from sequence or structural similarity
1556283_s_at	0.003060473	0.45693	-0.559384966	8.882111145	9.438316713	FGFR1 oncogene partner 2	Hs.591162	26127	608858	FGFR1OP2	W74643
1570298_at	0.003074635	0.45693	1.804675822	6.273099842	4.596301693	Homo sapiens, clone IMAGE:4042783, mRNA	Hs.577558				BC014330
220873_at	0.003079922	0.45693	3.129283017	3.756687224	0.607372758	PRO0386	Hs.621374				NM_018562
208763_s_at	0.003102607	0.45693	0.392033416	13.09342526	12.6903643	TSC22 domain family, member 3	Hs.522074	1831	300506	TSC22D3	AL110191	0006355 // regulation of transcription, DNA-dependent // inferred from electronic annotation /// 0006355 // regulation of transcription, DNA-dependent // traceable author statement	0003700 // transcription factor activity // inferred from electronic annotation /// 0003700 // transcription factor activity // traceable author statement
227991_x_at	0.003102975	0.45693	0.37905773	10.59080804	10.16635251	gb:BF516567 /DB_XREF=gi:11601746 /DB_XREF=UI-H-BW1-aod-d-12-0-UI.s1 /CLONE=IMAGE:3084358 /FEA=EST /CNT=20 /TID=Hs.77496.2 /TIER=Stack /STK=15 /UG=Hs.77496 /LL=6637 /UG_GENE=SNRPG /UG_TITLE=small nuclear ribonucleoprotein polypeptide G					BF516567
218022_at	0.003109129	0.45693	-0.270954303	10.107059	10.37409704	vaccinia related kinase 3	Hs.443330	51231		VRK3	NM_016440	0006260 // DNA replication // inferred from electronic annotation /// 0006281 // DNA repair // inferred from electronic annotation /// 0006310 // DNA recombination // inferred from electronic annotation /// 0006468 // protein amino acid phosphorylation //	0000166 // nucleotide binding // inferred from electronic annotation /// 0003910 // DNA ligase (ATP) activity // inferred from electronic annotation /// 0004672 // protein kinase activity // inferred from electronic annotation /// 0004674 // protein serine	0005634 // nucleus // inferred from electronic annotation
1554473_at	0.003111107	0.45693	3.276124405	4.020418807	0.721166244	SLIT-ROBO Rho GTPase activating protein 1		57522	606523	SRGAP1	BC029919	0007165 // signal transduction // inferred from electronic annotation	0005096 // GTPase activator activity // inferred from electronic annotation	0005622 // intracellular // inferred from electronic annotation
225196_s_at	0.003112829	0.45693	-0.381429107	8.810810081	9.207292333	mitochondrial ribosomal protein S26	Hs.18946	64949		MRPS26	AF308301	0042769 // DNA damage response, detection of DNA damage // non-traceable author statement /// 0043043 // peptide biosynthesis // ---		0005739 // mitochondrion // inferred from electronic annotation /// 0005763 // mitochondrial small ribosomal subunit // non-traceable author statement /// 0030529 // ribonucleoprotein complex // inferred from electronic annotation
224075_s_at	0.003121751	0.45693	1.615464589	3.982452623	2.516746289	visual system homeobox 1 homolog, CHX10-like (zebrafish)	Hs.274264	30813	122000 /	VSX1	AF251034	0006355 // regulation of transcription, DNA-dependent // inferred from electronic annotation /// 0006366 // transcription from RNA polymerase II promoter // not recorded /// 0007275 // development // inferred from electronic annotation /// 0007601 // visua	0003700 // transcription factor activity // non-traceable author statement /// 0043565 // sequence-specific DNA binding // inferred from electronic annotation /// 0003677 // DNA binding // inferred from electronic annotation /// 0003700 // transcription fa	0005575 // cellular_component // --- /// 0005634 // nucleus // inferred from electronic annotation
224927_at	0.003132678	0.45693	-0.253129636	10.23637392	10.5067349	KIAA1949	Hs.101150	170954		KIAA1949	BG251556
233430_at	0.003163789	0.45693	1.371498951	6.71420735	5.265022571	TBC1 domain family, member 22B	Hs.485270	55633		TBC1D22B	AK021840		0005096 // GTPase activator activity // inferred from electronic annotation
233710_at	0.003169724	0.45693	1.183446141	3.522594365	2.320417628	CDNA FLJ12741 fis, clone NT2RP2000551	Hs.636839				AK022803
226489_at	0.003181624	0.45693	-0.123430229	8.898825063	9.023529119	transmembrane and coiled-coil domain family 3	Hs.370410	57458		TMCC3	BG177562			0016020 // membrane // inferred from electronic annotation /// 0016021 // integral to membrane // inferred from electronic annotation
210229_s_at	0.003184339	0.45693	0.559427409	1.518605385	0.964389342	colony stimulating factor 2 (granulocyte-macrophage)	Hs.1349	1437	138960	CSF2	M11734	0006955 // immune response // inferred from electronic annotation /// 0006968 // cellular defense response // not recorded /// 0007166 // cell surface receptor linked signal transduction // not recorded /// 0007275 // development // not recorded /// 000828	0005125 // cytokine activity // inferred from electronic annotation /// 0005129 // granulocyte macrophage colony-stimulating factor receptor binding // traceable author statement /// 0005129 // granulocyte macrophage colony-stimulating factor receptor bind	0005576 // extracellular region // inferred from electronic annotation /// 0005615 // extracellular space // inferred from electronic annotation
1553749_at	0.003190626	0.45693	0.11471498	11.42174043	11.31861583	family with sequence similarity 76, member B	Hs.288304	143684		FAM76B	NM_144664
219863_at	0.003191321	0.45693	-0.347342117	9.05413368	9.438731678	hect domain and RLD 5	Hs.26663	51191	608242	HERC5	NM_016323	0000079 // regulation of cyclin-dependent protein kinase activity // traceable author statement /// 0006512 // ubiquitin cycle // inferred from electronic annotation /// 0006464 // protein modification // inferred from electronic annotation	0004842 // ubiquitin-protein ligase activity // inferred from electronic annotation /// 0016874 // ligase activity // inferred from electronic annotation	0005622 // intracellular // inferred from electronic annotation
224479_s_at	0.003200774	0.45693	-0.093156802	10.71909378	10.81032795	mitochondrial ribosomal protein L45 /// mitochondrial ribosomal protein L45	Hs.462913	84311		MRPL45	BC006235	0006412 // protein biosynthesis // non-traceable author statement /// 0006886 // intracellular protein transport // inferred from electronic annotation	0003735 // structural constituent of ribosome // non-traceable author statement /// 0015450 // protein translocase activity // inferred from electronic annotation	0005739 // mitochondrion // non-traceable author statement /// 0005744 // mitochondrial inner membrane presequence translocase complex // inferred from electronic annotation /// 0030529 // ribonucleoprotein complex // inferred from electronic annotation //
205668_at	0.003210309	0.45693	0.2482648	11.67523657	11.44866286	lymphocyte antigen 75	Hs.153563	4065	604524	LY75	NM_002349	0006897 // endocytosis // inferred from electronic annotation /// 0006954 // inflammatory response // traceable author statement /// 0006955 // immune response // traceable author statement	0004872 // receptor activity // traceable author statement /// 0005529 // sugar binding // inferred from electronic annotation /// 0004872 // receptor activity // inferred from electronic annotation	0005887 // integral to plasma membrane // traceable author statement /// 0016020 // membrane // inferred from electronic annotation /// 0016021 // integral to membrane // inferred from electronic annotation
201085_s_at	0.00321041	0.45693	0.116279519	12.19843695	12.06772942	SON DNA binding protein	Hs.517262	6651	182465	SON	AA664291	0006916 // anti-apoptosis // inferred from direct assay	0003677 // DNA binding // traceable author statement /// 0003725 // double-stranded RNA binding // inferred from electronic annotation /// 0005515 // protein binding // inferred from electronic annotation /// 0003676 // nucleic acid binding // inferred fro	0005575 // cellular_component // --- /// 0005622 // intracellular // inferred from electronic annotation /// 0005634 // nucleus // inferred from electronic annotation
231095_at	0.003211948	0.45693	0.655665492	6.149664049	5.530709638	CDNA FLJ42857 fis, clone BRHIP2009340	Hs.231295				AW193811
215483_at	0.00321369	0.45693	1.837848951	9.373084111	7.610474626	A kinase (PRKA) anchor protein (yotiao) 9	Hs.651221	10142	604001	AKAP9	AK000270	0006810 // transport // traceable author statement /// 0007165 // signal transduction // traceable author statement /// 0007268 // synaptic transmission // traceable author statement	0005102 // receptor binding // traceable author statement /// 0005515 // protein binding // traceable author statement	0005813 // centrosome // traceable author statement /// 0005856 // cytoskeleton // traceable author statement
1554306_at	0.003217886	0.45693	0.637692946	9.00741527	8.313866536	inositol 1,4,5-trisphosphate 3-kinase B	Hs.528087	3707	147522	ITPKB	BC015009	0000165 // MAPKKK cascade // inferred from electronic annotation /// 0007166 // cell surface receptor linked signal transduction // inferred from electronic annotation /// 0030217 // T cell differentiation // inferred from electronic annotation /// 0045059	0000166 // nucleotide binding // inferred from electronic annotation /// 0005516 // calmodulin binding // inferred from electronic annotation /// 0005524 // ATP binding // inferred from electronic annotation /// 0008440 // inositol trisphosphate 3-kinase a
1565759_at	0.00323024	0.45693	0.938989004	6.653636807	5.657035859	Ribosomal protein L13	Hs.410817	6137	113703	RPL13	BG396520	0006412 // protein biosynthesis // traceable author statement /// 0006412 // protein biosynthesis // inferred from electronic annotation	0003723 // RNA binding // traceable author statement /// 0003735 // structural constituent of ribosome // traceable author statement /// 0003735 // structural constituent of ribosome // inferred from electronic annotation	0005622 // intracellular // inferred from electronic annotation /// 0005830 // cytosolic ribosome (sensu Eukaryota) // traceable author statement /// 0005840 // ribosome // inferred from electronic annotation /// 0030529 // ribonucleoprotein complex // inf
205365_at	0.003242532	0.45693	1.584962501	5.160118672	3.698641473	homeobox B6		3216	142961	HOXB6	AA527340	0006355 // regulation of transcription, DNA-dependent // inferred from electronic annotation /// 0006355 // regulation of transcription, DNA-dependent // non-traceable author statement /// 0007275 // development // inferred from electronic annotation /// 0	0003700 // transcription factor activity // inferred from electronic annotation /// 0003700 // transcription factor activity // non-traceable author statement /// 0043565 // sequence-specific DNA binding // inferred from electronic annotation /// 0003677 /	0005634 // nucleus // inferred from electronic annotation /// 0005634 // nucleus // non-traceable author statement
238669_at	0.003244061	0.45693	-0.266472585	12.20436597	12.44432751	prostaglandin-endoperoxide synthase 1 (prostaglandin G/H synthase and cyclooxygenase)	Hs.201978	5742	176805	PTGS1	BE613133	0001516 // prostaglandin biosynthesis // inferred from electronic annotation /// 0001516 // prostaglandin biosynthesis // inferred from sequence or structural similarity /// 0006629 // lipid metabolism // non-traceable author statement /// 0006633 // fatty	0004601 // peroxidase activity // inferred from electronic annotation /// 0004666 // prostaglandin-endoperoxide synthase activity // traceable author statement /// 0005506 // iron ion binding // inferred from electronic annotation /// 0016491 // oxidoreduc	0005615 // extracellular space // inferred from electronic annotation /// 0005634 // nucleus // inferred from sequence or structural similarity /// 0005737 // cytoplasm // inferred from sequence or structural similarity /// 0005792 // microsome // inferred
224854_s_at	0.003262977	0.45693	-0.269934234	8.394552245	8.637485963	SLAIN motif family, member 2	Hs.479677	57606	610492	SLAIN2	AI979301
229771_at	0.003270406	0.45693	0.897430266	5.71301239	4.768824671	Transmembrane protein 41A	Hs.634586	90407		TMEM41A	AI290653			0016021 // integral to membrane // inferred from electronic annotation
238873_at	0.003278009	0.45693	0.373310374	6.528209339	6.109959856	Chromosome 18 open reading frame 8	Hs.529006	29919		C18orf8	AA636132
217487_x_at	0.003297741	0.45693	1.879247841	5.565426166	3.758331025	folate hydrolase (prostate-specific membrane antigen) 1	Hs.380325	2346	600934	FOLH1	AF254357	0006508 // proteolysis // non-traceable author statement /// 0006508 // proteolysis // inferred from electronic annotation	0004180 // carboxypeptidase activity // inferred from electronic annotation /// 0008237 // metallopeptidase activity // inferred from electronic annotation /// 0008270 // zinc ion binding // inferred from electronic annotation /// 0016805 // dipeptidase ac	0005624 // membrane fraction // traceable author statement /// 0005887 // integral to plasma membrane // traceable author statement /// 0016020 // membrane // non-traceable author statement /// 0016020 // membrane // inferred from electronic annotation ///
1553041_at	0.003300084	0.45693	1.188203735	4.028703227	2.963131482	5-hydroxytryptamine (serotonin) receptor 3, family member C	Hs.632579	170572	610121	HTR3C	NM_130770	0006811 // ion transport // inferred from electronic annotation /// 0006810 // transport // inferred from electronic annotation	0005216 // ion channel activity // inferred from electronic annotation /// 0005230 // extracellular ligand-gated ion channel activity // inferred from electronic annotation /// 0030594 // neurotransmitter receptor activity // inferred from electronic annot	0016021 // integral to membrane // inferred from electronic annotation /// 0045211 // postsynaptic membrane // inferred from electronic annotation /// 0016020 // membrane // inferred from electronic annotation
205538_at	0.003307569	0.45693	0.35779195	7.846947562	7.525953882	coronin, actin binding protein, 2A	Hs.113094	7464	602159	CORO2A	NM_003389	0006542 // glutamine biosynthesis // inferred from electronic annotation /// 0006807 // nitrogen compound metabolism // inferred from electronic annotation /// 0007242 // intracellular signaling cascade // traceable author statement	0003779 // actin binding // inferred from electronic annotation /// 0004356 // glutamate-ammonia ligase activity // inferred from electronic annotation /// 0005515 // protein binding // traceable author statement
232887_at	0.003314467	0.45693	1	1.590276349	0.477653136	Hypothetical LOC644139	Hs.553909	644139		LOC644139	AU144437
225788_at	0.003318619	0.45693	-0.445081614	9.219037736	9.644700973	chromosome 6 open reading frame 153	Hs.309231	88745		C6orf153	AF161371
242119_at	0.00334412	0.45693	0.882867366	5.052420027	4.136865699	gb:AW451938 /DB_XREF=gi:6992714 /DB_XREF=UI-H-BI3-alt-g-02-0-UI.s1 /CLONE=IMAGE:3068715 /FEA=EST /CNT=4 /TID=Hs.257512.0 /TIER=ConsEnd /STK=3 /UG=Hs.257512 /UG_TITLE=ESTs					AW451938
224697_at	0.003365494	0.45693	-0.353385875	9.335320454	9.709452524	WD repeat domain 22	Hs.509780	8816	603812	WDR22	AI568478
237595_at	0.003388583	0.45693	2.799406169	4.178489932	1.428467406	LIM homeobox transcription factor 1, alpha	Hs.160098	4009	600298	LMX1A	AI198586	0006355 // regulation of transcription, DNA-dependent // inferred from electronic annotation /// 0007275 // development // inferred from electronic annotation /// 0007411 // axon guidance // inferred from electronic annotation /// 0007417 // central nervou	0003677 // DNA binding // inferred from electronic annotation /// 0003700 // transcription factor activity // inferred from electronic annotation /// 0008270 // zinc ion binding // inferred from electronic annotation /// 0043565 // sequence-specific DNA bi	0005634 // nucleus // inferred from electronic annotation
233224_at	0.003389458	0.45693	1.417564111	8.532412031	6.972047547	Karyopherin alpha 3 (importin alpha 4)	Hs.527919	3839	601892	KPNA3	AL137645	0006461 // protein complex assembly // traceable author statement /// 0006607 // NLS-bearing substrate import into nucleus // traceable author statement /// 0006886 // intracellular protein transport // inferred from electronic annotation /// 0006606 // pr	0005488 // binding // inferred from electronic annotation /// 0005515 // protein binding // inferred from physical interaction /// 0008139 // nuclear localization sequence binding // traceable author statement /// 0008565 // protein transporter activity //	0005634 // nucleus // inferred from electronic annotation /// 0005643 // nuclear pore // traceable author statement
226784_at	0.003391374	0.45693	-0.391699843	10.13432285	10.57670474	TWIST neighbor	Hs.353035	221830	608312	TWISTNB	AA121481
1560982_at	0.003394357	0.45693	0.522117415	6.808379792	6.217203475	Full length insert cDNA clone ZD81C11	Hs.513529				AF086443
239203_at	0.003407767	0.45693	-0.40355729	8.057800605	8.505545039	hypothetical protein FLJ39575	Hs.396189	286006		FLJ39575	AW014728
209398_at	0.003409915	0.45693	-0.507755915	10.21858695	10.68045356	histone cluster 1, H1c	Hs.7644	3006	142710	HIST1H1C	BC002649	0006334 // nucleosome assembly // non-traceable author statement /// 0007001 // chromosome organization and biogenesis (sensu Eukaryota) // non-traceable author statement /// 0016584 // nucleosome spacing // inferred from electronic annotation /// 0006334	0003677 // DNA binding // non-traceable author statement /// 0005515 // protein binding // inferred from electronic annotation /// 0003677 // DNA binding // inferred from electronic annotation	0000786 // nucleosome // non-traceable author statement /// 0005634 // nucleus // inferred from electronic annotation /// 0005694 // chromosome // inferred from electronic annotation /// 0000786 // nucleosome // inferred from electronic annotation
224658_x_at	0.003414096	0.45693	-0.15636382	11.11840625	11.25841037	phosphofurin acidic cluster sorting protein 1	Hs.591958	55690	607492	PACS1	AL530612	0000042 // protein targeting to Golgi // inferred from electronic annotation	0005515 // protein binding // inferred from physical interaction	0030137 // COPI-coated vesicle // inferred from electronic annotation
1552876_at	0.003414383	0.45693	1.712718048	3.066021455	1.270490344	chromosome 21 open reading frame 89	Hs.580839	114042		C21orf89	NM_153755
229295_at	0.003429133	0.45693	-0.073812162	12.01233456	12.080959	hypothetical protein LOC150166	Hs.48353	150166		LOC150166	BF939473
213060_s_at	0.003439536	0.45693	0.102226719	8.481661297	8.38715657	chitinase 3-like 2 /// chitinase 3-like 2	Hs.514840	1117	601526	CHI3L2	U58515	0005975 // carbohydrate metabolism // inferred from electronic annotation /// 0006032 // chitin catabolism // inferred from electronic annotation	0003824 // catalytic activity // inferred from electronic annotation /// 0004568 // chitinase activity // inferred from electronic annotation /// 0016787 // hydrolase activity // inferred from electronic annotation /// 0043169 // cation binding // inferred	0005615 // extracellular space // traceable author statement
234298_at	0.003443785	0.45693	2.058893689	2.859771979	0.703677104	hypothetical protein LOC652231		652231		LOC652231	AJ242956
242047_at	0.00346107	0.45693	1.327804661	3.489527772	2.143428424	pleckstrin homology domain containing, family K member 1	Hs.58559	219790		PLEKHK1	BF968275	0007165 // signal transduction // inferred from electronic annotation	0000166 // nucleotide binding // inferred from electronic annotation	0005622 // intracellular // inferred from electronic annotation
230458_at	0.003461291	0.45693	-1.579013234	3.176294609	4.847215734	solute carrier family 45, member 1	Hs.463036	50651	605763	SLC45A1	AF118274	0006810 // transport // inferred from electronic annotation	0005351 // sugar porter activity // inferred from electronic annotation /// 0015293 // symporter activity // inferred from electronic annotation	0016020 // membrane // inferred from electronic annotation /// 0016021 // integral to membrane // inferred from electronic annotation
206494_s_at	0.003472697	0.45693	-0.663086188	8.396026026	9.039357977	integrin, alpha 2b (platelet glycoprotein IIb of IIb/IIIa complex, antigen CD41)	Hs.411312	3674	273800 /	ITGA2B	NM_000419	0006508 // proteolysis // inferred from electronic annotation /// 0007155 // cell adhesion // inferred from electronic annotation /// 0007155 // cell adhesion // traceable author statement /// 0007160 // cell-matrix adhesion // inferred from electronic ann	0004182 // carboxypeptidase A activity // inferred from electronic annotation /// 0004872 // receptor activity // inferred from electronic annotation /// 0005509 // calcium ion binding // inferred from electronic annotation /// 0005515 // protein binding /	0005925 // focal adhesion // inferred from electronic annotation /// 0008305 // integrin complex // inferred from electronic annotation /// 0009897 // external side of plasma membrane // inferred from electronic annotation /// 0016020 // membrane // inferr
226370_at	0.003478591	0.45693	-0.407639047	9.838237882	10.28025209	kelch-like 15 (Drosophila)	Hs.495854	80311		KLHL15	BG149487		0005515 // protein binding // inferred from electronic annotation
230972_at	0.003486584	0.45693	-0.472603962	7.237719868	7.757931005	ankyrin repeat domain 9	Hs.432945	122416		ANKRD9	AW194999
1553900_s_at	0.003495753	0.45693	1.061152638	6.646430438	5.581927107	POM121-like protein /// hypothetical protein DKFZp434K191	Hs.534980	29774 //		DKFZP434P211 /// DKFZp434K191	NM_131915
225043_at	0.003497142	0.45693	-0.14807814	10.81964793	10.96205615	solute carrier family 15, member 4	Hs.507260	121260		SLC15A4	AW304786	0006810 // transport // inferred from electronic annotation /// 0006857 // oligopeptide transport // inferred from electronic annotation	0005215 // transporter activity // inferred from electronic annotation	0016020 // membrane // inferred from electronic annotation /// 0016021 // integral to membrane // inferred from electronic annotation
227290_at	0.003498943	0.45693	-0.28106696	8.274756539	8.593079444	CDNA FLJ13598 fis, clone PLACE1009921	Hs.60257				AU157881
201752_s_at	0.003513732	0.45693	0.222078869	11.89792794	11.69774951	adducin 3 (gamma)	Hs.501012	120	601568	ADD3	AI763123		0005200 // structural constituent of cytoskeleton // traceable author statement /// 0005516 // calmodulin binding // inferred from electronic annotation /// 0046872 // metal ion binding // inferred from electronic annotation /// 0005198 // structural molec	0005856 // cytoskeleton // inferred from electronic annotation /// 0016020 // membrane // traceable author statement /// 0016020 // membrane // inferred from electronic annotation
239330_at	0.003517121	0.45693	0.969626351	2.379850451	1.513177024	Clone TESTIS-814 mRNA sequence	Hs.181867				AI675558
209307_at	0.003534616	0.45693	-0.315388057	9.504042072	9.854300313	SWAP-70 protein	Hs.153026	23075	604762	SWAP70	AB014540	0016444 // somatic cell DNA recombination // inferred from electronic annotation /// 0045190 // isotype switching // inferred from electronic annotation	0003677 // DNA binding // inferred from electronic annotation /// 0005509 // calcium ion binding // inferred from electronic annotation /// 0005515 // protein binding // inferred from electronic annotation /// 0005524 // ATP binding // inferred from electr	0005634 // nucleus // inferred from electronic annotation /// 0016020 // membrane // inferred from electronic annotation
231039_at	0.003540321	0.45693	-0.316498056	9.038259612	9.392698921	Transcribed locus	Hs.168162				BE549532
218868_at	0.003545085	0.45693	-0.252315712	8.378486862	8.661009014	ARP3 actin-related protein 3 homolog B (yeast)	Hs.647117	57180		ACTR3B	NM_020445	0030041 // actin filament polymerization // not recorded	0005515 // protein binding // inferred from electronic annotation /// 0051015 // actin filament binding // not recorded	0005856 // cytoskeleton // not recorded
242499_at	0.003545585	0.45693	0.677200449	5.25375064	4.538997575	U2 small nuclear RNA auxiliary factor 1	Hs.365116	7307	191317	U2AF1	AA448694	0000398 // nuclear mRNA splicing, via spliceosome // --- /// 0008380 // RNA splicing // traceable author statement /// 0006397 // mRNA processing // inferred from electronic annotation /// 0008380 // RNA splicing // inferred from electronic annotation ///	0000166 // nucleotide binding // inferred from electronic annotation /// 0003723 // RNA binding // inferred from electronic annotation /// 0005515 // protein binding // inferred from physical interaction /// 0008270 // zinc ion binding // inferred from ele	0005634 // nucleus // inferred from electronic annotation /// 0005681 // spliceosome complex // inferred from direct assay /// 0015030 // Cajal body // traceable author statement /// 0005681 // spliceosome complex // inferred from electronic annotation
221395_at	0.003555557	0.45693	2.209453366	3.660094137	1.235547019	taste receptor, type 2, member 13		50838	604792	TAS2R13	NM_023920	0007165 // signal transduction // inferred from electronic annotation /// 0007186 // G-protein coupled receptor protein signaling pathway // inferred from electronic annotation /// 0050896 // response to stimulus // inferred from electronic annotation ///	0004872 // receptor activity // inferred from electronic annotation /// 0004930 // G-protein coupled receptor activity // inferred from electronic annotation /// 0008527 // taste receptor activity // traceable author statement	0016020 // membrane // inferred from electronic annotation /// 0016021 // integral to membrane // non-traceable author statement /// 0016021 // integral to membrane // inferred from electronic annotation
238777_x_at	0.003555978	0.45693	1.013966179	5.803488245	4.791888913	Programmed cell death 6 /// Hypothetical protein LOC727978 /// Hypothetical protein LOC728210	Hs.379186	10016 //	601057	PDCD6 /// LOC727978 /// LOC728	AW958777	0006915 // apoptosis // inferred from electronic annotation /// 0008624 // induction of apoptosis by extracellular signals // traceable author statement	0005509 // calcium ion binding // inferred from electronic annotation
230300_at	0.003557274	0.45693	-0.638680039	8.828672703	9.413718466	CDNA FLJ42315 fis, clone TRACH2019661	Hs.586550				N22849
230818_at	0.003565158	0.45693	0.725650281	5.954774234	5.288571572	Transcribed locus	Hs.17910				AI360054
230441_at	0.00356627	0.45693	0.572862052	5.91124825	5.340829513	KIAA1909 protein	Hs.535800	153478		KIAA1909	AI890356	0035023 // regulation of Rho protein signal transduction // inferred from electronic annotation	0005085 // guanyl-nucleotide exchange factor activity // inferred from electronic annotation /// 0005089 // Rho guanyl-nucleotide exchange factor activity // inferred from electronic annotation	0005622 // intracellular // inferred from electronic annotation
217710_x_at	0.003616952	0.45693	0.278575257	5.094441127	4.819907977	inositol 1,3,4-triphosphate 5/6 kinase	Hs.308122	3705	601838	ITPK1	AI075181	0007165 // signal transduction // traceable author statement	0000166 // nucleotide binding // inferred from electronic annotation /// 0000287 // magnesium ion binding // inferred from electronic annotation /// 0003824 // catalytic activity // inferred from electronic annotation /// 0005524 // ATP binding // inferred
1562253_at	0.003625598	0.45693	2.67556505	3.604956939	1.020707237	hypothetical protein LOC641364	Hs.586164	641364		LOC641364	BC040999
221883_at	0.003635484	0.45693	-0.351441375	9.233485117	9.614617529	PBX/knotted 1 homeobox 1	Hs.431043	5316	602100	PKNOX1	AA133342	0006357 // regulation of transcription from RNA polymerase II promoter // inferred from electronic annotation /// 0006355 // regulation of transcription, DNA-dependent // inferred from electronic annotation /// 0045449 // regulation of transcription // inf	0003704 // specific RNA polymerase II transcription factor activity // traceable author statement /// 0003705 // RNA polymerase II transcription factor activity, enhancer binding // inferred from electronic annotation /// 0005515 // protein binding // infe	0005634 // nucleus // inferred from electronic annotation /// 0005667 // transcription factor complex // inferred from electronic annotation
243086_at	0.003653955	0.45693	0.638971213	7.486165435	6.76020541	gb:AI288715 /DB_XREF=gi:3932218 /DB_XREF=qm06c10.x1 /CLONE=IMAGE:1881042 /FEA=EST /CNT=4 /TID=Hs.270126.0 /TIER=ConsEnd /STK=3 /UG=Hs.270126 /UG_TITLE=ESTs, Moderately similar to ALU1_HUMAN ALU SUBFAMILY J SEQUENCE CONTAMINATION WARNING ENTRY (H.sapiens)					AI288715
218057_x_at	0.003657658	0.45693	-0.309699065	8.79779072	9.146646826	COX4 neighbor	Hs.173162	10328	604886	COX4NB	NM_006067			0005634 // nucleus // traceable author statement /// 0005737 // cytoplasm // traceable author statement /// 0005739 // mitochondrion // traceable author statement /// 0005739 // mitochondrion // inferred from electronic annotation
242985_x_at	0.003661257	0.45693	3.236198221	4.660344019	1.311442593	ring finger protein 180	Hs.544106	285671		RNF180	H05502		0005515 // protein binding // inferred from electronic annotation /// 0008270 // zinc ion binding // inferred from electronic annotation /// 0046872 // metal ion binding // inferred from electronic annotation	0016020 // membrane // inferred from electronic annotation /// 0016021 // integral to membrane // inferred from electronic annotation
237389_at	0.003674397	0.45693	1.33893021	6.946345222	5.723177597	Chromosome 17 open reading frame 25	Hs.279061	51031		C17orf25	AI821570		0004462 // lactoylglutathione lyase activity // inferred from electronic annotation /// 0016829 // lyase activity // inferred from electronic annotation
205139_s_at	0.003681603	0.45693	-0.263341722	7.755692889	7.999024633	uronyl-2-sulfotransferase	Hs.557541	10090		UST	NM_005715	0006477 // protein amino acid sulfation // traceable author statement	0008146 // sulfotransferase activity // traceable author statement /// 0016740 // transferase activity // inferred from electronic annotation	0016020 // membrane // inferred from electronic annotation /// 0016021 // integral to membrane // traceable author statement /// 0016021 // integral to membrane // inferred from electronic annotation
1559224_at	0.003683524	0.45693	3.544320516	5.012654116	1.803921728	late cornified envelope 1E	Hs.250236	353135		LCE1E	BC038391	0031424 // keratinization // inferred from electronic annotation
224608_s_at	0.003691997	0.45693	-0.187214496	10.24791665	10.43059403	vacuolar protein sorting 25 homolog (S. cerevisiae)	Hs.500165	84313		VPS25	AL528911	0006350 // transcription // inferred from electronic annotation /// 0006355 // regulation of transcription, DNA-dependent // inferred from electronic annotation /// 0015031 // protein transport // inferred from electronic annotation /// 0006810 // transpor		0005634 // nucleus // inferred from electronic annotation
203144_s_at	0.003700103	0.45693	-0.345212831	9.142085643	9.514671068	KIAA0040	Hs.518138	9674		KIAA0040	NM_014656
236423_at	0.003709004	0.45693	-0.538148042	6.752259596	7.325543489	Transcribed locus	Hs.539431				AI022821
213878_at	0.003721734	0.45693	-0.304250639	10.50971275	10.79995118	similar to CG10721-PA /// similar to CG10721-PA		642732 /		LOC642732 /// LOC730793	AI685944	0006118 // electron transport // inferred from electronic annotation	0016491 // oxidoreductase activity // inferred from electronic annotation
231816_s_at	0.003726338	0.45693	-0.754129152	7.325165629	8.02371422	ubiquitin-conjugating enzyme E2Q (putative) 1	Hs.607928	55585		UBE2Q1	AI986085	0006512 // ubiquitin cycle // inferred from electronic annotation /// 0006464 // protein modification // inferred from electronic annotation	0000166 // nucleotide binding // inferred from electronic annotation /// 0004840 // ubiquitin conjugating enzyme activity // inferred from electronic annotation /// 0004842 // ubiquitin-protein ligase activity // inferred from electronic annotation /// 000
202085_at	0.003747184	0.45693	-0.382260711	9.098545501	9.506230411	tight junction protein 2 (zona occludens 2)	Hs.50382	9414	607709 /	TJP2	NM_004817		0004385 // guanylate kinase activity // traceable author statement /// 0005515 // protein binding // inferred from electronic annotation	0005634 // nucleus // inferred from electronic annotation /// 0005886 // plasma membrane // inferred from electronic annotation /// 0005887 // integral to plasma membrane // not recorded /// 0005923 // tight junction // inferred from electronic annotation
218182_s_at	0.003747625	0.45693	0.666955873	3.93173386	3.206495459	claudin 1	Hs.439060	9076	603718 /	CLDN1	NM_021101	0007155 // cell adhesion // traceable author statement /// 0016338 // calcium-independent cell-cell adhesion // inferred from sequence or structural similarity /// 0016338 // calcium-independent cell-cell adhesion // inferred from electronic annotation	0005198 // structural molecule activity // inferred from electronic annotation /// 0042802 // identical protein binding // inferred from sequence or structural similarity /// 0005515 // protein binding // inferred from sequence or structural similarity ///	0005615 // extracellular space // inferred from electronic annotation /// 0005887 // integral to plasma membrane // traceable author statement /// 0005923 // tight junction // inferred from sequence or structural similarity /// 0016020 // membrane // infer
1560091_a_at	0.003756101	0.45693	0.505575046	4.826582687	4.254661381	PHD finger protein 21B	Hs.254097	112885		PHF21B	AK092243	0006355 // regulation of transcription, DNA-dependent // inferred from electronic annotation	0003677 // DNA binding // inferred from electronic annotation /// 0005515 // protein binding // inferred from electronic annotation /// 0008270 // zinc ion binding // inferred from electronic annotation /// 0046872 // metal ion binding // inferred from ele
1564314_at	0.003757843	0.45693	2.147898695	4.469099436	2.250737789	hypothetical protein LOC219690	Hs.434134	219690		LOC219690	AK055023
1569999_at	0.00376071	0.45693	0.366750292	6.99352785	6.655063451	Coiled-coil domain containing 102A	Hs.644611	92922		CCDC102A	BC036316
1561973_at	0.003761128	0.45693	1.033037688	9.270840055	8.277801162	SWI/SNF related, matrix associated, actin dependent regulator of chromatin, subfamily c, member 2	Hs.236030	6601	601734	SMARCC2	AL833124	0006333 // chromatin assembly or disassembly // inferred from electronic annotation /// 0006338 // chromatin remodeling // inferred from direct assay /// 0006350 // transcription // inferred from electronic annotation /// 0006357 // regulation of transcrip	0003677 // DNA binding // inferred from electronic annotation /// 0003682 // chromatin binding // inferred from electronic annotation /// 0003713 // transcription coactivator activity // traceable author statement /// 0005515 // protein binding // inferred	0000785 // chromatin // inferred from electronic annotation /// 0005634 // nucleus // inferred from electronic annotation /// 0005654 // nucleoplasm // traceable author statement /// 0016514 // SWI/SNF complex // inferred from direct assay /// 0017053 // t
219243_at	0.003774635	0.45693	-0.155093238	12.20264237	12.34744761	GTPase, IMAP family member 4	Hs.647101	55303	608087	GIMAP4	NM_018326		0000166 // nucleotide binding // inferred from electronic annotation /// 0005525 // GTP binding // inferred from electronic annotation
232269_x_at	0.0037848	0.45693	0.29265538	7.059171116	6.782102794	meteorin, glial cell differentiation regulator	Hs.533772	79006		METRN	BE965311	0007399 // nervous system development // inferred from electronic annotation /// 0010001 // glial cell differentiation // inferred from electronic annotation /// 0050772 // positive regulation of axonogenesis // inferred from electronic annotation /// 0007		0005615 // extracellular space // inferred from electronic annotation
1562058_at	0.003799183	0.45693	0.903912896	5.14002515	4.114404123	CDNA FLJ37414 fis, clone BRAWH1000157	Hs.129111				BG208091
1570482_at	0.003804489	0.45693	3.159198595	3.598583572	0.57633629	Solute carrier family 22 (extraneuronal monoamine transporter), member 3	Hs.567337	6581	604842	SLC22A3	AF318340	0006811 // ion transport // inferred from electronic annotation /// 0015695 // organic cation transport // inferred from direct assay /// 0006810 // transport // inferred from electronic annotation /// 0015695 // organic cation transport // traceable autho	0003677 // DNA binding // inferred from electronic annotation /// 0015075 // ion transporter activity // inferred from electronic annotation /// 0015101 // organic cation transporter activity // inferred from direct assay /// 0005215 // transporter activit	0005624 // membrane fraction // traceable author statement /// 0005634 // nucleus // inferred from electronic annotation /// 0005887 // integral to plasma membrane // traceable author statement /// 0016020 // membrane // inferred from electronic annotation
243382_at	0.003814855	0.45693	0.912537159	2.750118424	1.78986869	Coiled-coil domain containing 85A	Hs.117136	114800		CCDC85A	AW663049
242633_x_at	0.003875225	0.45693	0.35121967	10.7001175	10.37610064	Zinc finger protein 75a	Hs.513292	7627	601473	ZNF75A	AA829635	0006350 // transcription // inferred from electronic annotation /// 0006355 // regulation of transcription, DNA-dependent // inferred from electronic annotation /// 0008150 // biological_process // ---	0003674 // molecular_function // --- /// 0003676 // nucleic acid binding // inferred from electronic annotation /// 0003677 // DNA binding // inferred from electronic annotation /// 0008270 // zinc ion binding // inferred from electronic annotation /// 004	0005575 // cellular_component // --- /// 0005622 // intracellular // inferred from electronic annotation /// 0005634 // nucleus // inferred from electronic annotation
240871_at	0.003883819	0.45693	0.559178475	4.893602608	4.256682018	chromosome 9 open reading frame 128	Hs.128075	392307		C9orf128	AI809547
211840_s_at	0.003887135	0.45693	1.11082813	6.0336287	4.855996763	phosphodiesterase 4D, cAMP-specific (phosphodiesterase E3 dunce homolog, Drosophila)	Hs.591763	5144	600129 /	PDE4D	U50157	0006198 // cAMP catabolism // inferred from electronic annotation /// 0006939 // smooth muscle contraction // inferred from electronic annotation /// 0007165 // signal transduction // inferred from electronic annotation	0004114 // 3',5'-cyclic-nucleotide phosphodiesterase activity // non-traceable author statement /// 0004115 // 3',5'-cyclic-AMP phosphodiesterase activity // traceable author statement /// 0016787 // hydrolase activity // inferred from electronic annotatio	0005575 // cellular_component // --- /// 0005625 // soluble fraction // traceable author statement /// 0005626 // insoluble fraction // traceable author statement
39402_at	0.003888397	0.45693	-4.58139718	7.893170158	12.81529513	interleukin 1, beta	Hs.126256	3553	137215 /	IL1B	M15330	0000074 // regulation of progression through cell cycle // inferred from electronic annotation /// 0001660 // fever // inferred from electronic annotation /// 0006915 // apoptosis // traceable author statement /// 0006954 // inflammatory response // non-tr	0004871 // signal transducer activity // traceable author statement /// 0005149 // interleukin-1 receptor binding // non-traceable author statement /// 0005515 // protein binding // inferred from physical interaction /// 0005149 // interleukin-1 receptor b	0005576 // extracellular region // non-traceable author statement /// 0005615 // extracellular space // traceable author statement /// 0005576 // extracellular region // inferred from electronic annotation /// 0005615 // extracellular space // inferred fro
1554252_a_at	0.003893369	0.45693	0.538542452	5.924145713	5.379603783	LAG1 homolog, ceramide synthase 3 (S. cerevisiae)	Hs.416099	204219		LASS3	BC034500	0006355 // regulation of transcription, DNA-dependent // inferred from electronic annotation /// 0008610 // lipid biosynthesis // inferred from electronic annotation	0003700 // transcription factor activity // inferred from electronic annotation /// 0043565 // sequence-specific DNA binding // inferred from electronic annotation /// 0003677 // DNA binding // inferred from electronic annotation	0005634 // nucleus // inferred from electronic annotation /// 0016020 // membrane // inferred from electronic annotation /// 0016021 // integral to membrane // inferred from electronic annotation
217909_s_at	0.003899851	0.45693	-0.271227174	9.218175664	9.495511304	MAX-like protein X	Hs.383019	6945	602976	MLX	BF056105	0006355 // regulation of transcription, DNA-dependent // non-traceable author statement /// 0006913 // nucleocytoplasmic transport // inferred from electronic annotation /// 0045449 // regulation of transcription // inferred from electronic annotation ///	0003700 // transcription factor activity // non-traceable author statement /// 0005515 // protein binding // inferred from electronic annotation /// 0030528 // transcription regulator activity // inferred from electronic annotation /// 0003677 // DNA bindi	0005634 // nucleus // inferred from direct assay /// 0005634 // nucleus // inferred from electronic annotation /// 0005737 // cytoplasm // inferred from direct assay
241966_at	0.003922498	0.45693	-1.143257051	5.172149118	6.3044417	myosin VA (heavy chain 12, myoxin)	Hs.21213	4644	160777 /	MYO5A	N67810	0006118 // electron transport // inferred from electronic annotation /// 0006810 // transport // non-traceable author statement /// 0008150 // biological_process // --- /// 0030048 // actin filament-based movement // non-traceable author statement	0000146 // microfilament motor activity // non-traceable author statement /// 0000166 // nucleotide binding // inferred from electronic annotation /// 0003674 // molecular_function // --- /// 0003774 // motor activity // inferred from electronic annotation	0001726 // ruffle // inferred from direct assay /// 0005737 // cytoplasm // inferred from direct assay /// 0016459 // myosin complex // inferred from electronic annotation /// 0016459 // myosin complex // non-traceable author statement /// 0030426 // growt
1558368_s_at	0.003924428	0.45693	-0.96328343	6.481798874	7.343324929	Chromosome 1 open reading frame 187	Hs.371716	374946		C1orf187	AK075558
219715_s_at	0.003935723	0.45693	-0.090602549	8.209770165	8.312915252	tyrosyl-DNA phosphodiesterase 1	Hs.209945	55775	607198 /	TDP1	NM_018319	0006281 // DNA repair // inferred from electronic annotation /// 0006281 // DNA repair // non-traceable author statement /// 0006974 // response to DNA damage stimulus // inferred from electronic annotation	0008081 // phosphoric diester hydrolase activity // inferred from electronic annotation /// 0016787 // hydrolase activity // inferred from electronic annotation /// 0017005 // tyrosyl-DNA phosphodiesterase activity // non-traceable author statement	0005634 // nucleus // inferred from electronic annotation /// 0005634 // nucleus // non-traceable author statement
229806_at	0.003943082	0.45693	0.141064145	12.08730991	11.92692636	Glutamine-rich 1	Hs.297389	54870		QRICH1	AI304951
225495_x_at	0.003944112	0.45693	-0.346678707	6.72804356	7.081853019	DMRT-like family B with proline-rich C-terminal, 1	Hs.131654	63948		DMRTB1	AW206466	0006355 // regulation of transcription, DNA-dependent // inferred from electronic annotation /// 0007548 // sex differentiation // inferred from electronic annotation	0003700 // transcription factor activity // inferred from electronic annotation /// 0003677 // DNA binding // inferred from electronic annotation	0005634 // nucleus // inferred from electronic annotation
226744_at	0.003945004	0.45693	-0.22061633	11.1467459	11.36803955	methyltransferase 10 domain containing	Hs.632237	79066		METT10D	BG284386
242829_x_at	0.00395994	0.45693	1.143801265	11.15700338	10.06888803	F-box and leucine-rich repeat protein 3	Hs.508284	26224	605653	FBXL3	AA975422	0016567 // protein ubiquitination // non-traceable author statement /// 0006512 // ubiquitin cycle // inferred from electronic annotation	0004842 // ubiquitin-protein ligase activity // non-traceable author statement	0000151 // ubiquitin ligase complex // non-traceable author statement /// 0005634 // nucleus // inferred from electronic annotation
214685_at	0.003972353	0.45693	0.960061255	5.685192086	4.601434998	chromosome 4 open reading frame 10		317648		C4orf10	AB000464
243511_at	0.003972448	0.45693	0.37406055	7.82643944	7.402158835	Hexosaminidase A (alpha polypeptide)	Hs.604479	3073	272800 /	HEXA	AI652277	0001501 // skeletal development // inferred from electronic annotation /// 0005975 // carbohydrate metabolism // inferred from electronic annotation /// 0006687 // glycosphingolipid metabolism // inferred from electronic annotation /// 0006689 // gangliosi	0004563 // beta-N-acetylhexosaminidase activity // inferred from electronic annotation /// 0016798 // hydrolase activity, acting on glycosyl bonds // inferred from electronic annotation /// 0043169 // cation binding // inferred from electronic annotation /	0005764 // lysosome // inferred from electronic annotation /// 0016020 // membrane // inferred from electronic annotation
223867_at	0.003989957	0.45693	0.874469118	2.760244553	1.760318771	tektin 3	Hs.414648	64518		TEKT3	AF334676	0000226 // microtubule cytoskeleton organization and biogenesis // inferred from electronic annotation	0005198 // structural molecule activity // inferred from electronic annotation	0005874 // microtubule // inferred from electronic annotation
234753_x_at	0.003998558	0.45693	0.590936402	7.73354825	7.144912358	gb:AK026434.1 /DB_XREF=gi:10439298 /FEA=mRNA /CNT=1 /TID=Hs.326587.0 /TIER=ConsEnd /STK=0 /UG=Hs.326587 /UG_TITLE=Homo sapiens cDNA: FLJ22781 fis, clone KAIA1958 /DEF=Homo sapiens cDNA: FLJ22781 fis, clone KAIA1958.					AK026434
235589_s_at	0.004001394	0.45693	0.389789096	11.77342224	11.40666092	Mdm4, transformed 3T3 cell double minute 4, p53 binding protein (mouse)	Hs.497492	4194	602704	MDM4	AW379042	0000122 // negative regulation of transcription from RNA polymerase II promoter // inferred from direct assay /// 0006461 // protein complex assembly // inferred from direct assay /// 0006915 // apoptosis // inferred from expression pattern /// 0008283 //	0005515 // protein binding // inferred from electronic annotation /// 0005515 // protein binding // inferred from physical interaction /// 0008270 // zinc ion binding // inferred from electronic annotation /// 0008270 // zinc ion binding // traceable autho	0005622 // intracellular // inferred from electronic annotation /// 0005634 // nucleus // inferred from electronic annotation /// 0005634 // nucleus // non-traceable author statement
1554946_at	0.004003077	0.45693	3.058893689	4.245315773	1.044630757	CDNA FLJ39613 fis, clone SKNSH2009357	Hs.211461				BC007399
222440_s_at	0.004018575	0.45693	0.143320937	11.83145365	11.68210702	thyroid hormone receptor associated protein 3	Hs.585396	9967	603809	THRAP3	AL576205	0006350 // transcription // inferred from electronic annotation /// 0006355 // regulation of transcription, DNA-dependent // inferred from electronic annotation /// 0006367 // transcription initiation from RNA polymerase II promoter // inferred from direct	0000166 // nucleotide binding // inferred from electronic annotation /// 0004872 // receptor activity // inferred from direct assay /// 0005524 // ATP binding // inferred from electronic annotation /// 0016455 // RNA polymerase II transcription mediator ac	0000119 // mediator complex // inferred from direct assay /// 0005634 // nucleus // inferred from direct assay /// 0005634 // nucleus // inferred from electronic annotation
219190_s_at	0.00402282	0.45693	-0.179850639	10.44141845	10.62987317	eukaryotic translation initiation factor 2C, 4	Hs.471492	192670	607356	EIF2C4	NM_017629	0006412 // protein biosynthesis // inferred from electronic annotation	0003743 // translation initiation factor activity // inferred from electronic annotation
244198_at	0.004024944	0.45693	1.352516415	4.621507337	3.218784451	gb:AA885461 /DB_XREF=gi:2994538 /DB_XREF=am10b08.s1 /CLONE=IMAGE:1466391 /FEA=EST /CNT=4 /TID=Hs.156147.0 /TIER=ConsEnd /STK=3 /UG=Hs.156147 /UG_TITLE=ESTs					AA885461
227917_at	0.00402646	0.45693	-0.208767515	8.991835314	9.221142468	Similar to CG7889-PA /// CDNA FLJ37098 fis, clone BRACE2019004 /// Hypothetical protein LOC157278	Hs.490924	157278 /		FLJ10661 /// LOC157278	AW192692	0006508 // proteolysis // inferred from electronic annotation	0004182 // carboxypeptidase A activity // inferred from electronic annotation /// 0008907 // integrase activity // inferred from electronic annotation
1560520_at	0.004029089	0.45693	0.855505209	5.855827553	5.068359125	LOC401318	Hs.583393	401312		LOC401312	BC039682
1494_f_at	0.004042065	0.45693	1.961110987	4.202522965	2.267707896	cytochrome P450, family 2, subfamily A, polypeptide 6	Hs.439056	1548	122700 /	CYP2A6	M33318	0006118 // electron transport // inferred from electronic annotation	0005506 // iron ion binding // inferred from electronic annotation /// 0008389 // coumarin 7-hydroxylase activity // traceable author statement /// 0019825 // oxygen binding // traceable author statement /// 0020037 // heme binding // inferred from electro	0005783 // endoplasmic reticulum // inferred from electronic annotation /// 0005792 // microsome // traceable author statement /// 0016020 // membrane // inferred from electronic annotation /// 0005792 // microsome // inferred from electronic annotation
215035_at	0.004048251	0.45693	0.894506871	6.102044266	5.252704454	immunoglobulin lambda variable 6-57	Hs.535668	28778		IGLV6-57	AI952772
1565877_at	0.004050576	0.45693	1.355875427	7.048719092	5.649042294	Nucleoporin 153kDa	Hs.633334	9972	603948	NUP153	AF147433	0006810 // transport // inferred from electronic annotation	0003677 // DNA binding // inferred from electronic annotation /// 0005215 // transporter activity // traceable author statement /// 0005515 // protein binding // inferred from physical interaction /// 0008270 // zinc ion binding // inferred from electronic	0005622 // intracellular // inferred from electronic annotation /// 0005634 // nucleus // inferred from electronic annotation /// 0005643 // nuclear pore // traceable author statement /// 0016021 // integral to membrane // inferred from electronic annotati
204393_s_at	0.004067285	0.45693	-0.29331361	8.143015673	8.407901058	acid phosphatase, prostate	Hs.433060	55	171790	ACPP	NM_001099	0000074 // regulation of progression through cell cycle // traceable author statement	0003993 // acid phosphatase activity // inferred from electronic annotation /// 0004725 // protein tyrosine phosphatase activity // not recorded /// 0016787 // hydrolase activity // inferred from electronic annotation	0005576 // extracellular region // not recorded
226546_at	0.004074043	0.45693	-0.473719567	7.529631356	7.958006611	CDNA clone IMAGE:5268696	Hs.90286				BG477064
226675_s_at	0.004098996	0.45693	0.412190159	13.99884207	13.63335746	metastasis associated lung adenocarcinoma transcript 1 (non-coding RNA)	Hs.642877	378938	607924	MALAT1	W80468
229052_at	0.004108429	0.45693	0.523831141	6.064920073	5.533597007	ankyrin repeat domain 23	Hs.643430	200539		ANKRD23	AI637712	0006631 // fatty acid metabolism // inferred from electronic annotation		0005634 // nucleus // inferred from electronic annotation
242602_x_at	0.004127548	0.45693	0.310573431	9.120586871	8.766945343	zinc finger protein 254	Hs.434406	9534	604768	ZNF254	AW051899	0000122 // negative regulation of transcription from RNA polymerase II promoter // traceable author statement /// 0006350 // transcription // inferred from electronic annotation /// 0006355 // regulation of transcription, DNA-dependent // inferred from ele	0003676 // nucleic acid binding // inferred from electronic annotation /// 0003677 // DNA binding // inferred from electronic annotation /// 0008270 // zinc ion binding // inferred from electronic annotation /// 0046872 // metal ion binding // inferred fro	0005622 // intracellular // inferred from electronic annotation /// 0005634 // nucleus // inferred from electronic annotation
203120_at	0.004129846	0.45693	-0.288259559	9.623952438	9.880735638	tumor protein p53 binding protein, 2	Hs.523968	7159	602143	TP53BP2	NM_005426	0006915 // apoptosis // inferred from electronic annotation /// 0006917 // induction of apoptosis // inferred from direct assay /// 0007049 // cell cycle // inferred from electronic annotation /// 0007165 // signal transduction // traceable author statemen	0005070 // SH3/SH2 adaptor activity // traceable author statement /// 0005515 // protein binding // inferred from physical interaction /// 0051059 // NF-kappaB binding // inferred from physical interaction	0005737 // cytoplasm // traceable author statement
222046_at	0.004129966	0.45693	0.512050978	7.814666012	7.3372864	ARS2 protein	Hs.111801	51593		ARS2	AI523895	0046685 // response to arsenic // non-traceable author statement	0003674 // molecular_function // ---	0005575 // cellular_component // ---
206346_at	0.004136344	0.45693	2.807354922	3.329220647	0.570645119	prolactin receptor	Hs.368587	5618	176761	PRLR	NM_000949	0006694 // steroid biosynthesis // inferred from sequence or structural similarity /// 0006694 // steroid biosynthesis // non-traceable author statement /// 0006916 // anti-apoptosis // inferred from sequence or structural similarity /// 0006916 // anti-ap	0004872 // receptor activity // inferred from electronic annotation /// 0004925 // prolactin receptor activity // inferred from sequence or structural similarity /// 0004925 // prolactin receptor activity // non-traceable author statement /// 0005515 // pr	0009986 // cell surface // inferred from direct assay /// 0009986 // cell surface // inferred from sequence or structural similarity /// 0016020 // membrane // inferred from electronic annotation /// 0016021 // integral to membrane // inferred from electro
236735_at	0.004136965	0.45693	3	3.600731072	0.931922316	Chromosome 3 open reading frame 63	Hs.116877	23272		C3orf63	AW341129
223027_at	0.004137729	0.45693	-0.166030892	10.4050536	10.59027474	sorting nexin 9	Hs.191213	51429	605952	SNX9	BF972871	0007154 // cell communication // inferred from electronic annotation /// 0008104 // protein localization // traceable author statement /// 0015031 // protein transport // inferred from electronic annotation /// 0006810 // transport // inferred from electro	0005070 // SH3/SH2 adaptor activity // traceable author statement /// 0005515 // protein binding // inferred from electronic annotation /// 0005515 // protein binding // inferred from physical interaction /// 0035091 // phosphoinositide binding // inferred
1567379_at	0.004142008	0.45693	1	1.990284551	0.842022937	Partial mRNA, ID band56	Hs.621254				Y16185
238102_s_at	0.004144861	0.45693	1.04789469	5.826063832	4.635384333	Hypothetical protein LOC149478	Hs.632400	149478		LOC149478	AI829767
204188_s_at	0.004150152	0.45693	-0.569614536	5.260928402	5.801242042	retinoic acid receptor, gamma	Hs.1497	5916	180190	RARG	M57707	0006350 // transcription // inferred from electronic annotation /// 0006355 // regulation of transcription, DNA-dependent // inferred from electronic annotation /// 0007275 // development // traceable author statement /// 0043065 // positive regulation of	0003700 // transcription factor activity // inferred from electronic annotation /// 0003707 // steroid hormone receptor activity // inferred from electronic annotation /// 0003708 // retinoic acid receptor activity // inferred from electronic annotation //	0005634 // nucleus // inferred from electronic annotation /// 0005667 // transcription factor complex // inferred from electronic annotation
1555171_at	0.004150394	0.45693	3.011587974	4.442798146	1.600731072	ST3 beta-galactoside alpha-2,3-sialyltransferase 3	Hs.597915	6487	606494	ST3GAL3	AF425865	0006486 // protein amino acid glycosylation // inferred from electronic annotation	0008118 // N-acetyllactosaminide alpha-2,3-sialyltransferase activity // traceable author statement /// 0008118 // N-acetyllactosaminide alpha-2,3-sialyltransferase activity // inferred from electronic annotation /// 0008373 // sialyltransferase activity /	0016020 // membrane // inferred from electronic annotation /// 0016021 // integral to membrane // inferred from electronic annotation /// 0030173 // integral to Golgi membrane // inferred from electronic annotation
232103_at	0.004167325	0.45693	-0.291462814	8.28910255	8.554445388	3'(2'), 5'-bisphosphate nucleotidase 1	Hs.406134	10380	604053	BPNT1	AI439695	0006139 // nucleobase, nucleoside, nucleotide and nucleic acid metabolism // traceable author statement /// 0007399 // nervous system development // traceable author statement	0000287 // magnesium ion binding // inferred from electronic annotation /// 0004437 // inositol or phosphatidylinositol phosphatase activity // inferred from electronic annotation /// 0008441 // 3'(2'),5'-bisphosphate nucleotidase activity // traceable aut
210242_x_at	0.004171104	0.45693	0.240473851	9.843187992	9.568474381	5,10-methenyltetrahydrofolate synthetase (5-formyltetrahydrofolate cyclo-ligase)	Hs.459049	10588	604197	MTHFS	AF249277	0008152 // metabolism // inferred from electronic annotation /// 0015942 // formate metabolism // non-traceable author statement	0000287 // magnesium ion binding // inferred from electronic annotation /// 0005542 // folic acid binding // inferred from electronic annotation /// 0016874 // ligase activity // inferred from electronic annotation /// 0030272 // 5-formyltetrahydrofolate c	0005829 // cytosol // non-traceable author statement
241247_at	0.004174448	0.45693	1.554588852	5.072506881	3.310119625	gb:BF740043 /DB_XREF=gi:12066719 /DB_XREF=7o42g02.x1 /CLONE=IMAGE:3576771 /FEA=EST /CNT=4 /TID=Hs.232521.0 /TIER=ConsEnd /STK=4 /UG=Hs.232521 /UG_TITLE=ESTs					BF740043
226629_at	0.004176293	0.45693	-0.424189198	7.178281827	7.625170596	solute carrier family 43, member 2	Hs.160550	124935		SLC43A2	AI742770
1559304_at	0.004183131	0.45693	0.985572929	5.170842508	4.268812214	Chromosome 13 open reading frame 7	Hs.567576	79596		C13orf7	BC031557		0005515 // protein binding // inferred from electronic annotation /// 0008270 // zinc ion binding // inferred from electronic annotation /// 0046872 // metal ion binding // inferred from electronic annotation	0005615 // extracellular space // inferred from electronic annotation /// 0016021 // integral to membrane // inferred from electronic annotation
222844_s_at	0.004189066	0.45693	-0.216840488	9.501689992	9.743554377	serine racemase	Hs.461954	63826	606477	SRR	AF169974	0006563 // L-serine metabolism // non-traceable author statement /// 0008152 // metabolism // inferred from electronic annotation /// 0006520 // amino acid metabolism // inferred from electronic annotation /// 0009069 // serine family amino acid metabolism	0016853 // isomerase activity // inferred from electronic annotation /// 0018114 // threonine racemase activity // inferred from electronic annotation /// 0030378 // serine racemase activity // inferred from electronic annotation /// 0003824 // catalytic a
214265_at	0.004194534	0.45693	2.482392767	4.406681911	1.725653664	integrin, alpha 8	Hs.171311	8516	604063	ITGA8	AI193623	0007160 // cell-matrix adhesion // non-traceable author statement /// 0007229 // integrin-mediated signaling pathway // inferred from electronic annotation /// 0007613 // memory // inferred from electronic annotation /// 0016337 // cell-cell adhesion // no	0004872 // receptor activity // inferred from electronic annotation /// 0005509 // calcium ion binding // inferred from electronic annotation /// 0005515 // protein binding // inferred from electronic annotation	0008305 // integrin complex // traceable author statement /// 0016020 // membrane // inferred from electronic annotation /// 0016021 // integral to membrane // inferred from electronic annotation /// 0008305 // integrin complex // inferred from electronic
212978_at	0.004207535	0.45693	-0.319862064	10.66749962	11.02433615	Leucine rich repeat containing 8 family, member B	Hs.482017	23507		LRRC8B	AU146004		0005515 // protein binding // inferred from electronic annotation	0016020 // membrane // inferred from electronic annotation /// 0016021 // integral to membrane // inferred from electronic annotation
239728_at	0.004215416	0.45693	1.246437895	6.977893219	5.843077372	Forkhead box O1A (rhabdomyosarcoma)	Hs.370666	2308	136533 /	FOXO1A	AA810830	0001568 // blood vessel development // inferred from electronic annotation /// 0006350 // transcription // inferred from electronic annotation /// 0006355 // regulation of transcription, DNA-dependent // inferred from electronic annotation /// 0006916 // a	0003700 // transcription factor activity // inferred from electronic annotation /// 0005515 // protein binding // inferred from physical interaction /// 0016563 // transcriptional activator activity // inferred from direct assay /// 0043565 // sequence-spe	0005634 // nucleus // inferred from direct assay /// 0005737 // cytoplasm // inferred from direct assay /// 0005634 // nucleus // inferred from electronic annotation /// 0005737 // cytoplasm // inferred from electronic annotation
204960_at	0.004219554	0.45693	-0.357727029	10.19435243	10.53832877	protein tyrosine phosphatase, receptor type, C-associated protein	Hs.155975	5790	601577	PTPRCAP	NM_005608	0006952 // defense response // traceable author statement	0004872 // receptor activity // inferred from electronic annotation /// 0003779 // actin binding // inferred from electronic annotation	0005886 // plasma membrane // inferred from direct assay /// 0005887 // integral to plasma membrane // not recorded /// 0016020 // membrane // inferred from electronic annotation /// 0016021 // integral to membrane // inferred from electronic annotation
243105_at	0.004230024	0.45693	-2.259867127	1.103349742	3.175238849	Suppressor of variegation 4-20 homolog 1 (Drosophila)	Hs.632120	51111		SUV420H1	BE219151			0005634 // nucleus // inferred from electronic annotation
1570506_at	0.004236239	0.45693	1.052770475	5.607830381	4.540264191	Homo sapiens, clone IMAGE:4093039, mRNA	Hs.565397				BC016356
226692_at	0.004240276	0.45693	-0.293039544	9.701234347	10.03812305	Small EDRK-rich factor 2	Hs.424126	10169	605054	SERF2	AI092931
216236_s_at	0.004248383	0.45693	-0.400043138	9.966948686	10.42634358	solute carrier family 2 (facilitated glucose transporter), member 3	Hs.419240	6515	138170	SLC2A3	AL110298	0005975 // carbohydrate metabolism // non-traceable author statement /// 0008643 // carbohydrate transport // inferred from electronic annotation /// 0015758 // glucose transport // traceable author statement /// 0006810 // transport // inferred from elect	0005215 // transporter activity // inferred from electronic annotation /// 0005351 // sugar porter activity // inferred from electronic annotation /// 0005355 // glucose transporter activity // traceable author statement /// 0005355 // glucose transporter	0005624 // membrane fraction // not recorded /// 0016020 // membrane // inferred from electronic annotation /// 0016021 // integral to membrane // inferred from electronic annotation
222471_s_at	0.004249458	0.45693	-0.352960442	9.604199994	9.962395102	potassium channel modulatory factor 1	Hs.345694	56888		KCMF1	AI743396		0003676 // nucleic acid binding // inferred from electronic annotation /// 0005216 // ion channel activity // inferred from electronic annotation /// 0008270 // zinc ion binding // inferred from electronic annotation /// 0046872 // metal ion binding // inf	0005622 // intracellular // inferred from electronic annotation
220496_at	0.004259235	0.45693	-0.77638505	10.19117359	10.89402496	C-type lectin domain family 1, member B	Hs.409794	51266	606783	CLEC1B	NM_016509	0006952 // defense response // traceable author statement /// 0007166 // cell surface receptor linked signal transduction // traceable author statement	0004888 // transmembrane receptor activity // traceable author statement /// 0005529 // sugar binding // inferred from electronic annotation /// 0004872 // receptor activity // inferred from electronic annotation	0005887 // integral to plasma membrane // traceable author statement
224549_x_at	0.004259351	0.45693	0.689079906	12.10913086	11.32443845	gb:AF194537.1 /DB_XREF=gi:11037116 /GEN=NAG13 /FEA=FLmRNA /CNT=1 /TID=HsAffx.900497.1131 /TIER=FL /STK=0 /DEF=Homo sapiens NAG13 (NAG13) mRNA, complete cds. /PROD=NAG13 /FL=gb:AF194537.1					AF194537
207571_x_at	0.004264133	0.45693	-0.142063069	11.19588956	11.32176718	chromosome 1 open reading frame 38	Hs.10649	9473		C1orf38	NM_004848	0007155 // cell adhesion // traceable author statement
227527_at	0.004281948	0.45693	0.101488403	12.52183098	12.40520324	myeloid/lymphoid or mixed-lineage leukemia 2	Hs.120228	8085	602113	MLL2	AI394529	0006350 // transcription // inferred from electronic annotation /// 0006355 // regulation of transcription, DNA-dependent // non-traceable author statement /// 0006355 // regulation of transcription, DNA-dependent // inferred from electronic annotation	0003677 // DNA binding // non-traceable author statement /// 0005515 // protein binding // inferred from physical interaction /// 0008270 // zinc ion binding // inferred from electronic annotation /// 0046872 // metal ion binding // inferred from electroni	0005634 // nucleus // non-traceable author statement /// 0035097 // histone methyltransferase complex // inferred from physical interaction /// 0005634 // nucleus // inferred from electronic annotation
202908_at	0.004304243	0.45693	0.872135323	8.596002673	7.721637647	Wolfram syndrome 1 (wolframin)	Hs.518602	7466	222300 /	WFS1	NM_006005	0006091 // generation of precursor metabolites and energy // traceable author statement /// 0007399 // nervous system development // traceable author statement /// 0007601 // visual perception // traceable author statement /// 0007605 // sensory perception	0008318 // protein prenyltransferase activity // inferred from electronic annotation	0005624 // membrane fraction // traceable author statement /// 0005783 // endoplasmic reticulum // inferred from electronic annotation /// 0016020 // membrane // inferred from electronic annotation /// 0016021 // integral to membrane // traceable author st
212431_at	0.004305709	0.45693	-0.15485568	7.612956009	7.791094586	KIAA0194 protein	Hs.586219	22993		KIAA0194	D83778	0006355 // regulation of transcription, DNA-dependent // inferred from electronic annotation /// 0008150 // biological_process // ---	0003677 // DNA binding // inferred from electronic annotation /// 0016301 // kinase activity // non-traceable author statement /// 0016301 // kinase activity // inferred from electronic annotation	0005575 // cellular_component // --- /// 0005634 // nucleus // inferred from electronic annotation
221668_s_at	0.00430747	0.45693	1.646057098	5.292658084	3.834349513	dynein, axonemal, intermediate chain 2	Hs.147472	64446	605483	DNAI2	AF250288	0042384 // cilium biogenesis // inferred from mutant phenotype	0003777 // microtubule motor activity // inferred from mutant phenotype /// 0003774 // motor activity // inferred from electronic annotation	0005858 // axonemal dynein complex // inferred from mutant phenotype /// 0005874 // microtubule // inferred from electronic annotation /// 0035085 // cilium axoneme // inferred from mutant phenotype /// 0030286 // dynein complex // inferred from electronic
219037_at	0.004322886	0.45693	-0.207509246	9.471098744	9.663605382	CGI-115 protein	Hs.408101	51018		CGI-115	NM_016052
236077_at	0.004324206	0.45693	-0.250425081	8.800573099	9.084696428	glucosidase, alpha; neutral C		2595	104180	GANC	AI671238	0005975 // carbohydrate metabolism // inferred from electronic annotation /// 0008152 // metabolism // inferred from electronic annotation	0004553 // hydrolase activity, hydrolyzing O-glycosyl compounds // inferred from electronic annotation /// 0004558 // alpha-glucosidase activity // non-traceable author statement /// 0004558 // alpha-glucosidase activity // inferred from electronic annotat
237107_at	0.004342438	0.45693	1.328464496	7.962686137	6.679840634	protein kinase, interferon-inducible double stranded RNA dependent activator /// hypothetical protein LOC731716	Hs.632540	731716 /	603424	PRKRA /// LOC731716	AA279462	0006468 // protein amino acid phosphorylation // inferred from electronic annotation /// 0006950 // response to stress // inferred from electronic annotation /// 0006955 // immune response // traceable author statement /// 0007165 // signal transduction //	0003725 // double-stranded RNA binding // inferred from electronic annotation /// 0004871 // signal transducer activity // not recorded /// 0005515 // protein binding // inferred from electronic annotation /// 0008047 // enzyme activator activity // tracea	0005622 // intracellular // inferred from electronic annotation /// 0005737 // cytoplasm // inferred from direct assay
218243_at	0.004353356	0.45693	-0.390530945	10.01995039	10.43354129	RUN and FYVE domain containing 1	Hs.306769	80230	610327	RUFY1	NM_025158	0015031 // protein transport // inferred from electronic annotation /// 0030100 // regulation of endocytosis // inferred from electronic annotation /// 0006810 // transport // inferred from electronic annotation /// 0006897 // endocytosis // inferred from	0005515 // protein binding // inferred from electronic annotation /// 0008270 // zinc ion binding // inferred from electronic annotation /// 0008289 // lipid binding // inferred from electronic annotation /// 0008565 // protein transporter activity // infe	0005737 // cytoplasm // inferred from electronic annotation /// 0005770 // late endosome // inferred from electronic annotation /// 0005829 // cytosol // inferred from electronic annotation /// 0016020 // membrane // inferred from electronic annotation
222663_at	0.004356829	0.45693	-0.254220026	10.15939469	10.4496219	RIO kinase 2 (yeast)	Hs.27021	55781		RIOK2	AK001697	0006468 // protein amino acid phosphorylation // inferred from electronic annotation	0000166 // nucleotide binding // inferred from electronic annotation /// 0004674 // protein serine/threonine kinase activity // inferred from electronic annotation /// 0005524 // ATP binding // inferred from electronic annotation /// 0016740 // transferase
204466_s_at	0.004358805	0.45693	-0.989880364	8.70655141	9.791649077	synuclein, alpha (non A4 component of amyloid precursor) /// synuclein, alpha (non A4 component of amyloid precursor)	Hs.271771	6622	127750 /	SNCA	BG260394	0001956 // positive regulation of neurotransmitter secretion // inferred from electronic annotation /// 0001963 // synaptic transmission, dopaminergic // inferred from electronic annotation /// 0006644 // phospholipid metabolism // inferred from electronic	0042802 // identical protein binding // inferred from electronic annotation /// 0005515 // protein binding // inferred from physical interaction	0005737 // cytoplasm // traceable author statement /// 0019717 // synaptosome // inferred from electronic annotation /// 0005737 // cytoplasm // inferred from electronic annotation
236758_at	0.004362683	0.45693	2.044896538	4.995017731	2.823129825	Chromosome 14 open reading frame 101	Hs.497253	54916		C14orf101	AI149821			0016020 // membrane // inferred from electronic annotation /// 0016021 // integral to membrane // inferred from electronic annotation
236470_at	0.004370706	0.45693	1.07702242	4.841317735	3.86984938	Transcribed locus	Hs.606038				AA968685
225563_at	0.004373245	0.45693	0.185252795	12.91109221	12.70992742	PAN3 polyA specific ribonuclease subunit homolog (S. cerevisiae)	Hs.369984	255967		PAN3	AI970788	0006468 // protein amino acid phosphorylation // inferred from electronic annotation	0000166 // nucleotide binding // inferred from electronic annotation /// 0004672 // protein kinase activity // inferred from electronic annotation /// 0005524 // ATP binding // inferred from electronic annotation /// 0016740 // transferase activity // infe
200862_at	0.004392067	0.45693	-0.237039197	8.403878407	8.650220116	24-dehydrocholesterol reductase	Hs.498727	1718	602398 /	DHCR24	NM_014762	0000188 // inactivation of MAPK activity // inferred from electronic annotation /// 0006118 // electron transport // inferred from electronic annotation /// 0006695 // cholesterol biosynthesis // inferred from sequence or structural similarity /// 0006695	0009055 // electron carrier activity // inferred from electronic annotation /// 0016628 // oxidoreductase activity, acting on the CH-CH group of donors, NAD or NADP as acceptor // inferred from direct assay /// 0017017 // MAP kinase phosphatase activity //	0005615 // extracellular space // inferred from electronic annotation /// 0005634 // nucleus // inferred from direct assay /// 0005783 // endoplasmic reticulum // inferred from direct assay /// 0005789 // endoplasmic reticulum membrane // non-traceable aut
1562365_at	0.0043947	0.45693	2.312169128	5.435101416	3.341061087	hypothetical protein LOC286177	Hs.385655	286177		LOC286177	BC036235
201159_s_at	0.004395927	0.45693	-0.231140694	8.449382165	8.715071387	N-myristoyltransferase 1	Hs.532790	4836	160993	NMT1	NM_021079	0006498 // N-terminal protein lipidation // non-traceable author statement /// 0006499 // N-terminal protein myristoylation // non-traceable author statement /// 0009249 // protein-lipoylation // traceable author statement /// 0006499 // N-terminal protein	0004379 // glycylpeptide N-tetradecanoyltransferase activity // inferred from electronic annotation /// 0008415 // acyltransferase activity // inferred from electronic annotation /// 0016740 // transferase activity // inferred from electronic annotation //	0005575 // cellular_component // ---
217515_s_at	0.004409419	0.45713	-2.194756854	2.623553542	4.820033326	calcium channel, voltage-dependent, L type, alpha 1S subunit	Hs.1294	779	114208 /	CACNA1S	AI391509	0006811 // ion transport // inferred from electronic annotation /// 0006816 // calcium ion transport // inferred from electronic annotation /// 0006936 // muscle contraction // traceable author statement /// 0006810 // transport // inferred from electronic	0005245 // voltage-gated calcium channel activity // inferred from electronic annotation /// 0005509 // calcium ion binding // inferred from electronic annotation /// 0015270 // dihydropyridine-sensitive calcium channel activity // traceable author stateme	0005624 // membrane fraction // not recorded /// 0005891 // voltage-gated calcium channel complex // inferred from electronic annotation /// 0005891 // voltage-gated calcium channel complex // traceable author statement /// 0016020 // membrane // inferred
242637_at	0.004414495	0.45713	0.854040408	8.176705972	7.249044741	Serum/glucocorticoid regulated kinase 2	Hs.300863	10110	607589	SGK2	C14069	0006468 // protein amino acid phosphorylation // inferred from electronic annotation /// 0006468 // protein amino acid phosphorylation // non-traceable author statement /// 0006979 // response to oxidative stress // traceable author statement /// 0007243 /	0000166 // nucleotide binding // inferred from electronic annotation /// 0004674 // protein serine/threonine kinase activity // inferred from electronic annotation /// 0004674 // protein serine/threonine kinase activity // traceable author statement /// 00	0005575 // cellular_component // --- /// 0005634 // nucleus // inferred from electronic annotation
241679_at	0.004428813	0.45774	1.842064576	6.135836478	4.287748227	A kinase (PRKA) anchor protein (gravin) 12	Hs.371240	9590	604698	AKAP12	AI672553	0006605 // protein targeting // inferred from electronic annotation /// 0007165 // signal transduction // inferred from electronic annotation /// 0007186 // G-protein coupled receptor protein signaling pathway // traceable author statement	0005515 // protein binding // inferred from electronic annotation /// 0008565 // protein transporter activity // inferred from electronic annotation /// 0030159 // receptor signaling complex scaffold activity // inferred from electronic annotation /// 0051	0005737 // cytoplasm // traceable author statement
238014_at	0.004440941	0.45813	-0.424844036	9.283266963	9.662061101	gb:AW291339 /DB_XREF=gi:6697975 /DB_XREF=UI-H-BI2-agg-f-08-0-UI.s1 /CLONE=IMAGE:2724254 /FEA=EST /CNT=15 /TID=Hs.152250.0 /TIER=ConsEnd /STK=0 /UG=Hs.152250 /UG_TITLE=ESTs					AW291339
228039_at	0.004457182	0.45883	-0.118843969	9.690245918	9.796878535	DEAD (Asp-Glu-Ala-Asp) box polypeptide 46	Hs.533245	9879		DDX46	AI765169	0006397 // mRNA processing // inferred from electronic annotation /// 0008380 // RNA splicing // inferred from electronic annotation	0000166 // nucleotide binding // inferred from electronic annotation /// 0003723 // RNA binding // inferred from electronic annotation /// 0005524 // ATP binding // inferred from electronic annotation /// 0008026 // ATP-dependent helicase activity // infer	0005634 // nucleus // inferred from electronic annotation
240658_at	0.004464524	0.45883	1.415037499	5.111209168	3.524156042	Complement component (3d/Epstein Barr virus) receptor 2	Hs.445757	1380	120650	CR2	AI808327	0006958 // complement activation, classical pathway // inferred from electronic annotation /// 0045087 // innate immune response // inferred from electronic annotation /// 0006955 // immune response // inferred from electronic annotation /// 0006955 // imm	0004872 // receptor activity // inferred from electronic annotation /// 0004875 // complement receptor activity // non-traceable author statement /// 0042803 // protein homodimerization activity // inferred from direct assay /// 0004875 // complement recep	0005886 // plasma membrane // non-traceable author statement /// 0016021 // integral to membrane // non-traceable author statement /// 0016020 // membrane // inferred from electronic annotation /// 0016021 // integral to membrane // inferred from electroni
210291_s_at	0.004490627	0.46006	-0.8395654	7.156901323	7.902472373	zinc finger protein 174	Hs.155204	7727	603900	ZNF174	BC001161	0000122 // negative regulation of transcription from RNA polymerase II promoter // traceable author statement /// 0006350 // transcription // inferred from electronic annotation /// 0006355 // regulation of transcription, DNA-dependent // inferred from ele	0003700 // transcription factor activity // traceable author statement /// 0005515 // protein binding // traceable author statement /// 0008270 // zinc ion binding // inferred from electronic annotation /// 0046872 // metal ion binding // inferred from ele	0005622 // intracellular // inferred from electronic annotation /// 0005634 // nucleus // inferred from electronic annotation
1560370_x_at	0.004493288	0.46006	0.851037361	4.891694398	3.920414571	Ankylosis, progressive homolog (mouse)	Hs.156727	56172	118600 /	ANKH	AL833238	0001501 // skeletal development // non-traceable author statement /// 0006810 // transport // inferred from electronic annotation /// 0006817 // phosphate transport // inferred from electronic annotation /// 0007605 // sensory perception of sound // inferr	0005315 // inorganic phosphate transporter activity // inferred from direct assay /// 0015114 // phosphate transporter activity // inferred from electronic annotation /// 0030504 // inorganic diphosphate transporter activity // inferred from direct assay	0005887 // integral to plasma membrane // inferred from electronic annotation /// 0016020 // membrane // inferred from electronic annotation /// 0016021 // integral to membrane // inferred from electronic annotation /// 0019867 // outer membrane // inferre
203965_at	0.004523976	0.46121	-0.192042734	8.453554233	8.624466319	ubiquitin specific peptidase 20	Hs.5452	10868		USP20	NM_006676	0006511 // ubiquitin-dependent protein catabolism // inferred from electronic annotation /// 0016579 // protein deubiquitination // non-traceable author statement /// 0006512 // ubiquitin cycle // inferred from electronic annotation	0004197 // cysteine-type endopeptidase activity // inferred from electronic annotation /// 0004221 // ubiquitin thiolesterase activity // non-traceable author statement /// 0008270 // zinc ion binding // inferred from electronic annotation /// 0046872 // m	0005575 // cellular_component // ---
215202_at	0.004530156	0.46121	-0.63005039	2.02645937	2.581611279	similar to bK246H3.1 (immunoglobulin lambda-like polypeptide 1, pre-B-cell specific)	Hs.148656	91316		LOC91316	AK025313	0005975 // carbohydrate metabolism // inferred from electronic annotation /// 0007264 // small GTPase mediated signal transduction // inferred from electronic annotation	0004553 // hydrolase activity, hydrolyzing O-glycosyl compounds // inferred from electronic annotation /// 0005085 // guanyl-nucleotide exchange factor activity // inferred from electronic annotation	0005622 // intracellular // inferred from electronic annotation
212325_at	0.004549165	0.46121	1.195724471	4.849672708	3.50504798	hypothetical protein	Hs.335163	22998		DKFZP686A01247	AK027231	0031032 // actomyosin structure organization and biogenesis // inferred from electronic annotation	0003779 // actin binding // inferred from electronic annotation /// 0008270 // zinc ion binding // inferred from electronic annotation /// 0046872 // metal ion binding // inferred from electronic annotation
1564985_a_at	0.004554057	0.46121	-1.863118194	2.254187143	4.354420924	solute carrier family 8 (sodium/calcium exchanger), member 1	Hs.468274	6546	182305	SLC8A1	Y13033	0006811 // ion transport // inferred from electronic annotation /// 0006814 // sodium ion transport // traceable author statement /// 0006816 // calcium ion transport // inferred from electronic annotation /// 0006816 // calcium ion transport // traceable	0005432 // calcium:sodium antiporter activity // inferred from electronic annotation /// 0005509 // calcium ion binding // inferred from electronic annotation /// 0005516 // calmodulin binding // inferred from electronic annotation /// 0015081 // sodium io	0005887 // integral to plasma membrane // traceable author statement /// 0016020 // membrane // inferred from electronic annotation /// 0016021 // integral to membrane // inferred from electronic annotation
243542_at	0.004556123	0.46121	1.433279331	5.531770164	3.910787213	prolyl endopeptidase-like	Hs.444349	9581	609557	PREPL	BF445273	0006508 // proteolysis // inferred from electronic annotation	0004252 // serine-type endopeptidase activity // inferred from electronic annotation /// 0004287 // prolyl oligopeptidase activity // inferred from electronic annotation /// 0008236 // serine-type peptidase activity // inferred from electronic annotation /
1562905_at	0.004567403	0.46121	3.087462841	5.189510217	1.927993471	CDNA clone IMAGE:5311591	Hs.639336				BC042015
1567080_s_at	0.004597359	0.46121	-0.360540348	7.956346843	8.300289841	ceroid-lipofuscinosis, neuronal 6, late infantile, variant		54982	601780 /	CLN6	D17218	0001573 // ganglioside metabolism // inferred from mutant phenotype /// 0007042 // lysosomal lumen acidification // inferred from mutant phenotype /// 0008203 // cholesterol metabolism // inferred from mutant phenotype /// 0030163 // protein catabolism //	0042803 // protein homodimerization activity // inferred from direct assay	0005783 // endoplasmic reticulum // inferred from direct assay /// 0005788 // endoplasmic reticulum lumen // inferred from direct assay /// 0016020 // membrane // inferred from electronic annotation /// 0016021 // integral to membrane // non-traceable auth
1554411_at	0.004601128	0.46121	1.046392905	4.859285334	3.722706835	catenin (cadherin-associated protein), beta 1, 88kDa	Hs.476018	1499	114550 /	CTNNB1	AB062292	0000904 // cellular morphogenesis during differentiation // inferred from electronic annotation /// 0001501 // skeletal development // inferred from electronic annotation /// 0001569 // patterning of blood vessels // inferred from electronic annotation ///	0003682 // chromatin binding // inferred from electronic annotation /// 0003700 // transcription factor activity // inferred from electronic annotation /// 0003713 // transcription coactivator activity // non-traceable author statement /// 0004871 // signa	0005624 // membrane fraction // inferred from electronic annotation /// 0005634 // nucleus // traceable author statement /// 0005667 // transcription factor complex // inferred from electronic annotation /// 0005737 // cytoplasm // inferred from electronic
1568897_at	0.004611419	0.46121	3.232660757	3.812736556	0.639462078	CDNA clone IMAGE:5275311	Hs.556898				BC036607
205067_at	0.004630634	0.46121	-4.516169868	7.834337142	12.75331882	interleukin 1, beta	Hs.126256	3553	137215 /	IL1B	NM_000576	0000074 // regulation of progression through cell cycle // inferred from electronic annotation /// 0001660 // fever // inferred from electronic annotation /// 0006915 // apoptosis // traceable author statement /// 0006954 // inflammatory response // non-tr	0004871 // signal transducer activity // traceable author statement /// 0005149 // interleukin-1 receptor binding // non-traceable author statement /// 0005515 // protein binding // inferred from physical interaction /// 0005149 // interleukin-1 receptor b	0005576 // extracellular region // non-traceable author statement /// 0005615 // extracellular space // traceable author statement /// 0005576 // extracellular region // inferred from electronic annotation /// 0005615 // extracellular space // inferred fro
241605_at	0.004633958	0.46121	1.194087052	4.975404907	3.694825412	TruB pseudouridine (psi) synthase homolog 1 (E. coli)	Hs.21187	142940		TRUB1	BE736287	0008033 // tRNA processing // inferred from electronic annotation /// 0006396 // RNA processing // inferred from electronic annotation	0004730 // pseudouridylate synthase activity // inferred from electronic annotation /// 0016439 // tRNA-pseudouridine synthase activity // inferred from electronic annotation /// 0016853 // isomerase activity // inferred from electronic annotation
202417_at	0.004636024	0.46121	-0.375820013	9.500485819	9.908176285	kelch-like ECH-associated protein 1	Hs.465870	9817	606016	KEAP1	NM_012289	0001701 // embryonic development (sensu Mammalia) // inferred from electronic annotation /// 0006355 // regulation of transcription, DNA-dependent // inferred from electronic annotation /// 0045604 // regulation of epidermal cell differentiation // inferre	0005515 // protein binding // inferred from electronic annotation /// 0030528 // transcription regulator activity // inferred from electronic annotation
231385_at	0.004639264	0.46121	1.114711659	4.921241757	3.794343974	developmental pluripotency associated 3	Hs.131358	359787	608408	DPPA3	AI066520			0005634 // nucleus // inferred from electronic annotation
228949_at	0.004651763	0.46121	-0.213780748	8.913308163	9.154486387	G protein-coupled receptor 177	Hs.647659	79971		GPR177	AL534095	0043123 // positive regulation of I-kappaB kinase/NF-kappaB cascade // inferred from sequence or structural similarity	0004872 // receptor activity // inferred from electronic annotation /// 0004871 // signal transducer activity // inferred from sequence or structural similarity
239198_at	0.004668382	0.46121	1.049425217	6.215594864	5.192034122	enhancer of zeste homolog 1 (Drosophila)	Hs.194669	2145	601674	EZH1	BG470312	0006350 // transcription // inferred from electronic annotation /// 0006355 // regulation of transcription, DNA-dependent // inferred from electronic annotation /// 0009653 // morphogenesis // traceable author statement /// 0006281 // DNA repair // inferre	0003677 // DNA binding // inferred from electronic annotation /// 0003682 // chromatin binding // traceable author statement /// 0004519 // endonuclease activity // inferred from electronic annotation	0005634 // nucleus // inferred from electronic annotation /// 0005622 // intracellular // inferred from electronic annotation
203524_s_at	0.004673383	0.46121	-0.150678912	7.75669771	7.925716618	mercaptopyruvate sulfurtransferase	Hs.248267	4357	602496	MPST	NM_021126	0008272 // sulfate transport // inferred from electronic annotation /// 0009440 // cyanate catabolism // traceable author statement /// 0009636 // response to toxin // traceable author statement	0004792 // thiosulfate sulfurtransferase activity // inferred from electronic annotation /// 0004792 // thiosulfate sulfurtransferase activity // traceable author statement /// 0016740 // transferase activity // inferred from electronic annotation /// 0016	0005759 // mitochondrial matrix // not recorded
230833_at	0.004679809	0.46121	-0.748263501	10.24790272	10.97233226	acrosin binding protein		84519	608352	ACRBP	AI141116	0008150 // biological_process // --- /// 0048240 // sperm capacitation // inferred from sequence or structural similarity	0003674 // molecular_function // --- /// 0003677 // DNA binding // inferred from electronic annotation	0005575 // cellular_component // --- /// 0005615 // extracellular space // inferred from electronic annotation /// 0005634 // nucleus // inferred from electronic annotation
218091_at	0.004693019	0.46121	-0.215254546	11.08517518	11.33387394	HIV-1 Rev binding protein	Hs.591619	3267	600862	HRB	AI989512	0001675 // acrosome formation // inferred from electronic annotation /// 0006406 // mRNA export from nucleus // traceable author statement /// 0006810 // transport // inferred from electronic annotation /// 0007283 // spermatogenesis // inferred from elect	0003677 // DNA binding // inferred from electronic annotation /// 0003723 // RNA binding // traceable author statement /// 0005515 // protein binding // inferred from physical interaction /// 0008270 // zinc ion binding // inferred from electronic annotati	0005634 // nucleus // inferred from electronic annotation /// 0005643 // nuclear pore // traceable author statement /// 0016023 // cytoplasmic membrane-bound vesicle // inferred from electronic annotation
223754_at	0.004711375	0.46121	-0.904505069	8.883151606	9.701922976	hypothetical protein MGC13057	Hs.389311	84281		MGC13057	BC005083
201462_at	0.004717413	0.46121	-0.347312419	9.417429644	9.72292209	secernin 1	Hs.520740	9805		SCRN1	NM_014766	0006508 // proteolysis // inferred from electronic annotation /// 0006887 // exocytosis // inferred from sequence or structural similarity /// 0006887 // exocytosis // inferred from electronic annotation	0003674 // molecular_function // --- /// 0016805 // dipeptidase activity // inferred from electronic annotation	0005634 // nucleus // inferred from direct assay /// 0031965 // nuclear membrane // inferred from direct assay
231490_at	0.004733883	0.46121	3.025535092	3.37527299	0.621312817	Paired box gene 3 (Waardenburg syndrome 1)	Hs.42146	5077	122880 /	PAX3	BF510545	0000122 // negative regulation of transcription from RNA polymerase II promoter // inferred from electronic annotation /// 0001755 // neural crest cell migration // inferred from electronic annotation /// 0001843 // neural tube closure // inferred from ele	0003682 // chromatin binding // inferred from electronic annotation /// 0003700 // transcription factor activity // inferred from electronic annotation /// 0003705 // RNA polymerase II transcription factor activity, enhancer binding // inferred from electr	0005634 // nucleus // inferred from electronic annotation /// 0005667 // transcription factor complex // inferred from electronic annotation
213385_at	0.004745102	0.46121	-0.164283715	10.23187029	10.41940332	chimerin (chimaerin) 2	Hs.151880	1124	602857	CHN2	AK026415	0007242 // intracellular signaling cascade // inferred from electronic annotation /// 0007165 // signal transduction // inferred from electronic annotation	0005070 // SH3/SH2 adaptor activity // traceable author statement /// 0005096 // GTPase activator activity // traceable author statement /// 0008270 // zinc ion binding // inferred from electronic annotation /// 0019992 // diacylglycerol binding // inferre	0005622 // intracellular // inferred from electronic annotation
235922_at	0.004759393	0.46121	0.870192653	5.41093363	4.502893317	Tropomyosin 4	Hs.631618	7171	600317	TPM4	AW629304	0006928 // cell motility // traceable author statement	0003779 // actin binding // inferred from electronic annotation /// 0008307 // structural constituent of muscle // traceable author statement	0005856 // cytoskeleton // traceable author statement /// 0005862 // muscle thin filament tropomyosin // traceable author statement /// 0005856 // cytoskeleton // inferred from electronic annotation
214170_x_at	0.004761371	0.46121	-0.322864416	10.98783762	11.28268595	fumarate hydratase	Hs.592490	2271	136850 /	FH	AA669797	0006099 // tricarboxylic acid cycle // inferred from electronic annotation /// 0006106 // fumarate metabolism // traceable author statement /// 0007049 // cell cycle // inferred from electronic annotation /// 0045786 // negative regulation of progression t	0004333 // fumarate hydratase activity // traceable author statement /// 0016829 // lyase activity // inferred from electronic annotation /// 0003824 // catalytic activity // inferred from electronic annotation /// 0004333 // fumarate hydratase activity //	0005737 // cytoplasm // traceable author statement /// 0005739 // mitochondrion // traceable author statement /// 0045239 // tricarboxylic acid cycle enzyme complex // inferred from electronic annotation /// 0005739 // mitochondrion // inferred from electr
237584_at	0.004764449	0.46121	-1.782408565	1.507853985	3.199797396	Transcribed locus	Hs.443913				R60909
216837_at	0.004767527	0.46121	1.821029859	3.704611537	1.597618451	EPH receptor A5	Hs.479853	2044	600004	EPHA5	L36644	0006468 // protein amino acid phosphorylation // traceable author statement /// 0007169 // transmembrane receptor protein tyrosine kinase signaling pathway // inferred from electronic annotation /// 0006468 // protein amino acid phosphorylation // inferred	0000166 // nucleotide binding // inferred from electronic annotation /// 0004674 // protein serine/threonine kinase activity // inferred from electronic annotation /// 0004713 // protein-tyrosine kinase activity // inferred from electronic annotation /// 0	0016020 // membrane // inferred from electronic annotation /// 0016021 // integral to membrane // traceable author statement /// 0016021 // integral to membrane // inferred from electronic annotation
242642_at	0.004787503	0.46121	1.268285466	7.701959441	6.585258833	NudE nuclear distribution gene E homolog like 1 (A. nidulans)	Hs.372123	81565	607538	NDEL1	AI963104	0006810 // transport // inferred from electronic annotation /// 0007399 // nervous system development // inferred from electronic annotation /// 0030154 // cell differentiation // inferred from electronic annotation /// 0007275 // development // inferred f	0005515 // protein binding // inferred from physical interaction	0005856 // cytoskeleton // inferred from electronic annotation /// 0005874 // microtubule // inferred from electronic annotation
219747_at	0.004793468	0.46121	1.382145618	3.940183587	2.340078496	chromosome 4 open reading frame 31	Hs.90250	79625		C4orf31	NM_024574
216525_x_at	0.004795944	0.46121	0.204701844	9.059231748	8.859142339	postmeiotic segregation increased 2-like 3	Hs.225784	5387		PMS2L3	D38437	0006298 // mismatch repair // non-traceable author statement /// 0006355 // regulation of transcription, DNA-dependent // inferred from electronic annotation /// 0008150 // biological_process // --- /// 0006298 // mismatch repair // inferred from electroni	0000166 // nucleotide binding // inferred from electronic annotation /// 0003674 // molecular_function // --- /// 0003676 // nucleic acid binding // inferred from electronic annotation /// 0003684 // damaged DNA binding // non-traceable author statement //	0005575 // cellular_component // --- /// 0005622 // intracellular // inferred from electronic annotation
227553_at	0.004825369	0.46121	-0.162081222	11.4612633	11.60413303	nudE nuclear distribution gene E homolog like 1 (A. nidulans)	Hs.372123	81565	607538	NDEL1	BF892532	0006810 // transport // inferred from electronic annotation /// 0007399 // nervous system development // inferred from electronic annotation /// 0030154 // cell differentiation // inferred from electronic annotation /// 0007275 // development // inferred f	0005515 // protein binding // inferred from physical interaction	0005856 // cytoskeleton // inferred from electronic annotation /// 0005874 // microtubule // inferred from electronic annotation
1562523_at	0.004836703	0.46121	2	4.52352243	2.752580467	CDNA clone IMAGE:5199350	Hs.549598				BC035629
233958_at	0.004836776	0.46121	1.777607579	4.178259181	2.134604354	Clone IMAGE:112577 mRNA sequence	Hs.12621				AF143330
239604_at	0.004837152	0.46121	0.645335119	4.274121032	3.597235277	RNA binding motif, single stranded interacting protein	Hs.221436	27303	605786	RBMS3	AI800811		0000166 // nucleotide binding // inferred from electronic annotation /// 0003723 // RNA binding // inferred from electronic annotation /// 0003676 // nucleic acid binding // inferred from electronic annotation
231947_at	0.004844858	0.46121	-0.930878277	8.206627672	9.09654018	myc target 1	Hs.18160	80177		MYCT1	AI242583
1554989_at	0.004865293	0.46121	1.277984747	5.600862558	4.346945883	KIAA0317	Hs.497417	9870		KIAA0317	BC032944	0006512 // ubiquitin cycle // inferred from electronic annotation /// 0006464 // protein modification // inferred from electronic annotation	0004842 // ubiquitin-protein ligase activity // inferred from electronic annotation	0005622 // intracellular // inferred from electronic annotation /// 0016020 // membrane // inferred from electronic annotation /// 0016021 // integral to membrane // inferred from electronic annotation
1565685_at	0.004883472	0.46121	1.321928095	3.033554113	1.718475144	hypothetical protein LOC285144		285144		LOC285144	AA774300
206138_s_at	0.004895954	0.46121	-0.336349055	9.20750198	9.595608886	phosphatidylinositol 4-kinase, catalytic, beta polypeptide	Hs.632465	5298	602758	PIK4CB	NM_002651	0006661 // phosphatidylinositol biosynthesis // traceable author statement /// 0006898 // receptor-mediated endocytosis // traceable author statement /// 0007165 // signal transduction // traceable author statement	0004430 // 1-phosphatidylinositol 4-kinase activity // traceable author statement /// 0016301 // kinase activity // inferred from electronic annotation /// 0016740 // transferase activity // inferred from electronic annotation /// 0016773 // phosphotransfe	0005737 // cytoplasm // traceable author statement /// 0005768 // endosome // traceable author statement /// 0005783 // endoplasmic reticulum // inferred from electronic annotation
217275_at	0.004900259	0.46121	0.821029859	2.325485097	1.567552514	gb:L77565.1 /DB_XREF=gi:1377763 /FEA=mRNA /CNT=1 /TID=Hs.250168.0 /TIER=ConsEnd /STK=0 /UG=Hs.250168 /LL=26221 /UG_GENE=DGS-H /UG_TITLE=DiGeorge syndrome gene H /DEF=Homo sapiens DGS-H mRNA, 3 end.					L77565
242516_x_at	0.004900917	0.46121	-1.720845929	1.569818691	3.529922411	hypothetical protein MGC27016	Hs.133095	166863		MGC27016	AA934358		0000166 // nucleotide binding // inferred from electronic annotation /// 0003676 // nucleic acid binding // inferred from electronic annotation
215889_at	0.004912147	0.46121	1.514431725	7.371659635	5.970247831	SKI-like oncogene	Hs.581632	6498	165340	SKIL	X15217	0006366 // transcription from RNA polymerase II promoter // traceable author statement /// 0007165 // signal transduction // traceable author statement /// 0030154 // cell differentiation // inferred from sequence or structural similarity /// 0007275 // de	0003677 // DNA binding // inferred from electronic annotation /// 0003714 // transcription corepressor activity // traceable author statement /// 0005072 // transforming growth factor beta receptor, cytoplasmic mediator activity // traceable author stateme	0005634 // nucleus // inferred from sequence or structural similarity /// 0005634 // nucleus // inferred from electronic annotation
220658_s_at	0.004919467	0.46121	-0.284208429	2.998479764	3.262116017	aryl hydrocarbon receptor nuclear translocator-like 2	Hs.434269	56938		ARNTL2	NM_020183	0006355 // regulation of transcription, DNA-dependent // inferred from electronic annotation /// 0006355 // regulation of transcription, DNA-dependent // non-traceable author statement /// 0006357 // regulation of transcription from RNA polymerase II promo	0003700 // transcription factor activity // inferred from direct assay /// 0003700 // transcription factor activity // inferred from electronic annotation /// 0003700 // transcription factor activity // non-traceable author statement /// 0004871 // signal	0005634 // nucleus // inferred from direct assay /// 0005634 // nucleus // inferred from electronic annotation /// 0005634 // nucleus // non-traceable author statement
244069_at	0.00493014	0.46121	-0.408845666	5.356839686	5.782450256	Tachykinin receptor 2	Hs.88372	6865	162321	TACR2	BE220584	0006936 // muscle contraction // traceable author statement /// 0007165 // signal transduction // inferred from electronic annotation /// 0007217 // tachykinin signaling pathway // traceable author statement /// 0007588 // excretion // traceable author sta	0001584 // rhodopsin-like receptor activity // inferred from electronic annotation /// 0004872 // receptor activity // inferred from electronic annotation /// 0004983 // neuropeptide Y receptor activity // inferred from electronic annotation /// 0004995 //	0005886 // plasma membrane // inferred from electronic annotation /// 0005887 // integral to plasma membrane // traceable author statement /// 0016020 // membrane // inferred from electronic annotation /// 0016021 // integral to membrane // inferred from e
206397_x_at	0.004930739	0.46121	1.749639424	5.065155919	3.205573863	growth differentiation factor 1 /// LAG1 homolog, ceramide synthase 1 (S. cerevisiae)	Hs.412355	10715 //	602880 /	GDF1 /// LASS1	NM_001492	0008610 // lipid biosynthesis // inferred from electronic annotation	0005125 // cytokine activity // inferred from electronic annotation /// 0008083 // growth factor activity // inferred from electronic annotation /// 0003674 // molecular_function // ---	0005576 // extracellular region // inferred from electronic annotation /// 0005615 // extracellular space // inferred from electronic annotation /// 0005783 // endoplasmic reticulum // inferred from electronic annotation /// 0016020 // membrane // inferred
1556228_a_at	0.004932014	0.46121	-0.426155128	9.000880613	9.39159036	Valosin containing protein (p97)/p47 complex interacting protein 1	Hs.632066	80124		VCPIP1	AF088033	0006512 // ubiquitin cycle // inferred from sequence or structural similarity /// 0006512 // ubiquitin cycle // inferred from electronic annotation	0004843 // ubiquitin-specific protease activity // inferred from sequence or structural similarity /// 0008234 // cysteine-type peptidase activity // inferred from electronic annotation /// 0008233 // peptidase activity // inferred from electronic annotati	0005737 // cytoplasm // inferred from direct assay /// 0005783 // endoplasmic reticulum // inferred from electronic annotation
235622_at	0.004934798	0.46121	0.956746802	5.499939392	4.559351725	ElaC homolog 1 (E. coli)	Hs.75862	55520	608079	ELAC1	AW451696	0008033 // tRNA processing // inferred from electronic annotation /// 0001658 // ureteric bud branching // inferred from electronic annotation /// 0006350 // transcription // inferred from electronic annotation /// 0006355 // regulation of transcription, D	0004519 // endonuclease activity // inferred from electronic annotation /// 0008270 // zinc ion binding // inferred from electronic annotation /// 0016787 // hydrolase activity // inferred from electronic annotation /// 0046872 // metal ion binding // infe	0005634 // nucleus // inferred from electronic annotation /// 0005667 // transcription factor complex // inferred from physical interaction /// 0005622 // intracellular // inferred from electronic annotation /// 0005667 // transcription factor complex // i
218138_at	0.004968748	0.46121	-0.284093791	10.2375132	10.50320485	McKusick-Kaufman syndrome	Hs.472119	8195	209900 /	MKKS	NM_018848	0006457 // protein folding // traceable author statement /// 0007286 // spermatid development // inferred from electronic annotation /// 0007507 // heart development // traceable author statement /// 0007608 // sensory perception of smell // inferred from	0000166 // nucleotide binding // inferred from electronic annotation /// 0005524 // ATP binding // inferred from electronic annotation /// 0051082 // unfolded protein binding // traceable author statement /// 0005515 // protein binding // inferred from ele	0005622 // intracellular // inferred from direct assay
231037_at	0.004969271	0.46121	2.860142336	3.995292028	1.076734338	CDNA FLJ26031 fis, clone PNC08078	Hs.380132				AA004300
226483_at	0.004980732	0.46121	-0.524822803	8.999856803	9.532988935	transmembrane protein 68	Hs.420076	137695		TMEM68	AI890761	0008152 // metabolism // inferred from electronic annotation	0008415 // acyltransferase activity // inferred from electronic annotation	0016020 // membrane // inferred from electronic annotation /// 0016021 // integral to membrane // inferred from electronic annotation
1560745_at	0.004987103	0.46121	2.440572591	3.43681261	1.225610519	CDNA clone IMAGE:5299239	Hs.639350				BC041910
244402_at	0.004995174	0.46121	2.86393845	4.108881734	1.297463675	Prolyl endopeptidase-like	Hs.444349	9581	609557	PREPL	AW605424	0006508 // proteolysis // inferred from electronic annotation	0004252 // serine-type endopeptidase activity // inferred from electronic annotation /// 0004287 // prolyl oligopeptidase activity // inferred from electronic annotation /// 0008236 // serine-type peptidase activity // inferred from electronic annotation /
221731_x_at	0.004995973	0.46121	0.296689925	13.59516088	13.31339793	chondroitin sulfate proteoglycan 2 (versican)	Hs.643801	1462	118661 /	CSPG2	BF218922	0007155 // cell adhesion // inferred from electronic annotation /// 0007155 // cell adhesion // traceable author statement /// 0007275 // development // traceable author statement /// 0008037 // cell recognition // traceable author statement	0005509 // calcium ion binding // inferred from electronic annotation /// 0005529 // sugar binding // inferred from electronic annotation /// 0005540 // hyaluronic acid binding // inferred from electronic annotation /// 0005540 // hyaluronic acid binding /	0005578 // extracellular matrix (sensu Metazoa) // inferred from electronic annotation /// 0005578 // extracellular matrix (sensu Metazoa) // traceable author statement
233544_at	0.005001958	0.46121	0.768674454	3.728133108	2.908580386	Guanine nucleotide binding protein-like 1	Hs.83147	2794	143024	GNL1	X66436	0007165 // signal transduction // traceable author statement	0000166 // nucleotide binding // inferred from electronic annotation /// 0005525 // GTP binding // inferred from electronic annotation /// 0005525 // GTP binding // traceable author statement	0005622 // intracellular // inferred from electronic annotation
1560407_at	0.005006701	0.46121	1.514573173	5.033765938	3.609426439	MAP/microtubule affinity-regulating kinase 1	Hs.497806	4139	606511	MARK1	AI183517	0006468 // protein amino acid phosphorylation // inferred from direct assay /// 0007010 // cytoskeleton organization and biogenesis // inferred from sequence or structural similarity /// 0007243 // protein kinase cascade // inferred from direct assay /// 0	0000166 // nucleotide binding // inferred from electronic annotation /// 0000287 // magnesium ion binding // inferred from direct assay /// 0004674 // protein serine/threonine kinase activity // inferred from direct assay /// 0004713 // protein-tyrosine ki	0005737 // cytoplasm // inferred from sequence or structural similarity /// 0015630 // microtubule cytoskeleton // traceable author statement /// 0005856 // cytoskeleton // inferred from sequence or structural similarity /// 0005856 // cytoskeleton // infe
215346_at	0.005010393	0.46121	-0.176115241	8.947157918	9.131099812	CD40 molecule, TNF receptor superfamily member 5	Hs.472860	958	109535 /	CD40	BF664114	0006412 // protein biosynthesis // inferred from electronic annotation /// 0006461 // protein complex assembly // traceable author statement /// 0006915 // apoptosis // inferred from electronic annotation /// 0006954 // inflammatory response // traceable a	0003677 // DNA binding // inferred from electronic annotation /// 0003735 // structural constituent of ribosome // inferred from electronic annotation /// 0004888 // transmembrane receptor activity // inferred from electronic annotation /// 0019899 // enzy	0005634 // nucleus // inferred from electronic annotation /// 0005840 // ribosome // inferred from electronic annotation /// 0005886 // plasma membrane // traceable author statement /// 0005887 // integral to plasma membrane // traceable author statement /
1565690_at	0.005011848	0.46121	1.40915098	8.811676893	7.318145388	CDNA clone IMAGE:5303725	Hs.639371				BC041987
201158_at	0.005025132	0.46121	-0.383807361	10.26520606	10.61091127	N-myristoyltransferase 1	Hs.532790	4836	160993	NMT1	AI570834	0006498 // N-terminal protein lipidation // non-traceable author statement /// 0006499 // N-terminal protein myristoylation // non-traceable author statement /// 0009249 // protein-lipoylation // traceable author statement /// 0006499 // N-terminal protein	0004379 // glycylpeptide N-tetradecanoyltransferase activity // inferred from electronic annotation /// 0008415 // acyltransferase activity // inferred from electronic annotation /// 0016740 // transferase activity // inferred from electronic annotation //	0005575 // cellular_component // ---
205423_at	0.005030288	0.46121	-0.267360331	8.90183879	9.193314647	adaptor-related protein complex 1, beta 1 subunit	Hs.368794	162	600157	AP1B1	NM_001127	0006461 // protein complex assembly // inferred from electronic annotation /// 0006886 // intracellular protein transport // inferred from electronic annotation /// 0006897 // endocytosis // inferred from electronic annotation /// 0006810 // transport // i	0005215 // transporter activity // traceable author statement /// 0005488 // binding // inferred from electronic annotation /// 0005515 // protein binding // inferred from physical interaction	0005802 // Golgi trans face // inferred from electronic annotation /// 0005905 // coated pit // inferred from electronic annotation /// 0030130 // clathrin coat of trans-Golgi network vesicle // inferred from electronic annotation
209257_s_at	0.005033595	0.46121	-0.121461762	11.32452325	11.43201897	structural maintenance of chromosomes 3	Hs.24485	9126	606062	SMC3	BF795297	0006281 // DNA repair // inferred from electronic annotation /// 0007001 // chromosome organization and biogenesis (sensu Eukaryota) // traceable author statement /// 0007049 // cell cycle // inferred from electronic annotation /// 0007052 // mitotic spind	0000166 // nucleotide binding // inferred from electronic annotation /// 0003777 // microtubule motor activity // non-traceable author statement /// 0005524 // ATP binding // inferred from electronic annotation /// 0016887 // ATPase activity // inferred fr	0000228 // nuclear chromosome // not recorded /// 0000800 // lateral element // inferred from electronic annotation /// 0000922 // spindle pole // inferred from direct assay /// 0005604 // basement membrane // traceable author statement /// 0005634 // nucl
240349_at	0.005034179	0.46121	3.132450296	4.442435208	1.578687876	gb:AV693202 /DB_XREF=gi:10295065 /DB_XREF=AV693202 /CLONE=GKCCUE04 /FEA=EST /CNT=7 /TID=Hs.145568.0 /TIER=ConsEnd /STK=0 /UG=Hs.145568 /UG_TITLE=ESTs					AV693202
215426_at	0.005042838	0.46121	0.814444347	2.338705804	1.581315251	zinc finger, CCHC domain containing 14	Hs.156231	23174		ZCCHC14	AL117532		0003676 // nucleic acid binding // inferred from electronic annotation /// 0008270 // zinc ion binding // inferred from electronic annotation /// 0046872 // metal ion binding // inferred from electronic annotation
221917_s_at	0.005043096	0.46121	0.169718681	10.56318016	10.36736992	G-rich RNA sequence binding factor 1	Hs.309763	2926	604851	GRSF1	BF058465	0006378 // mRNA polyadenylation // traceable author statement /// 0009952 // anterior/posterior pattern formation // inferred from electronic annotation /// 0016331 // morphogenesis of embryonic epithelium // inferred from electronic annotation	0000166 // nucleotide binding // inferred from electronic annotation /// 0003676 // nucleic acid binding // inferred from electronic annotation /// 0003729 // mRNA binding // traceable author statement /// 0003723 // RNA binding // inferred from electronic	0005737 // cytoplasm // traceable author statement
202856_s_at	0.005044847	0.46121	-0.282287971	9.762026561	10.08806451	solute carrier family 16, member 3 (monocarboxylic acid transporter 4)	Hs.500761	9123	603877	SLC16A3	NM_004207	0006810 // transport // inferred from electronic annotation /// 0015711 // organic anion transport // inferred from electronic annotation /// 0015718 // monocarboxylic acid transport // traceable author statement	0005215 // transporter activity // inferred from electronic annotation /// 0015293 // symporter activity // inferred from electronic annotation /// 0015355 // monocarboxylate porter activity // inferred from electronic annotation /// 0008028 // monocarboxy	0005624 // membrane fraction // traceable author statement /// 0005887 // integral to plasma membrane // traceable author statement /// 0016020 // membrane // inferred from electronic annotation /// 0016021 // integral to membrane // inferred from electron
229037_at	0.005053496	0.46121	-0.454031631	7.033468736	7.437310438	Tripartite motif-containing 69	Hs.489254	140691		TRIM69	BF434402		0005515 // protein binding // inferred from electronic annotation /// 0008270 // zinc ion binding // inferred from electronic annotation /// 0046872 // metal ion binding // inferred from electronic annotation
1555737_a_at	0.0050576	0.46121	1.026152288	5.116061264	4.037657913	kallikrein-related peptidase 4	Hs.218366	9622	204700 /	KLK4	AF259971	0006508 // proteolysis // inferred from electronic annotation /// 0006508 // proteolysis // inferred from sequence or structural similarity /// 0006508 // proteolysis // non-traceable author statement	0004252 // serine-type endopeptidase activity // inferred from electronic annotation /// 0004263 // chymotrypsin activity // inferred from electronic annotation /// 0004295 // trypsin activity // inferred from electronic annotation /// 0008233 // peptidase	0005576 // extracellular region // traceable author statement /// 0005615 // extracellular space // inferred from electronic annotation
201280_s_at	0.005069111	0.46121	-0.732357813	8.374353087	9.022143531	disabled homolog 2, mitogen-responsive phosphoprotein (Drosophila)	Hs.481980	1601	601236	DAB2	NM_001343	0008283 // cell proliferation // traceable author statement /// 0006955 // immune response // inferred from electronic annotation /// 0006957 // complement activation, alternative pathway // inferred from electronic annotation /// 0006958 // complement act	0008022 // protein C-terminus binding // inferred from physical interaction /// 0005515 // protein binding // inferred from physical interaction	0005905 // coated pit // inferred from direct assay /// 0005579 // membrane attack complex // inferred from electronic annotation /// 0005615 // extracellular space // inferred from electronic annotation /// 0016020 // membrane // inferred from electronic
224613_s_at	0.00507126	0.46121	-0.289844841	8.675234188	8.943295592	DnaJ (Hsp40) homolog, subfamily C, member 5	Hs.164419	80331		DNAJC5	BF115518	0006457 // protein folding // inferred from electronic annotation	0031072 // heat shock protein binding // inferred from electronic annotation /// 0051082 // unfolded protein binding // inferred from electronic annotation	0016020 // membrane // inferred from electronic annotation
213296_at	0.005077998	0.46121	-0.220063928	10.27356561	10.48529207	RER1 retention in endoplasmic reticulum 1 homolog (S. cerevisiae)	Hs.525527	11079		RER1	BF339133	0006890 // retrograde vesicle-mediated transport, Golgi to ER // inferred from direct assay	0003674 // molecular_function // ---	0016020 // membrane // inferred from electronic annotation /// 0016021 // integral to membrane // inferred from electronic annotation /// 0030173 // integral to Golgi membrane // inferred from direct assay
228904_at	0.005078181	0.46121	-0.334685658	7.001735478	7.296038471	homeobox B3		3213	142966	HOXB3	AW510657	0006355 // regulation of transcription, DNA-dependent // inferred from electronic annotation /// 0007275 // development // inferred from electronic annotation /// 0006350 // transcription // inferred from electronic annotation /// 0045449 // regulation of	0003700 // transcription factor activity // inferred from electronic annotation /// 0043565 // sequence-specific DNA binding // inferred from electronic annotation /// 0003677 // DNA binding // inferred from electronic annotation	0005634 // nucleus // inferred from electronic annotation
226669_at	0.005112321	0.4619	-0.384793664	10.40149951	10.7474441	ubiquitin specific peptidase 42	Hs.31856	84132		USP42	AI659645	0006511 // ubiquitin-dependent protein catabolism // inferred from electronic annotation /// 0006512 // ubiquitin cycle // inferred from electronic annotation	0004197 // cysteine-type endopeptidase activity // inferred from electronic annotation /// 0004221 // ubiquitin thiolesterase activity // inferred from electronic annotation /// 0008233 // peptidase activity // inferred from electronic annotation /// 00082
224342_x_at	0.005112446	0.4619	-0.460916637	8.085113883	8.623165362	Hypothetical protein similar to KIAA0187 gene product /// Hypothetical protein similar to KIAA0187 gene product	Hs.449601	96610		LOC96610	L14452	0006955 // immune response // non-traceable author statement	0003823 // antigen binding // inferred from electronic annotation /// 0003823 // antigen binding // non-traceable author statement	0005576 // extracellular region // non-traceable author statement
230230_at	0.005131664	0.4619	-0.616820522	8.791960808	9.374110709	Transcribed locus	Hs.611806				AI379691
1564307_a_at	0.005184581	0.4619	0.565199246	3.896534977	3.259456527	alpha-2-macroglobulin-like 1	Hs.620532	144568	610627	A2ML1	AL832750		0004866 // endopeptidase inhibitor activity // inferred from electronic annotation
1565657_at	0.005191667	0.4619	1.114071767	5.162697185	3.936218446	CKLF-like MARVEL transmembrane domain containing 6	Hs.380627	54918	607889	CMTM6	BC042995	0006935 // chemotaxis // inferred from electronic annotation	0005125 // cytokine activity // inferred from electronic annotation	0005615 // extracellular space // inferred from electronic annotation /// 0016020 // membrane // inferred from electronic annotation /// 0016021 // integral to membrane // inferred from electronic annotation
237912_at	0.005209163	0.4619	1.425860469	4.166558003	2.734557004	DnaJ (Hsp40) homolog, subfamily A, member 4	Hs.513053	55466		DNAJA4	BF432739	0006457 // protein folding // inferred from electronic annotation	0008270 // zinc ion binding // inferred from electronic annotation /// 0031072 // heat shock protein binding // inferred from electronic annotation /// 0046872 // metal ion binding // inferred from electronic annotation /// 0051082 // unfolded protein bind
203137_at	0.005211175	0.4619	-0.267401299	11.98135655	12.21544394	Wilms tumor 1 associated protein	Hs.446091	9589	605442	WTAP	NM_004906			0005634 // nucleus // inferred from direct assay /// 0031965 // nuclear membrane // inferred from direct assay /// 0005634 // nucleus // inferred from electronic annotation
220913_at	0.005212926	0.4619	1.650992371	4.446260315	2.842242047	gb:NM_025102.1 /DB_XREF=gi:13443021 /GEN=FLJ21497 /FEA=FLmRNA /CNT=3 /TID=Hs.288596.0 /TIER=FL /STK=0 /UG=Hs.288596 /LL=80172 /DEF=Homo sapiens hypothetical protein FLJ21497 (FLJ21497), mRNA. /PROD=hypothetical protein FLJ21497 /FL=gb:NM_025102.1					NM_025102
238869_at	0.005222364	0.4619	1.088260005	7.376523702	6.105455929	Hypoxia-inducible factor 1, alpha subunit (basic helix-loop-helix transcription factor)	Hs.509554	3091	603348	HIF1A	AA913703	0001525 // angiogenesis // inferred from electronic annotation /// 0001666 // response to hypoxia // inferred from direct assay /// 0001755 // neural crest cell migration // inferred from electronic annotation /// 0001947 // heart looping // inferred from	0003705 // RNA polymerase II transcription factor activity, enhancer binding // traceable author statement /// 0004871 // signal transducer activity // inferred from electronic annotation /// 0005515 // protein binding // inferred from physical interaction	0005634 // nucleus // inferred from direct assay /// 0009434 // flagellum (sensu Eukaryota) // inferred from electronic annotation /// 0005634 // nucleus // inferred from electronic annotation
210772_at	0.005223416	0.4619	-0.805921544	7.597568143	8.510503304	formyl peptide receptor-like 1 /// formyl peptide receptor-like 1	Hs.99855	2358	136538	FPRL1	M88107	0006928 // cell motility // traceable author statement /// 0006935 // chemotaxis // traceable author statement /// 0006954 // inflammatory response // traceable author statement /// 0007155 // cell adhesion // traceable author statement /// 0007165 // sign	0001584 // rhodopsin-like receptor activity // inferred from electronic annotation /// 0004872 // receptor activity // inferred from electronic annotation /// 0004982 // N-formyl peptide receptor activity // traceable author statement /// 0004871 // signal	0005886 // plasma membrane // traceable author statement /// 0016021 // integral to membrane // traceable author statement /// 0016020 // membrane // inferred from electronic annotation /// 0016021 // integral to membrane // inferred from electronic annota
244624_at	0.005227462	0.4619	1.062194762	5.295563486	4.334077586	ribosomal protein S27a /// similar to ubiquitin and ribosomal protein S27a precursor	Hs.311640	388720 /	191343	RPS27A /// LOC388720	AW013893	0006412 // protein biosynthesis // --- /// 0006412 // protein biosynthesis // inferred from electronic annotation /// 0006464 // protein modification // inferred from electronic annotation /// 0016567 // protein ubiquitination // inferred from direct assay	0003735 // structural constituent of ribosome // inferred from direct assay /// 0003735 // structural constituent of ribosome // inferred from electronic annotation /// 0008270 // zinc ion binding // inferred from electronic annotation /// 0046872 // metal	0005622 // intracellular // inferred from electronic annotation /// 0005840 // ribosome // inferred from electronic annotation /// 0005843 // cytosolic small ribosomal subunit (sensu Eukaryota) // inferred from direct assay /// 0015935 // small ribosomal s
206632_s_at	0.005231386	0.4619	-0.793715246	5.411634544	6.138086305	apolipoprotein B mRNA editing enzyme, catalytic polypeptide-like 3B	Hs.226307	9582	607110	APOBEC3B	NM_004900		0008270 // zinc ion binding // inferred from electronic annotation /// 0016787 // hydrolase activity // inferred from electronic annotation /// 0016814 // hydrolase activity, acting on carbon-nitrogen (but not peptide) bonds, in cyclic amidines // inferred
219221_at	0.005236087	0.4619	-0.20695674	9.069405207	9.291500403	zinc finger and BTB domain containing 38	Hs.518301	253461		ZBTB38	NM_024724	0006350 // transcription // inferred from electronic annotation /// 0006355 // regulation of transcription, DNA-dependent // inferred from electronic annotation /// 0045944 // positive regulation of transcription from RNA polymerase II promoter // inferred	0003700 // transcription factor activity // inferred from sequence or structural similarity /// 0005515 // protein binding // inferred from electronic annotation /// 0008270 // zinc ion binding // inferred from electronic annotation /// 0046872 // metal io	0005622 // intracellular // inferred from electronic annotation /// 0005634 // nucleus // inferred from sequence or structural similarity /// 0005634 // nucleus // inferred from electronic annotation
1561386_at	0.005239403	0.4619	0.457946091	6.819942247	6.333329132	CDNA FLJ34378 fis, clone FEBRA2018051	Hs.588388				AK091697
211568_at	0.005241719	0.4619	0.749593202	4.145593153	3.31376276	brain-specific angiogenesis inhibitor 3	Hs.13261	577	602684	BAI3	AB011122	0007165 // signal transduction // inferred from electronic annotation /// 0007218 // neuropeptide signaling pathway // inferred from electronic annotation /// 0007186 // G-protein coupled receptor protein signaling pathway // inferred from electronic annot	0004872 // receptor activity // inferred from electronic annotation /// 0004930 // G-protein coupled receptor activity // inferred from electronic annotation /// 0004930 // G-protein coupled receptor activity // traceable author statement /// 0016527 // br	0009986 // cell surface // inferred from electronic annotation /// 0016020 // membrane // inferred from electronic annotation /// 0016021 // integral to membrane // inferred from electronic annotation /// 0016021 // integral to membrane // traceable author
215322_at	0.005247504	0.4619	0.444533173	8.302623632	7.815768384	LON peptidase N-terminal domain and ring finger 1	Hs.180178	91694		LONRF1	AL080190	0006510 // ATP-dependent proteolysis // inferred from electronic annotation	0004176 // ATP-dependent peptidase activity // inferred from electronic annotation /// 0005515 // protein binding // inferred from electronic annotation /// 0008270 // zinc ion binding // inferred from electronic annotation /// 0046872 // metal ion binding
823_at	0.005268161	0.4619	1.120294234	3.787241501	2.693371331	chemokine (C-X3-C motif) ligand 1	Hs.531668	6376	601880	CX3CL1	U84487	0006952 // defense response // traceable author statement /// 0006955 // immune response // traceable author statement /// 0007155 // cell adhesion // inferred from electronic annotation /// 0019221 // cytokine and chemokine mediated signaling pathway // t	0008009 // chemokine activity // traceable author statement /// 0005515 // protein binding // inferred from physical interaction /// 0005125 // cytokine activity // inferred from electronic annotation /// 0005515 // protein binding // inferred from electro	0005576 // extracellular region // inferred from direct assay /// 0005615 // extracellular space // inferred from electronic annotation /// 0009986 // cell surface // inferred from direct assay /// 0016020 // membrane // inferred from electronic annotation
241069_at	0.005271331	0.4619	1.411462045	6.351803629	4.98049194	Zinc finger and BTB domain containing 16	Hs.591945	7704	176797	ZBTB16	AV650380	0001501 // skeletal development // inferred from electronic annotation /// 0001823 // mesonephros development // inferred from sequence or structural similarity /// 0006915 // apoptosis // non-traceable author statement /// 0007417 // central nervous syste	0003677 // DNA binding // non-traceable author statement /// 0008270 // zinc ion binding // inferred from electronic annotation /// 0016566 // specific transcriptional repressor activity // inferred from direct assay /// 0042803 // protein homodimerization	0005622 // intracellular // inferred from electronic annotation /// 0005634 // nucleus // inferred from direct assay /// 0016607 // nuclear speck // inferred from direct assay /// 0017053 // transcriptional repressor complex // inferred from direct assay /
1555144_at	0.005273216	0.4619	1.119859458	6.875275245	5.897440386	ADP-ribosylation factor-like protein	Hs.559259	641522		LOC641522	BC020869	0006810 // transport // inferred from electronic annotation /// 0006888 // ER to Golgi vesicle-mediated transport // inferred from electronic annotation /// 0015031 // protein transport // inferred from electronic annotation	0000166 // nucleotide binding // inferred from electronic annotation /// 0005525 // GTP binding // inferred from electronic annotation
243276_at	0.005300603	0.4619	0.372417865	7.102835772	6.77451064	ALS2 C-terminal like	Hs.517937	259173		ALS2CL	AA557247
209706_at	0.005340355	0.4619	-0.695993813	4.059544577	4.853183655	NK3 transcription factor related, locus 1 (Drosophila)	Hs.55999	4824	602041	NKX3-1	AF247704	0006355 // regulation of transcription, DNA-dependent // non-traceable author statement /// 0007275 // development // traceable author statement /// 0007431 // salivary gland development // inferred from electronic annotation /// 0030850 // prostate gland	0003700 // transcription factor activity // non-traceable author statement /// 0008134 // transcription factor binding // inferred from electronic annotation /// 0016563 // transcriptional activator activity // inferred from electronic annotation /// 00435	0005634 // nucleus // non-traceable author statement /// 0005634 // nucleus // inferred from electronic annotation
228912_at	0.005343048	0.4619	-0.705847323	7.601614788	8.267709174	gb:AI436136 /DB_XREF=gi:4308073 /DB_XREF=ti15h07.y1 /CLONE=IMAGE:2130589 /FEA=EST /CNT=29 /TID=Hs.166068.1 /TIER=Stack /STK=20 /UG=Hs.166068 /LL=7429 /UG_GENE=VIL1 /UG_TITLE=villin 1					AI436136
221817_at	0.005347504	0.4619	-0.483193985	7.878627857	8.306141557	dolichyl pyrophosphate phosphatase 1	Hs.21701	57171		DOLPP1	AI684664	0006487 // protein amino acid N-linked glycosylation // inferred from sequence or structural similarity /// 0008150 // biological_process // --- /// 0006487 // protein amino acid N-linked glycosylation // inferred from electronic annotation	0003674 // molecular_function // --- /// 0016787 // hydrolase activity // inferred from electronic annotation /// 0047874 // dolichyldiphosphatase activity // inferred from sequence or structural similarity /// 0047874 // dolichyldiphosphatase activity //	0005575 // cellular_component // --- /// 0005783 // endoplasmic reticulum // inferred from electronic annotation /// 0016020 // membrane // inferred from electronic annotation /// 0016021 // integral to membrane // inferred from electronic annotation /// 0
240454_at	0.005353372	0.4619	0.466730733	4.892896273	4.468566995	Tetratricopeptide repeat domain 7A	Hs.370603	57217	609332	TTC7A	AA678006	0006879 // iron ion homeostasis // inferred from electronic annotation /// 0030097 // hemopoiesis // inferred from electronic annotation	0005488 // binding // inferred from electronic annotation
212688_at	0.005372608	0.4619	-0.204962603	11.76367635	11.97130582	phosphoinositide-3-kinase, catalytic, beta polypeptide	Hs.239818	5291	602925	PIK3CB	BC003393	0000074 // regulation of progression through cell cycle // traceable author statement /// 0000187 // activation of MAPK activity // traceable author statement /// 0006935 // chemotaxis // traceable author statement /// 0007165 // signal transduction // non	0004428 // inositol or phosphatidylinositol kinase activity // inferred from electronic annotation /// 0016303 // phosphatidylinositol 3-kinase activity // traceable author statement /// 0016740 // transferase activity // inferred from electronic annotatio	0005942 // phosphoinositide 3-kinase complex // inferred from electronic annotation
224350_at	0.005380775	0.4619	1.445014846	7.115436724	5.765241008	PRO2898 /// PRO2898	Hs.621364				AF116717
207577_at	0.005388398	0.4619	3.204358499	4.314377696	1.283366435	5-hydroxytryptamine (serotonin) receptor 4	Hs.483773	3360	602164	HTR4	AJ131724	0007165 // signal transduction // inferred from electronic annotation /// 0007186 // G-protein coupled receptor protein signaling pathway // inferred from electronic annotation /// 0007187 // G-protein signaling, coupled to cyclic nucleotide second messeng	0001584 // rhodopsin-like receptor activity // inferred from electronic annotation /// 0004872 // receptor activity // inferred from electronic annotation /// 0004935 // adrenoceptor activity // inferred from electronic annotation /// 0004993 // serotonin	0005624 // membrane fraction // inferred from direct assay /// 0005887 // integral to plasma membrane // traceable author statement /// 0016020 // membrane // inferred from electronic annotation /// 0016021 // integral to membrane // inferred from electron
215775_at	0.005389202	0.4619	0.544946822	5.625444893	5.104611528	Thrombospondin 1	Hs.164226	7057	188060	THBS1	BF084105	0006928 // cell motility // not recorded /// 0006954 // inflammatory response // inferred from electronic annotation /// 0007155 // cell adhesion // inferred from electronic annotation /// 0007275 // development // traceable author statement /// 0007399 //	0004866 // endopeptidase inhibitor activity // traceable author statement /// 0004871 // signal transducer activity // traceable author statement /// 0005198 // structural molecule activity // inferred from electronic annotation /// 0005509 // calcium ion	0005576 // extracellular region // non-traceable author statement /// 0005615 // extracellular space // inferred from electronic annotation /// 0005576 // extracellular region // inferred from electronic annotation
1562079_at	0.005406363	0.4619	1.561115759	5.037812049	3.489965383	Clone HQ0202 PRO0202	Hs.621432				AF090902
215492_x_at	0.005414605	0.4619	-0.357884211	6.848346703	7.239375063	pre T-cell antigen receptor alpha	Hs.169002	171558	606817	PTCRA	AL035587		0004872 // receptor activity // inferred from electronic annotation
207351_s_at	0.005423002	0.4619	-0.288447925	8.992858762	9.322144145	SH2 domain protein 2A	Hs.103527	9047	604514	SH2D2A	NM_003975	0001525 // angiogenesis // inferred from electronic annotation /// 0007242 // intracellular signaling cascade // inferred from electronic annotation /// 0008283 // cell proliferation // inferred from electronic annotation /// 0030154 // cell differentiatio	0005070 // SH3/SH2 adaptor activity // traceable author statement /// 0005515 // protein binding // inferred from physical interaction	0005625 // soluble fraction // traceable author statement /// 0005737 // cytoplasm // traceable author statement
1560262_at	0.005431849	0.4619	-0.716134517	8.688784982	9.35457435	Leucine rich repeat containing 32	Hs.151641	2615	137207	LRRC32	BC039543		0005515 // protein binding // inferred from electronic annotation	0005887 // integral to plasma membrane // traceable author statement /// 0016020 // membrane // inferred from electronic annotation /// 0016021 // integral to membrane // inferred from electronic annotation
212772_s_at	0.00543502	0.4619	-0.360052149	7.81343138	8.168638831	ATP-binding cassette, sub-family A (ABC1), member 2	Hs.421202	20	600047	ABCA2	AL162060	0006357 // regulation of transcription from RNA polymerase II promoter // inferred from direct assay /// 0006629 // lipid metabolism // non-traceable author statement /// 0006810 // transport // non-traceable author statement /// 0008203 // cholesterol met	0000166 // nucleotide binding // inferred from electronic annotation /// 0000166 // nucleotide binding // --- /// 0005524 // ATP binding // inferred from direct assay /// 0005524 // ATP binding // inferred from electronic annotation /// 0005524 // ATP bind	0005575 // cellular_component // --- /// 0005765 // lysosomal membrane // inferred from direct assay /// 0005815 // microtubule organizing center // inferred from sequence or structural similarity /// 0016020 // membrane // inferred from electronic annotat
205877_s_at	0.005442163	0.4619	-0.189211688	8.902932869	9.124384982	zinc finger CCCH-type containing 7B	Hs.592188	23264		ZC3H7B	NM_017590		0003676 // nucleic acid binding // inferred from electronic annotation /// 0008270 // zinc ion binding // inferred from electronic annotation /// 0046872 // metal ion binding // inferred from electronic annotation /// 0005488 // binding // inferred from el	0005622 // intracellular // inferred from electronic annotation /// 0005634 // nucleus // inferred from electronic annotation
240916_x_at	0.005468153	0.4619	0.542793046	3.917373228	3.299372546	gb:AI793205 /DB_XREF=gi:5340910 /DB_XREF=qz38c11.x5 /CLONE=IMAGE:2029172 /FEA=EST /CNT=7 /TID=Hs.145391.0 /TIER=ConsEnd /STK=2 /UG=Hs.145391 /UG_TITLE=ESTs					AI793205
217355_at	0.005469452	0.4619	2.485426827	4.81352877	2.340789271	similar to Hermansky-Pudlak syndrome 1 protein isoform b	Hs.645538	646756		LOC646756	AL022313
1566888_at	0.005487408	0.4619	1.077076223	5.058050778	4.068833458	Thyroid adenoma associated	Hs.369592	63892		THADA	BC037847	0006810 // transport // inferred from electronic annotation	0004872 // receptor activity // inferred from electronic annotation /// 0005215 // transporter activity // inferred from electronic annotation	0016020 // membrane // inferred from electronic annotation
215029_at	0.005488511	0.4619	0.771609261	7.669064707	6.90146891	gb:AL117451.1 /DB_XREF=gi:5911901 /FEA=mRNA /CNT=7 /TID=Hs.293563.0 /TIER=ConsEnd /STK=0 /UG=Hs.293563 /UG_TITLE=Homo sapiens mRNA; cDNA DKFZp586E2317 (from clone DKFZp586E2317) /DEF=Homo sapiens mRNA; cDNA DKFZp586E2317 (from clone DKFZp586E2317).					AL117451
205398_s_at	0.005512873	0.4619	-0.17000691	9.484239954	9.655600286	SMAD family member 3	Hs.36915	4088	603109	SMAD3	NM_005902	0000122 // negative regulation of transcription from RNA polymerase II promoter // inferred from electronic annotation /// 0001707 // mesoderm formation // inferred from electronic annotation /// 0006350 // transcription // inferred from electronic annotat	0003690 // double-stranded DNA binding // inferred from electronic annotation /// 0003700 // transcription factor activity // traceable author statement /// 0008134 // transcription factor binding // inferred from electronic annotation /// 0016563 // trans	0005622 // intracellular // --- /// 0005634 // nucleus // inferred from electronic annotation /// 0005886 // plasma membrane // inferred from electronic annotation /// 0005622 // intracellular // inferred from electronic annotation
233518_at	0.005518428	0.4619	0.908790129	5.564585713	4.654979178	Similar to lymphocyte-specific protein 1	Hs.469287	654342		LOC654342	AU144449	0007165 // signal transduction // inferred from electronic annotation	0004871 // signal transducer activity // inferred from electronic annotation
234773_x_at	0.005519376	0.4619	0.943369706	7.78966313	6.966267044	MRNA; cDNA DKFZp434A0226 (from clone DKFZp434A0226)	Hs.543371				AL442080
228813_at	0.005532064	0.4619	-0.347728918	10.58538153	10.88851573	histone deacetylase 4	Hs.20516	9759	605314	HDAC4	AW206037	0000122 // negative regulation of transcription from RNA polymerase II promoter // inferred from electronic annotation /// 0001501 // skeletal development // inferred from electronic annotation /// 0006350 // transcription // inferred from electronic annot	0004407 // histone deacetylase activity // non-traceable author statement /// 0008134 // transcription factor binding // traceable author statement /// 0016564 // transcriptional repressor activity // traceable author statement /// 0016787 // hydrolase act	0000118 // histone deacetylase complex // traceable author statement /// 0005634 // nucleus // non-traceable author statement /// 0005737 // cytoplasm // traceable author statement /// 0005634 // nucleus // inferred from electronic annotation
1567011_at	0.005541855	0.4619	2.184424571	3.492451176	1.286656516	gb:AL137414.1 /DB_XREF=gi:6807966 /TID=Hs2.383796.1 /CNT=1 /FEA=mRNA /TIER=ConsEnd /STK=0 /UG=Hs.383796 /UG_TITLE=Homo sapiens mRNA; cDNA DKFZp434O142 (from clone DKFZp434O142) /DEF=Homo sapiens mRNA; cDNA DKFZp434O142 (from clone DKFZp434O142).					AL137414
201758_at	0.005544778	0.4619	-0.225411621	11.14165635	11.39983921	tumor susceptibility gene 101	Hs.523512	7251	601387	TSG101	NM_006292	0001558 // regulation of cell growth // inferred from electronic annotation /// 0006512 // ubiquitin cycle // traceable author statement /// 0007050 // cell cycle arrest // inferred from electronic annotation /// 0008285 // negative regulation of cell prol	0003677 // DNA binding // traceable author statement /// 0003714 // transcription corepressor activity // traceable author statement /// 0004842 // ubiquitin-protein ligase activity // inferred from electronic annotation /// 0005515 // protein binding // i	0005634 // nucleus // inferred from electronic annotation /// 0016020 // membrane // inferred from electronic annotation
203732_at	0.005550403	0.4619	-0.157956824	10.27771831	10.43121217	thyroid hormone receptor interactor 4	Hs.500340	9325	604501	TRIP4	NM_016213	0006355 // regulation of transcription, DNA-dependent // inferred from electronic annotation /// 0006366 // transcription from RNA polymerase II promoter // traceable author statement /// 0006350 // transcription // inferred from electronic annotation ///	0003713 // transcription coactivator activity // traceable author statement /// 0008270 // zinc ion binding // inferred from electronic annotation /// 0016922 // ligand-dependent nuclear receptor binding // inferred from direct assay /// 0046872 // metal i	0005634 // nucleus // inferred from direct assay /// 0005737 // cytoplasm // inferred from direct assay /// 0005634 // nucleus // inferred from electronic annotation
244410_at	0.005550777	0.4619	-0.502500341	2.383519892	2.937552886	polycystic kidney and hepatic disease 1 (autosomal recessive)	Hs.446118	5314	263200 /	PKHD1	BG431652	0001822 // kidney development // inferred from electronic annotation /// 0016337 // cell-cell adhesion // inferred from sequence or structural similarity /// 0042592 // homeostasis // non-traceable author statement /// 0051271 // negative regulation of cel	0004872 // receptor activity // non-traceable author statement /// 0005515 // protein binding // inferred from physical interaction /// 0004872 // receptor activity // inferred from electronic annotation	0005932 // basal body // inferred from direct assay /// 0016020 // membrane // inferred from electronic annotation /// 0016021 // integral to membrane // inferred from electronic annotation /// 0016324 // apical plasma membrane // inferred from direct assa
211341_at	0.005555805	0.4619	0.98717596	6.061883621	5.0889992	POU domain, class 4, transcription factor 1	Hs.493062	5457	601632	POU4F1	L20433	0006357 // regulation of transcription from RNA polymerase II promoter // traceable author statement /// 0007275 // development // inferred from electronic annotation /// 0007409 // axonogenesis // traceable author statement /// 0007416 // synaptogenesis /	0003700 // transcription factor activity // traceable author statement /// 0005515 // protein binding // inferred from electronic annotation /// 0043565 // sequence-specific DNA binding // inferred from electronic annotation /// 0003677 // DNA binding // i	0005634 // nucleus // inferred from electronic annotation
205532_s_at	0.005573368	0.4619	1.083141235	3.419423859	2.327873566	cadherin 6, type 2, K-cadherin (fetal kidney)	Hs.171054	1004	603007	CDH6	AU151483	0007155 // cell adhesion // traceable author statement /// 0007156 // homophilic cell adhesion // inferred from electronic annotation /// 0007155 // cell adhesion // inferred from electronic annotation	0005509 // calcium ion binding // inferred from electronic annotation /// 0005515 // protein binding // inferred from electronic annotation	0005615 // extracellular space // inferred from electronic annotation /// 0005886 // plasma membrane // inferred from electronic annotation /// 0016021 // integral to membrane // inferred from electronic annotation /// 0016020 // membrane // inferred from
226238_at	0.005581805	0.4619	-0.290203058	9.535561788	9.835786909	methylmalonyl CoA epimerase	Hs.94949	84693	608419	MCEE	AI934339	0046491 // L-methylmalonyl-CoA metabolism // non-traceable author statement	0004493 // methylmalonyl-CoA epimerase activity // non-traceable author statement /// 0016853 // isomerase activity // inferred from electronic annotation /// 0004493 // methylmalonyl-CoA epimerase activity // inferred from electronic annotation	0005615 // extracellular space // inferred from electronic annotation /// 0005739 // mitochondrion // inferred from electronic annotation
235581_at	0.00559386	0.4619	-0.350838028	7.355285661	7.696364116	Transcribed locus	Hs.444645				AA478537
226009_at	0.005611329	0.4619	-0.45711868	7.60124107	8.001714122	deleted in a mouse model of primary ciliary dyskinesia	Hs.555926	25911		RP11-529I10.4	AI129328
1562606_a_at	0.00561133	0.4619	1.938599455	3.375828323	1.356796443	hypothetical gene supported by BC040853		440028		LOC440028	BC040853
210110_x_at	0.005614634	0.4619	0.374554017	12.39783475	12.00770789	heterogeneous nuclear ribonucleoprotein H3 (2H9)	Hs.643472	3189	602324	HNRPH3	AF132363	0000398 // nuclear mRNA splicing, via spliceosome // non-traceable author statement /// 0008380 // RNA splicing // traceable author statement /// 0006397 // mRNA processing // inferred from electronic annotation /// 0006396 // RNA processing // traceable a	0000166 // nucleotide binding // inferred from electronic annotation /// 0003723 // RNA binding // non-traceable author statement /// 0003676 // nucleic acid binding // inferred from electronic annotation /// 0003723 // RNA binding // inferred from electro	0005634 // nucleus // traceable author statement /// 0030530 // heterogeneous nuclear ribonucleoprotein complex // non-traceable author statement /// 0005634 // nucleus // inferred from electronic annotation /// 0030529 // ribonucleoprotein complex // infe
235221_at	0.005618493	0.4619	0.429507982	6.206888538	5.786261474	cerebellin 3 precursor	Hs.207603	643866		CBLN3	R52665			0005615 // extracellular space // inferred from electronic annotation
204518_s_at	0.005627007	0.4619	0.574236094	4.569500654	3.894419275	peptidylprolyl isomerase C (cyclophilin C)	Hs.110364	5480	123842	PPIC	NM_000943	0006457 // protein folding // inferred from electronic annotation /// 0007165 // signal transduction // traceable author statement	0003755 // peptidyl-prolyl cis-trans isomerase activity // inferred from electronic annotation /// 0016018 // cyclosporin A binding // traceable author statement /// 0016853 // isomerase activity // inferred from electronic annotation /// 0051082 // unfold	0005615 // extracellular space // inferred from electronic annotation /// 0005737 // cytoplasm // traceable author statement
1570454_at	0.005644753	0.4619	2.067114196	4.428948064	2.102293982	eukaryotic translation initiation factor 4E binding protein 2	Hs.621200	1979	602224	EIF4EBP2	BC015007	0008286 // insulin receptor signaling pathway // inferred from electronic annotation /// 0017148 // negative regulation of protein biosynthesis // inferred from electronic annotation /// 0019933 // cAMP-mediated signaling // inferred from electronic annota	0005515 // protein binding // inferred from physical interaction /// 0008190 // eukaryotic initiation factor 4E binding // inferred from electronic annotation
1558044_s_at	0.005648059	0.4619	-0.217150613	9.88993688	10.14493329	Exosome component 6	Hs.461187	118460	606490	EXOSC6	BF692729	0006396 // RNA processing // inferred from electronic annotation	0000175 // 3'-5'-exoribonuclease activity // inferred from electronic annotation /// 0003723 // RNA binding // inferred from electronic annotation
243936_x_at	0.00565263	0.4619	3.303780748	3.969026896	0.773205978	gb:T85061 /DB_XREF=gi:713413 /DB_XREF=ye03c11.s1 /CLONE=IMAGE:116660 /FEA=EST /CNT=3 /TID=Hs.15840.0 /TIER=ConsEnd /STK=3 /UG=Hs.15840 /UG_TITLE=ESTs					T85061
239146_at	0.005659224	0.4619	0.241779621	10.32439449	10.05733183	claudin domain containing 1	Hs.531371	56650		CLDND1	AI634844			0016020 // membrane // inferred from electronic annotation /// 0016021 // integral to membrane // inferred from electronic annotation
1555685_at	0.005662385	0.4619	0.815916936	5.693521203	4.921764796	Hexose-6-phosphate dehydrogenase (glucose 1-dehydrogenase)	Hs.463511	9563	138090 /	H6PD	AY142148	0005975 // carbohydrate metabolism // inferred from electronic annotation /// 0006006 // glucose metabolism // inferred from electronic annotation /// 0006098 // pentose-phosphate shunt // inferred from electronic annotation	0004345 // glucose-6-phosphate 1-dehydrogenase activity // traceable author statement /// 0016491 // oxidoreductase activity // inferred from electronic annotation /// 0016787 // hydrolase activity // inferred from electronic annotation /// 0017057 // 6-ph	0005783 // endoplasmic reticulum // inferred from electronic annotation /// 0005792 // microsome // inferred from electronic annotation
1552501_a_at	0.005687489	0.4619	-0.537410571	8.77961834	9.289980364	G protein-coupled bile acid receptor 1	Hs.160954	151306	610147	GPBAR1	NM_170699	0007165 // signal transduction // inferred from electronic annotation /// 0007186 // G-protein coupled receptor protein signaling pathway // inferred from electronic annotation	0001584 // rhodopsin-like receptor activity // inferred from electronic annotation /// 0004872 // receptor activity // inferred from electronic annotation /// 0004871 // signal transducer activity // inferred from electronic annotation /// 0004930 // G-pro	0016020 // membrane // inferred from electronic annotation /// 0016021 // integral to membrane // inferred from electronic annotation
1567380_at	0.005690274	0.4619	1.137503524	1.935510096	0.629824514	Partial mRNA, ID band56	Hs.621254				Y16185
203273_s_at	0.005701708	0.4619	-0.373972414	8.787776747	9.225453328	tumor suppressor candidate 2	Hs.517981	11334	607052	TUSC2	NM_007275	0007049 // cell cycle // inferred from electronic annotation /// 0007267 // cell-cell signaling // traceable author statement /// 0008283 // cell proliferation // traceable author statement /// 0045786 // negative regulation of progression through cell cyc
241232_x_at	0.00572112	0.4619	0.480625841	4.539223161	3.996230122	gb:AW236797 /DB_XREF=gi:6569186 /DB_XREF=xm49b07.x1 /CLONE=IMAGE:2687509 /FEA=EST /CNT=4 /TID=Hs.147253.0 /TIER=ConsEnd /STK=4 /UG=Hs.147253 /UG_TITLE=ESTs					AW236797
229530_at	0.005728224	0.4619	-0.43977002	7.725564824	8.125953639	Guanylate cyclase 1, soluble, alpha 3	Hs.24258	2982	139396	GUCY1A3	BF002625	0006182 // cGMP biosynthesis // inferred from electronic annotation /// 0007263 // nitric oxide mediated signal transduction // traceable author statement /// 0008015 // circulation // traceable author statement /// 0007242 // intracellular signaling casca	0004383 // guanylate cyclase activity // traceable author statement /// 0004872 // receptor activity // traceable author statement /// 0004383 // guanylate cyclase activity // inferred from electronic annotation /// 0004872 // receptor activity // inferred	0008074 // guanylate cyclase complex, soluble // traceable author statement
206792_x_at	0.005732557	0.4619	0.765995709	10.31510874	9.599066942	phosphodiesterase 4C, cAMP-specific (phosphodiesterase E1 dunce homolog, Drosophila)	Hs.631628	5143	600128	PDE4C	NM_000923	0007165 // signal transduction // inferred from electronic annotation /// 0007165 // signal transduction // inferred from sequence or structural similarity /// 0008150 // biological_process // ---	0003824 // catalytic activity // inferred from electronic annotation /// 0004114 // 3',5'-cyclic-nucleotide phosphodiesterase activity // inferred from electronic annotation /// 0004114 // 3',5'-cyclic-nucleotide phosphodiesterase activity // non-traceable	0005575 // cellular_component // ---
225712_at	0.005735037	0.4619	-0.356646377	8.826100491	9.15257178	gem (nuclear organelle) associated protein 5	Hs.483921	25929	607005	GEMIN5	AW024563	0000387 // spliceosomal snRNP biogenesis // traceable author statement /// 0006461 // protein complex assembly // traceable author statement /// 0008380 // RNA splicing // inferred from electronic annotation /// 0006397 // mRNA processing // inferred from	0005515 // protein binding // inferred from physical interaction	0005634 // nucleus // inferred from electronic annotation /// 0005654 // nucleoplasm // inferred from direct assay /// 0005681 // spliceosome complex // inferred from electronic annotation /// 0005737 // cytoplasm // inferred from direct assay /// 0016604
210797_s_at	0.005736718	0.4619	-0.29002646	8.388489102	8.640260153	2'-5'-oligoadenylate synthetase-like	Hs.118633	8638	603281	OASL	AF063612	0006464 // protein modification // inferred from electronic annotation /// 0006955 // immune response // inferred from electronic annotation /// 0008150 // biological_process // ---	0003677 // DNA binding // traceable author statement /// 0003725 // double-stranded RNA binding // traceable author statement /// 0005524 // ATP binding // inferred from electronic annotation /// 0016740 // transferase activity // inferred from electronic	0005730 // nucleolus // traceable author statement /// 0005737 // cytoplasm // traceable author statement
223957_at	0.005742628	0.4619	-0.618909833	1.657809199	2.343445359	gb:AF334588.1 /DB_XREF=gi:13430146 /FEA=FLmRNA /CNT=6 /TID=Hs.330312.0 /TIER=FL /STK=0 /UG=Hs.330312 /DEF=Homo sapiens P25 mRNA, complete cds. /PROD=P25 /FL=gb:AF334588.1					AF334588
237116_at	0.005744154	0.4619	0.981621471	4.00551038	3.148840307	hypothetical LOC646903	Hs.632559	646903		LOC646903	AI262277
210573_s_at	0.005748867	0.4619	-0.261313718	8.902076635	9.135572293	polymerase (RNA) III (DNA directed) polypeptide C (62kD)	Hs.591457	10623		POLR3C	BC004424	0006350 // transcription // inferred from electronic annotation /// 0006359 // regulation of transcription from RNA polymerase III promoter // traceable author statement	0003677 // DNA binding // inferred from electronic annotation /// 0003899 // DNA-directed RNA polymerase activity // inferred from electronic annotation /// 0003899 // DNA-directed RNA polymerase activity // traceable author statement /// 0016740 // transf	0005634 // nucleus // inferred from electronic annotation /// 0005666 // DNA-directed RNA polymerase III complex // traceable author statement
215179_x_at	0.005774499	0.4619	0.613372109	8.966617636	8.400047071	Placental growth factor, vascular endothelial growth factor-related protein	Hs.252820	5228	601121	PGF	AK023843	0000074 // regulation of progression through cell cycle // inferred from electronic annotation /// 0001525 // angiogenesis // inferred from electronic annotation /// 0001658 // ureteric bud branching // inferred from electronic annotation /// 0007165 // si	0008083 // growth factor activity // traceable author statement /// 0008201 // heparin binding // inferred from electronic annotation /// 0008083 // growth factor activity // inferred from electronic annotation	0005615 // extracellular space // inferred from electronic annotation /// 0016020 // membrane // inferred from electronic annotation
226943_at	0.00577575	0.4619	-0.480886715	8.396099342	8.898844545	Hypothetical protein LOC728568	Hs.42547	728568		LOC728568	AA287457
230998_at	0.005779646	0.4619	1.061570343	9.707317544	8.705130206	Transcribed locus	Hs.650181				AV702506
234919_s_at	0.005824635	0.4619	1.317615102	3.936208794	2.789030482	syntrophin, gamma 1	Hs.584914	54212	608714	SNTG1	AJ003030	0007154 // cell communication // traceable author statement	0003779 // actin binding // inferred from electronic annotation /// 0005515 // protein binding // inferred from electronic annotation	0005634 // nucleus // inferred from electronic annotation /// 0005856 // cytoskeleton // inferred from electronic annotation /// 0016013 // syntrophin complex // traceable author statement /// 0005856 // cytoskeleton // inferred from direct assay
228579_at	0.005831618	0.4619	1.517848305	4.21537885	2.76753717	CDNA FLJ37386 fis, clone BRAMY2026538	Hs.587442				AI656481
1553844_a_at	0.005841408	0.4619	1.31587905	5.751785875	4.38869288	chromosome 10 open reading frame 67	Hs.522360	256815		C10orf67	NM_153714
223209_s_at	0.005843479	0.4619	-0.309783838	10.21747365	10.51499762	selenoprotein S	Hs.32148	55829	607918	SELS	AF328864	0006980 // redox signal response // inferred from direct assay /// 0009749 // response to glucose stimulus // inferred from expression pattern /// 0030433 // ER-associated protein catabolism // inferred from direct assay /// 0030503 // regulation of cell r	0004872 // receptor activity // non-traceable author statement /// 0008430 // selenium binding // inferred from electronic annotation /// 0016209 // antioxidant activity // inferred from direct assay /// 0019899 // enzyme binding // inferred from physical	0005783 // endoplasmic reticulum // inferred from electronic annotation /// 0016020 // membrane // inferred from electronic annotation /// 0016021 // integral to membrane // inferred from electronic annotation /// 0030176 // integral to endoplasmic reticul
1566923_at	0.005845593	0.4619	1.662965013	4.483396166	3.000578233	CDNA: FLJ20971 fis, clone ADSU01565	Hs.542140				AK024624
227804_at	0.005850766	0.4619	2.479992941	4.876668699	2.537313189	TLC domain containing 1	Hs.499952	116238		TLCD1	BE328850			0016021 // integral to membrane // inferred from electronic annotation
216809_at	0.005853446	0.4619	2.713188211	4.905419238	1.85001291	cylicin, basic protein of sperm head cytoskeleton 1	Hs.444230	1538	603121	CYLC1	Z22780	0007283 // spermatogenesis // non-traceable author statement /// 0030154 // cell differentiation // inferred from electronic annotation /// 0007275 // development // inferred from electronic annotation /// 0007283 // spermatogenesis // inferred from electr	0005198 // structural molecule activity // non-traceable author statement /// 0005198 // structural molecule activity // inferred from electronic annotation	0005856 // cytoskeleton // non-traceable author statement /// 0043159 // acrosomal matrix // inferred from direct assay /// 0005856 // cytoskeleton // inferred from electronic annotation
1552320_a_at	0.005857886	0.4619	-0.416676711	10.06519511	10.43569871	coiled-coil domain containing 65	Hs.512805	85478		CCDC65	NM_033124
244275_at	0.005865035	0.4619	-0.383914982	5.34648015	5.741908661	CG10806-like	Hs.444955	150159		LOC150159	AI732988	0006810 // transport // inferred from electronic annotation /// 0006885 // regulation of pH // inferred from electronic annotation	0015299 // solute:hydrogen antiporter activity // inferred from electronic annotation	0016021 // integral to membrane // inferred from electronic annotation
209262_s_at	0.005873382	0.4619	-2.036182336	5.594190793	7.380240503	nuclear receptor subfamily 2, group F, member 6	Hs.466148	2063	132880	NR2F6	BC002669	0006350 // transcription // inferred from electronic annotation /// 0006355 // regulation of transcription, DNA-dependent // inferred from electronic annotation /// 0007165 // signal transduction // traceable author statement	0003700 // transcription factor activity // inferred from electronic annotation /// 0003707 // steroid hormone receptor activity // traceable author statement /// 0004887 // thyroid hormone receptor activity // traceable author statement /// 0008270 // zin	0005634 // nucleus // inferred from electronic annotation
234819_at	0.005875805	0.4619	-0.303561168	7.297270078	7.560440317	TCR alpha variable region (clone XPHER47 I)	Hs.550905				AE000660
204910_s_at	0.005878309	0.4619	1.493040011	2.901402665	1.281461884	tripartite motif-containing 3	Hs.591992	10612	605493	TRIM3	AI419307	0007399 // nervous system development // traceable author statement	0005515 // protein binding // inferred from electronic annotation /// 0008022 // protein C-terminus binding // traceable author statement /// 0008270 // zinc ion binding // inferred from electronic annotation /// 0046872 // metal ion binding // inferred fr	0005622 // intracellular // inferred from electronic annotation /// 0005737 // cytoplasm // traceable author statement /// 0005737 // cytoplasm // inferred from electronic annotation
228823_at	0.005879576	0.4619	0.644252299	7.094522145	6.385378365	DNA directed RNA polymerase II polypeptide J-related gene	Hs.530089	246721	609881	POLR2J2	AW615396	0006350 // transcription // inferred from electronic annotation /// 0007242 // intracellular signaling cascade // inferred from electronic annotation /// 0051056 // regulation of small GTPase mediated signal transduction // inferred from electronic annotat	0003677 // DNA binding // inferred from electronic annotation /// 0003899 // DNA-directed RNA polymerase activity // inferred from electronic annotation /// 0016740 // transferase activity // inferred from electronic annotation /// 0046983 // protein dimer	0005634 // nucleus // inferred from electronic annotation /// 0005622 // intracellular // inferred from electronic annotation /// 0005665 // DNA-directed RNA polymerase II, core complex // traceable author statement
225842_at	0.005885412	0.4619	-1.083927346	7.765352568	8.861808459	pleckstrin homology-like domain, family A, member 1	Hs.602085	22822	605335	PHLDA1	AK026181	0006915 // apoptosis // inferred from electronic annotation /// 0045210 // FasL biosynthesis // inferred from electronic annotation	0005515 // protein binding // inferred from physical interaction	0005634 // nucleus // inferred from electronic annotation
227688_at	0.005896807	0.4619	-1.189824559	1.62552202	2.91102432	leucine-rich repeats and calponin homology (CH) domain containing 2	Hs.65366	57631		LRCH2	AK022128		0005515 // protein binding // inferred from electronic annotation
203266_s_at	0.005899708	0.4619	-0.383805758	9.930872635	10.35342476	mitogen-activated protein kinase kinase 4	Hs.514681	6416	601335	MAP2K4	NM_003010	0006468 // protein amino acid phosphorylation // inferred from electronic annotation /// 0007165 // signal transduction // traceable author statement /// 0007254 // JNK cascade // traceable author statement /// 0000165 // MAPKKK cascade // inferred from el	0000166 // nucleotide binding // inferred from electronic annotation /// 0004674 // protein serine/threonine kinase activity // inferred from electronic annotation /// 0004713 // protein-tyrosine kinase activity // inferred from electronic annotation /// 0
239635_at	0.005924928	0.4619	1.287827307	8.997385392	7.706207355	transmembrane protein 137		84972		TMEM137	BF510708	0016575 // histone deacetylation // inferred from physical interaction /// 0045944 // positive regulation of transcription from RNA polymerase II promoter // inferred from direct assay /// 0006350 // transcription // inferred from electronic annotation ///	0030374 // ligand-dependent nuclear receptor transcription coactivator activity // inferred from physical interaction /// 0000166 // nucleotide binding // inferred from electronic annotation /// 0003676 // nucleic acid binding // inferred from electronic a	0005667 // transcription factor complex // inferred from physical interaction /// 0005634 // nucleus // inferred from electronic annotation /// 0030529 // ribonucleoprotein complex // traceable author statement /// 0000119 // mediator complex // non-tracea
206585_at	0.005927323	0.4619	1.07350867	5.336308993	4.163108723	makorin, ring finger protein, 3	Hs.72964	7681	603856	MKRN3	NM_005664		0003676 // nucleic acid binding // inferred from electronic annotation /// 0005515 // protein binding // inferred from electronic annotation /// 0008270 // zinc ion binding // inferred from electronic annotation /// 0046872 // metal ion binding // inferred	0030529 // ribonucleoprotein complex // traceable author statement
215042_at	0.005929395	0.4619	1.666492386	4.332060369	2.657575704	bone morphogenetic protein 6	Hs.285671	654	112266	BMP6	AI123471	0001649 // osteoblast differentiation // inferred from electronic annotation /// 0030509 // BMP signaling pathway // inferred from electronic annotation /// 0032349 // positive regulation of aldosterone biosynthesis // inferred from direct assay /// 004000	0005125 // cytokine activity // inferred from electronic annotation /// 0005515 // protein binding // inferred from electronic annotation /// 0008083 // growth factor activity // inferred from electronic annotation	0005615 // extracellular space // inferred from electronic annotation
232085_at	0.005930518	0.4619	1.152003093	5.220465779	3.937026942	mitogen-activated protein kinase 8 interacting protein 3	Hs.207763	23162	605431	MAPK8IP3	AK024437	0016192 // vesicle-mediated transport // inferred from sequence or structural similarity /// 0046328 // regulation of JNK cascade // inferred from sequence or structural similarity	0005078 // MAP-kinase scaffold activity // inferred from sequence or structural similarity /// 0019894 // kinesin binding // inferred from sequence or structural similarity /// 0019901 // protein kinase binding // inferred from sequence or structural simil	0005737 // cytoplasm // inferred from sequence or structural similarity
1566887_x_at	0.005941913	0.4619	0.997076605	5.628223471	4.636540039	Multiple myeloma susceptibility mRNA sequence	Hs.568361				AY094612
201287_s_at	0.005971062	0.4619	0.661313387	5.998570143	5.390292155	syndecan 1	Hs.224607	6382	186355	SDC1	NM_002997		0008092 // cytoskeletal protein binding // inferred from electronic annotation	0005887 // integral to plasma membrane // traceable author statement /// 0016020 // membrane // inferred from electronic annotation /// 0016021 // integral to membrane // inferred from electronic annotation
226622_at	0.005986279	0.4619	0.391190757	7.445404982	7.087303939	mucin 20, cell surface associated	Hs.599259	200958	610360	MUC20	AW084511	0051260 // protein homooligomerization // inferred from direct assay	0004339 // glucan 1,4-alpha-glucosidase activity // inferred from electronic annotation	0009925 // basal plasma membrane // inferred from direct assay /// 0016021 // integral to membrane // inferred from electronic annotation
212854_x_at	0.005991706	0.4619	0.128114954	11.80245162	11.6570178	neuroblastoma breakpoint family, member 10	Hs.515947	440673		NBPF10	AB051480		0005509 // calcium ion binding // inferred from electronic annotation	0016020 // membrane // inferred from electronic annotation /// 0016021 // integral to membrane // inferred from electronic annotation
1552798_a_at	0.005991744	0.4619	-1.075192399	7.900572845	8.83801801	toll-like receptor 4	Hs.174312	7099	603030	TLR4	NM_138557	0006954 // inflammatory response // inferred from electronic annotation /// 0007165 // signal transduction // traceable author statement /// 0007250 // activation of NF-kappaB-inducing kinase // inferred from sequence or structural similarity /// 0008152 /	0001530 // lipopolysaccharide binding // non-traceable author statement /// 0003824 // catalytic activity // inferred from electronic annotation /// 0004888 // transmembrane receptor activity // inferred from electronic annotation /// 0004888 // transmembr	0005887 // integral to plasma membrane // traceable author statement /// 0016020 // membrane // inferred from electronic annotation /// 0046696 // lipopolysaccharide receptor complex // non-traceable author statement /// 0016021 // integral to membrane //
240878_at	0.005992796	0.4619	1.184424571	2.467528586	1.195468158	chromosome 17 open reading frame 83		374768		C17orf83	AW172597
1559205_s_at	0.006001365	0.4619	-0.348251517	9.820047238	10.12314299	Homo sapiens, clone IMAGE:5745627, mRNA	Hs.322462				BC040914
202761_s_at	0.006014111	0.4619	-0.1231016	10.59146479	10.73555547	spectrin repeat containing, nuclear envelope 2	Hs.525392	23224	608442	SYNE2	NM_015180	0001764 // neuron migration // inferred from electronic annotation /// 0006350 // transcription // inferred from electronic annotation /// 0006355 // regulation of transcription, DNA-dependent // inferred from electronic annotation /// 0007420 // brain dev	0003779 // actin binding // inferred from electronic annotation /// 0005198 // structural molecule activity // inferred from electronic annotation /// 0005515 // protein binding // inferred from physical interaction /// 0003677 // DNA binding // inferred f	0005856 // cytoskeleton // inferred from electronic annotation /// 0016020 // membrane // inferred from electronic annotation /// 0016021 // integral to membrane // inferred from electronic annotation /// 0005739 // mitochondrion // inferred from direct as
238293_at	0.006040422	0.4619	-0.835091309	7.130383743	8.067327021	Transcribed locus	Hs.98394				AW592412
200685_at	0.00606175	0.4619	0.299461117	12.65491968	12.38469119	splicing factor, arginine/serine-rich 11	Hs.479693	9295	602010	SFRS11	AU146237	0006397 // mRNA processing // traceable author statement /// 0008380 // RNA splicing // traceable author statement /// 0006397 // mRNA processing // inferred from electronic annotation /// 0008380 // RNA splicing // inferred from electronic annotation	0000166 // nucleotide binding // inferred from electronic annotation /// 0003676 // nucleic acid binding // inferred from electronic annotation /// 0003723 // RNA binding // inferred from electronic annotation	0005634 // nucleus // traceable author statement /// 0005634 // nucleus // inferred from electronic annotation
227350_at	0.006066917	0.4619	0.515656758	7.744157585	7.207740111	Helicase, lymphoid-specific	Hs.463677	3070	603946	HELLS	AI889959	0006346 // methylation-dependent chromatin silencing // inferred from sequence or structural similarity /// 0006350 // transcription // inferred from electronic annotation /// 0006355 // regulation of transcription, DNA-dependent // inferred from electroni	0000166 // nucleotide binding // inferred from electronic annotation /// 0003677 // DNA binding // inferred from electronic annotation /// 0004386 // helicase activity // inferred from electronic annotation /// 0005524 // ATP binding // inferred from elect	0005634 // nucleus // inferred from electronic annotation /// 0005721 // centric heterochromatin // inferred from sequence or structural similarity /// 0000775 // chromosome, pericentric region // inferred from sequence or structural similarity
233769_at	0.006114121	0.4619	1.440572591	2.56719226	0.99370733	Hypothetical protein LOC284561	Hs.504540	284561		LOC284561	AK023548
231435_at	0.006126997	0.4619	0.808903709	4.545744339	3.645290005	chromosome 7 open reading frame 34	Hs.239676	135927		C7orf34	AW003313
228300_at	0.006129957	0.4619	-0.824632913	2.692565658	3.611266967	gb:AK023156.1 /DB_XREF=gi:10434952 /FEA=mRNA /CNT=27 /TID=Hs.21258.0 /TIER=Stack /STK=9 /UG=Hs.21258 /UG_TITLE=Homo sapiens cDNA FLJ13094 fis, clone NT2RP3002163 /DEF=Homo sapiens cDNA FLJ13094 fis, clone NT2RP3002163.					AK023156
231735_s_at	0.006130872	0.4619	0.33356638	14.0839654	13.70673312	PRO1073 protein		29005		PRO1073	NM_014086
1552330_at	0.00614669	0.4619	-0.582147485	7.252462298	7.801231484	hypothetical protein MGC16385	Hs.513832	92806		MGC16385	NM_145039	0045449 // regulation of transcription // inferred from electronic annotation	0003677 // DNA binding // inferred from electronic annotation /// 0005515 // protein binding // inferred from physical interaction
212357_at	0.006153353	0.4619	-0.208586622	7.676574131	7.922633536	KIAA0280	Hs.475334	23201		KIAA0280	AI096888
228781_at	0.00616219	0.4619	-0.417505755	8.686283455	9.147900871	CDNA FLJ33158 fis, clone UTERU2000418	Hs.62314				BE463838
232197_x_at	0.006195634	0.4619	0.970107464	10.08720508	9.067720302	arylsulfatase B	Hs.149103	411	253200	ARSB	AW168942	0007041 // lysosomal transport // traceable author statement /// 0008152 // metabolism // inferred from electronic annotation /// 0030203 // glycosaminoglycan metabolism // inferred from electronic annotation /// 0007040 // lysosome organization and biogen	0003943 // N-acetylgalactosamine-4-sulfatase activity // inferred from electronic annotation /// 0004065 // arylsulfatase activity // traceable author statement /// 0005509 // calcium ion binding // inferred from electronic annotation /// 0008484 // sulfur	0005764 // lysosome // traceable author statement /// 0005764 // lysosome // inferred from electronic annotation
206295_at	0.006202646	0.4619	-0.163425033	9.03823615	9.207404594	interleukin 18 (interferon-gamma-inducing factor)	Hs.83077	3606	600953	IL18	NM_001562	0001525 // angiogenesis // inferred from direct assay /// 0006955 // immune response // inferred from electronic annotation /// 0006955 // immune response // traceable author statement /// 0007267 // cell-cell signaling // traceable author statement /// 00	0004871 // signal transducer activity // traceable author statement /// 0005149 // interleukin-1 receptor binding // inferred from electronic annotation /// 0005125 // cytokine activity // inferred from electronic annotation /// 0005125 // cytokine activit	0005576 // extracellular region // inferred from electronic annotation /// 0005576 // extracellular region // traceable author statement /// 0005615 // extracellular space // inferred from electronic annotation
203332_s_at	0.00620467	0.4619	-0.17631077	10.65078431	10.81176709	inositol polyphosphate-5-phosphatase, 145kDa	Hs.601911	3635	601582	INPP5D	NM_005541	0006796 // phosphate metabolism // traceable author statement /// 0007242 // intracellular signaling cascade // inferred from electronic annotation /// 0007165 // signal transduction // traceable author statement	0004437 // inositol or phosphatidylinositol phosphatase activity // inferred from electronic annotation /// 0004445 // inositol-polyphosphate 5-phosphatase activity // traceable author statement /// 0005515 // protein binding // inferred from physical inte
237741_at	0.006204982	0.4619	1.057126763	7.407005163	6.351946346	Solute carrier family 25, member 36	Hs.144130	55186		SLC25A36	AW514168	0006810 // transport // inferred from electronic annotation /// 0006839 // mitochondrial transport // inferred from electronic annotation	0005215 // transporter activity // inferred from electronic annotation /// 0005488 // binding // inferred from electronic annotation	0005739 // mitochondrion // inferred from electronic annotation /// 0005743 // mitochondrial inner membrane // inferred from electronic annotation /// 0016020 // membrane // inferred from electronic annotation /// 0016021 // integral to membrane // inferre
1558603_at	0.006210505	0.4619	0.985715774	5.076059451	3.969261997	plasminogen-like B2 /// plasminogen-like B1	Hs.424184	5342 ///	173340	PLGLB2 /// PLGLB1	AV688060	0046907 // intracellular transport // inferred from electronic annotation	0004283 // plasmin activity // not recorded /// 0005488 // binding // inferred from electronic annotation
212792_at	0.006212147	0.4619	-0.207045506	10.51204846	10.74779706	dpy-19-like 1 (C. elegans)	Hs.408623	23333		DPY19L1	AB020684
1569468_at	0.00622097	0.4619	-1.121990524	0.871177218	2.073649668	similar to zinc finger protein 595		642280		MGC26356	BC028359		0003676 // nucleic acid binding // inferred from electronic annotation /// 0008270 // zinc ion binding // inferred from electronic annotation /// 0046872 // metal ion binding // inferred from electronic annotation	0005622 // intracellular // inferred from electronic annotation /// 0005634 // nucleus // inferred from electronic annotation
213372_at	0.006233925	0.4619	0.374215504	9.693766665	9.332393254	progestin and adipoQ receptor family member III	Hs.632591	152559		PAQR3	AW173157		0004872 // receptor activity // inferred from electronic annotation	0016020 // membrane // inferred from electronic annotation /// 0016021 // integral to membrane // inferred from electronic annotation
227451_s_at	0.006238195	0.4619	-0.430916331	9.121055768	9.630679798	Coiled-coil domain containing 90A	Hs.214043	63933		CCDC90A	BF507383
237960_at	0.006241869	0.4619	3.022367813	4.023999527	1.401380239	gb:BE551545 /DB_XREF=gi:9793328 /DB_XREF=hx97e10.x1 /CLONE=IMAGE:3195786 /FEA=EST /CNT=5 /TID=Hs.224420.0 /TIER=ConsEnd /STK=5 /UG=Hs.224420 /UG_TITLE=ESTs					BE551545
232462_s_at	0.006253254	0.4619	-0.214313847	7.359217688	7.599032146	BC040926		503538		FLJ23569	AK027222
242040_at	0.006254595	0.4619	0.851834593	5.693242544	4.921550894	Chromosome 20 open reading frame 106	Hs.504907	200232		C20orf106	AW025411		0008109 // N-acetyllactosaminide beta-1,6-N-acetylglucosaminyltransferase activity // inferred from electronic annotation /// 0008375 // acetylglucosaminyltransferase activity // inferred from electronic annotation /// 0016740 // transferase activity // in	0016020 // membrane // inferred from electronic annotation /// 0016021 // integral to membrane // inferred from electronic annotation
235650_at	0.006257846	0.4619	0.503766418	7.206401269	6.657093789	hypothetical protein FLJ23834	Hs.202120	222256		FLJ23834	AL538683	0007156 // homophilic cell adhesion // inferred from electronic annotation	0005509 // calcium ion binding // inferred from electronic annotation	0016020 // membrane // inferred from electronic annotation
230252_at	0.006276963	0.4619	-0.67610504	10.01651131	10.81321999	G protein-coupled receptor 92	Hs.155538	57121	606926	GPR92	AW183080	0007165 // signal transduction // inferred from electronic annotation /// 0007186 // G-protein coupled receptor protein signaling pathway // inferred from electronic annotation /// 0008150 // biological_process // ---	0001584 // rhodopsin-like receptor activity // inferred from electronic annotation /// 0004872 // receptor activity // inferred from electronic annotation /// 0045028 // purinergic nucleotide receptor activity, G-protein coupled // inferred from electronic	0005575 // cellular_component // --- /// 0016020 // membrane // inferred from electronic annotation /// 0016021 // integral to membrane // inferred from electronic annotation
201103_x_at	0.006282367	0.4619	0.331829314	12.96154814	12.62796965	neuroblastoma breakpoint family, member 11 /// neuroblastoma breakpoint family, member 15 /// neuroblastoma breakpoint family, member 10 /// neuroblastoma breakpoint family, member 8 /// similar to CG10522-PA /// hypothetical protein LOC728980	Hs.512037	200030 /	610414	NBPF11 /// NBPF15 /// NBPF10 /	BE299495	0007010 // cytoskeleton organization and biogenesis // inferred from electronic annotation /// 0030036 // actin cytoskeleton organization and biogenesis // inferred from electronic annotation	0005509 // calcium ion binding // inferred from electronic annotation /// 0003779 // actin binding // inferred from electronic annotation	0016020 // membrane // inferred from electronic annotation /// 0016021 // integral to membrane // inferred from electronic annotation /// 0015629 // actin cytoskeleton // inferred from electronic annotation
215008_at	0.006286547	0.4619	0.694707907	4.006460049	3.209493998	tolloid-like 2	Hs.154296	7093	606743	TLL2	AA582404	0006508 // proteolysis // inferred from electronic annotation /// 0030154 // cell differentiation // inferred from electronic annotation /// 0007275 // development // inferred from electronic annotation	0005509 // calcium ion binding // inferred from electronic annotation /// 0008237 // metallopeptidase activity // inferred from electronic annotation /// 0008270 // zinc ion binding // inferred from electronic annotation /// 0008533 // astacin activity //	0005615 // extracellular space // inferred from electronic annotation
204973_at	0.00633264	0.4619	1.339486466	4.408142073	3.101187196	gap junction protein, beta 1, 32kDa (connexin 32, Charcot-Marie-Tooth neuropathy, X-linked)	Hs.333303	2705	302800 /	GJB1	NM_000166	0006810 // transport // traceable author statement /// 0007267 // cell-cell signaling // traceable author statement /// 0007399 // nervous system development // traceable author statement /// 0007154 // cell communication // inferred from electronic annota	0015285 // connexon channel activity // traceable author statement /// 0015285 // connexon channel activity // inferred from electronic annotation	0005615 // extracellular space // inferred from electronic annotation /// 0005922 // connexon complex // traceable author statement /// 0016020 // membrane // inferred from electronic annotation /// 0016021 // integral to membrane // inferred from electron
1562642_at	0.006337315	0.4619	1.656045599	4.382893314	2.901743829	CDNA clone IMAGE:5288897	Hs.561237				BC043428
217483_at	0.006358816	0.4619	-0.956931278	1.861052668	2.738106374	folate hydrolase (prostate-specific membrane antigen) 1		2346	600934	FOLH1	AF254357	0006508 // proteolysis // non-traceable author statement /// 0006508 // proteolysis // inferred from electronic annotation	0004180 // carboxypeptidase activity // inferred from electronic annotation /// 0008237 // metallopeptidase activity // inferred from electronic annotation /// 0008270 // zinc ion binding // inferred from electronic annotation /// 0016805 // dipeptidase ac	0005624 // membrane fraction // traceable author statement /// 0005887 // integral to plasma membrane // traceable author statement /// 0016020 // membrane // non-traceable author statement /// 0016020 // membrane // inferred from electronic annotation ///
234968_at	0.006370703	0.4619	0.271391823	5.799529798	5.533342343	DENN/MADD domain containing 4C	Hs.249591	55667		DENND4C	AK000627			0016020 // membrane // inferred from electronic annotation /// 0016021 // integral to membrane // inferred from electronic annotation
209482_at	0.006378464	0.4619	-0.202827054	9.924474842	10.16468776	processing of precursor 7, ribonuclease P subunit (S. cerevisiae)	Hs.416994	10248	606113	POP7	BC001430	0008033 // tRNA processing // inferred from electronic annotation	0003676 // nucleic acid binding // inferred from electronic annotation /// 0004526 // ribonuclease P activity // traceable author statement /// 0005515 // protein binding // inferred from physical interaction /// 0016787 // hydrolase activity // inferred f	0005634 // nucleus // traceable author statement /// 0005655 // nucleolar ribonuclease P complex // traceable author statement /// 0005634 // nucleus // inferred from electronic annotation /// 0005655 // nucleolar ribonuclease P complex // inferred from el
228646_at	0.006382929	0.4619	2.494764692	4.010828636	1.836354129	protein phosphatase 1, regulatory (inhibitor) subunit 1C	Hs.10941	151242		PPP1R1C	AI806944	0007165 // signal transduction // inferred from electronic annotation	0004864 // protein phosphatase inhibitor activity // inferred from electronic annotation
244599_at	0.006388076	0.4619	0.195264524	9.885699915	9.662911604	Integrin, alpha 4 (antigen CD49D, alpha 4 subunit of VLA-4 receptor)	Hs.647873	3676	192975	ITGA4	AW770102	0007155 // cell adhesion // inferred from electronic annotation /// 0007229 // integrin-mediated signaling pathway // inferred from electronic annotation /// 0007507 // heart development // inferred from electronic annotation /// 0016477 // cell migration	0004872 // receptor activity // inferred from electronic annotation /// 0005509 // calcium ion binding // inferred from electronic annotation /// 0042802 // identical protein binding // inferred from physical interaction /// 0005515 // protein binding // i	0008305 // integrin complex // inferred from electronic annotation /// 0016020 // membrane // inferred from electronic annotation /// 0016021 // integral to membrane // inferred from electronic annotation
234219_at	0.006397194	0.4619	1.412125904	3.929428677	2.359066755	CDNA: FLJ21345 fis, clone COL02694	Hs.587370				AK024998
57532_at	0.006401334	0.4619	0.255211692	10.96114935	10.71916776	dishevelled, dsh homolog 2 (Drosophila)	Hs.118640	1856	602151	DVL2	AW016304	0001843 // neural tube closure // inferred from electronic annotation /// 0007222 // frizzled signaling pathway // inferred from electronic annotation /// 0007242 // intracellular signaling cascade // inferred from electronic annotation /// 0007275 // deve	0004871 // signal transducer activity // traceable author statement /// 0042802 // identical protein binding // inferred from physical interaction /// 0005515 // protein binding // inferred from physical interaction /// 0004871 // signal transducer activit	0005622 // intracellular // inferred from electronic annotation /// 0005737 // cytoplasm // traceable author statement
1554504_at	0.006403331	0.4619	2.824428435	3.048737418	0.534057264	N-acetylated alpha-linked acidic dipeptidase 2	Hs.503560	10003		NAALAD2	BC038840	0006508 // proteolysis // inferred from electronic annotation /// 0006508 // proteolysis // non-traceable author statement /// 0042135 // neurotransmitter catabolism // inferred from electronic annotation	0004274 // dipeptidyl-peptidase IV activity // non-traceable author statement /// 0008233 // peptidase activity // inferred from electronic annotation /// 0008237 // metallopeptidase activity // inferred from electronic annotation /// 0008270 // zinc ion b	0016020 // membrane // inferred from electronic annotation /// 0016021 // integral to membrane // non-traceable author statement /// 0016021 // integral to membrane // inferred from electronic annotation
238647_at	0.006414818	0.4619	-0.406031451	7.780082774	8.143302307	chromosome 14 open reading frame 28 /// synaptophysin-like 2	Hs.528366	122525 /		C14orf28 /// SYPL2	AA496213	0006810 // transport // inferred from electronic annotation /// 0006874 // calcium ion homeostasis // inferred from electronic annotation	0004872 // receptor activity // inferred from electronic annotation /// 0005215 // transporter activity // inferred from electronic annotation	0008021 // synaptic vesicle // inferred from electronic annotation /// 0016020 // membrane // inferred from electronic annotation /// 0016021 // integral to membrane // inferred from electronic annotation
222251_s_at	0.006415032	0.4619	-0.190779159	10.03185967	10.23789433	glucocorticoid modulatory element binding protein 2	Hs.473286	26205	607451	GMEB2	AL133646	0006350 // transcription // inferred from electronic annotation /// 0006355 // regulation of transcription, DNA-dependent // inferred from electronic annotation /// 0006366 // transcription from RNA polymerase II promoter // traceable author statement	0003677 // DNA binding // inferred from electronic annotation /// 0003702 // RNA polymerase II transcription factor activity // traceable author statement	0005634 // nucleus // inferred from electronic annotation /// 0005634 // nucleus // traceable author statement
230343_at	0.006428917	0.4619	-0.508308113	9.085358688	9.636229395	Transcribed locus	Hs.28773				AI765791
211595_s_at	0.006435927	0.4619	-0.328840551	9.409260234	9.755153387	mitochondrial ribosomal protein S11 /// mitochondrial ribosomal protein S11	Hs.111286	64963		MRPS11	AB049944	0006412 // protein biosynthesis // inferred from electronic annotation /// 0042769 // DNA damage response, detection of DNA damage // non-traceable author statement /// 0043043 // peptide biosynthesis // inferred from sequence or structural similarity ///	0003735 // structural constituent of ribosome // inferred from electronic annotation	0005622 // intracellular // inferred from electronic annotation /// 0005739 // mitochondrion // inferred from electronic annotation /// 0005763 // mitochondrial small ribosomal subunit // inferred from sequence or structural similarity /// 0005840 // ribos
220213_at	0.006444641	0.4619	0.295520493	6.734630352	6.465151112	teashirt family zinc finger 2	Hs.596474	128553		TSHZ2	NM_018692	0006350 // transcription // inferred from electronic annotation /// 0006355 // regulation of transcription, DNA-dependent // inferred from electronic annotation /// 0007275 // development // inferred from electronic annotation	0003700 // transcription factor activity // inferred from electronic annotation /// 0008270 // zinc ion binding // inferred from electronic annotation /// 0043565 // sequence-specific DNA binding // inferred from electronic annotation /// 0046872 // metal	0005622 // intracellular // inferred from electronic annotation /// 0005634 // nucleus // inferred from electronic annotation
206974_at	0.006446861	0.4619	-1.602960522	7.11597894	8.857082963	chemokine (C-X-C motif) receptor 6	Hs.34526	10663	605163	CXCR6	NM_006564	0007165 // signal transduction // inferred from electronic annotation /// 0007186 // G-protein coupled receptor protein signaling pathway // traceable author statement /// 0019079 // viral genome replication // traceable author statement /// 0007186 // G-p	0001584 // rhodopsin-like receptor activity // inferred from electronic annotation /// 0015026 // coreceptor activity // traceable author statement /// 0016493 // C-C chemokine receptor activity // inferred from electronic annotation /// 0016494 // C-X-C c	0005887 // integral to plasma membrane // traceable author statement /// 0016020 // membrane // inferred from electronic annotation /// 0016021 // integral to membrane // inferred from electronic annotation
235841_at	0.006460141	0.4619	1.50622583	5.720774724	4.309425681	Mastermind-like 3 (Drosophila)	Hs.586165	55534	608991	MAML3	AI190306	0006350 // transcription // inferred from electronic annotation /// 0006355 // regulation of transcription, DNA-dependent // inferred from electronic annotation /// 0007219 // Notch signaling pathway // inferred from direct assay /// 0007399 // nervous sys	0003700 // transcription factor activity // traceable author statement /// 0003713 // transcription coactivator activity // inferred from direct assay	0005634 // nucleus // inferred from direct assay /// 0005634 // nucleus // traceable author statement
230075_at	0.006460417	0.4619	-0.717975645	8.74350383	9.363729579	RAB39B, member RAS oncogene family	Hs.632832	116442		RAB39B	AV724323	0006886 // intracellular protein transport // inferred from electronic annotation /// 0007264 // small GTPase mediated signal transduction // inferred from electronic annotation /// 0006810 // transport // inferred from electronic annotation /// 0015031 //	0000166 // nucleotide binding // inferred from electronic annotation /// 0005525 // GTP binding // inferred from electronic annotation /// 0008565 // protein transporter activity // inferred from electronic annotation	0005622 // intracellular // inferred from direct assay /// 0016020 // membrane // inferred from electronic annotation
222854_s_at	0.006461537	0.4619	-0.240614512	8.335214134	8.555513451	gem (nuclear organelle) associated protein 8	Hs.592237	54960		GEMIN8	AA044921
231928_at	0.006463259	0.4619	0.707819249	2.229738427	1.509940316	hairy and enhancer of split 2 (Drosophila)	Hs.118727	54626	609970	HES2	AK023754	0006355 // regulation of transcription, DNA-dependent // inferred from electronic annotation /// 0006350 // transcription // inferred from electronic annotation /// 0045449 // regulation of transcription // inferred from electronic annotation	0003677 // DNA binding // inferred from electronic annotation /// 0030528 // transcription regulator activity // inferred from electronic annotation	0005634 // nucleus // inferred from electronic annotation
241333_x_at	0.00646424	0.4619	0.737410116	6.726126706	5.87022115	gb:AI337101 /DB_XREF=gi:4074028 /DB_XREF=qx88c05.x1 /CLONE=IMAGE:2009576 /FEA=EST /CNT=4 /TID=Hs.197000.0 /TIER=ConsEnd /STK=4 /UG=Hs.197000 /UG_TITLE=ESTs					AI337101
209122_at	0.006493177	0.4619	-0.348766804	10.4863213	10.80629291	adipose differentiation-related protein	Hs.3416	123	103195	ADFP	BC005127			0005576 // extracellular region // traceable author statement /// 0005783 // endoplasmic reticulum // traceable author statement /// 0005811 // lipid particle // traceable author statement /// 0016020 // membrane // inferred from electronic annotation
212810_s_at	0.006535841	0.4619	-0.290509109	8.511924549	8.788462248	solute carrier family 1 (glutamate/neutral amino acid transporter), member 4	Hs.323878	6509	600229	SLC1A4	W72527	0006810 // transport // inferred from electronic annotation /// 0006835 // dicarboxylic acid transport // inferred from electronic annotation /// 0015804 // neutral amino acid transport // traceable author statement	0015175 // neutral amino acid transporter activity // traceable author statement /// 0015293 // symporter activity // inferred from electronic annotation /// 0017153 // sodium:dicarboxylate symporter activity // inferred from electronic annotation /// 0015	0005624 // membrane fraction // traceable author statement /// 0005887 // integral to plasma membrane // traceable author statement /// 0016020 // membrane // inferred from electronic annotation /// 0016021 // integral to membrane // inferred from electron
201241_at	0.006545667	0.4619	-0.19691185	11.33049247	11.54290953	DEAD (Asp-Glu-Ala-Asp) box polypeptide 1	Hs.440599	1653	601257	DDX1	NM_004939	0000245 // spliceosome assembly // non-traceable author statement /// 0006096 // glycolysis // inferred from electronic annotation /// 0006446 // regulation of translational initiation // non-traceable author statement /// 0007046 // ribosome biogenesis //	0000166 // nucleotide binding // inferred from electronic annotation /// 0003723 // RNA binding // inferred from electronic annotation /// 0003724 // RNA helicase activity // traceable author statement /// 0004618 // phosphoglycerate kinase activity // inf	0005575 // cellular_component // ---
1555344_at	0.006562593	0.4619	1.280107919	1.917618537	0.816300317	gb:BC017739.1 /DB_XREF=gi:17389398 /TID=Hs2.406928.1 /CNT=1 /FEA=FLmRNA /TIER=FL /STK=1 /UG=Hs.406928 /DEF=Homo sapiens, clone MGC:21701 IMAGE:4430424, mRNA, complete cds. /PROD=Unknown (protein for MGC:21701) /FL=gb:BC017739.1					BC017739
224669_at	0.006572444	0.4619	-0.501726293	9.610423047	10.04347636	SYS1 Golgi-localized integral membrane protein homolog (S. cerevisiae)		90196		SYS1	AI096624	0006810 // transport // inferred from electronic annotation /// 0015031 // protein transport // inferred from electronic annotation		0016020 // membrane // inferred from electronic annotation /// 0016021 // integral to membrane // inferred from electronic annotation
244885_at	0.006574921	0.4619	0.831602468	3.08276904	2.136237287	CDNA FLJ36559 fis, clone TRACH2009291	Hs.491292				AI016316
220663_at	0.006583779	0.4619	0.319990291	4.179118105	3.806280288	interleukin 1 receptor accessory protein-like 1	Hs.495893	11141	300143 /	IL1RAPL1	NM_014271	0007165 // signal transduction // non-traceable author statement /// 0007611 // learning and/or memory // traceable author statement	0004888 // transmembrane receptor activity // inferred from electronic annotation /// 0004872 // receptor activity // inferred from electronic annotation /// 0004872 // receptor activity // traceable author statement	0016020 // membrane // inferred from electronic annotation /// 0016021 // integral to membrane // inferred from electronic annotation
207127_s_at	0.006595816	0.4619	0.351875627	12.53496473	12.12776682	heterogeneous nuclear ribonucleoprotein H3 (2H9)	Hs.643472	3189	602324	HNRPH3	NM_021644	0000398 // nuclear mRNA splicing, via spliceosome // non-traceable author statement /// 0008380 // RNA splicing // traceable author statement /// 0006397 // mRNA processing // inferred from electronic annotation /// 0006396 // RNA processing // traceable a	0000166 // nucleotide binding // inferred from electronic annotation /// 0003723 // RNA binding // non-traceable author statement /// 0003676 // nucleic acid binding // inferred from electronic annotation /// 0003723 // RNA binding // inferred from electro	0005634 // nucleus // traceable author statement /// 0030530 // heterogeneous nuclear ribonucleoprotein complex // non-traceable author statement /// 0005634 // nucleus // inferred from electronic annotation /// 0030529 // ribonucleoprotein complex // infe
201825_s_at	0.006597365	0.4619	-0.439957908	10.38729764	10.79092636	saccharopine dehydrogenase (putative)	Hs.498397	51097		SCCPDH	AL572542		0016491 // oxidoreductase activity // inferred from electronic annotation /// 0047131 // saccharopine dehydrogenase (NAD+, L-glutamate-forming) activity // inferred from electronic annotation
221763_at	0.006603046	0.4619	-0.280616812	11.01301865	11.29234602	jumonji domain containing 1C	Hs.413416	221037	604503	JMJD1C	AI694023	0006350 // transcription // inferred from electronic annotation /// 0006355 // regulation of transcription, DNA-dependent // traceable author statement /// 0016568 // chromatin modification // inferred from electronic annotation /// 0006355 // regulation o	0005506 // iron ion binding // inferred from electronic annotation /// 0008270 // zinc ion binding // inferred from electronic annotation /// 0016491 // oxidoreductase activity // inferred from electronic annotation /// 0016702 // oxidoreductase activity,	0005622 // intracellular // non-traceable author statement /// 0005634 // nucleus // inferred from electronic annotation
237765_at	0.006611744	0.4619	2.563714767	4.93250043	2.490707392	chromosome 14 open reading frame 68	Hs.108268	283600	609911	C14orf68	AA677293	0006810 // transport // inferred from electronic annotation	0005215 // transporter activity // inferred from electronic annotation /// 0005488 // binding // inferred from electronic annotation	0005743 // mitochondrial inner membrane // inferred from electronic annotation /// 0016020 // membrane // inferred from electronic annotation /// 0016021 // integral to membrane // inferred from electronic annotation
1554409_at	0.006616001	0.4619	0.969918661	5.884816618	4.874948759	Williams-Beuren syndrome chromosome region 16	Hs.647031	81554		WBSCR16	BC040695	0008150 // biological_process // ---	0005087 // Ran guanyl-nucleotide exchange factor activity // inferred from sequence or structural similarity /// 0005087 // Ran guanyl-nucleotide exchange factor activity // inferred from electronic annotation	0005575 // cellular_component // ---
240350_at	0.006617345	0.4619	0.725140159	3.069117051	2.426700872	Transcribed locus	Hs.263832				AI769817
237245_at	0.006628357	0.4619	0.719181763	7.666127727	6.967396941	Transcribed locus	Hs.86761				AA218973
226641_at	0.006630751	0.4619	0.25328559	13.34741827	13.12056012	Ankyrin repeat domain 44	Hs.432706	91526		ANKRD44	AU157224
205127_at	0.006636926	0.4619	-0.541197439	8.504736873	9.128342258	prostaglandin-endoperoxide synthase 1 (prostaglandin G/H synthase and cyclooxygenase)	Hs.201978	5742	176805	PTGS1	NM_000962	0001516 // prostaglandin biosynthesis // inferred from electronic annotation /// 0001516 // prostaglandin biosynthesis // inferred from sequence or structural similarity /// 0006629 // lipid metabolism // non-traceable author statement /// 0006633 // fatty	0004601 // peroxidase activity // inferred from electronic annotation /// 0004666 // prostaglandin-endoperoxide synthase activity // traceable author statement /// 0005506 // iron ion binding // inferred from electronic annotation /// 0016491 // oxidoreduc	0005615 // extracellular space // inferred from electronic annotation /// 0005634 // nucleus // inferred from sequence or structural similarity /// 0005737 // cytoplasm // inferred from sequence or structural similarity /// 0005792 // microsome // inferred
233942_at	0.006637827	0.4619	2.258734268	2.538010834	0.482966984	hypothetical protein LOC613126		613126		LOC613126	AL133568
221441_at	0.006640032	0.4619	1.341036918	1.937841563	0.508689604	goosecoid-like	Hs.534318	2928	601845	GSCL	NM_005315	0006357 // regulation of transcription from RNA polymerase II promoter // traceable author statement /// 0009653 // morphogenesis // traceable author statement	0003700 // transcription factor activity // traceable author statement /// 0043565 // sequence-specific DNA binding // inferred from electronic annotation	0005634 // nucleus // inferred from electronic annotation
215350_at	0.006659132	0.4619	3.403124178	4.207792244	0.891486884	spectrin repeat containing, nuclear envelope 1	Hs.12967	23345	608441	SYNE1	AB033088	0006997 // nuclear organization and biogenesis // non-traceable author statement /// 0007030 // Golgi organization and biogenesis // inferred from direct assay /// 0042692 // muscle cell differentiation // inferred from direct assay	0003779 // actin binding // inferred from direct assay /// 0003779 // actin binding // inferred from electronic annotation /// 0005198 // structural molecule activity // inferred from electronic annotation /// 0005521 // lamin binding // inferred from phys	0005634 // nucleus // inferred from electronic annotation /// 0005635 // nuclear envelope // inferred from direct assay /// 0005794 // Golgi apparatus // inferred from direct assay /// 0005856 // cytoskeleton // inferred from electronic annotation /// 0016
1567008_at	0.006664249	0.4619	1.275634443	3.091246554	1.849643256	Full length insert cDNA clone YU51G05	Hs.621473				AF087967
230920_at	0.006668238	0.4619	1.03562391	2.147205423	0.998796249	hypothetical protein LOC284542	Hs.61504	284542		LOC284542	BF060736
241864_x_at	0.006673994	0.4619	2	2.253974498	0.504665326	Transcribed locus, weakly similar to NP_001013658.1 protein LOC387873 [Homo sapiens]	Hs.648556				AW025980
1560806_at	0.006679286	0.4619	0.765852556	5.151832338	4.354841003	hypothetical protein LOC150527	Hs.125706	150527		LOC150527	BC037249
226578_s_at	0.00671357	0.4619	-0.948705616	9.57785215	10.50628911	Dual specificity phosphatase 1	Hs.171695	1843	600714	DUSP1	AW024420	0006470 // protein amino acid dephosphorylation // inferred from electronic annotation /// 0006979 // response to oxidative stress // traceable author statement /// 0007049 // cell cycle // inferred from electronic annotation	0004726 // non-membrane spanning protein tyrosine phosphatase activity // traceable author statement /// 0005515 // protein binding // inferred from physical interaction /// 0016787 // hydrolase activity // inferred from electronic annotation /// 0017017 /
212355_at	0.006725882	0.4619	-0.190385607	9.629966436	9.851423683	KIAA0323	Hs.643552	23351		KIAA0323	AI075450
244155_x_at	0.006730691	0.4619	1.646767785	4.62252149	2.844774113	Torsin family 2, member A	Hs.444106	27433	608052	TOR2A	AW592931	0051085 // chaperone cofactor-dependent protein folding // inferred from electronic annotation	0000166 // nucleotide binding // inferred from electronic annotation /// 0005179 // hormone activity // inferred from electronic annotation /// 0005524 // ATP binding // inferred from electronic annotation /// 0017111 // nucleoside-triphosphatase activity	0005615 // extracellular space // inferred from electronic annotation /// 0005783 // endoplasmic reticulum // inferred from electronic annotation
37590_g_at	0.006734701	0.4619	0.33532624	8.692082296	8.318412272	Zinc finger protein 710 /// MRNA full length insert cDNA clone EUROIMAGE 375854 /// Dedicator of cytokinesis 4	Hs.133299	374655 /	607679	ZNF710 /// DOCK4	AL109698	0006350 // transcription // inferred from electronic annotation /// 0006355 // regulation of transcription, DNA-dependent // inferred from electronic annotation	0003677 // DNA binding // inferred from electronic annotation /// 0008270 // zinc ion binding // inferred from electronic annotation /// 0046872 // metal ion binding // inferred from electronic annotation /// 0005085 // guanyl-nucleotide exchange factor ac	0005622 // intracellular // inferred from electronic annotation /// 0005634 // nucleus // inferred from electronic annotation /// 0016020 // membrane // inferred from electronic annotation
202451_at	0.006741414	0.4619	-0.279643097	11.16430529	11.41786745	general transcription factor IIH, polypeptide 1, 62kDa	Hs.577202	2965	189972	GTF2H1	BC000365	0000079 // regulation of cyclin-dependent protein kinase activity // traceable author statement /// 0006281 // DNA repair // traceable author statement /// 0006350 // transcription // inferred from electronic annotation /// 0006355 // regulation of transcr	0008353 // RNA polymerase subunit kinase activity // traceable author statement /// 0016251 // general RNA polymerase II transcription factor activity // traceable author statement	0005634 // nucleus // inferred from electronic annotation /// 0005675 // transcription factor TFIIH complex // traceable author statement
1553007_a_at	0.006748036	0.4619	-0.746132869	4.619169437	5.340409626	odz, odd Oz/ten-m homolog 1(Drosophila)	Hs.23796	10178	300588	ODZ1	NM_014253	0006955 // immune response // traceable author statement /// 0007399 // nervous system development // traceable author statement /// 0008285 // negative regulation of cell proliferation // traceable author statement /// 0006508 // proteolysis // inferred f	0008201 // heparin binding // traceable author statement /// 0004289 // subtilase activity // inferred from electronic annotation	0005576 // extracellular region // traceable author statement /// 0016020 // membrane // inferred from electronic annotation /// 0016021 // integral to membrane // inferred from electronic annotation
210644_s_at	0.006755029	0.4619	-0.188756902	10.53156555	10.71259989	leukocyte-associated immunoglobulin-like receptor 1	Hs.572535	3903	602992	LAIR1	AF109683	0006955 // immune response // inferred from electronic annotation	0004872 // receptor activity // inferred from electronic annotation	0016020 // membrane // inferred from electronic annotation /// 0016021 // integral to membrane // inferred from electronic annotation
1558790_s_at	0.006755891	0.4619	1.787989597	4.80109146	2.770052773	chromosome 8 open reading frame 77	Hs.359978	286103		C8orf77	AI092855
1561560_at	0.0067621	0.4619	3.544320516	4.109259057	0.629824514	CDNA clone IMAGE:5288946	Hs.375804				BC033975
202786_at	0.006768743	0.4619	-0.375572391	10.37511414	10.70298263	serine threonine kinase 39 (STE20/SPS1 homolog, yeast)	Hs.276271	27347	607648	STK39	NM_013233	0006468 // protein amino acid phosphorylation // inferred from electronic annotation /// 0006468 // protein amino acid phosphorylation // non-traceable author statement /// 0006950 // response to stress // non-traceable author statement	0000166 // nucleotide binding // inferred from electronic annotation /// 0004672 // protein kinase activity // inferred from electronic annotation /// 0004702 // receptor signaling protein serine/threonine kinase activity // non-traceable author statement	0005634 // nucleus // non-traceable author statement /// 0005737 // cytoplasm // non-traceable author statement
215686_x_at	0.006795481	0.4619	0.810427756	4.200752701	3.447280413	transcription factor AP-2 beta (activating enhancer binding protein 2 beta)	Hs.33102	7021	169100 /	TFAP2B	AL031224	0006350 // transcription // inferred from electronic annotation /// 0006357 // regulation of transcription from RNA polymerase II promoter // traceable author statement /// 0007399 // nervous system development // traceable author statement /// 0045817 //	0003700 // transcription factor activity // inferred from direct assay /// 0003713 // transcription coactivator activity // traceable author statement /// 0043565 // sequence-specific DNA binding // inferred from direct assay /// 0046983 // protein dimeriz	0005634 // nucleus // --- /// 0005634 // nucleus // inferred from electronic annotation
213003_s_at	0.006798248	0.4619	-0.384884665	9.171799373	9.502753421	CCAAT/enhancer binding protein (C/EBP), delta	Hs.440829	1052	116898	CEBPD	BF061054	0006350 // transcription // inferred from electronic annotation /// 0006355 // regulation of transcription, DNA-dependent // inferred from electronic annotation /// 0006366 // transcription from RNA polymerase II promoter // traceable author statement	0003700 // transcription factor activity // inferred from electronic annotation /// 0043565 // sequence-specific DNA binding // inferred from electronic annotation /// 0046983 // protein dimerization activity // inferred from electronic annotation /// 0003	0005634 // nucleus // inferred from electronic annotation
243327_at	0.006802645	0.4619	1.965234582	4.175705429	2.458360962	Epidermal growth factor receptor (erythroblastic leukemia viral (v-erb-b) oncogene homolog, avian)	Hs.488293	1956	131550 /	EGFR	N74195	0000902 // cell morphogenesis // inferred from electronic annotation /// 0001503 // ossification // non-traceable author statement /// 0006950 // response to stress // non-traceable author statement /// 0007049 // cell cycle // inferred from electronic ann	0000166 // nucleotide binding // inferred from electronic annotation /// 0003690 // double-stranded DNA binding // non-traceable author statement /// 0004710 // MAP/ERK kinase kinase activity // non-traceable author statement /// 0004888 // transmembrane r	0005615 // extracellular space // non-traceable author statement /// 0005634 // nucleus // inferred from direct assay /// 0005737 // cytoplasm // inferred from direct assay /// 0005768 // endosome // inferred from direct assay /// 0005856 // cytoskeleton /
223668_at	0.006809348	0.4619	1.793070696	4.270657293	2.466498612	Cas-Br-M (murine) ecotropic retroviral transforming sequence c	Hs.466907	23624	608453	CBLC	AF117646	0007166 // cell surface receptor linked signal transduction // inferred from electronic annotation /// 0007242 // intracellular signaling cascade // inferred from electronic annotation /// 0006468 // protein amino acid phosphorylation // traceable author s	0005515 // protein binding // inferred from direct assay /// 0004871 // signal transducer activity // inferred from electronic annotation /// 0005509 // calcium ion binding // inferred from electronic annotation /// 0005515 // protein binding // inferred f	0005634 // nucleus // inferred from electronic annotation
225325_at	0.0068139	0.4619	-0.156324969	11.66959302	11.8276019	FLJ20160 protein	Hs.418581	54842		FLJ20160	AA133311
34449_at	0.006820602	0.4619	0.569736026	5.148762374	4.659501636	caspase 2, apoptosis-related cysteine peptidase (neural precursor cell expressed, developmentally down-regulated 2)	Hs.368982	835	600639	CASP2	U13022	0006508 // proteolysis // inferred from electronic annotation /// 0006508 // proteolysis // traceable author statement /// 0006916 // anti-apoptosis // non-traceable author statement /// 0006917 // induction of apoptosis // inferred from electronic annotat	0005515 // protein binding // inferred from electronic annotation /// 0008234 // cysteine-type peptidase activity // inferred from electronic annotation /// 0019899 // enzyme binding // inferred from sequence or structural similarity /// 0030693 // caspase	0005575 // cellular_component // --- /// 0005622 // intracellular // inferred from electronic annotation /// 0005634 // nucleus // inferred from electronic annotation
204560_at	0.006845821	0.4619	-0.270220946	7.924946883	8.197566236	FK506 binding protein 5	Hs.407190	2289	602623 /	FKBP5	NM_004117	0006457 // protein folding // traceable author statement /// 0006457 // protein folding // inferred from electronic annotation	0003755 // peptidyl-prolyl cis-trans isomerase activity // inferred from electronic annotation /// 0005515 // protein binding // inferred from physical interaction /// 0005528 // FK506 binding // traceable author statement /// 0016853 // isomerase activity	0005634 // nucleus // inferred from electronic annotation
224987_at	0.006852612	0.4619	-0.291399297	7.745302295	8.024578953	chromosome 6 open reading frame 89	Hs.433381	221477		C6orf89	BG170130			0016020 // membrane // inferred from electronic annotation /// 0016021 // integral to membrane // inferred from electronic annotation
226683_at	0.006852741	0.4619	0.188128683	12.80560808	12.60965148	Sorting nexin associated golgi protein 1	Hs.432755	112574		SNAG1	AU146771	0007154 // cell communication // inferred from electronic annotation /// 0015031 // protein transport // inferred from electronic annotation /// 0006810 // transport // inferred from electronic annotation	0005515 // protein binding // inferred from physical interaction /// 0035091 // phosphoinositide binding // inferred from electronic annotation /// 0005515 // protein binding // inferred from electronic annotation
211705_s_at	0.006858056	0.4619	0.557481764	2.93715701	2.431821967	sorbin and SH3 domain containing 1 /// sorbin and SH3 domain containing 1	Hs.38621	10580	605264	SORBS1	AF356525	0006810 // transport // inferred from electronic annotation /// 0008286 // insulin receptor signaling pathway // inferred from sequence or structural similarity /// 0015758 // glucose transport // inferred from sequence or structural similarity /// 0043149	0003779 // actin binding // traceable author statement /// 0005158 // insulin receptor binding // inferred from direct assay /// 0019901 // protein kinase binding // inferred from electronic annotation /// 0005515 // protein binding // inferred from physic	0001725 // stress fiber // inferred from sequence or structural similarity /// 0005634 // nucleus // inferred from direct assay /// 0005915 // zonula adherens // traceable author statement /// 0005924 // cell-substrate adherens junction // inferred from se
226248_s_at	0.00686042	0.4619	-0.442766805	7.008240105	7.391238605	KIAA1324	Hs.642705	57535		KIAA1324	AI565067
235587_at	0.006862582	0.4619	0.450239194	9.677215655	9.162370798	hypothetical protein LOC202781	Hs.193172	202781		LOC202781	BG400596
221747_at	0.006873387	0.4619	-0.937433076	7.402741477	8.359492023	Tensin 1 /// Tensin 1	Hs.471381	7145	600076	TNS1	AL046979	0007044 // cell-substrate junction assembly // inferred from electronic annotation /// 0007242 // intracellular signaling cascade // inferred from electronic annotation /// 0016477 // cell migration // inferred from electronic annotation	0003779 // actin binding // inferred from electronic annotation	0005856 // cytoskeleton // inferred from electronic annotation /// 0005925 // focal adhesion // inferred from electronic annotation /// 0030055 // cell-matrix junction // inferred from electronic annotation
239090_at	0.006878072	0.4619	1.173648087	4.156594749	3.132618097	Nuclear receptor subfamily 1, group D, member 2	Hs.37288	9975	602304	NR1D2	BF110321	0006350 // transcription // inferred from electronic annotation /// 0006355 // regulation of transcription, DNA-dependent // inferred from electronic annotation /// 0006355 // regulation of transcription, DNA-dependent // traceable author statement	0003700 // transcription factor activity // inferred from electronic annotation /// 0003707 // steroid hormone receptor activity // inferred from electronic annotation /// 0004879 // ligand-dependent nuclear receptor activity // inferred from electronic an	0005634 // nucleus // inferred from electronic annotation /// 0005634 // nucleus // traceable author statement
[truncated: 53,877 more rows]
