# Supplementary material for: Immune cell subsets and their gene expression profiles from human PBMC isolated by Vacutainer Cell Preparation Tube (CPT™) and standard density gradient
Source: BMC Immunol. 2015 Aug 26;16:48. doi: 10.1186/s12865-015-0113-0 (PMC4549105; doi:10.1186/s12865-015-0113-0)
Supplement: Additional file 2: Table S2. — Comparison of gene expression of CD19+ B cells separated from PBMC isolated using CPT and Ficoll. A two-group comparison with permutation analysis for differential expression was performed, as described in Methods, on the microarray data to identify differentially expressed genes between CD19+ B cells separated from CPT- and Ficoll-isolated PBMC. Probsets are ranked according to the FDR value. File format: CSV (CSV 26341 kb) [file 12865_2015_113_MOESM2_ESM.csv]

Probe_set_id	Unadjusted P-value	FDR	log2FC	Exp Group Log2 Mean	Control Group Log2 Mean	Gene.Description	Unigene	LocusLink	OMIM	Gene.Symbol	SeqDerivedFrom	GO_biological_process	GO_molecular_function	GO_cellular_component
1562865_at	7.96E-06	0.24156	0.916806064	6.773713791	5.857242785	Homo sapiens, clone IMAGE:4279626, mRNA	Hs.618454				BC024311
235323_at	8.84E-06	0.24156	-0.984971791	4.321803045	5.31040361	gb:AA418143 /DB_XREF=gi:2079944 /DB_XREF=zv97b09.r1 /CLONE=IMAGE:767705 /FEA=EST /CNT=13 /TID=Hs.156911.0 /TIER=ConsEnd /STK=0 /UG=Hs.156911 /UG_TITLE=ESTs					AA418143
1555689_at	3.34E-05	0.44699	0.42452152	8.445711047	8.025644511	CD80 molecule	Hs.838	941	112203	CD80	AY081815	0006955 // immune response // not recorded /// 0007242 // intracellular signaling cascade // non-traceable author statement /// 0007267 // cell-cell signaling // --- /// 0009967 // positive regulation of signal transduction // non-traceable author statemen	0005102 // receptor binding // not recorded /// 0015026 // coreceptor activity // non-traceable author statement /// 0016563 // transcriptional activator activity // non-traceable author statement /// 0005515 // protein binding // inferred from physical in	0005615 // extracellular space // inferred from electronic annotation /// 0005886 // plasma membrane // non-traceable author statement /// 0016021 // integral to membrane // --- /// 0016020 // membrane // inferred from electronic annotation /// 0016021 //
242068_at	4.40E-05	0.44699	0.662868035	9.565400522	8.903765608	Baculoviral IAP repeat-containing 6 (apollon)	Hs.150107	57448	605638	BIRC6	AA608834	0006512 // ubiquitin cycle // inferred from electronic annotation /// 0006915 // apoptosis // inferred from electronic annotation /// 0006916 // anti-apoptosis // traceable author statement /// 0006464 // protein modification // inferred from electronic an	0004840 // ubiquitin conjugating enzyme activity // traceable author statement /// 0004842 // ubiquitin-protein ligase activity // inferred from electronic annotation /// 0004869 // cysteine protease inhibitor activity // inferred from electronic annotatio	0005575 // cellular_component // --- /// 0005622 // intracellular // inferred from electronic annotation
212146_at	5.28E-05	0.44699	0.229368184	7.066025945	6.835361877	pleckstrin homology domain containing, family M (with RUN domain) member 2	Hs.646775	23207	609613	PLEKHM2	AB020649	0008152 // metabolism // inferred from electronic annotation	0016491 // oxidoreductase activity // inferred from electronic annotation
1556053_at	5.36E-05	0.44699	0.713424593	8.762880326	8.059124611	DnaJ (Hsp40) homolog, subfamily C, member 7	Hs.500156	7266	601964	DNAJC7	AL556987	0006457 // protein folding // traceable author statement /// 0006457 // protein folding // inferred from electronic annotation	0031072 // heat shock protein binding // inferred from electronic annotation /// 0005488 // binding // inferred from electronic annotation /// 0005515 // protein binding // inferred from electronic annotation /// 0005515 // protein binding // traceable aut
210357_s_at	5.78E-05	0.44699	-2.178337241	3.545854385	5.71846874	spermine oxidase	Hs.433337	54498		SMOX	BC000669	0006118 // electron transport // inferred from electronic annotation /// 0046208 // spermine catabolism // inferred from electronic annotation	0016491 // oxidoreductase activity // inferred from electronic annotation /// 0046592 // polyamine oxidase activity // inferred from electronic annotation
232232_s_at	7.23E-05	0.44699	-1.987060944	1.41129602	3.368251996	solute carrier family 22 (organic cation transporter), member 16	Hs.520319	85413	608276	SLC22A16	AL050350	0006810 // transport // inferred from electronic annotation /// 0007286 // spermatid development // inferred from sequence or structural similarity /// 0007286 // spermatid development // non-traceable author statement /// 0007338 // fertilization (sensu M	0005215 // transporter activity // inferred from electronic annotation /// 0015075 // ion transporter activity // non-traceable author statement /// 0015226 // carnitine transporter activity // inferred from direct assay /// 0015226 // carnitine transporte	0005886 // plasma membrane // inferred from direct assay /// 0016020 // membrane // inferred from electronic annotation /// 0016021 // integral to membrane // inferred from direct assay /// 0016021 // integral to membrane // inferred from sequence or struc
229410_at	7.36E-05	0.44699	-0.166194786	10.62188779	10.78923118	Progestagen-associated endometrial protein (placental protein 14, pregnancy-associated endometrial alpha-2-globulin, alpha uterine protein)	Hs.620596	5047	173310	PAEP	AI659219	0006810 // transport // inferred from electronic annotation /// 0007275 // development // traceable author statement	0005215 // transporter activity // inferred from electronic annotation /// 0005488 // binding // inferred from electronic annotation
231843_at	0.000106232	0.48974	-0.226697692	7.30440691	7.52717952	DEAD (Asp-Glu-Ala-Asp) box polypeptide 55	Hs.286173	57696		DDX55	AB046815		0000166 // nucleotide binding // inferred from electronic annotation /// 0003676 // nucleic acid binding // inferred from electronic annotation /// 0003723 // RNA binding // inferred from electronic annotation /// 0005524 // ATP binding // inferred from el
207899_at	0.000109338	0.48974	2.645083493	4.919323532	2.217849111	gastric inhibitory polypeptide	Hs.1454	2695	137240	GIP	NM_004123	0007165 // signal transduction // traceable author statement	0005179 // hormone activity // traceable author statement /// 0005179 // hormone activity // inferred from electronic annotation	0005576 // extracellular region // inferred from electronic annotation /// 0005615 // extracellular space // inferred from electronic annotation /// 0005625 // soluble fraction // traceable author statement
205592_at	0.000115361	0.48974	1.64385619	4.155173922	2.500076143	interleukin 8	Hs.443948	3576	146930	IL8	X77737	0001525 // angiogenesis // traceable author statement /// 0006928 // cell motility // traceable author statement /// 0006935 // chemotaxis // traceable author statement /// 0006954 // inflammatory response // traceable author statement /// 0006955 // immun	0005153 // interleukin-8 receptor binding // inferred from physical interaction /// 0005515 // protein binding // inferred from physical interaction /// 0008009 // chemokine activity // traceable author statement /// 0005452 // inorganic anion exchanger ac	0005576 // extracellular region // inferred from electronic annotation /// 0005615 // extracellular space // traceable author statement /// 0030863 // cortical cytoskeleton // inferred from direct assay /// 0016020 // membrane // inferred from electronic a
239913_at	0.000116448	0.48974	-1.455679484	2.852475136	4.298288752	solute carrier family 10 (sodium/bile acid cotransporter family), member 4	Hs.132591	201780		SLC10A4	AI421796	0006811 // ion transport // inferred from electronic annotation /// 0006814 // sodium ion transport // inferred from electronic annotation /// 0006810 // transport // inferred from electronic annotation	0008508 // bile acid:sodium symporter activity // inferred from electronic annotation /// 0015293 // symporter activity // inferred from electronic annotation /// 0031402 // sodium ion binding // inferred from electronic annotation	0016020 // membrane // inferred from electronic annotation /// 0016021 // integral to membrane // inferred from electronic annotation
218508_at	0.000144462	0.53109	0.269384364	11.50434702	11.23822003	DCP1 decapping enzyme homolog A (S. cerevisiae)	Hs.476353	55802	607010	DCP1A	NM_018403	0000184 // mRNA catabolism, nonsense-mediated decay // inferred from electronic annotation	0005515 // protein binding // inferred from physical interaction /// 0016787 // hydrolase activity // inferred from electronic annotation	0005634 // nucleus // inferred from electronic annotation
225156_at	0.000145706	0.53109	-0.063088977	10.23018279	10.29482316	elongation factor 1 homolog (S. cerevisiae)	Hs.631633	84337		ELOF1	AK001171	0006350 // transcription // inferred from electronic annotation /// 0006355 // regulation of transcription, DNA-dependent // inferred from electronic annotation /// 0006508 // proteolysis // inferred from electronic annotation /// 0000074 // regulation of	0008270 // zinc ion binding // inferred from electronic annotation /// 0046872 // metal ion binding // inferred from electronic annotation	0005634 // nucleus // inferred from electronic annotation /// 0005829 // cytosol // inferred from electronic annotation /// 0005838 // proteasome regulatory particle (sensu Eukaryota) // inferred from electronic annotation /// 0043234 // protein complex //
238534_at	0.000158023	0.53999	0.717888801	8.550348103	7.835448343	Leucine rich repeat (in FLII) interacting protein 1	Hs.471779	9208	603256	LRRFIP1	AA262583	0006350 // transcription // inferred from electronic annotation /// 0006357 // regulation of transcription from RNA polymerase II promoter // traceable author statement /// 0008150 // biological_process // --- /// 0016481 // negative regulation of transcri	0003674 // molecular_function // --- /// 0003677 // DNA binding // inferred from electronic annotation /// 0003702 // RNA polymerase II transcription factor activity // not recorded /// 0003725 // double-stranded RNA binding // traceable author statement /	0005575 // cellular_component // --- /// 0005634 // nucleus // non-traceable author statement /// 0005737 // cytoplasm // traceable author statement /// 0005856 // cytoskeleton // traceable author statement /// 0005634 // nucleus // inferred from electroni
37577_at	0.000190651	0.61277	-0.160209418	9.968973295	10.1263463	Rho GTPase activating protein 19	Hs.80305	84986		ARHGAP19	U79256	0007165 // signal transduction // inferred from electronic annotation		0005622 // intracellular // inferred from electronic annotation
216822_x_at	0.000201738	0.61277	0.97924144	4.723613495	3.71666174	gb:AL359763 /DB_XREF=gi:10045472 /FEA=DNA_1 /CNT=1 /TID=Hs.307122.0 /TIER=ConsEnd /STK=0 /UG=Hs.307122 /UG_TITLE=Human DNA sequence from clone RP11-169O17 on chromosome 13 Contains ESTs, GSSs, STSs and four CpG islands. Contains a novel protein similar to					AL359763	0006118 // electron transport // inferred from electronic annotation	0005506 // iron ion binding // inferred from electronic annotation /// 0009055 // electron carrier activity // inferred from electronic annotation /// 0020037 // heme binding // inferred from electronic annotation
223374_s_at	0.000230239	0.65083	-0.397416577	6.218626979	6.627835194	beta-1,3-N-acetylgalactosaminyltransferase 1 (globoside blood group)	Hs.418062	8706	111400 /	B3GALNT1	AF154848	0006486 // protein amino acid glycosylation // traceable author statement /// 0009312 // oligosaccharide biosynthesis // inferred from electronic annotation /// 0006486 // protein amino acid glycosylation // inferred from electronic annotation	0000287 // magnesium ion binding // inferred from electronic annotation /// 0008378 // galactosyltransferase activity // inferred from electronic annotation /// 0008499 // UDP-galactose:beta-N-acetylglucosamine beta-1,3-galactosyltransferase activity // tr	0005615 // extracellular space // inferred from electronic annotation /// 0016020 // membrane // inferred from electronic annotation /// 0016021 // integral to membrane // inferred from electronic annotation
227099_s_at	0.000245865	0.65083	-1.76031434	6.274033332	8.033033053	hypothetical LOC387763	Hs.530443	387763		LOC387763	AW276078
1559128_at	0.000252592	0.65083	-1.551642428	2.891750462	4.474164838	hydroxysteroid dehydrogenase like 2	Hs.59486	84263		HSDL2	BM014995	0008152 // metabolism // inferred from electronic annotation	0005498 // sterol carrier activity // inferred from electronic annotation /// 0016491 // oxidoreductase activity // inferred from electronic annotation
205921_s_at	0.000312116	0.65083	0.431950882	7.221269472	6.774471752	solute carrier family 6 (neurotransmitter transporter, taurine), member 6	Hs.529488	6533	186854	SLC6A6	U16120	0006520 // amino acid metabolism // traceable author statement /// 0006836 // neurotransmitter transport // inferred from electronic annotation /// 0006810 // transport // inferred from electronic annotation /// 0006810 // transport // traceable author sta	0005369 // taurine:sodium symporter activity // inferred from electronic annotation /// 0005369 // taurine:sodium symporter activity // traceable author statement /// 0015293 // symporter activity // inferred from electronic annotation /// 0005328 // neuro	0005887 // integral to plasma membrane // inferred from electronic annotation /// 0016020 // membrane // inferred from electronic annotation /// 0016021 // integral to membrane // inferred from electronic annotation /// 0016021 // integral to membrane // t
1569521_s_at	0.000320278	0.65083	0.528409361	7.526020303	7.015555728	Leukocyte-derived arginine aminopeptidase	Hs.591249	64167	609497	LRAP	BC019347	0006508 // proteolysis // inferred from electronic annotation /// 0008217 // blood pressure regulation // traceable author statement /// 0019885 // antigen processing and presentation of endogenous peptide antigen via MHC class I // traceable author statem	0004177 // aminopeptidase activity // inferred from direct assay /// 0004179 // membrane alanyl aminopeptidase activity // inferred from electronic annotation /// 0008237 // metallopeptidase activity // inferred from direct assay /// 0008270 // zinc ion bi	0005788 // endoplasmic reticulum lumen // traceable author statement
217359_s_at	0.000323769	0.65083	2.408084739	2.983365031	0.614393297	neural cell adhesion molecule 1	Hs.503878	4684	116930	NCAM1	M22094	0007155 // cell adhesion // inferred from electronic annotation /// 0007155 // cell adhesion // non-traceable author statement /// 0007267 // cell-cell signaling // not recorded /// 0007268 // synaptic transmission // not recorded	0005515 // protein binding // inferred from electronic annotation /// 0048503 // GPI anchor binding // inferred from electronic annotation	0005886 // plasma membrane // traceable author statement /// 0016020 // membrane // inferred from electronic annotation /// 0016021 // integral to membrane // inferred from electronic annotation /// 0016021 // integral to membrane // traceable author state
1558897_at	0.00037402	0.65083	1.331843564	4.107604201	2.726828684	hypothetical protein LOC126520	Hs.195352	126520		LOC126520	AK054808	0006468 // protein amino acid phosphorylation // inferred from electronic annotation	0004672 // protein kinase activity // inferred from electronic annotation /// 0005524 // ATP binding // inferred from electronic annotation
229745_x_at	0.000377879	0.65083	0.495425331	5.954513162	5.476903213	Dapper, antagonist of beta-catenin, homolog 3 (Xenopus laevis)	Hs.515490	147906		DACT3	AI468629
241656_at	0.000406829	0.65083	2.584962501	3.813147112	1.22035516	Hypothetical protein LOC643542	Hs.427229	643542		LOC643542	AI820960
230364_at	0.000440137	0.65083	0.606426547	9.44172186	8.839111087	choline phosphotransferase 1	Hs.293077	56994		CHPT1	BF940025	0001558 // regulation of cell growth // inferred from sequence or structural similarity /// 0001558 // regulation of cell growth // non-traceable author statement /// 0006657 // CDP-choline pathway // inferred from sequence or structural similarity /// 000	0004142 // diacylglycerol cholinephosphotransferase activity // inferred from electronic annotation /// 0004142 // diacylglycerol cholinephosphotransferase activity // inferred from expression pattern /// 0004142 // diacylglycerol cholinephosphotransferase	0005792 // microsome // inferred from sequence or structural similarity /// 0005792 // microsome // non-traceable author statement /// 0016020 // membrane // inferred from sequence or structural similarity /// 0016020 // membrane // non-traceable author st
219580_s_at	0.000449194	0.65083	-1.556011127	4.107432955	5.647496909	transmembrane channel-like 5	Hs.115838	79838		TMC5	NM_024780			0016021 // integral to membrane // inferred from electronic annotation
222035_s_at	0.00045307	0.65083	0.233550597	12.19336193	11.95740466	poly(A) polymerase alpha	Hs.253726	10914	605553	PAPOLA	AI984479	0006350 // transcription // inferred from electronic annotation /// 0006378 // mRNA polyadenylation // non-traceable author statement /// 0006397 // mRNA processing // inferred from electronic annotation /// 0043631 // RNA polyadenylation // inferred from	0003723 // RNA binding // non-traceable author statement /// 0004652 // polynucleotide adenylyltransferase activity // inferred from electronic annotation /// 0016740 // transferase activity // inferred from electronic annotation /// 0003723 // RNA binding	0005634 // nucleus // traceable author statement /// 0005737 // cytoplasm // traceable author statement /// 0005634 // nucleus // inferred from electronic annotation
208527_x_at	0.000456008	0.65083	0.383366133	9.866921407	9.496447728	histone cluster 1, H2be	Hs.534369	8344	602805	HIST1H2BE	NM_003523	0006334 // nucleosome assembly // inferred from electronic annotation /// 0007001 // chromosome organization and biogenesis (sensu Eukaryota) // inferred from electronic annotation /// 0042742 // defense response to bacterium // inferred from electronic an	0003677 // DNA binding // inferred from electronic annotation /// 0003677 // DNA binding // non-traceable author statement	0000786 // nucleosome // inferred from electronic annotation /// 0005634 // nucleus // inferred from electronic annotation /// 0005694 // chromosome // inferred from electronic annotation /// 0000786 // nucleosome // non-traceable author statement
244307_s_at	0.000460311	0.65083	-0.850552611	5.240582011	6.128897207	gb:BF514096 /DB_XREF=gi:11599275 /DB_XREF=UI-H-BW1-amw-d-03-0-UI.s1 /CLONE=IMAGE:3071284 /FEA=EST /CNT=3 /TID=Hs.134314.1 /TIER=ConsEnd /STK=3 /UG=Hs.134314 /UG_TITLE=ESTs					BF514096
231658_x_at	0.000464176	0.65083	1.0541921	5.548017891	4.479604647	similar to ribosomal protein L36	Hs.650475	651600		LOC651600	BG151154
237018_at	0.000476127	0.65083	0.386410835	9.626201172	9.242919743	A kinase (PRKA) anchor protein 13	Hs.459211	11214	604686	AKAP13	AI051967	0007242 // intracellular signaling cascade // inferred from electronic annotation /// 0008150 // biological_process // --- /// 0035023 // regulation of Rho protein signal transduction // inferred from electronic annotation	0004691 // cAMP-dependent protein kinase activity // non-traceable author statement /// 0004871 // signal transducer activity // traceable author statement /// 0004872 // receptor activity // inferred from electronic annotation /// 0005085 // guanyl-nucleo	0005575 // cellular_component // --- /// 0005622 // intracellular // inferred from electronic annotation /// 0005624 // membrane fraction // traceable author statement
1553131_a_at	0.000476991	0.65083	-0.373458396	2.39614683	2.769238465	GATA binding protein 4	Hs.243987	2626	600576 /	GATA4	D78260	0001701 // embryonic development (sensu Mammalia) // inferred from electronic annotation /// 0006350 // transcription // inferred from electronic annotation /// 0006350 // transcription // non-traceable author statement /// 0006355 // regulation of transcr	0003677 // DNA binding // inferred from electronic annotation /// 0003700 // transcription factor activity // inferred from electronic annotation /// 0003700 // transcription factor activity // non-traceable author statement /// 0003702 // RNA polymerase I	0005634 // nucleus // inferred from electronic annotation /// 0005634 // nucleus // non-traceable author statement
236296_x_at	0.000482038	0.65083	-1.342186934	3.177593529	4.520215951	chromosome 8 open reading frame 58	Hs.553539	541565		C8orf58	AW295176
1567105_at	0.000489481	0.65083	0.156582654	9.194320798	9.044149062	gb:AF362887.1 /DB_XREF=gi:14010353 /TID=Hs2.438676.1 /CNT=1 /FEA=mRNA /TIER=ConsEnd /STK=0 /LL=7170 /UG_GENE=TPM3 /UG=Hs.438676 /UG_TITLE=tropomyosin 3 /DEF=Homo sapiens tropomyosin 4-anaplastic lymphoma kinase fusion protein minor isoform mRNA, partial cd					AF362887
211726_s_at	0.000523334	0.65083	-2.099535674	1.485426827	3.599274539	flavin containing monooxygenase 2 (non-functional) /// flavin containing monooxygenase 2 (non-functional)	Hs.144912	2327	603955	FMO2	BC005894	0006118 // electron transport // inferred from electronic annotation /// 0006800 // oxygen and reactive oxygen species metabolism // inferred from electronic annotation	0000287 // magnesium ion binding // inferred from electronic annotation /// 0004497 // monooxygenase activity // inferred from electronic annotation /// 0004497 // monooxygenase activity // traceable author statement /// 0004499 // dimethylaniline monooxyg	0005615 // extracellular space // inferred from electronic annotation /// 0005783 // endoplasmic reticulum // inferred from electronic annotation /// 0005792 // microsome // inferred from electronic annotation /// 0016020 // membrane // inferred from elect
211389_x_at	0.000526222	0.65083	-1.716207034	2.125939284	3.794684349	killer cell immunoglobulin-like receptor, three domains, long cytoplasmic tail, 1	Hs.651287	3811	604946 /	KIR3DL1	U73396	0006955 // immune response // inferred from sequence or structural similarity /// 0006955 // immune response // non-traceable author statement /// 0030101 // natural killer cell activation // non-traceable author statement /// 0006968 // cellular defense r	0004872 // receptor activity // inferred from electronic annotation /// 0004872 // receptor activity // inferred from sequence or structural similarity /// 0030109 // HLA-B specific inhibitory MHC class I receptor activity // inferred from sequence or stru	0005887 // integral to plasma membrane // non-traceable author statement /// 0016020 // membrane // inferred from electronic annotation /// 0016021 // integral to membrane // inferred from sequence or structural similarity /// 0016021 // integral to membra
240221_at	0.000549218	0.65083	1.081273467	8.036455223	6.90353096	Casein kinase 1, alpha 1	Hs.529862	1452	600505	CSNK1A1	AV704610	0006468 // protein amino acid phosphorylation // inferred from electronic annotation /// 0006468 // protein amino acid phosphorylation // traceable author statement /// 0016055 // Wnt receptor signaling pathway // inferred from electronic annotation /// 00	0000166 // nucleotide binding // inferred from electronic annotation /// 0004674 // protein serine/threonine kinase activity // inferred from electronic annotation /// 0004681 // casein kinase I activity // traceable author statement /// 0005524 // ATP bin
219553_at	0.000563431	0.65083	0.30108131	8.636966605	8.336799283	non-metastatic cells 7, protein expressed in (nucleoside-diphosphate kinase)	Hs.651246	29922		NME7	NM_013330	0006183 // GTP biosynthesis // inferred from electronic annotation /// 0006228 // UTP biosynthesis // inferred from electronic annotation /// 0006241 // CTP biosynthesis // inferred from electronic annotation /// 0009117 // nucleotide metabolism // inferre	0000166 // nucleotide binding // inferred from electronic annotation /// 0000287 // magnesium ion binding // inferred from electronic annotation /// 0004550 // nucleoside diphosphate kinase activity // inferred from electronic annotation /// 0005524 // ATP
235686_at	0.000593378	0.65083	0.38148	6.791920157	6.426918314	hypothetical protein FLJ37953	Hs.204619	129450		FLJ37953	BF108661
243363_at	0.00059609	0.65083	-2.243925583	1.870646522	4.048285257	hypothetical protein LOC641518	Hs.535760	641518		LOC641518	AA992805
242909_at	0.000604298	0.65083	-1.321928095	1.312259752	2.687870265	Transcribed locus	Hs.633921				AI802969
244697_at	0.000623057	0.65083	0.884251981	8.886948069	8.035176604	Zinc finger and BTB domain containing 16	Hs.591945	7704	176797	ZBTB16	AI833064	0001501 // skeletal development // inferred from electronic annotation /// 0001823 // mesonephros development // inferred from sequence or structural similarity /// 0006915 // apoptosis // non-traceable author statement /// 0007417 // central nervous syste	0003677 // DNA binding // non-traceable author statement /// 0008270 // zinc ion binding // inferred from electronic annotation /// 0016566 // specific transcriptional repressor activity // inferred from direct assay /// 0042803 // protein homodimerization	0005622 // intracellular // inferred from electronic annotation /// 0005634 // nucleus // inferred from direct assay /// 0016607 // nuclear speck // inferred from direct assay /// 0017053 // transcriptional repressor complex // inferred from direct assay /
211352_s_at	0.000668169	0.65083	-0.261563303	10.47055698	10.72094289	nuclear receptor coactivator 3	Hs.651211	8202	601937	NCOA3	U80737	0007165 // signal transduction // inferred from electronic annotation /// 0030521 // androgen receptor signaling pathway // non-traceable author statement /// 0045893 // positive regulation of transcription, DNA-dependent // non-traceable author statement	0003713 // transcription coactivator activity // non-traceable author statement /// 0004402 // histone acetyltransferase activity // traceable author statement /// 0004871 // signal transducer activity // inferred from electronic annotation /// 0005515 //	0005634 // nucleus // non-traceable author statement /// 0005634 // nucleus // inferred from electronic annotation
216362_at	0.000673942	0.65083	-0.489347197	6.809479837	7.324069735	gb:AJ251844.1 /DB_XREF=gi:9368433 /GEN=MOZCBP /FEA=mRNA /CNT=1 /TID=Hs.283860.0 /TIER=ConsEnd /STK=0 /UG=Hs.283860 /DEF=Homo sapiens partial mRNA for MOZCBP chimeric transcript type II. /PROD=MOZCBP					AJ251844
231071_at	0.000679986	0.65083	1.186218809	5.787814232	4.649060106	Transcribed locus, strongly similar to XP_531135.1 hypothetical protein XP_531135 [Pan troglodytes]	Hs.163027				AI685845
203173_s_at	0.000696492	0.65083	0.142825164	9.711546851	9.575748916	esophageal cancer associated protein	Hs.300404	57020		MGC16824	AW080196
223156_at	0.000697531	0.65083	0.041203578	10.47896332	10.43777074	mitochondrial ribosomal protein S23	Hs.5836	51649		MRPS23	BC000242	0006810 // transport // inferred from electronic annotation	0005488 // binding // inferred from electronic annotation	0005739 // mitochondrion // inferred from electronic annotation /// 0005743 // mitochondrial inner membrane // inferred from electronic annotation /// 0030529 // ribonucleoprotein complex // inferred from electronic annotation
1564690_at	0.000701165	0.65083	2.807354922	3.311442593	0.644775926	CDNA clone IMAGE:4280848	Hs.617344				BC022435
209344_at	0.000705632	0.65083	-0.233980396	11.50696703	11.73051364	tropomyosin 4	Hs.631618	7171	600317	TPM4	BC002827	0006928 // cell motility // traceable author statement	0003779 // actin binding // inferred from electronic annotation /// 0008307 // structural constituent of muscle // traceable author statement	0005856 // cytoskeleton // traceable author statement /// 0005862 // muscle thin filament tropomyosin // traceable author statement /// 0005856 // cytoskeleton // inferred from electronic annotation
217695_x_at	0.000716443	0.65083	0.505020436	9.070310886	8.590927684	Pellino homolog 1 (Drosophila)	Hs.7886	57162		PELI1	BF942161
240853_at	0.000747651	0.65083	0.782289585	5.621451814	4.86079845	gb:BF224109 /DB_XREF=gi:11131344 /DB_XREF=7q83h11.x1 /CLONE=IMAGE:3705092 /FEA=EST /CNT=5 /TID=Hs.283448.0 /TIER=ConsEnd /STK=4 /UG=Hs.283448 /UG_TITLE=ESTs					BF224109
219352_at	0.000776938	0.65083	-0.371270695	8.960860589	9.314257903	hect domain and RLD 6	Hs.529317	55008	609249	HERC6	NM_017912	0006512 // ubiquitin cycle // inferred from electronic annotation /// 0006464 // protein modification // inferred from electronic annotation	0004842 // ubiquitin-protein ligase activity // inferred from electronic annotation	0005622 // intracellular // inferred from electronic annotation
238089_at	0.000785796	0.65083	0.296584629	8.010850523	7.716293992	mannosidase, alpha, class 2C, member 1	Hs.598731	4123	154580	MAN2C1	AA460970	0005975 // carbohydrate metabolism // inferred from electronic annotation /// 0006013 // mannose metabolism // inferred from electronic annotation /// 0008152 // metabolism // inferred from electronic annotation	0004559 // alpha-mannosidase activity // inferred from electronic annotation /// 0016798 // hydrolase activity, acting on glycosyl bonds // inferred from electronic annotation
232078_at	0.00082093	0.65083	0.5360529	1.461349936	0.892690635	poliovirus receptor-related 2 (herpesvirus entry mediator B)		5819	600798	PVRL2	BE867789	0007155 // cell adhesion // inferred from electronic annotation /// 0007156 // homophilic cell adhesion // inferred from sequence or structural similarity	0005515 // protein binding // inferred from electronic annotation /// 0015026 // coreceptor activity // traceable author statement /// 0042803 // protein homodimerization activity // inferred from sequence or structural similarity /// 0004872 // receptor a	0005615 // extracellular space // inferred from electronic annotation /// 0005886 // plasma membrane // traceable author statement /// 0005911 // intercellular junction // inferred from electronic annotation /// 0016021 // integral to membrane // inferred
219373_at	0.000837838	0.65083	-0.435671552	7.141205941	7.556192957	dolichyl-phosphate mannosyltransferase polypeptide 3	Hs.110477	54344	605951	DPM3	NM_018973	0005975 // carbohydrate metabolism // non-traceable author statement /// 0006506 // GPI anchor biosynthesis // traceable author statement /// 0018406 // protein amino acid C-linked glycosylation via 2'-alpha-mannosyl-L-tryptophan // traceable author statem	0005515 // protein binding // inferred from physical interaction /// 0016757 // transferase activity, transferring glycosyl groups // inferred from electronic annotation /// 0016740 // transferase activity // inferred from electronic annotation	0005783 // endoplasmic reticulum // inferred from electronic annotation /// 0005789 // endoplasmic reticulum membrane // traceable author statement /// 0016020 // membrane // inferred from electronic annotation /// 0016021 // integral to membrane // inferr
241820_at	0.000844317	0.65083	0.765136267	6.94599194	6.134422818	RAP1 interacting factor homolog (yeast)	Hs.536537	55183	608952	RIF1	BF666241	0006974 // response to DNA damage stimulus // inferred from electronic annotation /// 0007049 // cell cycle // inferred from electronic annotation	0005524 // ATP binding // inferred from electronic annotation /// 0016887 // ATPase activity // inferred from electronic annotation	0000781 // chromosome, telomeric region // inferred from electronic annotation /// 0005634 // nucleus // inferred from electronic annotation /// 0005694 // chromosome // inferred from electronic annotation
215734_at	0.000866246	0.65083	0.839372743	5.47271621	4.675863458	chromosome 19 open reading frame 36	Hs.424049	113177		C19orf36	AW182303
223515_s_at	0.000886686	0.65083	0.195630026	6.828328877	6.62877427	coenzyme Q3 homolog, methyltransferase (S. cerevisiae)	Hs.299208	51805	605196	COQ3	AL136726	0006071 // glycerol metabolism // inferred from genetic interaction /// 0006744 // ubiquinone biosynthesis // inferred from genetic interaction /// 0006744 // ubiquinone biosynthesis // inferred from electronic annotation	0004395 // hexaprenyldihydroxybenzoate methyltransferase activity // inferred from electronic annotation /// 0008171 // O-methyltransferase activity // traceable author statement /// 0008425 // 2-polyprenyl-6-methoxy-1,4-benzoquinone methyltransferase acti	0005739 // mitochondrion // --- /// 0005739 // mitochondrion // inferred from electronic annotation
228683_s_at	0.00089539	0.65083	1.662965013	3.740853356	2.023463109	potassium channel tetramerisation domain containing 15	Hs.221873	79047		KCTD15	AI925361	0006813 // potassium ion transport // inferred from electronic annotation	0005249 // voltage-gated potassium channel activity // inferred from electronic annotation /// 0005515 // protein binding // inferred from electronic annotation	0008076 // voltage-gated potassium channel complex // inferred from electronic annotation /// 0016020 // membrane // inferred from electronic annotation
232809_s_at	0.000895992	0.65083	0.831622812	9.069011185	8.256622237	Fms-related tyrosine kinase 1 (vascular endothelial growth factor/vascular permeability factor receptor)	Hs.507621	2321	165070	FLT1	AK026896	0001569 // patterning of blood vessels // inferred from electronic annotation /// 0006468 // protein amino acid phosphorylation // inferred from electronic annotation /// 0007169 // transmembrane receptor protein tyrosine kinase signaling pathway // tracea	0000166 // nucleotide binding // inferred from electronic annotation /// 0004674 // protein serine/threonine kinase activity // inferred from electronic annotation /// 0004872 // receptor activity // traceable author statement /// 0005021 // vascular endot	0005615 // extracellular space // traceable author statement /// 0005887 // integral to plasma membrane // traceable author statement /// 0016020 // membrane // inferred from electronic annotation /// 0005615 // extracellular space // inferred from electro
217596_at	0.000905082	0.65083	0.46571417	10.3971685	9.955589974	UPF3 regulator of nonsense transcripts homolog A (yeast)	Hs.533855	65110	605530	UPF3A	AA649851	0000184 // mRNA catabolism, nonsense-mediated decay // non-traceable author statement /// 0006810 // transport // inferred from electronic annotation /// 0051028 // mRNA transport // inferred from electronic annotation /// 0000184 // mRNA catabolism, nonse	0000166 // nucleotide binding // inferred from electronic annotation /// 0003723 // RNA binding // inferred from electronic annotation /// 0005487 // nucleocytoplasmic transporter activity // non-traceable author statement /// 0005515 // protein binding //	0005634 // nucleus // non-traceable author statement /// 0005737 // cytoplasm // non-traceable author statement /// 0005634 // nucleus // inferred from electronic annotation
212096_s_at	0.000915293	0.65083	-0.873169978	4.622892759	5.446691802	mitochondrial tumor suppressor 1	Hs.7946	57509	609589	MTUS1	AL096842		0004872 // receptor activity // inferred from electronic annotation
233405_at	0.000934831	0.65083	0.443807738	7.997709407	7.576058217	FIP1 like 1 (S. cerevisiae)	Hs.518760	81608	607686	FIP1L1	AU155384	0006397 // mRNA processing // inferred from electronic annotation	0003723 // RNA binding // inferred from electronic annotation	0005634 // nucleus // inferred from electronic annotation
205340_at	0.000934925	0.65083	-0.506231581	10.96730078	11.45424576	zinc finger and BTB domain containing 24	Hs.409876	9841		ZBTB24	NM_014797	0006350 // transcription // inferred from electronic annotation /// 0006355 // regulation of transcription, DNA-dependent // inferred from electronic annotation	0003700 // transcription factor activity // inferred from electronic annotation /// 0005515 // protein binding // inferred from electronic annotation /// 0008270 // zinc ion binding // inferred from electronic annotation /// 0046872 // metal ion binding //	0005622 // intracellular // inferred from electronic annotation /// 0005634 // nucleus // inferred from electronic annotation
232211_at	0.000935176	0.65083	-1.237039197	2.42609406	3.59535894	protein phosphatase 1, regulatory (inhibitor) subunit 3F	Hs.433652	89801		PPP1R3F	AF235097			0016020 // membrane // inferred from electronic annotation /// 0016021 // integral to membrane // inferred from electronic annotation
233068_at	0.00093814	0.65083	0.470955531	11.19128761	10.73067215	CDNA FLJ13202 fis, clone NT2RP3004503	Hs.634293				AK023264
1559630_at	0.000938155	0.65083	0.317291685	4.623135486	4.285647895	Discs, large (Drosophila) homolog-associated protein 3	Hs.436393	58512		DLGAP3	R24798	0007267 // cell-cell signaling // inferred from electronic annotation		0016020 // membrane // inferred from electronic annotation /// 0045202 // synapse // inferred from electronic annotation
219686_at	0.000944945	0.65083	-0.87036472	4.605644147	5.495921409	serine/threonine kinase 32B	Hs.133062	55351		STK32B	NM_018401	0006468 // protein amino acid phosphorylation // inferred from electronic annotation	0000166 // nucleotide binding // inferred from electronic annotation /// 0000287 // magnesium ion binding // inferred from electronic annotation /// 0004674 // protein serine/threonine kinase activity // inferred from electronic annotation /// 0004713 // p
202882_x_at	0.000946376	0.65083	0.165163396	11.05073305	10.88954399	nucleolar protein 7, 27kDa	Hs.643500	51406		NOL7	NM_016167			0005634 // nucleus // inferred from electronic annotation
202260_s_at	0.000966051	0.65083	-1.461049897	2.933443491	4.464601791	syntaxin binding protein 1	Hs.288229	6812	602926	STXBP1	NM_003165	0006904 // vesicle docking during exocytosis // inferred from electronic annotation /// 0015031 // protein transport // inferred from electronic annotation /// 0016192 // vesicle-mediated transport // inferred from electronic annotation /// 0006810 // tran
240282_at	0.000974334	0.65083	0.340599126	9.874505901	9.512261401	WD repeat domain 1	Hs.128548	9948	604734	WDR1	AW770902	0007605 // sensory perception of sound // traceable author statement	0003779 // actin binding // inferred from electronic annotation /// 0005515 // protein binding // traceable author statement	0005856 // cytoskeleton // inferred from electronic annotation
1569159_at	0.000981613	0.65083	-0.825125783	4.486254722	5.310790054	gb:BC033138.1 /DB_XREF=gi:23138755 /TID=Hs2.407465.1 /CNT=6 /FEA=mRNA /TIER=ConsEnd /STK=0 /UG=Hs.407465 /UG_TITLE=Homo sapiens, clone IMAGE:3638203, mRNA /DEF=Homo sapiens, clone IMAGE:3638203, mRNA.					BC033138
229161_at	0.000981922	0.65083	-0.317970081	4.794446688	5.11408435	IQ motif containing G	Hs.591675	84223		IQCG	BF055127
1566831_at	0.00098574	0.65083	2.893084796	3.980480294	1.25768229	hypothetical protein LOC283104	Hs.632156	283104		LOC283104	AK098060
1552293_at	0.001009544	0.65083	-1.036836768	3.799666716	4.776826564	hypothetical protein MGC42090	Hs.487670	256130		MGC42090	NM_152774
1561087_at	0.001011134	0.65083	-0.440572591	1.085066189	1.51552861	CDNA clone IMAGE:4838157	Hs.572187				BC040314
241185_at	0.001015319	0.65083	-1.874469118	2.796958002	4.71164334	SUMO1 activating enzyme subunit 1	Hs.515500	10055		SAE1	N39535	0016567 // protein ubiquitination // inferred from sequence or structural similarity /// 0016567 // protein ubiquitination // traceable author statement /// 0006464 // protein modification // inferred from electronic annotation /// 0006512 // ubiquitin cyc	0004839 // ubiquitin activating enzyme activity // inferred from sequence or structural similarity /// 0004839 // ubiquitin activating enzyme activity // traceable author statement /// 0008022 // protein C-terminus binding // inferred from direct assay ///	0005634 // nucleus // inferred from sequence or structural similarity /// 0005634 // nucleus // non-traceable author statement /// 0005634 // nucleus // inferred from electronic annotation
204039_at	0.001031312	0.65083	-0.918742308	5.65135618	6.541485666	CCAAT/enhancer binding protein (C/EBP), alpha	Hs.76171	1050	116897 /	CEBPA	NM_004364	0006091 // generation of precursor metabolites and energy // traceable author statement /// 0006350 // transcription // inferred from direct assay /// 0006350 // transcription // non-traceable author statement /// 0006355 // regulation of transcription, DN	0003705 // RNA polymerase II transcription factor activity, enhancer binding // non-traceable author statement /// 0008134 // transcription factor binding // inferred from physical interaction /// 0043565 // sequence-specific DNA binding // inferred from e	0005634 // nucleus // non-traceable author statement /// 0005634 // nucleus // inferred from electronic annotation
231685_at	0.001042788	0.65083	-1.681177816	2.501073836	4.298422466	SRY (sex determining region Y)-box 5	Hs.585572	6660	604975	SOX5	AV647958	0006350 // transcription // inferred from electronic annotation /// 0006355 // regulation of transcription, DNA-dependent // inferred from electronic annotation /// 0006366 // transcription from RNA polymerase II promoter // traceable author statement ///	0003700 // transcription factor activity // traceable author statement /// 0003677 // DNA binding // inferred from electronic annotation /// 0005026 // transforming growth factor beta receptor activity, type II // traceable author statement	0005634 // nucleus // inferred from electronic annotation
221284_s_at	0.00104914	0.65083	-1.849175098	2.723842369	4.700260196	v-src sarcoma (Schmidt-Ruppin A-2) viral oncogene homolog (avian)	Hs.195659	6714	190090	SRC	NM_005417	0006468 // protein amino acid phosphorylation // inferred from electronic annotation /// 0007172 // signal complex formation // traceable author statement /// 0007243 // protein kinase cascade // traceable author statement /// 0007242 // intracellular sign	0000166 // nucleotide binding // inferred from electronic annotation /// 0004713 // protein-tyrosine kinase activity // inferred from electronic annotation /// 0004713 // protein-tyrosine kinase activity // traceable author statement /// 0005070 // SH3/SH2
228174_at	0.00106379	0.65083	0.297400188	10.85847135	10.57249571	Golgi autoantigen, golgin subfamily a, 1	Hs.133469	2800	602502	GOLGA1	AI832363			0005794 // Golgi apparatus // inferred from electronic annotation /// 0005794 // Golgi apparatus // traceable author statement
244859_at	0.001114168	0.65083	-0.439699554	6.349493475	6.780097324	Phosphodiesterase 4D interacting protein (myomegalin)	Hs.584841	9659	608117	PDE4DIP	R44149	0006412 // protein biosynthesis // inferred from electronic annotation /// 0007010 // cytoskeleton organization and biogenesis // inferred from electronic annotation /// 0030036 // actin cytoskeleton organization and biogenesis // inferred from electronic	0003735 // structural constituent of ribosome // inferred from electronic annotation /// 0003779 // actin binding // inferred from electronic annotation /// 0008270 // zinc ion binding // inferred from electronic annotation	0005622 // intracellular // inferred from electronic annotation /// 0005840 // ribosome // inferred from electronic annotation /// 0015629 // actin cytoskeleton // inferred from electronic annotation
235184_at	0.001136002	0.65083	0.295249031	6.468878118	6.188745145	AE binding protein 2	Hs.126497	121536		AEBP2	AI580966		0003676 // nucleic acid binding // inferred from electronic annotation /// 0008270 // zinc ion binding // inferred from electronic annotation /// 0046872 // metal ion binding // inferred from electronic annotation	0005622 // intracellular // inferred from electronic annotation
201078_at	0.001140726	0.65083	-0.325397326	11.16422873	11.47122227	transmembrane 9 superfamily member 2	Hs.130413	9375	604678	TM9SF2	NM_004800	0006810 // transport // traceable author statement /// 0006810 // transport // inferred from electronic annotation	0005215 // transporter activity // inferred from electronic annotation	0005615 // extracellular space // inferred from electronic annotation /// 0005768 // endosome // traceable author statement /// 0005887 // integral to plasma membrane // traceable author statement /// 0016020 // membrane // inferred from electronic annotat
1568763_s_at	0.001154671	0.65083	0.308556673	10.54081122	10.24279266	programmed cell death 6 /// programmed cell death protein 6-like	Hs.50823	10016 //	601057	PDCD6 /// LOC728613	BC020552	0006915 // apoptosis // inferred from electronic annotation /// 0008624 // induction of apoptosis by extracellular signals // traceable author statement /// 0006355 // regulation of transcription, DNA-dependent // inferred from electronic annotation /// 00	0005509 // calcium ion binding // inferred from electronic annotation /// 0004871 // signal transducer activity // inferred from electronic annotation /// 0030528 // transcription regulator activity // inferred from electronic annotation	0005634 // nucleus // inferred from electronic annotation
231066_s_at	0.001155092	0.65083	-3.181329765	1.708990952	4.738513326	Chloride channel 4	Hs.495674	1183	302910	CLCN4	AI146752	0006811 // ion transport // inferred from electronic annotation /// 0006821 // chloride transport // inferred from direct assay /// 0006810 // transport // inferred from electronic annotation /// 0006821 // chloride transport // inferred from electronic an	0005247 // voltage-gated chloride channel activity // traceable author statement /// 0031404 // chloride ion binding // inferred from electronic annotation /// 0005254 // chloride channel activity // inferred from direct assay /// 0005216 // ion channel ac	0005624 // membrane fraction // not recorded /// 0005887 // integral to plasma membrane // not recorded /// 0016020 // membrane // inferred from electronic annotation /// 0016021 // integral to membrane // inferred from electronic annotation
212163_at	0.001168182	0.65083	-0.280675235	10.63027374	10.92189128	kinase D-interacting substance of 220 kDa	Hs.9873	57498		KIDINS220	AB033076	0015977 // carbon utilization by fixation of carbon dioxide // inferred from electronic annotation	0016984 // ribulose-bisphosphate carboxylase activity // inferred from electronic annotation	0009573 // ribulose bisphosphate carboxylase complex (sensu Magnoliophyta) // inferred from electronic annotation
223846_at	0.001183603	0.65083	0.664357576	7.704043253	7.073890775	5-azacytidine induced 2	Hs.444724	64343	609916	AZI2	BC001139
1567248_at	0.001186056	0.65083	-2.440572591	1.012519312	3.350918502	olfactory receptor, family 9, subfamily A, member 1 pseudogene	Hs.544835	26495		OR9A1P	X64982
210172_at	0.001193584	0.65083	0.664599754	9.831692111	9.195131052	splicing factor 1	Hs.502829	7536	601516	SF1	D26121	0000245 // spliceosome assembly // non-traceable author statement /// 0000389 // nuclear mRNA 3'-splice site recognition // traceable author statement /// 0006350 // transcription // inferred from electronic annotation /// 0006355 // regulation of transcri	0003702 // RNA polymerase II transcription factor activity // traceable author statement /// 0003714 // transcription corepressor activity // traceable author statement /// 0003723 // RNA binding // traceable author statement /// 0008270 // zinc ion bindin	0005634 // nucleus // non-traceable author statement /// 0005681 // spliceosome complex // inferred from direct assay /// 0005840 // ribosome // non-traceable author statement /// 0005634 // nucleus // inferred from electronic annotation /// 0005681 // spl
234338_s_at	0.001194186	0.65083	-0.481532911	2.293476134	2.808687811	zinc finger and BTB domain containing 47	Hs.409561	92999		ZBTB47	AL133062	0006350 // transcription // inferred from electronic annotation /// 0006355 // regulation of transcription, DNA-dependent // inferred from electronic annotation	0003677 // DNA binding // inferred from electronic annotation /// 0008270 // zinc ion binding // inferred from electronic annotation /// 0046872 // metal ion binding // inferred from electronic annotation /// 0003676 // nucleic acid binding // inferred fro	0005622 // intracellular // inferred from electronic annotation /// 0005634 // nucleus // inferred from electronic annotation
214187_x_at	0.001207634	0.65083	-0.672425342	2.055357559	2.777982313	CTD (carboxy-terminal domain, RNA polymerase II, polypeptide A) small phosphatase-like	Hs.475963	10217	608592	CTDSPL	AA129726	0008150 // biological_process // ---	0003674 // molecular_function // --- /// 0016791 // phosphoric monoester hydrolase activity // inferred from electronic annotation	0005575 // cellular_component // --- /// 0005634 // nucleus // inferred from electronic annotation
218412_s_at	0.001212179	0.65083	0.953540689	5.080741706	4.140390932	GTF2I repeat domain containing 1	Hs.647056	9569	194050 /	GTF2IRD1	NM_016328	0006350 // transcription // inferred from electronic annotation /// 0006355 // regulation of transcription, DNA-dependent // non-traceable author statement /// 0007275 // development // inferred from electronic annotation /// 0006355 // regulation of trans	0003705 // RNA polymerase II transcription factor activity, enhancer binding // non-traceable author statement /// 0003677 // DNA binding // inferred from electronic annotation /// 0003700 // transcription factor activity // inferred from electronic annota	0005634 // nucleus // non-traceable author statement /// 0016020 // membrane // inferred from electronic annotation /// 0016021 // integral to membrane // inferred from electronic annotation /// 0005634 // nucleus // inferred from electronic annotation
242877_at	0.001216614	0.65083	1.06529146	8.054419343	7.035773071	LSM14 homolog A (SCD6, S. cerevisiae)	Hs.407368	26065	610677	LSM14A	AI821399
1567000_at	0.00123297	0.65083	-1	2.979643236	3.971498836	Histidyl-tRNA synthetase 2	Hs.434207	92675		HARS2	U00791	0019478 // D-amino acid catabolism // inferred from electronic annotation	0016788 // hydrolase activity, acting on ester bonds // inferred from electronic annotation /// 0004812 // aminoacyl-tRNA ligase activity // inferred from electronic annotation /// 0016787 // hydrolase activity // inferred from electronic annotation	0005737 // cytoplasm // inferred from electronic annotation
229595_at	0.001234488	0.65083	-0.428043605	8.392478725	8.837271472	coiled-coil-helix-coiled-coil-helix domain containing 4	Hs.517815	131474		CHCHD4	AI493303	0006605 // protein targeting // inferred from electronic annotation /// 0015031 // protein transport // inferred from electronic annotation /// 0006810 // transport // inferred from electronic annotation		0005739 // mitochondrion // inferred from electronic annotation
213711_at	0.001275126	0.65083	-1.488747185	2.776087343	4.197631266	keratin 81	Hs.584773	3887	158000 /	KRT81	NM_002281	0008544 // epidermis development // traceable author statement	0005198 // structural molecule activity // inferred from electronic annotation	0005882 // intermediate filament // inferred from electronic annotation
225875_s_at	0.001286506	0.65083	-0.226010759	10.00860874	10.24978341	NIPA-like domain containing 3	Hs.523442	57185		NPAL3	T84558			0016020 // membrane // inferred from electronic annotation /// 0016021 // integral to membrane // inferred from electronic annotation
202868_s_at	0.001289496	0.65083	-0.125264643	10.24444832	10.36862661	processing of precursor 4, ribonuclease P/MRP subunit (S. cerevisiae)	Hs.412870	10775	606114	POP4	NM_006627	0006364 // rRNA processing // traceable author statement /// 0008033 // tRNA processing // traceable author statement /// 0008033 // tRNA processing // inferred from electronic annotation	0003723 // RNA binding // traceable author statement /// 0004526 // ribonuclease P activity // traceable author statement /// 0004540 // ribonuclease activity // inferred from electronic annotation /// 0016787 // hydrolase activity // inferred from electro	0000172 // ribonuclease MRP complex // traceable author statement /// 0005634 // nucleus // inferred from electronic annotation /// 0030677 // ribonuclease P complex // inferred from electronic annotation
220869_at	0.001290843	0.65083	2.584962501	3.809339958	1.356796443	ubiquitin-activating enzyme E1-like 2	Hs.212774	55236		UBE1L2	NM_018496	0006512 // ubiquitin cycle // inferred from electronic annotation /// 0006464 // protein modification // inferred from electronic annotation	0003824 // catalytic activity // inferred from electronic annotation /// 0004839 // ubiquitin activating enzyme activity // inferred from electronic annotation	0005737 // cytoplasm // inferred from direct assay
215524_x_at	0.001315868	0.65083	1.163886085	4.938005203	3.792571795	T cell receptor alpha locus /// YME1-like 1 (S. cerevisiae) /// T cell receptor delta variable 2 /// T cell receptor alpha variable 20 /// T cell receptor alpha joining 17 /// T cell receptor alpha constant	Hs.74647	10730 //	186880 /	TRA@ /// YME1L1 /// TRDV2 ///	AW966434	0006968 // cellular defense response // non-traceable author statement /// 0006508 // proteolysis // inferred from electronic annotation /// 0030163 // protein catabolism // inferred from electronic annotation /// 0006955 // immune response // non-traceabl	0004872 // receptor activity // inferred from electronic annotation /// 0005515 // protein binding // inferred from physical interaction /// 0042287 // MHC protein binding // non-traceable author statement /// 0042605 // peptide antigen binding // non-trac	0005887 // integral to plasma membrane // non-traceable author statement /// 0016020 // membrane // inferred from electronic annotation /// 0005739 // mitochondrion // inferred from electronic annotation /// 0005886 // plasma membrane // non-traceable auth
211240_x_at	0.001345831	0.65083	0.491188396	7.964186817	7.464976508	catenin (cadherin-associated protein), delta 1	Hs.166011	1500	601045	CTNND1	AB002382	0006350 // transcription // inferred from electronic annotation /// 0006355 // regulation of transcription, DNA-dependent // inferred from electronic annotation /// 0016055 // Wnt receptor signaling pathway // inferred from electronic annotation /// 001633	0005198 // structural molecule activity // inferred from electronic annotation /// 0005488 // binding // inferred from electronic annotation /// 0005515 // protein binding // inferred from electronic annotation /// 0009055 // electron carrier activity // i	0005624 // membrane fraction // inferred from electronic annotation /// 0005634 // nucleus // non-traceable author statement /// 0005737 // cytoplasm // non-traceable author statement /// 0005856 // cytoskeleton // inferred from electronic annotation /// 0
204343_at	0.001347802	0.65083	-0.718818247	6.071996789	6.84479991	ATP-binding cassette, sub-family A (ABC1), member 3	Hs.26630	21	267450 /	ABCA3	NM_001089	0006810 // transport // inferred from direct assay /// 0042493 // response to drug // traceable author statement /// 0006810 // transport // inferred from electronic annotation /// 0006810 // transport // traceable author statement	0000166 // nucleotide binding // inferred from electronic annotation /// 0005215 // transporter activity // traceable author statement /// 0005524 // ATP binding // traceable author statement /// 0016887 // ATPase activity // inferred from electronic annot	0005624 // membrane fraction // traceable author statement /// 0005886 // plasma membrane // inferred from direct assay /// 0016021 // integral to membrane // traceable author statement /// 0042599 // lamellar body // inferred from direct assay /// 0016020
219303_at	0.001357249	0.65083	-0.231556778	11.37076933	11.60261852	chromosome 13 open reading frame 7	Hs.567576	79596		C13orf7	NM_024546		0005515 // protein binding // inferred from electronic annotation /// 0008270 // zinc ion binding // inferred from electronic annotation /// 0046872 // metal ion binding // inferred from electronic annotation	0005615 // extracellular space // inferred from electronic annotation /// 0016021 // integral to membrane // inferred from electronic annotation
208166_at	0.001390958	0.65083	1.349149564	3.453078544	2.177480549	matrix metallopeptidase 16 (membrane-inserted)	Hs.546267	4325	602262	MMP16	NM_022564	0000270 // peptidoglycan metabolism // inferred from electronic annotation /// 0006508 // proteolysis // inferred from electronic annotation /// 0030574 // collagen catabolism // inferred from electronic annotation	0004222 // metalloendopeptidase activity // traceable author statement /// 0005509 // calcium ion binding // inferred from electronic annotation /// 0008047 // enzyme activator activity // traceable author statement /// 0008270 // zinc ion binding // trace	0005578 // extracellular matrix (sensu Metazoa) // inferred from electronic annotation /// 0005615 // extracellular space // inferred from electronic annotation /// 0005886 // plasma membrane // traceable author statement /// 0005887 // integral to plasma
230941_at	0.00139283	0.65083	-0.826436421	5.343659267	6.23083493	hypothetical protein LOC728537 /// hypothetical protein LOC730797	Hs.469369	728537 /		LOC728537 /// LOC730797	AI651340
212859_x_at	0.001418254	0.65083	-0.288431183	6.410707928	6.715964714	metallothionein 1E (functional)	Hs.534330	4493	156351	MT1E	BF217861	0008150 // biological_process // ---	0005507 // copper ion binding // non-traceable author statement /// 0008270 // zinc ion binding // non-traceable author statement /// 0046870 // cadmium ion binding // non-traceable author statement /// 0046872 // metal ion binding // inferred from electro	0005737 // cytoplasm // non-traceable author statement
244713_at	0.001460596	0.65083	-1.459431619	3.245904599	4.821939805	Transcribed locus	Hs.190342				AW502469
230833_at	0.001466199	0.65083	-2.685289559	4.459370193	7.231892106	acrosin binding protein		84519	608352	ACRBP	AI141116	0008150 // biological_process // --- /// 0048240 // sperm capacitation // inferred from sequence or structural similarity	0003674 // molecular_function // --- /// 0003677 // DNA binding // inferred from electronic annotation	0005575 // cellular_component // --- /// 0005615 // extracellular space // inferred from electronic annotation /// 0005634 // nucleus // inferred from electronic annotation
237305_at	0.001481317	0.65083	1.945552216	3.286474323	1.41343811	Cadherin 2, type 1, N-cadherin (neuronal)	Hs.464829	1000	114020	CDH2	AW450381	0007155 // cell adhesion // traceable author statement /// 0007156 // homophilic cell adhesion // inferred from electronic annotation /// 0016339 // calcium-dependent cell-cell adhesion // inferred from electronic annotation /// 0016477 // cell migration /	0005509 // calcium ion binding // inferred from electronic annotation /// 0005515 // protein binding // inferred from electronic annotation	0005615 // extracellular space // inferred from electronic annotation /// 0005912 // adherens junction // inferred from electronic annotation /// 0016020 // membrane // inferred from electronic annotation /// 0016021 // integral to membrane // inferred fro
216926_s_at	0.00150485	0.65083	2.468769483	4.187643881	1.545328835	KIAA0892	Hs.112751	23383		KIAA0892	AC003030		0005488 // binding // inferred from electronic annotation
205364_at	0.001510558	0.65083	2.609624555	4.023635163	1.520360565	acyl-Coenzyme A oxidase 2, branched chain	Hs.444959	8309	601641	ACOX2	NM_003500	0006118 // electron transport // inferred from electronic annotation /// 0006629 // lipid metabolism // inferred from electronic annotation /// 0006631 // fatty acid metabolism // inferred from electronic annotation /// 0006635 // fatty acid beta-oxidation	0003995 // acyl-CoA dehydrogenase activity // inferred from electronic annotation /// 0003997 // acyl-CoA oxidase activity // traceable author statement /// 0050660 // FAD binding // inferred from electronic annotation /// 0003997 // acyl-CoA oxidase activ	0005777 // peroxisome // non-traceable author statement /// 0005777 // peroxisome // inferred from electronic annotation
204569_at	0.001518872	0.65083	-0.371974014	10.35308999	10.70044066	intestinal cell (MAK-like) kinase	Hs.417022	22858		ICK	NM_014920	0006468 // protein amino acid phosphorylation // inferred from direct assay /// 0007165 // signal transduction // traceable author statement /// 0007243 // protein kinase cascade // inferred from direct assay /// 0007275 // development // inferred from ele	0000166 // nucleotide binding // inferred from electronic annotation /// 0000287 // magnesium ion binding // inferred from direct assay /// 0004674 // protein serine/threonine kinase activity // inferred from direct assay /// 0005524 // ATP binding // infe
241673_x_at	0.001519419	0.65083	1.777607579	3.585443159	1.924348957	gb:AI253971 /DB_XREF=gi:3861496 /DB_XREF=qv54a05.x1 /CLONE=IMAGE:1985360 /FEA=EST /CNT=7 /TID=Hs.172708.0 /TIER=ConsEnd /STK=0 /UG=Hs.172708 /UG_TITLE=ESTs					AI253971
210275_s_at	0.001520386	0.65083	-0.140078819	12.48845719	12.64021354	zinc finger, AN1-type domain 5	Hs.406096	7763	604761	ZFAND5	AF062347	0008150 // biological_process // ---	0003674 // molecular_function // --- /// 0003677 // DNA binding // inferred from electronic annotation /// 0008270 // zinc ion binding // inferred from electronic annotation /// 0046872 // metal ion binding // inferred from electronic annotation	0005575 // cellular_component // ---
235531_at	0.001531518	0.65083	-0.291681808	9.453508369	9.762432969	Interleukin 17 receptor B	Hs.558512	55540	605458	IL17RB	AA928257	0001558 // regulation of cell growth // non-traceable author statement /// 0006952 // defense response // traceable author statement	0004872 // receptor activity // inferred from electronic annotation /// 0004907 // interleukin receptor activity // non-traceable author statement	0005887 // integral to plasma membrane // traceable author statement /// 0016020 // membrane // non-traceable author statement /// 0016020 // membrane // inferred from electronic annotation /// 0016021 // integral to membrane // inferred from electronic an
1568803_at	0.001533268	0.65083	-2.163498732	1.393965881	3.656414201	CDNA clone IMAGE:5263088	Hs.347841				BC036397
202631_s_at	0.001535471	0.65083	0.4203967	9.392375442	8.981830176	amyloid beta precursor protein (cytoplasmic tail) binding protein 2	Hs.84084	10513	605324	APPBP2	NM_006380	0006886 // intracellular protein transport // traceable author statement /// 0006810 // transport // inferred from electronic annotation /// 0015031 // protein transport // inferred from electronic annotation	0003777 // microtubule motor activity // traceable author statement /// 0005488 // binding // inferred from electronic annotation	0005634 // nucleus // non-traceable author statement /// 0005737 // cytoplasm // non-traceable author statement /// 0005874 // microtubule // inferred from electronic annotation /// 0005875 // microtubule associated complex // traceable author statement //
222201_s_at	0.0015423	0.65083	-0.609191537	7.73292829	8.302553099	CASP8 associated protein 2	Hs.558218	9994	606880	CASP8AP2	AB037736	0006350 // transcription // inferred from electronic annotation /// 0006355 // regulation of transcription, DNA-dependent // inferred from electronic annotation /// 0006915 // apoptosis // inferred from electronic annotation /// 0006919 // caspase activati	0003714 // transcription corepressor activity // inferred from direct assay /// 0005123 // death receptor binding // traceable author statement /// 0008656 // caspase activator activity // inferred from sequence or structural similarity /// 0042802 // iden	0005634 // nucleus // inferred from direct assay /// 0005737 // cytoplasm // inferred from direct assay /// 0005634 // nucleus // inferred from electronic annotation
200669_s_at	0.001548993	0.65083	0.218200731	12.31153553	12.07856204	ubiquitin-conjugating enzyme E2D 3 (UBC4/5 homolog, yeast)	Hs.518773	7323	602963	UBE2D3	NM_003340	0006511 // ubiquitin-dependent protein catabolism // traceable author statement /// 0006512 // ubiquitin cycle // inferred from electronic annotation /// 0006464 // protein modification // inferred from electronic annotation /// 0006464 // protein modifica	0004840 // ubiquitin conjugating enzyme activity // traceable author statement /// 0004842 // ubiquitin-protein ligase activity // inferred from electronic annotation /// 0004842 // ubiquitin-protein ligase activity // traceable author statement /// 000551
239316_at	0.00155242	0.65083	-0.981787197	4.824519121	5.779403169	hypothetical protein LOC751071	Hs.640726	751071		LOC751071	AA579843
204552_at	0.001564725	0.65083	-0.234974734	8.50428181	8.745828173	CDNA FLJ34214 fis, clone FCBBF3021807	Hs.469386				AA355179
226824_at	0.001589612	0.65083	-0.745070644	4.60569053	5.339711853	carboxypeptidase X (M14 family), member 2	Hs.307574	119587		CPXM2	AW513612	0006508 // proteolysis // inferred from electronic annotation /// 0007155 // cell adhesion // inferred from electronic annotation	0004180 // carboxypeptidase activity // inferred from electronic annotation /// 0004182 // carboxypeptidase A activity // inferred from electronic annotation /// 0005515 // protein binding // inferred from electronic annotation	0005615 // extracellular space // inferred from electronic annotation
241676_x_at	0.001594555	0.65083	1.895302621	3.904694831	1.846903088	gb:AI251979 /DB_XREF=gi:3848508 /DB_XREF=qv57d09.x1 /CLONE=IMAGE:1985681 /FEA=EST /CNT=7 /TID=Hs.172708.0 /TIER=ConsEnd /STK=0 /UG=Hs.172708 /UG_TITLE=ESTs					AI251979
234244_at	0.001606335	0.65083	-2.382469637	0.543157732	2.89235121	brix domain containing 5	Hs.481202	80135		BXDC5	AL359584	0006364 // rRNA processing // inferred from electronic annotation /// 0007046 // ribosome biogenesis // inferred from direct assay /// 0007046 // ribosome biogenesis // inferred from electronic annotation	0019843 // rRNA binding // inferred from electronic annotation /// 0003723 // RNA binding // inferred from direct assay /// 0003723 // RNA binding // inferred from electronic annotation	0005634 // nucleus // inferred from electronic annotation /// 0005730 // nucleolus // inferred from direct assay
242225_at	0.001606743	0.65083	0.621696603	8.04650448	7.447456737	MON2 homolog (S. cerevisiae)	Hs.389378	23041		MON2	AI569482	0006895 // Golgi to endosome transport // inferred from sequence or structural similarity /// 0015986 // ATP synthesis coupled proton transport // inferred from electronic annotation	0046933 // hydrogen-transporting ATP synthase activity, rotational mechanism // inferred from electronic annotation /// 0046961 // hydrogen-transporting ATPase activity, rotational mechanism // inferred from electronic annotation	0000139 // Golgi membrane // inferred from sequence or structural similarity /// 0005739 // mitochondrion // inferred from electronic annotation /// 0016020 // membrane // inferred from electronic annotation /// 0016469 // proton-transporting two-sector AT
236975_at	0.001624523	0.65083	0.495197486	9.115858347	8.609394762	Ubiquitin specific peptidase 12	Hs.42400	219333		USP12	BF515552	0006511 // ubiquitin-dependent protein catabolism // inferred from electronic annotation /// 0006512 // ubiquitin cycle // inferred from electronic annotation /// 0006464 // protein modification // non-traceable author statement	0004197 // cysteine-type endopeptidase activity // inferred from electronic annotation /// 0004221 // ubiquitin thiolesterase activity // traceable author statement /// 0004221 // ubiquitin thiolesterase activity // inferred from electronic annotation ///	0005575 // cellular_component // ---
1570439_at	0.001625751	0.65083	1.037325536	7.092882791	6.114784839	Mitogen-activated protein kinase kinase kinase 4	Hs.390428	4216	602425	MAP3K4	AF130093	0000186 // activation of MAPKK activity // traceable author statement /// 0006468 // protein amino acid phosphorylation // inferred from electronic annotation /// 0006950 // response to stress // traceable author statement /// 0007254 // JNK cascade // tra	0000166 // nucleotide binding // inferred from electronic annotation /// 0000287 // magnesium ion binding // inferred from electronic annotation /// 0004674 // protein serine/threonine kinase activity // inferred from electronic annotation /// 0004709 // M
226390_at	0.001633396	0.65083	0.234758932	8.949725895	8.709254583	START domain containing 4, sterol regulated	Hs.93842	134429	607049	STARD4	AA628398	0006694 // steroid biosynthesis // inferred from electronic annotation /// 0006869 // lipid transport // inferred from electronic annotation /// 0006810 // transport // inferred from electronic annotation	0008289 // lipid binding // inferred from electronic annotation /// 0015485 // cholesterol binding // inferred from electronic annotation /// 0017127 // cholesterol transporter activity // inferred from electronic annotation	0005739 // mitochondrion // inferred from electronic annotation
236552_at	0.001646046	0.65083	0.902152677	6.65582452	5.770040193	Phosphatidylinositol binding clathrin assembly protein	Hs.163893	8301	601626 /	PICALM	AI762475	0006461 // protein complex assembly // traceable author statement /// 0006898 // receptor-mediated endocytosis // inferred from direct assay /// 0030097 // hemopoiesis // inferred from electronic annotation /// 0006461 // protein complex assembly // inferr	0005543 // phospholipid binding // inferred from electronic annotation /// 0005545 // phosphatidylinositol binding // inferred from sequence or structural similarity /// 0030276 // clathrin binding // inferred from direct assay /// 0030276 // clathrin bind	0005905 // coated pit // inferred from direct assay /// 0005905 // coated pit // inferred from sequence or structural similarity /// 0005905 // coated pit // inferred from electronic annotation
224671_at	0.001651848	0.65083	0.278121447	11.03966424	10.77731943	mitochondrial ribosomal protein L10	Hs.347535	124995		MRPL10	AL571373
212579_at	0.001653725	0.65083	-0.232946918	11.88752816	12.11795635	structural maintenance of chromosomes flexible hinge domain containing 1	Hs.8118	23347		SMCHD1	AB014550	0051276 // chromosome organization and biogenesis // inferred from electronic annotation	0005515 // protein binding // inferred from electronic annotation /// 0005524 // ATP binding // inferred from electronic annotation	0005694 // chromosome // inferred from electronic annotation
228976_at	0.001659024	0.65083	-0.306651967	10.31597116	10.6063316	inducible T-cell co-stimulator ligand	Hs.14155	23308	605717	ICOSLG	AA778249	0006952 // defense response // non-traceable author statement /// 0006955 // immune response // inferred from electronic annotation /// 0006972 // hyperosmotic response // non-traceable author statement /// 0007165 // signal transduction // non-traceable a	0005102 // receptor binding // traceable author statement /// 0005102 // receptor binding // inferred from electronic annotation	0005615 // extracellular space // inferred from electronic annotation /// 0016020 // membrane // inferred from electronic annotation /// 0016021 // integral to membrane // non-traceable author statement /// 0016021 // integral to membrane // inferred from
217229_at	0.001663009	0.65083	-0.485426827	0.516145542	1.044630757	ankyrin repeat and SOCS box-containing 4	Hs.127735	51666	605761	ASB4	AC003079	0006355 // regulation of transcription, DNA-dependent // inferred from electronic annotation /// 0007242 // intracellular signaling cascade // inferred from electronic annotation	0003700 // transcription factor activity // inferred from electronic annotation
210567_s_at	0.001669287	0.65083	0.355161398	7.9543341	7.625654498	S-phase kinase-associated protein 2 (p45)	Hs.23348	6502	601436	SKP2	BC001441	0000074 // regulation of progression through cell cycle // traceable author statement /// 0000082 // G1/S transition of mitotic cell cycle // traceable author statement /// 0006512 // ubiquitin cycle // inferred from electronic annotation /// 0008283 // ce	0005515 // protein binding // inferred from physical interaction /// 0005515 // protein binding // inferred from electronic annotation
241052_at	0.001669395	0.65083	0.69281849	3.383392949	2.697749508	Transcribed locus	Hs.474112				BE646288
220094_s_at	0.001682567	0.65083	-0.332091214	9.365220966	9.67258901	coiled-coil domain containing 90A	Hs.214043	63933		CCDC90A	NM_022102
1553244_at	0.00168405	0.65083	-1.862743492	3.730542267	5.45185444	Fanconi anemia, complementation group B	Hs.554740	2187	300514 /	FANCB	NM_152633	0006281 // DNA repair // inferred from electronic annotation /// 0006974 // response to DNA damage stimulus // inferred from electronic annotation		0005634 // nucleus // inferred from electronic annotation
1554344_s_at	0.001696159	0.65083	2.298658316	5.217957248	2.85863912	aquaporin 12A /// similar to aquaporin 12A	Hs.534650	375318 /	609789	AQP12A /// LOC653437	AB040748	0006810 // transport // inferred from electronic annotation	0005215 // transporter activity // inferred from electronic annotation	0016020 // membrane // inferred from electronic annotation /// 0016021 // integral to membrane // inferred from electronic annotation
244373_at	0.001702243	0.65083	0.480129859	8.305381397	7.794320589	V-raf-1 murine leukemia viral oncogene homolog 1	Hs.159130	5894	164760	RAF1	AI740571	0006468 // protein amino acid phosphorylation // traceable author statement /// 0006915 // apoptosis // traceable author statement /// 0007243 // protein kinase cascade // inferred from electronic annotation /// 0008283 // cell proliferation // traceable a	0000166 // nucleotide binding // inferred from electronic annotation /// 0004674 // protein serine/threonine kinase activity // inferred from electronic annotation /// 0005057 // receptor signaling protein activity // inferred from electronic annotation //	0005741 // mitochondrial outer membrane // traceable author statement /// 0005829 // cytosol // inferred from electronic annotation /// 0005886 // plasma membrane // inferred from electronic annotation
200668_s_at	0.001728903	0.65542	0.126565436	13.48151137	13.35246283	ubiquitin-conjugating enzyme E2D 3 (UBC4/5 homolog, yeast)	Hs.518773	7323	602963	UBE2D3	BC003395	0006511 // ubiquitin-dependent protein catabolism // traceable author statement /// 0006512 // ubiquitin cycle // inferred from electronic annotation /// 0006464 // protein modification // inferred from electronic annotation /// 0006464 // protein modifica	0004840 // ubiquitin conjugating enzyme activity // traceable author statement /// 0004842 // ubiquitin-protein ligase activity // inferred from electronic annotation /// 0004842 // ubiquitin-protein ligase activity // traceable author statement /// 000551
236509_at	0.001750672	0.65542	-1.584962501	2.130119383	3.791824638	KIAA1598	Hs.501140	57698		KIAA1598	BF509072
208037_s_at	0.00175968	0.65542	-1.172639386	3.447533063	4.721338654	mucosal vascular addressin cell adhesion molecule 1	Hs.102598	8174	102670	MADCAM1	NM_007164	0006955 // immune response // traceable author statement /// 0007155 // cell adhesion // traceable author statement /// 0007165 // signal transduction // traceable author statement /// 0030216 // keratinocyte differentiation // inferred from electronic ann	0005515 // protein binding // inferred from electronic annotation	0005624 // membrane fraction // traceable author statement /// 0016020 // membrane // inferred from electronic annotation /// 0016021 // integral to membrane // inferred from electronic annotation
1554864_a_at	0.001783716	0.65542	-0.255257055	1.751732855	2.028673141	syndecan 3 (N-syndecan)	Hs.158287	9672	186357	SDC3	AF248634		0008092 // cytoskeletal protein binding // inferred from electronic annotation	0016020 // membrane // inferred from electronic annotation /// 0016021 // integral to membrane // inferred from electronic annotation
243387_at	0.001790368	0.65542	-1.68242831	2.543337414	4.343461339	mesoderm posterior 1 homolog (mouse)	Hs.447531	55897	608689	MESP1	BF514903	0045449 // regulation of transcription // inferred from electronic annotation	0030528 // transcription regulator activity // inferred from electronic annotation	0005634 // nucleus // inferred from electronic annotation
223414_s_at	0.001794024	0.65542	-0.125841506	8.85068671	8.98752762	hypothetical protein FLJ20425	Hs.425427	55646		LYAR	AL136750		0008270 // zinc ion binding // inferred from electronic annotation /// 0046872 // metal ion binding // inferred from electronic annotation	0005634 // nucleus // inferred from electronic annotation /// 0005730 // nucleolus // inferred from direct assay
206520_x_at	0.001806399	0.65542	0.571090326	6.951432922	6.424606806	sialic acid binding Ig-like lectin 6	Hs.397255	946	604405	SIGLEC6	NM_001245	0007155 // cell adhesion // inferred from electronic annotation /// 0007267 // cell-cell signaling // traceable author statement	0005515 // protein binding // inferred from electronic annotation /// 0005529 // sugar binding // inferred from electronic annotation	0005624 // membrane fraction // traceable author statement /// 0005887 // integral to plasma membrane // traceable author statement /// 0016020 // membrane // inferred from electronic annotation /// 0016021 // integral to membrane // inferred from electron
238320_at	0.001818173	0.65542	-1.26166757	3.146119798	4.352079798	trophoblast-derived noncoding RNA		283131		TncRNA	AV659198
213537_at	0.001830086	0.65542	0.159631988	12.94848367	12.79922191	major histocompatibility complex, class II, DP alpha 1	Hs.347270	3113	142880	HLA-DPA1	AI128225	0002504 // antigen processing and presentation of peptide or polysaccharide antigen via MHC class II // inferred from electronic annotation /// 0006955 // immune response // inferred from electronic annotation /// 0006955 // immune response // non-traceabl		0005887 // integral to plasma membrane // non-traceable author statement /// 0016020 // membrane // inferred from electronic annotation /// 0042613 // MHC class II protein complex // inferred from electronic annotation /// 0016021 // integral to membrane /
232406_at	0.001844382	0.65542	1.672221816	4.818529613	3.245413185	Jagged 1 (Alagille syndrome)	Hs.224012	182	118450 /	JAG1	AU151465	0001525 // angiogenesis // non-traceable author statement /// 0001709 // cell fate determination // non-traceable author statement /// 0002011 // morphogenesis of an epithelial sheet // inferred from electronic annotation /// 0007154 // cell communication	0005112 // Notch binding // non-traceable author statement /// 0005198 // structural molecule activity // non-traceable author statement /// 0005509 // calcium ion binding // inferred from electronic annotation /// 0005509 // calcium ion binding // non-tra	0005576 // extracellular region // non-traceable author statement /// 0005615 // extracellular space // inferred from electronic annotation /// 0005886 // plasma membrane // inferred from electronic annotation /// 0005887 // integral to plasma membrane //
204544_at	0.001846108	0.65542	-0.207902914	10.57365069	10.78050377	Hermansky-Pudlak syndrome 5	Hs.437599	11234	203300 /	HPS5	NM_007216	0006996 // organelle organization and biogenesis // inferred from electronic annotation	0005515 // protein binding // inferred from electronic annotation
239331_at	0.00186381	0.65719	0.387873217	10.83200106	10.45076451	Hypothetical protein FLJ43663	Hs.150556	378805		FLJ43663	AW954199
228105_at	0.001883112	0.65719	0.495428394	9.15921876	8.663883724	SAPS domain family, member 3	Hs.503022	55291		SAPS3	AA528070
224173_s_at	0.001903114	0.65719	-0.371126	5.5776583	5.924552261	mitochondrial ribosomal protein L30	Hs.590896	51263		MRPL30	BC000217	0006412 // protein biosynthesis // inferred from electronic annotation	0003735 // structural constituent of ribosome // inferred from electronic annotation	0005622 // intracellular // inferred from electronic annotation /// 0005739 // mitochondrion // inferred from electronic annotation /// 0005840 // ribosome // inferred from electronic annotation /// 0030529 // ribonucleoprotein complex // inferred from ele
217000_at	0.001915951	0.65719	1.821499104	4.201367535	2.451566328	similar to Keratin, type I cytoskeletal 18 (Cytokeratin-18) (CK-18) (Keratin-18) (K18)	Hs.648052	442236		LOC442236	AL034348
226724_s_at	0.001926437	0.65719	0.356165019	10.16574207	9.83717059	Paraspeckle component 1	Hs.213198	55269		PSPC1	AA742260		0000166 // nucleotide binding // inferred from electronic annotation /// 0003676 // nucleic acid binding // inferred from electronic annotation
240846_at	0.001943819	0.65719	0.138949352	5.933062733	5.781610608	pterin-4 alpha-carbinolamine dehydratase/dimerization cofactor of hepatocyte nuclear factor 1 alpha (TCF1) 2	Hs.527213	84105	609836	PCBD2	BF223271	0006729 // tetrahydrobiopterin biosynthesis // inferred from electronic annotation /// 0045893 // positive regulation of transcription, DNA-dependent // inferred from direct assay	0005515 // protein binding // inferred from physical interaction /// 0008124 // 4-alpha-hydroxytetrahydrobiopterin dehydratase activity // inferred from electronic annotation /// 0016829 // lyase activity // inferred from electronic annotation	0005575 // cellular_component // ---
227777_at	0.001956767	0.65719	-0.393777386	9.231300106	9.614296465	Chromosome 10 open reading frame 18	Hs.432548	54906		C10orf18	BF223040
52159_at	0.001961213	0.65719	0.367299937	9.264754414	8.925831844	HemK methyltransferase family member 1	Hs.517987	51409		HEMK1	W93807	0006306 // DNA methylation // inferred from electronic annotation /// 0006479 // protein amino acid methylation // inferred from electronic annotation /// 0032259 // methylation // inferred from electronic annotation	0003677 // DNA binding // inferred from electronic annotation /// 0008170 // N-methyltransferase activity // inferred from electronic annotation /// 0008276 // protein methyltransferase activity // inferred from electronic annotation /// 0008757 // S-adeno	0005615 // extracellular space // inferred from electronic annotation
1562893_at	0.001966262	0.65719	-0.853451337	2.385141811	3.317757505	Homo sapiens, clone IMAGE:4413977, mRNA	Hs.552133				BC038572
210918_at	0.001975136	0.65719	2.155278225	3.248546905	1.128477012	gb:AF130075.1 /DB_XREF=gi:11493455 /FEA=FLmRNA /CNT=2 /TID=Hs.306961.0 /TIER=FL /STK=0 /UG=Hs.306961 /DEF=Homo sapiens clone FLB9413 PRO2532 mRNA, complete cds. /PROD=PRO2532 /FL=gb:AF130075.1					AF130075
203066_at	0.001989131	0.65719	-0.261593115	11.16750365	11.44808711	B cell RAG associated protein	Hs.287537	51363	608277	GALNAC4S-6ST	NM_014863	0019319 // hexose biosynthesis // inferred from direct assay	0016740 // transferase activity // inferred from electronic annotation /// 0050656 // 3'-phosphoadenosine 5'-phosphosulfate binding // inferred from direct assay /// 0050659 // N-acetylgalactosamine 4-sulfate 6-O-sulfotransferase activity // inferred from	0016020 // membrane // inferred from electronic annotation /// 0016021 // integral to membrane // non-traceable author statement /// 0016021 // integral to membrane // inferred from electronic annotation
235122_at	0.001995342	0.65719	-0.744835754	7.610090078	8.298031753	CDNA clone IMAGE:6254031	Hs.403972				AI800713
225179_at	0.002055118	0.66328	-0.149750763	10.71984492	10.85811572	Full-length cDNA clone CS0DK002YG10 of HeLa cells Cot 25-normalized of Homo sapiens (human)	Hs.593076				AA161140
240662_at	0.002058181	0.66328	1.430634354	2.455207519	1.021857437	Chromosome 3 open reading frame 15	Hs.341906	89876	609910	C3orf15	AA428562			0005739 // mitochondrion // inferred from electronic annotation
209697_at	0.00206321	0.66328	-0.961411502	5.09712406	6.125296715	protein phosphatase 3 (formerly 2B), catalytic subunit, gamma isoform (calcineurin A gamma)	Hs.149413	5533	114107	PPP3CC	BC004864		0004721 // phosphoprotein phosphatase activity // inferred from electronic annotation /// 0005506 // iron ion binding // inferred from electronic annotation /// 0005516 // calmodulin binding // inferred from electronic annotation /// 0008270 // zinc ion bi	0005955 // calcineurin complex // not recorded
229887_at	0.002071305	0.66328	-0.598001796	4.639105377	5.214671569	ALS2 C-terminal like	Hs.517937	259173		ALS2CL	AI672049
226289_at	0.00209242	0.66328	0.887242694	6.483473378	5.510316968	GPI-anchored membrane protein 1	Hs.471818	4076	601178	GPIAP1	BE551139		0048503 // GPI anchor binding // inferred from electronic annotation	0005887 // integral to plasma membrane // traceable author statement /// 0016020 // membrane // inferred from electronic annotation
227460_at	0.002098495	0.66328	0.557777671	5.224175519	4.711642538	Chromosome 3 open reading frame 63	Hs.116877	23272		C3orf63	W37756
244210_at	0.002114426	0.66328	-0.332575339	1.939003071	2.252163202	Transcribed locus	Hs.606650				AW292667
207531_at	0.002117698	0.66328	-1.302903269	4.284058215	5.684139997	crystallin, gamma C	Hs.72910	1420	123680 /	CRYGC	NM_020989	0001654 // eye development // inferred from electronic annotation /// 0001747 // eye development (sensu Mammalia) // inferred from electronic annotation /// 0008150 // biological_process // ---	0005212 // structural constituent of eye lens // non-traceable author statement /// 0005212 // structural constituent of eye lens // inferred from electronic annotation	0005575 // cellular_component // ---
232930_at	0.00212303	0.66328	-2.211504105	1.882821814	4.296259924	Dedicator of cytokinesis 1	Hs.159195	1793	601403	DOCK1	AK000789	0006911 // phagocytosis, engulfment // traceable author statement /// 0006915 // apoptosis // traceable author statement /// 0007165 // signal transduction // traceable author statement /// 0007229 // integrin-mediated signaling pathway // traceable author	0005085 // guanyl-nucleotide exchange factor activity // inferred from electronic annotation /// 0005096 // GTPase activator activity // traceable author statement /// 0005515 // protein binding // inferred from physical interaction	0005737 // cytoplasm // traceable author statement /// 0005856 // cytoskeleton // inferred from electronic annotation /// 0016020 // membrane // inferred from electronic annotation
1565867_a_at	0.002138954	0.66446	0.263034406	10.96137329	10.72049572	zinc finger CCCH-type containing 11A	Hs.532399	9877		ZC3H11A	W01876		0003676 // nucleic acid binding // inferred from electronic annotation /// 0008270 // zinc ion binding // inferred from electronic annotation /// 0046872 // metal ion binding // inferred from electronic annotation
216723_at	0.002166126	0.6691	2.019899557	2.98822144	1.01549702	MRNA; cDNA DKFZp434D179 (from clone DKFZp434D179)	Hs.539655				AL390157
207815_at	0.002190264	0.67276	-3.748660928	2.587420811	6.082826057	platelet factor 4 variant 1	Hs.72933	5197	173461	PF4V1	NM_002620	0006955 // immune response // inferred from electronic annotation	0008009 // chemokine activity // inferred from electronic annotation /// 0008201 // heparin binding // inferred from electronic annotation	0005576 // extracellular region // inferred from electronic annotation
219988_s_at	0.002218393	0.67759	-0.162348055	11.10556901	11.26206844	chromosome 1 open reading frame 164	Hs.456557	55182		C1orf164	NM_018150		0005515 // protein binding // inferred from electronic annotation /// 0008270 // zinc ion binding // inferred from electronic annotation /// 0046872 // metal ion binding // inferred from electronic annotation
225345_s_at	0.002264259	0.68621	-0.603482589	5.239510388	5.792530046	CDNA FLJ39585 fis, clone SKMUS2006633	Hs.592775				AU155376
202441_at	0.002281964	0.68621	-0.571085132	9.088569333	9.62879935	SPFH domain family, member 1	Hs.150087	10613		SPFH1	AL568449			0016020 // membrane // inferred from electronic annotation
238531_x_at	0.002291302	0.68621	-2.600904045	1.916153744	4.35941919	Transcribed locus, moderately similar to XP_577890.1 similar to olfactory receptor Olfr94 [Rattus norvegicus]	Hs.332649				AI912965
220001_at	0.002296807	0.68621	-0.226275856	5.704127717	5.934049143	peptidyl arginine deiminase, type IV	Hs.522969	23569	180300 /	PADI4	NM_012387	0006350 // transcription // inferred from electronic annotation /// 0006355 // regulation of transcription, DNA-dependent // inferred from electronic annotation /// 0006464 // protein modification // inferred from electronic annotation /// 0006464 // prote	0004668 // protein-arginine deiminase activity // inferred from electronic annotation /// 0004668 // protein-arginine deiminase activity // traceable author statement /// 0005509 // calcium ion binding // inferred from electronic annotation /// 0016787 //	0005634 // nucleus // inferred from electronic annotation
210770_s_at	0.002312677	0.68719	1.993113614	5.590361055	3.542010985	calcium channel, voltage-dependent, P/Q type, alpha 1A subunit	Hs.501632	773	108500 /	CACNA1A	AF004884	0006355 // regulation of transcription, DNA-dependent // inferred from electronic annotation /// 0006811 // ion transport // inferred from electronic annotation /// 0006816 // calcium ion transport // inferred from electronic annotation /// 0007204 // elev	0003677 // DNA binding // inferred from electronic annotation /// 0005245 // voltage-gated calcium channel activity // inferred from direct assay /// 0005245 // voltage-gated calcium channel activity // inferred from electronic annotation /// 0005245 // vo	0005634 // nucleus // inferred from electronic annotation /// 0005891 // voltage-gated calcium channel complex // inferred from electronic annotation /// 0016020 // membrane // inferred from electronic annotation /// 0016021 // integral to membrane // infe
201474_s_at	0.002341269	0.69193	-2.204819792	2.692873503	4.755817175	integrin, alpha 3 (antigen CD49C, alpha 3 subunit of VLA-3 receptor)	Hs.265829	3675	605025	ITGA3	NM_002204	0001764 // neuron migration // inferred from electronic annotation /// 0007155 // cell adhesion // inferred from electronic annotation /// 0007160 // cell-matrix adhesion // traceable author statement /// 0007229 // integrin-mediated signaling pathway // i	0004872 // receptor activity // inferred from electronic annotation /// 0005509 // calcium ion binding // inferred from electronic annotation /// 0005515 // protein binding // inferred from electronic annotation /// 0005515 // protein binding // inferred f	0008305 // integrin complex // inferred from electronic annotation /// 0008305 // integrin complex // traceable author statement /// 0016020 // membrane // inferred from electronic annotation /// 0016021 // integral to membrane // inferred from electronic
227422_at	0.002355503	0.69239	-0.2246002	10.43795491	10.66426432	gb:AI032121 /DB_XREF=gi:3250333 /DB_XREF=os76b05.s1 /CLONE=IMAGE:1611249 /FEA=EST /CNT=30 /TID=Hs.5635.0 /TIER=Stack /STK=26 /UG=Hs.5635 /UG_TITLE=ESTs					AI032121
222555_s_at	0.00238387	0.69698	0.316575668	9.666841459	9.378178552	mitochondrial ribosomal protein L44	Hs.203559	65080		MRPL44	AI338045	0006396 // RNA processing // inferred from electronic annotation /// 0008150 // biological_process // ---	0003674 // molecular_function // --- /// 0003725 // double-stranded RNA binding // inferred from electronic annotation /// 0004519 // endonuclease activity // inferred from electronic annotation /// 0004525 // ribonuclease III activity // inferred from ele	0005575 // cellular_component // --- /// 0005622 // intracellular // inferred from electronic annotation /// 0005739 // mitochondrion // inferred from electronic annotation /// 0030529 // ribonucleoprotein complex // inferred from electronic annotation
231198_at	0.00243536	0.7029	0.728852948	5.705767194	4.963272151	Cyclin-dependent kinase 6	Hs.119882	1021	603368	CDK6	AW665776	0000074 // regulation of progression through cell cycle // traceable author statement /// 0000080 // G1 phase of mitotic cell cycle // traceable author statement /// 0006468 // protein amino acid phosphorylation // inferred from electronic annotation /// 0	0000166 // nucleotide binding // inferred from electronic annotation /// 0004674 // protein serine/threonine kinase activity // inferred from electronic annotation /// 0005515 // protein binding // inferred from physical interaction /// 0005524 // ATP bind
209538_at	0.002444121	0.7029	0.18574282	9.577825085	9.385489253	zinc finger protein 32	Hs.522885	7580	194539	ZNF32	U69645	0006350 // transcription // inferred from electronic annotation /// 0006355 // regulation of transcription, DNA-dependent // inferred from electronic annotation	0003677 // DNA binding // inferred from electronic annotation /// 0008270 // zinc ion binding // inferred from electronic annotation /// 0046872 // metal ion binding // inferred from electronic annotation /// 0003676 // nucleic acid binding // inferred fro	0005622 // intracellular // inferred from electronic annotation /// 0005634 // nucleus // inferred from electronic annotation
217664_at	0.00245533	0.7029	0.134073271	8.982126203	8.844142774	Jumonji domain containing 2B	Hs.371013	23030	609765	JMJD2B	AA780524	0006350 // transcription // inferred from electronic annotation /// 0006355 // regulation of transcription, DNA-dependent // inferred from electronic annotation /// 0016568 // chromatin modification // inferred from electronic annotation	0003677 // DNA binding // inferred from electronic annotation /// 0005506 // iron ion binding // inferred from electronic annotation /// 0005515 // protein binding // inferred from electronic annotation /// 0008270 // zinc ion binding // inferred from elec	0005634 // nucleus // inferred from electronic annotation
229979_x_at	0.002476982	0.7029	0.32999656	9.113732249	8.812992846	Transcribed locus	Hs.635037				BE139246
232371_at	0.002514007	0.7029	0.648679241	11.840233	11.24205801	Membrane-associated ring finger (C3HC4) 7	Hs.529272	64844		07-Mar	AU155401		0005515 // protein binding // inferred from electronic annotation /// 0008270 // zinc ion binding // inferred from electronic annotation
1557170_at	0.002514141	0.7029	0.573514455	8.264001169	7.655357718	NIMA (never in mitosis gene a)- related kinase 8	Hs.448468	284086	609799	NEK8	AI073943	0006468 // protein amino acid phosphorylation // inferred from electronic annotation	0000166 // nucleotide binding // inferred from electronic annotation /// 0000287 // magnesium ion binding // inferred from electronic annotation /// 0004674 // protein serine/threonine kinase activity // inferred from electronic annotation /// 0004713 // p
226736_at	0.002536326	0.7029	-0.264576951	10.51831215	10.76322655	churchill domain containing 1	Hs.325531	91612	608577	CHURC1	BE568660	0006350 // transcription // inferred from electronic annotation /// 0006355 // regulation of transcription, DNA-dependent // inferred from electronic annotation /// 0007275 // development // inferred from electronic annotation /// 0045941 // positive regul	0008270 // zinc ion binding // inferred from electronic annotation /// 0016563 // transcriptional activator activity // inferred from electronic annotation
1566229_a_at	0.002570497	0.7029	-1.137503524	2.144319802	3.177036164	CDNA clone IMAGE:2988896	Hs.620639				BC025343
1562447_a_at	0.002572088	0.7029	-0.281770968	3.84413163	4.112403109	CDNA clone IMAGE:5295490 /// CDNA FLJ38930 fis, clone NT2NE2013081	Hs.561897				AK096249
56256_at	0.002572864	0.7029	-0.161290351	12.75829568	12.90522803	SID1 transmembrane family, member 2	Hs.410977	51092		SIDT2	AA150165	0006629 // lipid metabolism // inferred from electronic annotation /// 0007283 // spermatogenesis // inferred from electronic annotation /// 0016042 // lipid catabolism // inferred from electronic annotation /// 0006508 // proteolysis // inferred from elec	0003847 // 1-alkyl-2-acetylglycerophosphocholine esterase activity // inferred from electronic annotation /// 0016787 // hydrolase activity // inferred from electronic annotation /// 0016788 // hydrolase activity, acting on ester bonds // inferred from ele	0016020 // membrane // inferred from electronic annotation /// 0016021 // integral to membrane // inferred from electronic annotation /// 0005737 // cytoplasm // inferred from electronic annotation /// 0005737 // cytoplasm // traceable author statement
204099_at	0.002578852	0.7029	0.565280135	6.546895439	6.002024915	SWI/SNF related, matrix associated, actin dependent regulator of chromatin, subfamily d, member 3	Hs.647067	6604	601737	SMARCD3	NM_003078	0006338 // chromatin remodeling // not recorded /// 0006350 // transcription // inferred from electronic annotation /// 0006357 // regulation of transcription from RNA polymerase II promoter // traceable author statement /// 0018342 // protein prenylation	0003713 // transcription coactivator activity // traceable author statement /// 0005102 // receptor binding // inferred from physical interaction /// 0008134 // transcription factor binding // inferred from physical interaction /// 0008318 // protein preny	0005634 // nucleus // inferred from direct assay /// 0005654 // nucleoplasm // traceable author statement /// 0016514 // SWI/SNF complex // non-traceable author statement /// 0005634 // nucleus // inferred from electronic annotation
237880_at	0.002583577	0.7029	-0.415362687	6.693855469	7.101930367	hypothetical protein LOC729285 /// hypothetical protein LOC731545	Hs.121476	729285 /		LOC729285 /// LOC731545	AW629148
1553780_at	0.002591431	0.7029	0.545366326	5.890805282	5.303039242	hypothetical protein MGC23270	Hs.352220	196872		MGC23270	NM_152646
215846_at	0.00259399	0.7029	0.454810231	9.392989413	8.980269054	CDC42 small effector 2	Hs.508829	56990		CDC42SE2	AL117571	0007165 // signal transduction // traceable author statement	0005198 // structural molecule activity // traceable author statement /// 0005515 // protein binding // traceable author statement /// 0016301 // kinase activity // inferred from electronic annotation	0005886 // plasma membrane // traceable author statement
236394_at	0.002596955	0.7029	1.291231298	5.184690656	3.987665731	gb:BF790182 /DB_XREF=gi:12095127 /DB_XREF=602249894F1 /CLONE=IMAGE:4328207 /FEA=EST /CNT=9 /TID=Hs.182314.0 /TIER=ConsEnd /STK=0 /UG=Hs.182314 /UG_TITLE=ESTs					BF790182
223843_at	0.002687848	0.72392	-1.04580369	2.938849503	3.986412309	scavenger receptor class A, member 3	Hs.128856	51435	602728	SCARA3	AB007830	0006817 // phosphate transport // inferred from electronic annotation /// 0006979 // response to oxidative stress // traceable author statement /// 0009650 // UV protection // traceable author statement	0005044 // scavenger receptor activity // traceable author statement	0005737 // cytoplasm // inferred from electronic annotation /// 0016020 // membrane // inferred from electronic annotation /// 0016021 // integral to membrane // inferred from electronic annotation
238642_at	0.002722107	0.72512	0.767759793	5.95981973	5.179365587	gb:AW367571 /DB_XREF=gi:6872221 /DB_XREF=MR0-HT0164-021299-011-c07 /FEA=EST /CNT=7 /TID=Hs.159717.0 /TIER=ConsEnd /STK=0 /UG=Hs.159717 /UG_TITLE=ESTs					AW367571
1570233_at	0.002738193	0.72512	1.896164189	2.599090811	0.788004018	CDNA clone IMAGE:4793232	Hs.551817				BC030743
218672_at	0.002743899	0.72512	0.229088281	11.12148964	10.87253584	sodium channel modifier 1	Hs.432360	79005	608095	SCNM1	NM_024041	0006397 // mRNA processing // inferred from electronic annotation /// 0008380 // RNA splicing // inferred from electronic annotation	0008270 // zinc ion binding // inferred from electronic annotation /// 0046872 // metal ion binding // inferred from electronic annotation	0005634 // nucleus // inferred from electronic annotation
203386_at	0.00275854	0.72512	-0.161395107	8.759186747	8.91184098	TBC1 domain family, member 4	Hs.210891	9882		TBC1D4	AI650848		0005096 // GTPase activator activity // inferred from electronic annotation
1555425_x_at	0.002758628	0.72512	-0.632602986	4.825034165	5.407132494	slingshot homolog 2 (Drosophila)	Hs.335205	85464	606779	SSH2	AB072358	0006470 // protein amino acid dephosphorylation // inferred from mutant phenotype /// 0030036 // actin cytoskeleton organization and biogenesis // inferred from mutant phenotype /// 0006470 // protein amino acid dephosphorylation // inferred from electroni	0003779 // actin binding // inferred from direct assay /// 0004725 // protein tyrosine phosphatase activity // inferred from electronic annotation /// 0008138 // protein tyrosine/serine/threonine phosphatase activity // inferred from electronic annotation	0005856 // cytoskeleton // inferred from electronic annotation
1553677_a_at	0.002789684	0.72689	0.857395605	7.526331734	6.734012969	TIP41, TOR signalling pathway regulator-like (S. cerevisiae)	Hs.209431	261726		TIPRL	NM_152902
233768_at	0.002796494	0.72689	0.348568974	8.991262	8.67169389	ATG5 autophagy related 5 homolog (S. cerevisiae)	Hs.486063	9474	604261	ATG5	AK022136	0000045 // autophagic vacuole formation // inferred from electronic annotation /// 0006914 // autophagy // inferred from electronic annotation /// 0006915 // apoptosis // inferred from electronic annotation	0005515 // protein binding // inferred from electronic annotation	0005737 // cytoplasm // inferred from electronic annotation /// 0005776 // autophagic vacuole // inferred from direct assay
222023_at	0.002822527	0.72689	0.441172714	7.834081231	7.357853744	A kinase (PRKA) anchor protein 13	Hs.459211	11214	604686	AKAP13	AK022014	0007242 // intracellular signaling cascade // inferred from electronic annotation /// 0008150 // biological_process // --- /// 0035023 // regulation of Rho protein signal transduction // inferred from electronic annotation	0004691 // cAMP-dependent protein kinase activity // non-traceable author statement /// 0004871 // signal transducer activity // traceable author statement /// 0004872 // receptor activity // inferred from electronic annotation /// 0005085 // guanyl-nucleo	0005575 // cellular_component // --- /// 0005622 // intracellular // inferred from electronic annotation /// 0005624 // membrane fraction // traceable author statement
215122_at	0.002826277	0.72689	0.56587666	5.357382142	4.777416116	T-box 6	Hs.198301	6911	602427 /	TBX6	AK022330	0001707 // mesoderm formation // inferred from electronic annotation /// 0001708 // cell fate specification // inferred from electronic annotation /// 0006350 // transcription // inferred from electronic annotation /// 0006355 // regulation of transcriptio	0003700 // transcription factor activity // inferred from electronic annotation /// 0003677 // DNA binding // inferred from electronic annotation /// 0003677 // DNA binding // traceable author statement	0005634 // nucleus // inferred from electronic annotation
227828_s_at	0.002839779	0.72689	0.800468536	4.25623444	3.509159002	transmembrane protein 166	Hs.302346	84141		TMEM166	AV700753
208369_s_at	0.002856035	0.72689	-0.405171085	7.225546181	7.629998444	glutaryl-Coenzyme A dehydrogenase	Hs.532699	2639	231670 /	GCDH	NM_013976	0006118 // electron transport // inferred from electronic annotation /// 0006355 // regulation of transcription, DNA-dependent // inferred from electronic annotation /// 0008152 // metabolism // inferred from electronic annotation /// 0007049 // cell cycle	0003700 // transcription factor activity // inferred from electronic annotation /// 0004361 // glutaryl-CoA dehydrogenase activity // traceable author statement /// 0050660 // FAD binding // inferred from electronic annotation /// 0005515 // protein bindin	0005739 // mitochondrion // traceable author statement /// 0005743 // mitochondrial inner membrane // inferred from electronic annotation /// 0000801 // central element // inferred from sequence or structural similarity /// 0005634 // nucleus // inferred f
243638_at	0.002858408	0.72689	1.192098499	6.331929292	5.103477004	Quaking homolog, KH domain RNA binding (mouse)	Hs.510324	9444	609590	QKI	AW137827	0001570 // vasculogenesis // inferred from electronic annotation /// 0006397 // mRNA processing // inferred from electronic annotation /// 0006445 // regulation of translation // inferred from electronic annotation /// 0006810 // transport // inferred from	0003723 // RNA binding // inferred from electronic annotation /// 0003676 // nucleic acid binding // inferred from electronic annotation	0005634 // nucleus // inferred from electronic annotation /// 0005737 // cytoplasm // inferred from electronic annotation
239245_at	0.002917257	0.73624	0.72375472	6.999339103	6.31759729	Transcribed locus	Hs.433072				R99939
206921_at	0.002941902	0.73624	0.351428111	6.726041172	6.339419519	GLE1 RNA export mediator-like (yeast)	Hs.522418	2733	603371	GLE1L	NM_001499	0006605 // protein targeting // inferred from electronic annotation /// 0015031 // protein transport // inferred from electronic annotation /// 0016973 // poly(A)+ mRNA export from nucleus // inferred from electronic annotation /// 0006810 // transport //		0005634 // nucleus // inferred from electronic annotation /// 0005643 // nuclear pore // traceable author statement /// 0005643 // nuclear pore // inferred from electronic annotation
208529_at	0.002954683	0.73624	-2.498805857	1.274854737	3.596815416	basic transcription factor 3, like 1	Hs.567241	690	602543	BTF3L1	NM_001208
211593_s_at	0.002959964	0.73624	-0.95973613	6.009964591	7.011096848	microtubule associated serine/threonine kinase 2 /// microtubule associated serine/threonine kinase 2	Hs.319481	23139		MAST2	AB047005	0006468 // protein amino acid phosphorylation // inferred from sequence or structural similarity /// 0007242 // intracellular signaling cascade // inferred from electronic annotation /// 0045075 // regulation of interleukin-12 biosynthesis // inferred from	0000166 // nucleotide binding // inferred from electronic annotation /// 0000287 // magnesium ion binding // inferred from sequence or structural similarity /// 0004674 // protein serine/threonine kinase activity // inferred from electronic annotation ///	0005856 // cytoskeleton // inferred from electronic annotation /// 0016020 // membrane // inferred from electronic annotation
207659_s_at	0.002962533	0.73624	0.750972452	3.130024783	2.425821364	myelin-associated oligodendrocyte basic protein	Hs.121333	4336	600948	MOBP	NM_006501	0007399 // nervous system development // traceable author statement		0005625 // soluble fraction // traceable author statement
1552480_s_at	0.002988726	0.73939	1.163591068	7.020332224	5.738167905	protein tyrosine phosphatase, receptor type, C	Hs.192039	5788	126200 /	PTPRC	NM_080923	0001915 // negative regulation of T cell mediated cytotoxicity // inferred from sequence or structural similarity /// 0001960 // negative regulation of cytokine and chemokine mediated signaling pathway // inferred from sequence or structural similarity ///	0004725 // protein tyrosine phosphatase activity // inferred from electronic annotation /// 0004872 // receptor activity // inferred from electronic annotation /// 0005001 // transmembrane receptor protein tyrosine phosphatase activity // inferred from seq	0005887 // integral to plasma membrane // inferred from sequence or structural similarity /// 0005925 // focal adhesion // inferred from sequence or structural similarity /// 0016020 // membrane // inferred from electronic annotation /// 0016021 // integra
211657_at	0.003009952	0.74129	1.485426827	3.414772087	2.01333856	carcinoembryonic antigen-related cell adhesion molecule 6 (non-specific cross reacting antigen) /// carcinoembryonic antigen-related cell adhesion molecule 6 (non-specific cross reacting antigen)		4680	163980	CEACAM6	M18728	0007165 // signal transduction // traceable author statement /// 0007267 // cell-cell signaling // traceable author statement	0048503 // GPI anchor binding // inferred from electronic annotation	0005887 // integral to plasma membrane // traceable author statement /// 0016020 // membrane // inferred from electronic annotation /// 0016021 // integral to membrane // inferred from electronic annotation
200931_s_at	0.00303072	0.74306	-0.213239022	12.33665005	12.54420552	vinculin	Hs.643896	7414	193065	VCL	NM_014000	0006928 // cell motility // traceable author statement /// 0007155 // cell adhesion // traceable author statement /// 0008152 // metabolism // inferred from electronic annotation /// 0030032 // lamellipodium biogenesis // inferred from sequence or structur	0003779 // actin binding // inferred from direct assay /// 0005198 // structural molecule activity // inferred from electronic annotation /// 0016491 // oxidoreductase activity // inferred from sequence or structural similarity /// 0045294 // alpha-catenin	0005911 // intercellular junction // inferred from sequence or structural similarity /// 0005912 // adherens junction // inferred from sequence or structural similarity /// 0005925 // focal adhesion // inferred from sequence or structural similarity /// 00
232465_at	0.003084922	0.74425	0.549773072	4.559917813	3.941423544	Transcription factor 7-like 2 (T-cell specific, HMG-box)	Hs.593995	6934	125853 /	TCF7L2	AK021749	0000074 // regulation of progression through cell cycle // traceable author statement /// 0006325 // establishment and/or maintenance of chromatin architecture // non-traceable author statement /// 0006350 // transcription // inferred from electronic annot	0003677 // DNA binding // inferred from electronic annotation /// 0003700 // transcription factor activity // non-traceable author statement /// 0003702 // RNA polymerase II transcription factor activity // traceable author statement /// 0005515 // protein	0005634 // nucleus // non-traceable author statement /// 0005634 // nucleus // inferred from electronic annotation
228801_at	0.003137474	0.74425	0.282316239	5.62809956	5.348349914	ORM1-like 1 (S. cerevisiae)	Hs.651259	94101	610073	ORMDL1	AI809749	0006605 // protein targeting // inferred from electronic annotation		0005783 // endoplasmic reticulum // inferred from electronic annotation /// 0005789 // endoplasmic reticulum membrane // inferred from direct assay /// 0016020 // membrane // inferred from electronic annotation /// 0016021 // integral to membrane // inferr
205558_at	0.003139122	0.74425	0.456570329	9.439842234	8.936200199	TNF receptor-associated factor 6	Hs.591983	7189	602355	TRAF6	NM_004620	0000209 // protein polyubiquitination // inferred from direct assay /// 0002726 // positive regulation of T cell cytokine production // inferred from mutant phenotype /// 0006512 // ubiquitin cycle // inferred from electronic annotation /// 0007165 // sign	0004842 // ubiquitin-protein ligase activity // inferred from direct assay /// 0004871 // signal transducer activity // inferred from expression pattern /// 0005515 // protein binding // inferred from physical interaction /// 0008270 // zinc ion binding //
228917_at	0.00314069	0.74425	-0.336838703	8.44331214	8.74636546	Transcribed locus, moderately similar to NP_055745.1 finger protein 510 [Homo sapiens]	Hs.633105				AI798769
217351_at	0.00316205	0.74425	0.292180751	4.544583018	4.215338937	similar to Keratin, type II cytoskeletal 8 (Cytokeratin-8) (CK-8) (Keratin-8) (K8)	Hs.650943	392479		LOC392479	AL024458
1555092_at	0.003174079	0.74425	-1.169925001	0.76071441	1.833685641	vasohibin 2	Hs.96885	79805	610471	VASH2	BC028194
238558_at	0.003181179	0.74425	0.572677382	9.85310384	9.278793336	Muscleblind-like (Drosophila)	Hs.478000	4154	606516	MBNL1	AI445833	0001701 // embryonic development (sensu Mammalia) // inferred from sequence or structural similarity /// 0006376 // mRNA splice site selection // inferred from electronic annotation /// 0007399 // nervous system development // inferred from sequence or str	0003676 // nucleic acid binding // inferred from electronic annotation /// 0003725 // double-stranded RNA binding // inferred from direct assay /// 0008270 // zinc ion binding // inferred from electronic annotation /// 0046872 // metal ion binding // infer	0005634 // nucleus // inferred from direct assay /// 0005737 // cytoplasm // inferred from direct assay /// 0005634 // nucleus // inferred from electronic annotation
1555874_x_at	0.003193982	0.74425	-0.134170761	10.15896642	10.30074424	hypothetical protein MGC21881	Hs.380240	389741		RP11-262H14.4	BC019880
215240_at	0.00319794	0.74425	-2.160822794	2.494269319	4.559047284	integrin, beta 3 (platelet glycoprotein IIIa, antigen CD61)	Hs.218040	3690	173470	ITGB3	AI189839	0007044 // cell-substrate junction assembly // inferred from electronic annotation /// 0007155 // cell adhesion // traceable author statement /// 0007160 // cell-matrix adhesion // inferred from electronic annotation /// 0007229 // integrin-mediated signal	0004872 // receptor activity // inferred from electronic annotation /// 0005178 // integrin binding // inferred from electronic annotation /// 0016491 // oxidoreductase activity // inferred from electronic annotation /// 0042802 // identical protein bindin	0008305 // integrin complex // traceable author statement /// 0009897 // external side of plasma membrane // inferred from electronic annotation /// 0016020 // membrane // inferred from electronic annotation /// 0008305 // integrin complex // inferred from
215301_at	0.003207665	0.74425	3.080373416	3.99958655	1.231997938	gb:AL512697.1 /DB_XREF=gi:12224853 /FEA=mRNA /CNT=4 /TID=Hs.147587.0 /TIER=ConsEnd /STK=0 /UG=Hs.147587 /UG_TITLE=Homo sapiens mRNA; cDNA DKFZp547F134 (from clone DKFZp547F134) /DEF=Homo sapiens mRNA; cDNA DKFZp547F134 (from clone DKFZp547F134).					AL512697
210160_at	0.003223491	0.74425	0.68348436	7.705612974	7.07938543	platelet-activating factor acetylhydrolase, isoform Ib, beta subunit 30kDa		5049	602508	PAFAH1B2	BC000398	0007283 // spermatogenesis // inferred from electronic annotation /// 0016042 // lipid catabolism // inferred from electronic annotation /// 0006629 // lipid metabolism // inferred from electronic annotation /// 0006629 // lipid metabolism // traceable aut	0003847 // 1-alkyl-2-acetylglycerophosphocholine esterase activity // inferred from electronic annotation /// 0016788 // hydrolase activity, acting on ester bonds // inferred from electronic annotation /// 0016787 // hydrolase activity // inferred from ele	0005737 // cytoplasm // traceable author statement /// 0005737 // cytoplasm // inferred from electronic annotation
240911_at	0.003231529	0.74425	-0.674904626	2.697136313	3.4295782	Nitric oxide synthase 1 (neuronal)	Hs.253420	4842	163731 /	NOS1	AI733341	0006118 // electron transport // inferred from electronic annotation /// 0006809 // nitric oxide biosynthesis // inferred from electronic annotation /// 0006936 // muscle contraction // traceable author statement /// 0007267 // cell-cell signaling // not r	0004517 // nitric-oxide synthase activity // inferred from electronic annotation /// 0004517 // nitric-oxide synthase activity // traceable author statement /// 0005506 // iron ion binding // inferred from electronic annotation /// 0005516 // calmodulin bi	0005624 // membrane fraction // traceable author statement /// 0045202 // synapse // inferred from electronic annotation
232509_at	0.003246243	0.74425	1.814968106	4.338792176	2.351181939	phosphodiesterase 4D interacting protein (myomegalin)	Hs.584841	9659	608117	PDE4DIP	AK024906	0006412 // protein biosynthesis // inferred from electronic annotation /// 0007010 // cytoskeleton organization and biogenesis // inferred from electronic annotation /// 0030036 // actin cytoskeleton organization and biogenesis // inferred from electronic	0003735 // structural constituent of ribosome // inferred from electronic annotation /// 0003779 // actin binding // inferred from electronic annotation /// 0008270 // zinc ion binding // inferred from electronic annotation	0005622 // intracellular // inferred from electronic annotation /// 0005840 // ribosome // inferred from electronic annotation /// 0015629 // actin cytoskeleton // inferred from electronic annotation
222704_at	0.003251003	0.74425	-0.631380286	6.165764659	6.738501563	polymerase (RNA) I polypeptide A, 194kDa	Hs.531818	25885		POLR1A	W93584	0006350 // transcription // inferred from electronic annotation	0003677 // DNA binding // inferred from electronic annotation /// 0003899 // DNA-directed RNA polymerase activity // inferred from electronic annotation /// 0005515 // protein binding // inferred from physical interaction /// 0008270 // zinc ion binding //	0005634 // nucleus // inferred from electronic annotation /// 0005736 // DNA-directed RNA polymerase I complex // non-traceable author statement /// 0005736 // DNA-directed RNA polymerase I complex // inferred from electronic annotation
201093_x_at	0.003261536	0.74425	-0.220157698	11.23661738	11.45480367	succinate dehydrogenase complex, subunit A, flavoprotein (Fp)	Hs.440475	6389	252011 /	SDHA	NM_004168	0006099 // tricarboxylic acid cycle // inferred from electronic annotation /// 0006099 // tricarboxylic acid cycle // traceable author statement /// 0006118 // electron transport // inferred from direct assay /// 0006118 // electron transport // inferred f	0000104 // succinate dehydrogenase activity // inferred from direct assay /// 0008177 // succinate dehydrogenase (ubiquinone) activity // inferred from electronic annotation /// 0016627 // oxidoreductase activity, acting on the CH-CH group of donors // inf	0005739 // mitochondrion // inferred from direct assay /// 0005749 // respiratory chain complex II (sensu Eukaryota) // traceable author statement /// 0005739 // mitochondrion // inferred from electronic annotation
237059_at	0.003264749	0.74425	-1.981384322	3.511198489	5.501402285	Transcribed locus	Hs.593536				AA423893
226812_at	0.00326702	0.74425	0.872539091	7.264691838	6.337084358	gb:AI924343 /DB_XREF=gi:5660307 /DB_XREF=wn55f11.x1 /CLONE=IMAGE:2449389 /FEA=EST /CNT=75 /TID=Hs.170980.2 /TIER=Stack /STK=60 /UG=Hs.170980 /LL=9238 /UG_GENE=CPR2 /UG_TITLE=cell cycle progression 2 protein					AI924343
218993_at	0.003320758	0.74761	0.359363091	10.23802955	9.908342939	RNA methyltransferase like 1	Hs.182729	55178		RNMTL1	NM_018146	0006396 // RNA processing // inferred from electronic annotation	0003723 // RNA binding // inferred from electronic annotation /// 0008173 // RNA methyltransferase activity // inferred from electronic annotation /// 0016740 // transferase activity // inferred from electronic annotation /// 0008168 // methyltransferase a
216263_s_at	0.003338474	0.74761	0.361018961	8.467054472	8.141077185	gb:AK022215.1 /DB_XREF=gi:10433563 /FEA=mRNA /CNT=2 /TID=Hs.9043.1 /TIER=ConsEnd /STK=0 /UG=Hs.9043 /LL=25983 /UG_GENE=DKFZP564O092 /UG_TITLE=DKFZP564O092 protein /DEF=Homo sapiens cDNA FLJ12153 fis, clone MAMMA1000458.					AK022215
220233_at	0.00334364	0.74761	-2.222392421	1.687201136	3.710901785	F-box protein 17	Hs.531770	115290	609094	FBXO17	NM_024907	0006512 // ubiquitin cycle // inferred from electronic annotation /// 0030163 // protein catabolism // inferred from electronic annotation	0005515 // protein binding // inferred from electronic annotation
1558401_at	0.00334599	0.74761	-0.6656743	4.954366098	5.674995788	CDNA FLJ37332 fis, clone BRAMY2019710	Hs.408497				AW953994
208940_at	0.003361042	0.74761	-0.635805305	9.161558293	9.739249247	Selenophosphate synthetase 1	Hs.124027	22929	600902	SEPHS1	AI885670	0006464 // protein modification // traceable author statement	0000166 // nucleotide binding // inferred from electronic annotation /// 0003824 // catalytic activity // inferred from electronic annotation /// 0004756 // selenide, water dikinase activity // inferred from electronic annotation /// 0005524 // ATP binding
201825_s_at	0.003363812	0.74761	0.516450515	9.970144097	9.501345054	saccharopine dehydrogenase (putative)	Hs.498397	51097		SCCPDH	AL572542		0016491 // oxidoreductase activity // inferred from electronic annotation /// 0047131 // saccharopine dehydrogenase (NAD+, L-glutamate-forming) activity // inferred from electronic annotation
223044_at	0.003412232	0.75531	-1.509938223	7.047764835	8.514719018	solute carrier family 40 (iron-regulated transporter), member 1	Hs.643005	30061	604653 /	SLC40A1	AL136944	0006811 // ion transport // inferred from electronic annotation /// 0006826 // iron ion transport // traceable author statement /// 0006879 // iron ion homeostasis // traceable author statement /// 0009653 // morphogenesis // traceable author statement ///	0005381 // iron ion transporter activity // traceable author statement /// 0005488 // binding // inferred from electronic annotation /// 0005506 // iron ion binding // inferred from electronic annotation /// 0005381 // iron ion transporter activity // infe	0005737 // cytoplasm // traceable author statement /// 0005743 // mitochondrial inner membrane // inferred from electronic annotation /// 0005886 // plasma membrane // inferred from direct assay /// 0005887 // integral to plasma membrane // traceable autho
232889_at	0.003453776	0.75777	0.521538306	10.81990223	10.33617022	glucuronidase, beta pseudogene 1		153561		GUSBP1	AU147591	0005975 // carbohydrate metabolism // inferred from electronic annotation	0003824 // catalytic activity // inferred from electronic annotation /// 0004553 // hydrolase activity, hydrolyzing O-glycosyl compounds // inferred from electronic annotation /// 0043169 // cation binding // inferred from electronic annotation
223804_s_at	0.003481879	0.75777	0.303697751	9.564324412	9.220607606	THUMP domain containing 3	Hs.443081	25917		THUMPD3	BC001622		0003723 // RNA binding // inferred from electronic annotation /// 0005515 // protein binding // inferred from physical interaction /// 0008168 // methyltransferase activity // inferred from electronic annotation /// 0016740 // transferase activity // infer
227943_at	0.003487621	0.75777	0.620022471	7.825604411	7.231422907	gb:AI798680 /DB_XREF=gi:5364152 /DB_XREF=we91d01.x1 /CLONE=IMAGE:2348449 /FEA=EST /CNT=31 /TID=Hs.25933.0 /TIER=Stack /STK=19 /UG=Hs.25933 /UG_TITLE=ESTs					AI798680
225263_at	0.003514503	0.75777	-0.521114613	8.85356915	9.345015985	similar to Heparan-sulfate 6-O-sulfotransferase 1 (HS6ST-1)	Hs.647625	728969		LOC728969	BC001196	0015015 // heparan sulfate proteoglycan biosynthesis, enzymatic modification // traceable author statement	0016740 // transferase activity // inferred from electronic annotation /// 0008146 // sulfotransferase activity // traceable author statement	0016020 // membrane // inferred from electronic annotation /// 0016021 // integral to membrane // inferred from electronic annotation /// 0005887 // integral to plasma membrane // traceable author statement
228113_at	0.003520035	0.75777	-0.266010935	11.26124151	11.53959049	RAB37, member RAS oncogene family	Hs.592097	326624	609956	RAB37	R62453	0007264 // small GTPase mediated signal transduction // inferred from electronic annotation /// 0015031 // protein transport // inferred from electronic annotation /// 0006810 // transport // inferred from electronic annotation	0000166 // nucleotide binding // inferred from electronic annotation /// 0005515 // protein binding // inferred from electronic annotation /// 0005525 // GTP binding // inferred from electronic annotation	0005793 // ER-Golgi intermediate compartment // inferred from direct assay /// 0016020 // membrane // inferred from electronic annotation /// 0030141 // secretory granule // inferred from electronic annotation
242440_at	0.003522615	0.75777	0.476737244	6.953910858	6.413536945	CUG triplet repeat, RNA binding protein 1	Hs.632137	10658	601074	CUGBP1	N52821	0006376 // mRNA splice site selection // inferred from sequence or structural similarity /// 0006397 // mRNA processing // traceable author statement /// 0007281 // germ cell development // non-traceable author statement /// 0009790 // embryonic developmen	0000166 // nucleotide binding // inferred from electronic annotation /// 0000900 // translation repressor activity, nucleic acid binding // non-traceable author statement /// 0042835 // BRE binding // inferred from direct assay /// 0003676 // nucleic acid	0005625 // soluble fraction // inferred from electronic annotation /// 0005634 // nucleus // non-traceable author statement /// 0005737 // cytoplasm // inferred from electronic annotation /// 0030529 // ribonucleoprotein complex // non-traceable author sta
228025_s_at	0.003538091	0.75777	-1.517534573	2.870237045	4.269781768	protein phosphatase 2 (formerly 2A), regulatory subunit B (PR 52), gamma isoform	Hs.479069	5522	605997	PPP2R2C	AW955803	0007165 // signal transduction // inferred from electronic annotation /// 0007165 // signal transduction // non-traceable author statement	0008601 // protein phosphatase type 2A regulator activity // inferred from electronic annotation /// 0008601 // protein phosphatase type 2A regulator activity // non-traceable author statement	0000159 // protein phosphatase type 2A complex // inferred from electronic annotation /// 0000159 // protein phosphatase type 2A complex // non-traceable author statement
240417_at	0.00355107	0.75777	0.791758067	4.358197802	3.636441031	Transcribed locus	Hs.595021				R61388
242318_at	0.00356506	0.75777	0.472881574	7.252525659	6.830181183	Hypothetical protein FLJ90013	Hs.479223	202018		FLJ90013	W78107		0004872 // receptor activity // inferred from electronic annotation /// 0016520 // growth hormone-releasing hormone receptor activity // traceable author statement	0016021 // integral to membrane // traceable author statement
221988_at	0.003572544	0.75777	0.255084045	11.17615499	10.93859292	Cofactor required for Sp1 transcriptional activation, subunit 7, 70kDa	Hs.356467	9441	605043	CRSP7	AA463853	0006350 // transcription // inferred from electronic annotation /// 0006357 // regulation of transcription from RNA polymerase II promoter // traceable author statement /// 0006367 // transcription initiation from RNA polymerase II promoter // traceable au	0003713 // transcription coactivator activity // traceable author statement /// 0004872 // receptor activity // inferred from electronic annotation /// 0005515 // protein binding // inferred from electronic annotation	0005634 // nucleus // inferred from electronic annotation
1569852_at	0.003575848	0.75777	-1.316796987	5.127505071	6.353705853	hypothetical protein FLJ39575	Hs.396189	286006		FLJ39575	BC031976
208268_at	0.00359556	0.75885	0.348569729	11.77359092	11.43738151	ADAM metallopeptidase domain 28	Hs.174030	10863	606188	ADAM28	NM_021777	0006508 // proteolysis // inferred from electronic annotation /// 0007283 // spermatogenesis // traceable author statement	0004222 // metalloendopeptidase activity // inferred from electronic annotation /// 0008270 // zinc ion binding // inferred from electronic annotation /// 0046872 // metal ion binding // inferred from electronic annotation /// 0008233 // peptidase activity	0005886 // plasma membrane // inferred from electronic annotation /// 0016021 // integral to membrane // inferred from electronic annotation /// 0016020 // membrane // inferred from electronic annotation
1561276_at	0.003608689	0.75885	-2.612976877	0.802360258	3.13760513	dedicator of cytokinesis 5	Hs.195403	80005		DOCK5	AL832744		0005085 // guanyl-nucleotide exchange factor activity // inferred from electronic annotation
202051_s_at	0.003639316	0.76107	-0.281473994	10.73450732	11.01787378	zinc finger, MYM-type 4	Hs.269211	9202		ZMYM4	NM_005095	0007275 // development // traceable author statement	0003677 // DNA binding // traceable author statement /// 0008270 // zinc ion binding // inferred from electronic annotation	0005634 // nucleus // inferred from electronic annotation
236862_at	0.003647087	0.76107	1.157791246	7.183905495	5.915885311	Golgi associated PDZ and coiled-coil motif containing	Hs.191539	57120	606845	GOPC	AA279958	0006888 // ER to Golgi vesicle-mediated transport // non-traceable author statement /// 0006893 // Golgi to plasma membrane transport // non-traceable author statement /// 0006914 // autophagy // inferred from electronic annotation /// 0015031 // protein t	0005083 // small GTPase regulator activity // inferred from electronic annotation /// 0005478 // intracellular transporter activity // non-traceable author statement /// 0042980 // cystic fibrosis transmembrane conductance regulator binding // inferred fro	0005737 // cytoplasm // inferred from direct assay /// 0005794 // Golgi apparatus // inferred from direct assay /// 0005886 // plasma membrane // non-traceable author statement /// 0019717 // synaptosome // inferred from electronic annotation /// 0030140 /
214629_x_at	0.003718599	0.76516	-0.209547687	11.56906845	11.77656013	reticulon 4	Hs.645283	57142	604475	RTN4	AF320999	0001525 // angiogenesis // inferred from electronic annotation /// 0007399 // nervous system development // inferred from electronic annotation /// 0019987 // negative regulation of anti-apoptosis // inferred from mutant phenotype /// 0030517 // negative r	0005515 // protein binding // inferred from physical interaction	0005635 // nuclear envelope // inferred from direct assay /// 0005783 // endoplasmic reticulum // inferred from electronic annotation /// 0005783 // endoplasmic reticulum // non-traceable author statement /// 0016020 // membrane // inferred from electronic
234910_at	0.003727512	0.76516	2.093976148	3.574861825	1.397345438	RAS protein activator like 2	Hs.167371	9462	606136	RASAL2	AK022662	0007165 // signal transduction // traceable author statement /// 0051056 // regulation of small GTPase mediated signal transduction // inferred from electronic annotation	0005096 // GTPase activator activity // inferred from electronic annotation /// 0005099 // Ras GTPase activator activity // traceable author statement	0005622 // intracellular // inferred from electronic annotation
212815_at	0.003727569	0.76516	-0.315678963	9.547932392	9.892697498	activating signal cointegrator 1 complex subunit 3	Hs.486031	10973		ASCC3	AA156961	0006350 // transcription // inferred from electronic annotation /// 0006355 // regulation of transcription, DNA-dependent // inferred from electronic annotation	0000166 // nucleotide binding // inferred from electronic annotation /// 0003676 // nucleic acid binding // inferred from electronic annotation /// 0005524 // ATP binding // inferred from electronic annotation /// 0008026 // ATP-dependent helicase activity	0005622 // intracellular // inferred from direct assay
230380_at	0.003730406	0.76516	0.394771186	9.63150128	9.22110134	THAP domain containing, apoptosis associated protein 2	Hs.245798	83591		THAP2	AW235671		0003677 // DNA binding // inferred from electronic annotation /// 0008270 // zinc ion binding // inferred from electronic annotation /// 0046872 // metal ion binding // inferred from electronic annotation /// 0003676 // nucleic acid binding // inferred fro	0005730 // nucleolus // inferred from direct assay
226808_at	0.003738108	0.76516	0.353618576	8.788308754	8.418148294	Hypothetical protein LOC643641	Hs.301277	643641		LOC643641	AW771007	0006355 // regulation of transcription, DNA-dependent // inferred from electronic annotation	0003676 // nucleic acid binding // inferred from electronic annotation /// 0046983 // protein dimerization activity // inferred from electronic annotation	0005622 // intracellular // inferred from electronic annotation
204742_s_at	0.003750655	0.76516	-0.222609352	9.887674646	10.13207728	androgen-induced proliferation inhibitor	Hs.567425	23047	605333	APRIN	NM_015032	0008285 // negative regulation of cell proliferation // traceable author statement /// 0042127 // regulation of cell proliferation // inferred from direct assay /// 0008283 // cell proliferation // traceable author statement	0003677 // DNA binding // traceable author statement /// 0005524 // ATP binding // traceable author statement /// 0005515 // protein binding // inferred from physical interaction	0005634 // nucleus // traceable author statement
214474_at	0.003781007	0.76849	0.476201362	6.662209269	6.157252926	protein kinase, AMP-activated, beta 2 non-catalytic subunit	Hs.50732	5565	602741	PRKAB2	NM_005399	0006633 // fatty acid biosynthesis // inferred from electronic annotation /// 0006950 // response to stress // inferred from electronic annotation /// 0007165 // signal transduction // traceable author statement /// 0008610 // lipid biosynthesis // inferre	0004679 // AMP-activated protein kinase activity // inferred from electronic annotation
206917_at	0.003827114	0.77285	0.676823359	7.159212737	6.39461972	guanine nucleotide binding protein (G protein), alpha 13	Hs.515018	10672	604406	GNA13	NM_006572	0001525 // angiogenesis // inferred from electronic annotation /// 0006928 // cell motility // traceable author statement /// 0007165 // signal transduction // traceable author statement /// 0007186 // G-protein coupled receptor protein signaling pathway /	0000166 // nucleotide binding // inferred from electronic annotation /// 0003924 // GTPase activity // traceable author statement /// 0005057 // receptor signaling protein activity // not recorded /// 0005515 // protein binding // inferred from physical in	0005834 // heterotrimeric G-protein complex // inferred from electronic annotation /// 0016020 // membrane // inferred from electronic annotation
214529_at	0.003843623	0.77285	2.028951374	4.0083337	1.872178047	thyroid stimulating hormone, beta	Hs.406687	7252	188540	TSHB	NM_000549	0007186 // G-protein coupled receptor protein signaling pathway // traceable author statement /// 0007267 // cell-cell signaling // traceable author statement /// 0009653 // morphogenesis // traceable author statement	0005179 // hormone activity // traceable author statement /// 0005179 // hormone activity // inferred from electronic annotation	0005576 // extracellular region // inferred from electronic annotation /// 0005615 // extracellular space // inferred from electronic annotation
230260_s_at	0.003845502	0.77285	0.360162979	7.490096465	7.153749762	gb:BF434651 /DB_XREF=gi:11446939 /DB_XREF=7p02e07.x1 /CLONE=IMAGE:3644652 /FEA=EST /CNT=26 /TID=Hs.79123.0 /TIER=Stack /STK=11 /UG=Hs.79123 /LL=23180 /UG_GENE=KIAA0084 /UG_TITLE=KIAA0084 protein					BF434651
244311_at	0.00387976	0.77285	1.816288047	4.631888719	2.814364244	Transcribed locus	Hs.553279				BF445869
244032_at	0.003889715	0.77285	-0.2436872	7.319694783	7.540434518	Transcribed locus	Hs.599249				AA740675
1562342_at	0.003897629	0.77285	1.338801913	2.340907631	0.931367966	Dachshund homolog 1 (Drosophila)	Hs.129452	1602	603803	DACH1	AL713717	0006350 // transcription // inferred from electronic annotation /// 0006355 // regulation of transcription, DNA-dependent // inferred from electronic annotation /// 0007275 // development // inferred from electronic annotation /// 0007456 // eye developmen	0003677 // DNA binding // inferred from electronic annotation /// 0005515 // protein binding // inferred from physical interaction	0005634 // nucleus // inferred from electronic annotation
240074_at	0.003907964	0.77285	1.073462162	4.068862558	3.102388883	Snf2-related CBP activator protein	Hs.647334	10847		SRCAP	AW014249	0006357 // regulation of transcription from RNA polymerase II promoter // traceable author statement	0003677 // DNA binding // inferred from electronic annotation /// 0003713 // transcription coactivator activity // traceable author statement /// 0004386 // helicase activity // inferred from electronic annotation /// 0004402 // histone acetyltransferase a
211596_s_at	0.003928503	0.77285	-0.406037501	9.225686311	9.648380307	leucine-rich repeats and immunoglobulin-like domains 1 /// leucine-rich repeats and immunoglobulin-like domains 1	Hs.518055	26018	608868	LRIG1	AB050468		0005515 // protein binding // inferred from electronic annotation	0005615 // extracellular space // inferred from electronic annotation /// 0016020 // membrane // inferred from electronic annotation /// 0016021 // integral to membrane // inferred from electronic annotation
225212_at	0.003929698	0.77285	-0.148112178	8.990758438	9.145796903	solute carrier family 25 (mitochondrial carrier; phosphate carrier), member 25	Hs.5476	114789	608745	SLC25A25	BC005163	0006810 // transport // inferred from electronic annotation	0005488 // binding // inferred from electronic annotation /// 0005509 // calcium ion binding // inferred from electronic annotation	0005743 // mitochondrial inner membrane // inferred from electronic annotation /// 0016020 // membrane // inferred from electronic annotation /// 0016021 // integral to membrane // inferred from electronic annotation
202657_s_at	0.003976124	0.77748	0.077368719	12.59624639	12.50788296	SERTA domain containing 2	Hs.645287	9792		SERTAD2	NM_014755	0006350 // transcription // inferred from electronic annotation /// 0006355 // regulation of transcription, DNA-dependent // inferred from electronic annotation /// 0030308 // negative regulation of cell growth // inferred from direct assay		0005634 // nucleus // inferred from direct assay /// 0005737 // cytoplasm // inferred from direct assay
217971_at	0.00400189	0.77748	0.322854853	10.50571503	10.17270881	mitogen-activated protein kinase kinase 1 interacting protein 1	Hs.647988	8649	603296	MAP2K1IP1	NM_021970		0005515 // protein binding // inferred from physical interaction /// 0016301 // kinase activity // inferred from electronic annotation /// 0005515 // protein binding // inferred from electronic annotation	0016020 // membrane // inferred from electronic annotation
227027_at	0.004009791	0.77748	-0.58271356	8.659614852	9.195557893	Clone 114 tumor rejection antigen	Hs.592426				AI268315
241987_x_at	0.004019443	0.77748	1.84502534	3.366182225	1.329591854	hypothetical protein MGC39715	Hs.567758	169166		MGC39715	BF029081	0007154 // cell communication // inferred from electronic annotation	0005515 // protein binding // inferred from electronic annotation /// 0035091 // phosphoinositide binding // inferred from electronic annotation
204230_s_at	0.004024346	0.77748	0.59454855	3.850356638	3.19841916	solute carrier family 17 (sodium-dependent inorganic phosphate cotransporter), member 7	Hs.375616	57030	605208	SLC17A7	NM_020309	0006810 // transport // inferred from electronic annotation /// 0006817 // phosphate transport // traceable author statement	0005215 // transporter activity // inferred from electronic annotation /// 0015319 // sodium:inorganic phosphate symporter activity // inferred from direct assay /// 0015321 // sodium-dependent phosphate transporter activity // traceable author statement	0016020 // membrane // inferred from electronic annotation /// 0016021 // integral to membrane // inferred from direct assay /// 0016021 // integral to membrane // inferred from electronic annotation /// 0016021 // integral to membrane // traceable author
240290_at	0.004043612	0.77845	2.562242424	4.079352785	1.638443225	gb:BE671768 /DB_XREF=gi:10032309 /DB_XREF=7a45b02.x1 /CLONE=IMAGE:3221643 /FEA=EST /CNT=8 /TID=Hs.202049.0 /TIER=ConsEnd /STK=2 /UG=Hs.202049 /UG_TITLE=ESTs					BE671768
224456_s_at	0.004128839	0.78807	0.537028024	5.591244148	4.976028858	hypothetical protein MGC12982 /// hypothetical protein MGC12982	Hs.127762	84793		MGC12982	BC006113
218480_at	0.00412949	0.78807	0.169925001	7.137647947	6.962399096	hypothetical protein FLJ21839	Hs.138207	60509		FLJ21839	NM_021831	0006508 // proteolysis // inferred from electronic annotation	0004182 // carboxypeptidase A activity // inferred from electronic annotation
239600_at	0.004147828	0.78807	0.88558515	9.386156482	8.530144733	Signal-induced proliferation-associated 1 like 1	Hs.191850	26037		SIPA1L1	AA968447	0007242 // intracellular signaling cascade // inferred from electronic annotation /// 0008150 // biological_process // --- /// 0051056 // regulation of small GTPase mediated signal transduction // inferred from electronic annotation	0003674 // molecular_function // --- /// 0005096 // GTPase activator activity // inferred from electronic annotation /// 0005515 // protein binding // inferred from electronic annotation	0005575 // cellular_component // --- /// 0005622 // intracellular // inferred from electronic annotation
218445_at	0.004164396	0.78807	1.036525876	3.167941913	2.233359666	H2A histone family, member Y2	Hs.499953	55506		H2AFY2	NM_018649	0006334 // nucleosome assembly // inferred from electronic annotation /// 0007001 // chromosome organization and biogenesis (sensu Eukaryota) // inferred from electronic annotation /// 0007549 // dosage compensation // inferred from direct assay /// 001656	0003677 // DNA binding // inferred from electronic annotation	0000786 // nucleosome // inferred from electronic annotation /// 0001740 // Barr body // inferred from direct assay /// 0005634 // nucleus // inferred from electronic annotation /// 0005694 // chromosome // inferred from electronic annotation
1554214_at	0.004165645	0.78807	1.087462841	4.34078852	3.099124954	gb:BC008699.1 /DB_XREF=gi:14250505 /TID=Hs2.254112.1 /CNT=4 /FEA=FLmRNA /TIER=FL /STK=3 /UG=Hs.254112 /DEF=Homo sapiens, clone MGC:15427 IMAGE:2822641, mRNA, complete cds. /PROD=Unknown (protein for MGC:15427) /FL=gb:BC008699.1					BC008699
1562280_at	0.004194301	0.78854	1.606798302	7.512653724	5.880012602	POU domain, class 2, transcription factor 1	Hs.493649	5451	164175	POU2F1	BC041822	0006355 // regulation of transcription, DNA-dependent // inferred from electronic annotation /// 0016481 // negative regulation of transcription // inferred from direct assay /// 0045944 // positive regulation of transcription from RNA polymerase II promot	0003700 // transcription factor activity // traceable author statement /// 0005515 // protein binding // inferred from physical interaction /// 0043565 // sequence-specific DNA binding // inferred from electronic annotation /// 0030528 // transcription reg	0005634 // nucleus // inferred from direct assay /// 0005634 // nucleus // inferred from electronic annotation
213552_at	0.004211651	0.78854	-0.428434352	7.693890471	8.123463132	UDP-glucuronic acid epimerase	Hs.183006	26035		GLCE	W87398	0008360 // regulation of cell shape // inferred from electronic annotation /// 0009252 // peptidoglycan biosynthesis // inferred from electronic annotation /// 0015012 // heparan sulfate proteoglycan biosynthesis // inferred from sequence or structural sim	0016853 // isomerase activity // inferred from electronic annotation /// 0050379 // UDP-glucuronate 5'-epimerase activity // inferred from direct assay /// 0016857 // racemase and epimerase activity, acting on carbohydrates and derivatives // inferred from	0005794 // Golgi apparatus // inferred from sequence or structural similarity /// 0016020 // membrane // inferred from electronic annotation /// 0016021 // integral to membrane // inferred from electronic annotation /// 0005794 // Golgi apparatus // inferr
201300_s_at	0.004233379	0.78854	-0.274196184	12.72368534	13.00931032	prion protein (p27-30) (Creutzfeldt-Jakob disease, Gerstmann-Strausler-Scheinker syndrome, fatal familial insomnia)	Hs.472010	5621	123400 /	PRNP	NM_000311	0006139 // nucleobase, nucleoside, nucleotide and nucleic acid metabolism // inferred from electronic annotation /// 0006878 // copper ion homeostasis // non-traceable author statement /// 0006979 // response to oxidative stress // inferred from sequence o	0005507 // copper ion binding // traceable author statement /// 0005515 // protein binding // inferred from electronic annotation /// 0008017 // microtubule binding // inferred from direct assay /// 0048503 // GPI anchor binding // inferred from electronic	0005737 // cytoplasm // traceable author statement /// 0005783 // endoplasmic reticulum // inferred from sequence or structural similarity /// 0005794 // Golgi apparatus // inferred from sequence or structural similarity /// 0005886 // plasma membrane // i
243486_at	0.004241801	0.78854	0.280521833	4.005990667	3.73292346	Staphylococcal nuclease domain containing 1	Hs.122523	27044	602181	SND1	AA779338	0006350 // transcription // inferred from electronic annotation /// 0006355 // regulation of transcription, DNA-dependent // inferred from electronic annotation	0003676 // nucleic acid binding // inferred from electronic annotation /// 0003712 // transcription cofactor activity // traceable author statement /// 0004518 // nuclease activity // inferred from electronic annotation /// 0003712 // transcription cofacto	0005634 // nucleus // traceable author statement /// 0005634 // nucleus // inferred from electronic annotation
205229_s_at	0.004250962	0.78854	-0.297932004	10.25792438	10.57560383	coagulation factor C homolog, cochlin (Limulus polyphemus)	Hs.21016	1690	601369 /	COCH	AA669336	0007605 // sensory perception of sound // traceable author statement /// 0007605 // sensory perception of sound // inferred from electronic annotation		0005615 // extracellular space // inferred from electronic annotation
203622_s_at	0.004254657	0.78854	0.345732618	9.600320893	9.268457943	partner of NOB1 homolog (S. cerevisiae)	Hs.262858	56902		PNO1	NM_020143		0003723 // RNA binding // inferred from electronic annotation /// 0003676 // nucleic acid binding // inferred from electronic annotation
244686_at	0.004271113	0.78891	-0.596103058	3.552155923	4.083780128	Treacher Collins-Franceschetti syndrome 1	Hs.519672	6949	154500 /	TCOF1	AI939467	0001501 // skeletal development // traceable author statement /// 0006810 // transport // inferred from electronic annotation	0005215 // transporter activity // traceable author statement	0005634 // nucleus // inferred from electronic annotation /// 0005730 // nucleolus // inferred from direct assay /// 0005730 // nucleolus // traceable author statement
213122_at	0.004325027	0.79373	0.291574641	11.21633305	10.92882943	TSPY-like 5	Hs.173094	85453		TSPYL5	AI096375	0006334 // nucleosome assembly // inferred from electronic annotation		0005634 // nucleus // inferred from electronic annotation
1561640_at	0.004326215	0.79373	0.674797502	8.889403545	8.184852804	Proteasome (prosome, macropain) 26S subunit, non-ATPase, 5	Hs.193725	5711	604452	PSMD5	BC008637		0005488 // binding // inferred from electronic annotation	0000502 // proteasome complex (sensu Eukaryota) // traceable author statement /// 0005829 // cytosol // inferred from electronic annotation /// 0000502 // proteasome complex (sensu Eukaryota) // inferred from electronic annotation /// 0043234 // protein co
244455_at	0.004440442	0.80396	1.158697746	3.315717273	2.233558508	potassium channel, subfamily T, member 2	Hs.420016	343450		KCNT2	AI732637	0006813 // potassium ion transport // inferred from electronic annotation	0005216 // ion channel activity // inferred from electronic annotation /// 0015269 // calcium-activated potassium channel activity // inferred from electronic annotation	0016020 // membrane // inferred from electronic annotation
235207_at	0.004447685	0.80396	0.152537635	9.96536934	9.816896488	gb:AV764634 /DB_XREF=gi:10922482 /DB_XREF=AV764634 /CLONE=MDSBZE01 /FEA=EST /CNT=15 /TID=Hs.270532.0 /TIER=ConsEnd /STK=0 /UG=Hs.270532 /UG_TITLE=ESTs					AV764634
208909_at	0.004459669	0.80396	0.296656206	12.5779535	12.2871312	ubiquinol-cytochrome c reductase, Rieske iron-sulfur polypeptide 1	Hs.170107	7386	191327	UQCRFS1	BC000649	0006118 // electron transport // non-traceable author statement /// 0006810 // transport // inferred from electronic annotation /// 0006350 // transcription // inferred from electronic annotation /// 0006355 // regulation of transcription, DNA-dependent //	0005506 // iron ion binding // inferred from electronic annotation /// 0008121 // ubiquinol-cytochrome-c reductase activity // non-traceable author statement /// 0016491 // oxidoreductase activity // inferred from electronic annotation /// 0046872 // metal	0005739 // mitochondrion // inferred from electronic annotation /// 0005750 // respiratory chain complex III (sensu Eukaryota) // non-traceable author statement /// 0016020 // membrane // inferred from electronic annotation /// 0016021 // integral to membr
1554707_at	0.004460722	0.80396	0.529779585	4.533995076	3.933182516	chromosome 9 open reading frame 68	Hs.179615	55064		C9orf68	BC034293
214472_at	0.004463824	0.80396	1.355331253	5.848255688	4.637446476	histone cluster 1, H3d		8351	602811	HIST1H3D	NM_003530	0006334 // nucleosome assembly // inferred from electronic annotation /// 0007001 // chromosome organization and biogenesis (sensu Eukaryota) // inferred from electronic annotation	0005515 // protein binding // inferred from physical interaction /// 0003677 // DNA binding // inferred from electronic annotation	0000786 // nucleosome // inferred from electronic annotation /// 0005634 // nucleus // inferred from electronic annotation /// 0005694 // chromosome // inferred from electronic annotation
208702_x_at	0.004470177	0.80396	0.110585583	10.59223641	10.47139143	amyloid beta (A4) precursor-like protein 2	Hs.370247	334	104776	APLP2	AI525212	0001967 // suckling behavior // inferred from electronic annotation /// 0006878 // copper ion homeostasis // inferred from electronic annotation /// 0007186 // G-protein coupled receptor protein signaling pathway // non-traceable author statement /// 00076	0003677 // DNA binding // non-traceable author statement /// 0004867 // serine-type endopeptidase inhibitor activity // inferred from electronic annotation /// 0005488 // binding // inferred from electronic annotation /// 0005515 // protein binding // infe	0005615 // extracellular space // inferred from electronic annotation /// 0005634 // nucleus // inferred from direct assay /// 0016020 // membrane // inferred from electronic annotation /// 0016021 // integral to membrane // inferred from electronic annota
217139_at	0.004511612	0.80635	-1.888578717	2.733832214	4.525560126	voltage-dependent anion channel 1	Hs.519320	7416	604492	VDAC1	AJ002428	0006820 // anion transport // traceable author statement /// 0008632 // apoptotic program // traceable author statement /// 0006810 // transport // inferred from electronic annotation /// 0006811 // ion transport // inferred from electronic annotation ///	0008308 // voltage-gated ion-selective channel activity // inferred from electronic annotation /// 0015283 // apoptogenic cytochrome c release channel activity // traceable author statement /// 0015482 // voltage-gated anion channel porin activity // trace	0005739 // mitochondrion // traceable author statement /// 0005741 // mitochondrial outer membrane // traceable author statement /// 0016020 // membrane // inferred from electronic annotation /// 0016021 // integral to membrane // inferred from electronic
1568640_at	0.00451301	0.80635	0.386387295	7.655219768	7.214423505	Hypothetical gene supported by BC040598	Hs.591585	400960		LOC400960	BC012788
215727_x_at	0.004553891	0.81101	-1.094859186	3.262492725	4.272195902	Chromodomain helicase DNA binding protein 3	Hs.191616	1107	602120	CHD3	AF064839	0006333 // chromatin assembly or disassembly // inferred from electronic annotation /// 0006350 // transcription // inferred from electronic annotation /// 0006355 // regulation of transcription, DNA-dependent // inferred from electronic annotation /// 000	0000166 // nucleotide binding // inferred from electronic annotation /// 0003677 // DNA binding // inferred from electronic annotation /// 0003677 // DNA binding // traceable author statement /// 0003682 // chromatin binding // inferred from electronic ann	0000785 // chromatin // inferred from electronic annotation /// 0005634 // nucleus // inferred from electronic annotation /// 0005634 // nucleus // non-traceable author statement /// 0016020 // membrane // inferred from electronic annotation /// 0016021 //
220062_s_at	0.004607838	0.8136	1.204358499	2.427912203	1.180257082	melanoma antigen family C, 2	Hs.123536	51438	300468	MAGEC2	NM_016249	0000074 // regulation of progression through cell cycle // inferred from expression pattern		0005634 // nucleus // inferred from direct assay /// 0005737 // cytoplasm // inferred from direct assay /// 0005634 // nucleus // inferred from electronic annotation
208546_x_at	0.004609198	0.8136	0.584315117	8.935767828	8.412750054	histone cluster 1, H2bh	Hs.247815	8345	602806	HIST1H2BH	NM_003524	0006334 // nucleosome assembly // inferred from sequence or structural similarity /// 0006334 // nucleosome assembly // non-traceable author statement /// 0007001 // chromosome organization and biogenesis (sensu Eukaryota) // inferred from electronic annot	0003677 // DNA binding // inferred from sequence or structural similarity /// 0003677 // DNA binding // non-traceable author statement /// 0003677 // DNA binding // inferred from electronic annotation	0000786 // nucleosome // inferred from sequence or structural similarity /// 0000786 // nucleosome // non-traceable author statement /// 0005634 // nucleus // inferred from electronic annotation /// 0005694 // chromosome // inferred from electronic annotat
243170_at	0.004613087	0.8136	0.846774061	8.561123212	7.603725289	Hypothetical protein LOC339745	Hs.333297	339745		LOC339745	AW291545		0005515 // protein binding // inferred from electronic annotation
203024_s_at	0.004658481	0.81447	-0.200261303	11.76089017	11.94926705	chromosome 5 open reading frame 15	Hs.355177	56951		C5orf15	NM_020199			0016020 // membrane // inferred from electronic annotation /// 0016021 // integral to membrane // inferred from electronic annotation
1570022_at	0.004685504	0.81447	-2.245112498	1.496514312	3.850710369	Chromosome 3 open reading frame 1	Hs.477287	51300		C3orf1	BC038182	0015031 // protein transport // inferred from electronic annotation	0008565 // protein transporter activity // inferred from electronic annotation	0005739 // mitochondrion // inferred from direct assay /// 0005743 // mitochondrial inner membrane // inferred from electronic annotation /// 0016020 // membrane // inferred from electronic annotation /// 0016021 // integral to membrane // inferred from el
217415_at	0.004697071	0.81447	0.513739004	4.982338024	4.515386796	polymerase (RNA) II (DNA directed) polypeptide A, 220kDa	Hs.270017	5430	180660	POLR2A	M21610	0006350 // transcription // inferred from electronic annotation /// 0006351 // transcription, DNA-dependent // non-traceable author statement /// 0006355 // regulation of transcription, DNA-dependent // non-traceable author statement /// 0006366 // transcr	0003677 // DNA binding // inferred from electronic annotation /// 0003677 // DNA binding // non-traceable author statement /// 0003899 // DNA-directed RNA polymerase activity // non-traceable author statement /// 0005515 // protein binding // inferred from	0005634 // nucleus // non-traceable author statement /// 0005665 // DNA-directed RNA polymerase II, core complex // non-traceable author statement /// 0005665 // DNA-directed RNA polymerase II, core complex // traceable author statement /// 0005730 // nucl
209600_s_at	0.004705572	0.81447	-0.368398134	7.555166613	7.965707067	acyl-Coenzyme A oxidase 1, palmitoyl	Hs.464137	51	264470 /	ACOX1	S69189	0006118 // electron transport // inferred from electronic annotation /// 0006629 // lipid metabolism // traceable author statement /// 0006635 // fatty acid beta-oxidation // inferred from electronic annotation /// 0006693 // prostaglandin metabolism // no	0003995 // acyl-CoA dehydrogenase activity // inferred from electronic annotation /// 0003997 // acyl-CoA oxidase activity // non-traceable author statement /// 0009053 // electron donor activity // not recorded /// 0050660 // FAD binding // inferred from	0005777 // peroxisome // non-traceable author statement /// 0005777 // peroxisome // inferred from electronic annotation /// 0005777 // peroxisome // traceable author statement
1552691_at	0.004709009	0.81447	-0.216937991	5.873999751	6.10285173	ADP-ribosylation factor-like 11	Hs.558599	115761	151400 /	ARL11	NM_138450	0007264 // small GTPase mediated signal transduction // inferred from electronic annotation	0000166 // nucleotide binding // inferred from electronic annotation /// 0005525 // GTP binding // inferred from electronic annotation	0005622 // intracellular // inferred from electronic annotation
219974_x_at	0.004717788	0.81447	0.215873714	10.68329967	10.43556657	enoyl Coenzyme A hydratase domain containing 1	Hs.486410	55862		ECHDC1	NM_018479	0008152 // metabolism // inferred from electronic annotation	0003824 // catalytic activity // inferred from electronic annotation
219654_at	0.004766475	0.81447	-0.641546029	4.042019705	4.617451444	protein tyrosine phosphatase-like (proline instead of catalytic arginine), member A	Hs.114062	9200	610467	PTPLA	NM_014241	0006470 // protein amino acid dephosphorylation // traceable author statement /// 0007165 // signal transduction // non-traceable author statement /// 0007275 // development // traceable author statement /// 0006470 // protein amino acid dephosphorylation	0004725 // protein tyrosine phosphatase activity // traceable author statement /// 0004721 // phosphoprotein phosphatase activity // inferred from electronic annotation /// 0005515 // protein binding // inferred from electronic annotation /// 0005524 // AT
231211_s_at	0.004783144	0.81447	-1.558267634	3.392971262	5.152069201	hypothetical LOC541469 protein	Hs.651112	541469		LOC541469	AI254026
1559723_s_at	0.004801968	0.81447	0.436645472	7.48462182	7.098993099	Chromosome 9 open reading frame 3	Hs.434253	84909		C9orf3	BC042892	0006508 // proteolysis // inferred from direct assay /// 0006508 // proteolysis // inferred from electronic annotation	0004177 // aminopeptidase activity // inferred from direct assay /// 0004179 // membrane alanyl aminopeptidase activity // inferred from electronic annotation /// 0008237 // metallopeptidase activity // inferred from direct assay /// 0008270 // zinc ion bi
214763_at	0.0048087	0.81447	-0.634715536	1.924665442	2.567164537	acyl-CoA thioesterase 11	Hs.234786	26027	606803	ACOT11	AK023937	0006631 // fatty acid metabolism // non-traceable author statement /// 0007242 // intracellular signaling cascade // non-traceable author statement /// 0009266 // response to temperature stimulus // inferred from sequence or structural similarity /// 00092	0004759 // serine esterase activity // inferred from electronic annotation /// 0016291 // acyl-CoA thioesterase activity // traceable author statement /// 0016787 // hydrolase activity // inferred from electronic annotation /// 0003824 // catalytic activit	0005737 // cytoplasm // ---
231780_at	0.004814995	0.81447	-0.624730058	5.951488761	6.568099368	globoside alpha-1,3-N-acetylgalactosaminyltransferase 1	Hs.495419	26301	606074	GBGT1	AI627912	0005975 // carbohydrate metabolism // inferred from electronic annotation /// 0009247 // glycolipid biosynthesis // traceable author statement /// 0030259 // lipid glycosylation // inferred from electronic annotation	0016758 // transferase activity, transferring hexosyl groups // inferred from electronic annotation /// 0030145 // manganese ion binding // inferred from electronic annotation /// 0046872 // metal ion binding // inferred from electronic annotation /// 0047	0005615 // extracellular space // inferred from electronic annotation /// 0016020 // membrane // inferred from electronic annotation /// 0016021 // integral to membrane // inferred from electronic annotation
218115_at	0.004825882	0.81447	-0.494304979	6.13524577	6.675956584	ASF1 anti-silencing function 1 homolog B (S. cerevisiae)	Hs.26516	55723	609190	ASF1B	NM_018154
215459_at	0.004831598	0.81447	-1.339357901	4.918700587	6.197089978	Tax1 (human T-cell leukemia virus type I) binding protein 3	Hs.12956	30851		TAX1BP3	AK001327	0006811 // ion transport // inferred from electronic annotation /// 0007266 // Rho protein signal transduction // inferred from direct assay /// 0016055 // Wnt receptor signaling pathway // inferred from electronic annotation /// 0030178 // negative regula	0004872 // receptor activity // inferred from electronic annotation /// 0005216 // ion channel activity // inferred from electronic annotation /// 0005515 // protein binding // inferred from physical interaction /// 0005524 // ATP binding // inferred from	0005634 // nucleus // inferred from electronic annotation /// 0005737 // cytoplasm // non-traceable author statement /// 0016020 // membrane // inferred from electronic annotation /// 0016021 // integral to membrane // inferred from electronic annotation
241484_x_at	0.004849616	0.81447	-0.737933521	5.879460979	6.729433072	Similar to FRG1 protein (FSHD region gene 1 protein)	Hs.582712	284802		MGC72104	AI668696
1566124_a_at	0.004853746	0.81447	2.552541023	2.974699962	0.683210256	fatty acid binding protein 6, ileal (gastrotropin)	Hs.519719	2172	600422	FABP6	AI208908	0006629 // lipid metabolism // non-traceable author statement /// 0006810 // transport // inferred from electronic annotation /// 0008206 // bile acid metabolism // inferred from electronic annotation /// 0008285 // negative regulation of cell proliferatio	0005504 // fatty acid binding // not recorded /// 0008289 // lipid binding // inferred from electronic annotation /// 0005488 // binding // inferred from electronic annotation /// 0008289 // lipid binding // traceable author statement	0005737 // cytoplasm // traceable author statement
1559655_at	0.004871343	0.81447	-2.35614381	1.113283334	3.3736718	Ribosomal protein L24	Hs.547172	6152	604180	RPL24	BC043510	0006412 // protein biosynthesis // inferred from electronic annotation /// 0006412 // protein biosynthesis // traceable author statement	0003723 // RNA binding // traceable author statement /// 0003735 // structural constituent of ribosome // inferred from electronic annotation /// 0003735 // structural constituent of ribosome // traceable author statement /// 0005515 // protein binding //	0005622 // intracellular // inferred from electronic annotation /// 0005840 // ribosome // inferred from electronic annotation /// 0005842 // cytosolic large ribosomal subunit (sensu Eukaryota) // traceable author statement /// 0005783 // endoplasmic retic
239875_at	0.004875959	0.81447	0.95419631	3.429278238	2.321897316	hypothetical protein LOC729207 /// hypothetical protein LOC731904	Hs.611466	729207 /		LOC729207 /// LOC731904	AW296390
224109_at	0.004895695	0.81447	1.963474124	3.312323535	1.528320834	gb:AF130114.1 /DB_XREF=gi:11493531 /FEA=FLmRNA /CNT=2 /TID=Hs.302156.0 /TIER=FL /STK=0 /UG=Hs.302156 /DEF=Homo sapiens clone FLB9131 PRO2459 mRNA, complete cds. /PROD=PRO2459 /FL=gb:AF130114.1					AF130114		0005179 // hormone activity // inferred from electronic annotation	0005576 // extracellular region // inferred from electronic annotation
210711_at	0.004901079	0.81447	3.051047606	5.52515114	2.506673815	hypothetical protein MGC5457		84719		MGC5457	BC000988
215928_at	0.00495432	0.81814	-0.724658699	4.708513939	5.418960996	Actin binding LIM protein family, member 2	Hs.233404	84448		ABLIM2	AK022192	0007010 // cytoskeleton organization and biogenesis // inferred from electronic annotation	0003779 // actin binding // inferred from electronic annotation /// 0008270 // zinc ion binding // non-traceable author statement /// 0046872 // metal ion binding // inferred from electronic annotation /// 0008270 // zinc ion binding // inferred from elect	0005737 // cytoplasm // non-traceable author statement
222036_s_at	0.004974832	0.81814	-0.362536628	8.79943599	9.202076602	Solute carrier family 12 (potassium/chloride transporters), member 4	Hs.10094	6560	604119	SLC12A4	AI859865	0000074 // regulation of progression through cell cycle // inferred from sequence or structural similarity /// 0006811 // ion transport // inferred from electronic annotation /// 0006813 // potassium ion transport // inferred from electronic annotation ///	0005215 // transporter activity // inferred from electronic annotation /// 0015293 // symporter activity // inferred from electronic annotation /// 0015379 // potassium:chloride symporter activity // inferred from sequence or structural similarity /// 0030	0005624 // membrane fraction // traceable author statement /// 0005887 // integral to plasma membrane // traceable author statement /// 0016020 // membrane // inferred from electronic annotation /// 0016021 // integral to membrane // inferred from sequence
227252_at	0.005002593	0.81814	-0.21656843	9.070012688	9.314717605	Low density lipoprotein receptor-related protein 10	Hs.525232	26020	609921	LRP10	AA524299	0006629 // lipid metabolism // inferred from electronic annotation /// 0006869 // lipid transport // inferred from electronic annotation /// 0006897 // endocytosis // inferred from electronic annotation	0004872 // receptor activity // inferred from electronic annotation /// 0005041 // low-density lipoprotein receptor activity // inferred from electronic annotation	0005905 // coated pit // inferred from electronic annotation /// 0016020 // membrane // inferred from electronic annotation /// 0016021 // integral to membrane // inferred from electronic annotation
201562_s_at	0.005014677	0.81814	-0.210696551	8.65966342	8.849132837	sorbitol dehydrogenase /// similar to Sorbitol dehydrogenase (L-iditol 2-dehydrogenase)	Hs.878	653381 /	182500	SORD /// LOC653381	NM_003104	0006060 // sorbitol metabolism // not recorded /// 0007601 // visual perception // traceable author statement	0003939 // L-iditol 2-dehydrogenase activity // inferred from electronic annotation /// 0008270 // zinc ion binding // inferred from electronic annotation /// 0016491 // oxidoreductase activity // inferred from electronic annotation /// 0046872 // metal io
243128_at	0.005043891	0.81814	-0.44508394	5.877637252	6.280896532	zinc finger protein 175	Hs.119014	7728	601139	ZNF175	AI684437	0006350 // transcription // inferred from electronic annotation /// 0006355 // regulation of transcription, DNA-dependent // inferred from electronic annotation /// 0009615 // response to virus // inferred from electronic annotation	0003700 // transcription factor activity // traceable author statement /// 0008270 // zinc ion binding // inferred from electronic annotation /// 0046872 // metal ion binding // inferred from electronic annotation /// 0003676 // nucleic acid binding // inf	0005622 // intracellular // inferred from electronic annotation /// 0005634 // nucleus // inferred from electronic annotation
243744_at	0.005054181	0.81814	-0.775784843	5.086101716	5.830868101	Hypothetical protein LOC348751	Hs.471039	348751		LOC348751	BF510119	0008152 // metabolism // inferred from electronic annotation	0005542 // folic acid binding // inferred from electronic annotation /// 0016740 // transferase activity // inferred from electronic annotation
213582_at	0.005071337	0.81814	-0.352658868	9.035389571	9.412258153	ATPase, Class VI, type 11A	Hs.29189	23250	605868	ATP11A	BF439472	0006810 // transport // inferred from electronic annotation /// 0006812 // cation transport // inferred from electronic annotation /// 0008152 // metabolism // inferred from electronic annotation	0000166 // nucleotide binding // inferred from electronic annotation /// 0000287 // magnesium ion binding // inferred from electronic annotation /// 0003824 // catalytic activity // inferred from electronic annotation /// 0004012 // phospholipid-translocat	0016020 // membrane // inferred from electronic annotation /// 0016021 // integral to membrane // inferred from electronic annotation
206971_at	0.005073629	0.81814	1.132755209	4.111549386	2.829691077	G protein-coupled receptor 161	Hs.632453	23432		GPR161	NM_007369	0007165 // signal transduction // inferred from electronic annotation /// 0007186 // G-protein coupled receptor protein signaling pathway // inferred from electronic annotation	0001584 // rhodopsin-like receptor activity // inferred from electronic annotation /// 0004872 // receptor activity // inferred from electronic annotation /// 0004871 // signal transducer activity // inferred from electronic annotation /// 0004930 // G-pro	0016020 // membrane // inferred from electronic annotation /// 0016021 // integral to membrane // inferred from electronic annotation
1557981_at	0.005090026	0.81814	0.730610099	4.891677669	4.135495571	Ribosomal protein S9	Hs.546288	6203	603631	RPS9	AK095055	0006412 // protein biosynthesis // traceable author statement /// 0006412 // protein biosynthesis // inferred from electronic annotation	0003735 // structural constituent of ribosome // inferred from direct assay /// 0019843 // rRNA binding // inferred from electronic annotation /// 0003723 // RNA binding // inferred from electronic annotation /// 0003735 // structural constituent of riboso	0005622 // intracellular // inferred from electronic annotation /// 0005843 // cytosolic small ribosomal subunit (sensu Eukaryota) // inferred from direct assay /// 0005840 // ribosome // inferred from electronic annotation /// 0015935 // small ribosomal s
208295_x_at	0.005107661	0.81814	-1.763559804	1.661347475	3.284920812	chorionic somatomammotropin hormone-like 1		1444	603515	CSHL1	NM_022580	0008150 // biological_process // ---	0005179 // hormone activity // non-traceable author statement /// 0005179 // hormone activity // inferred from electronic annotation	0005576 // extracellular region // inferred from electronic annotation
219507_at	0.005124037	0.81814	0.185413509	9.846324502	9.641819117	arginine/serine-rich coiled-coil 1	Hs.591283	51319		RSRC1	NM_016625	0006355 // regulation of transcription, DNA-dependent // inferred from electronic annotation	0003677 // DNA binding // inferred from electronic annotation	0005634 // nucleus // inferred from electronic annotation
1561602_at	0.005171357	0.81814	-1.327687364	3.19083692	4.402678724	Calmodulin binding transcription activator 1	Hs.397705	23261		CAMTA1	AK098599	0006350 // transcription // inferred from electronic annotation /// 0006355 // regulation of transcription, DNA-dependent // inferred from electronic annotation		0005634 // nucleus // inferred from electronic annotation
1559507_at	0.005171803	0.81814	0.32284965	8.226616334	7.872921296	TBC1 domain family, member 7	Hs.484678	51256		TBC1D7	AK091836		0005096 // GTPase activator activity // inferred from electronic annotation
215523_at	0.005189853	0.81814	-0.736398608	5.62186035	6.469369218	similar to dJ153G14.3 (novel C2H2 type Zinc Finger protein)	Hs.651176	346157		RP1-153G14.3	AL031118		0003676 // nucleic acid binding // inferred from electronic annotation /// 0008270 // zinc ion binding // inferred from electronic annotation	0005622 // intracellular // inferred from electronic annotation
211267_at	0.005200299	0.81814	0.660282592	5.212467164	4.535253973	homeobox, ES cell expressed 1	Hs.171980	8820	182230 /	HESX1	U82811	0006355 // regulation of transcription, DNA-dependent // inferred from electronic annotation /// 0007275 // development // inferred from electronic annotation /// 0007420 // brain development // traceable author statement /// 0045449 // regulation of trans	0003700 // transcription factor activity // inferred from electronic annotation /// 0043565 // sequence-specific DNA binding // inferred from electronic annotation /// 0003677 // DNA binding // inferred from electronic annotation /// 0003677 // DNA binding	0005634 // nucleus // inferred from electronic annotation
229369_at	0.00521551	0.81814	-1.463193537	5.152400583	6.430656011	V-set and immunoglobulin domain containing 2	Hs.112377	23584	606011	VSIG2	AI201858		0003823 // antigen binding // not recorded	0005624 // membrane fraction // traceable author statement /// 0005887 // integral to plasma membrane // traceable author statement /// 0016020 // membrane // inferred from electronic annotation /// 0016021 // integral to membrane // inferred from electron
230028_at	0.005233725	0.81814	0.815362501	7.117317397	6.366821112	KIAA0907	Hs.24656	22889		KIAA0907	BF508843
237588_at	0.005251381	0.81814	0.49264585	10.19578538	9.676211095	Structural maintenance of chromosomes flexible hinge domain containing 1	Hs.8118	23347		SMCHD1	T83652	0051276 // chromosome organization and biogenesis // inferred from electronic annotation	0005515 // protein binding // inferred from electronic annotation /// 0005524 // ATP binding // inferred from electronic annotation	0005694 // chromosome // inferred from electronic annotation
231950_at	0.005252463	0.81814	-0.568777073	7.333815813	7.973803264	zinc finger protein 658	Hs.522147	26149		ZNF658	AW874634	0006355 // regulation of transcription, DNA-dependent // inferred from electronic annotation	0003676 // nucleic acid binding // inferred from electronic annotation /// 0008270 // zinc ion binding // inferred from electronic annotation /// 0046872 // metal ion binding // inferred from electronic annotation	0005622 // intracellular // inferred from electronic annotation /// 0005634 // nucleus // inferred from electronic annotation
205645_at	0.005282156	0.81814	0.320745073	8.423408383	8.129865869	RALBP1 associated Eps domain containing 2	Hs.186810	9185	300317	REPS2	NM_004726	0006461 // protein complex assembly // traceable author statement /// 0007173 // epidermal growth factor receptor signaling pathway // traceable author statement	0005509 // calcium ion binding // inferred from electronic annotation /// 0005509 // calcium ion binding // traceable author statement /// 0005515 // protein binding // inferred from physical interaction
220664_at	0.005311349	0.81814	1.40599236	2.337478196	0.987824708	small proline-rich protein 2C	Hs.592363	6702	182269	SPRR2C	NM_006518	0007566 // embryo implantation // traceable author statement /// 0008544 // epidermis development // non-traceable author statement /// 0009411 // response to UV // non-traceable author statement /// 0030216 // keratinocyte differentiation // non-traceable	0003676 // nucleic acid binding // traceable author statement /// 0005198 // structural molecule activity // traceable author statement /// 0046872 // metal ion binding // traceable author statement /// 0046983 // protein dimerization activity // traceable	0001533 // cornified envelope // non-traceable author statement /// 0005737 // cytoplasm // not recorded
213288_at	0.005313134	0.81814	-1.503278703	3.093470404	4.41719325	membrane bound O-acyltransferase domain containing 2	Hs.467634	129642		MBOAT2	AI761250
204011_at	0.005353035	0.81814	0.645564348	8.154386442	7.53027034	sprouty homolog 2 (Drosophila)	Hs.18676	10253	602466	SPRY2	NM_005842	0007267 // cell-cell signaling // traceable author statement /// 0007275 // development // inferred from electronic annotation /// 0007605 // sensory perception of sound // inferred from electronic annotation /// 0009887 // organ morphogenesis // traceable		0005874 // microtubule // inferred from electronic annotation /// 0016020 // membrane // inferred from electronic annotation
219916_s_at	0.005362269	0.81814	-2.424497829	0.92997929	3.216934681	ring finger protein 39	Hs.121178	80352	607524	RNF39	NM_025236	0008150 // biological_process // ---	0005515 // protein binding // inferred from electronic annotation /// 0008270 // zinc ion binding // non-traceable author statement /// 0046872 // metal ion binding // inferred from electronic annotation /// 0008270 // zinc ion binding // inferred from ele	0005575 // cellular_component // ---
230051_at	0.005369436	0.81814	-4.077242999	1.362487614	4.988585985	chromosome 10 open reading frame 47	Hs.435775	254427		C10orf47	BF589207
1557211_a_at	0.005373501	0.81814	1.019899557	3.150552073	2.099186094	chromosome 14 open reading frame 86	Hs.585649	283592		C14orf86	BC037859
1562228_s_at	0.005384623	0.81814	-0.462219436	4.248756644	4.656869655	phosphodiesterase 5A, cGMP-specific	Hs.647971	8654	603310	PDE5A	AF043732	0007165 // signal transduction // inferred from electronic annotation /// 0007165 // signal transduction // non-traceable author statement /// 0009187 // cyclic nucleotide metabolism // non-traceable author statement /// 0046069 // cGMP catabolism // infer	0000166 // nucleotide binding // inferred from electronic annotation /// 0000287 // magnesium ion binding // inferred from electronic annotation /// 0003824 // catalytic activity // inferred from electronic annotation /// 0004114 // 3',5'-cyclic-nucleotide	0005575 // cellular_component // ---
217279_x_at	0.005388064	0.81814	-1.574354401	3.065548795	4.899757058	matrix metallopeptidase 14 (membrane-inserted)	Hs.2399	4323	600754	MMP14	X83535	0000270 // peptidoglycan metabolism // inferred from electronic annotation /// 0006508 // proteolysis // traceable author statement /// 0006508 // proteolysis // inferred from electronic annotation	0004222 // metalloendopeptidase activity // traceable author statement /// 0005509 // calcium ion binding // inferred from electronic annotation /// 0005515 // protein binding // inferred from physical interaction /// 0008270 // zinc ion binding // traceab	0005578 // extracellular matrix (sensu Metazoa) // inferred from electronic annotation /// 0005615 // extracellular space // inferred from electronic annotation /// 0005887 // integral to plasma membrane // traceable author statement /// 0016020 // membran
216625_at	0.005388832	0.81814	0.991282783	6.853632496	5.691011866	Rho-associated, coiled-coil containing protein kinase 1	Hs.306307	6093	601702	ROCK1	AL050032	0006468 // protein amino acid phosphorylation // traceable author statement /// 0006915 // apoptosis // inferred from electronic annotation /// 0007018 // microtubule-based movement // inferred from electronic annotation /// 0007242 // intracellular signal	0000166 // nucleotide binding // inferred from electronic annotation /// 0004674 // protein serine/threonine kinase activity // traceable author statement /// 0004713 // protein-tyrosine kinase activity // inferred from electronic annotation /// 0005198 //	0005622 // intracellular // inferred from electronic annotation /// 0005856 // cytoskeleton // inferred from electronic annotation /// 0005874 // microtubule // inferred from electronic annotation
234030_at	0.005421524	0.81814	-0.657894023	4.005347392	4.66551376	Clone HQ0452 PRO0452	Hs.612034				AF090925
223404_s_at	0.005472234	0.81814	0.227288514	10.2396138	10.04056421	chromosome 1 open reading frame 25	Hs.591488	81627		C1orf25	AW512122	0008033 // tRNA processing // inferred from electronic annotation	0003723 // RNA binding // inferred from electronic annotation /// 0004809 // tRNA (guanine-N2-)-methyltransferase activity // inferred from electronic annotation /// 0008168 // methyltransferase activity // inferred from electronic annotation /// 0008270 /	0005622 // intracellular // inferred from electronic annotation
216197_at	0.005472825	0.81814	0.736372719	11.02282468	10.31821739	activating transcription factor 7 interacting protein	Hs.591151	55729		ATF7IP	AK021569	0006306 // DNA methylation // inferred from direct assay /// 0045892 // negative regulation of transcription, DNA-dependent // inferred from direct assay /// 0045893 // positive regulation of transcription, DNA-dependent // inferred from direct assay /// 0	0005515 // protein binding // inferred from physical interaction	0005634 // nucleus // inferred from direct assay
201809_s_at	0.005501796	0.81814	-0.845685821	6.453684527	7.316686839	endoglin (Osler-Rendu-Weber syndrome 1)	Hs.76753	2022	131195 /	ENG	NM_000118	0001525 // angiogenesis // inferred from electronic annotation /// 0006810 // transport // inferred from electronic annotation /// 0007155 // cell adhesion // inferred from electronic annotation /// 0007507 // heart development // inferred from electronic	0005515 // protein binding // inferred from physical interaction /// 0005488 // binding // inferred from electronic annotation /// 0005515 // protein binding // inferred from electronic annotation /// 0005515 // protein binding // traceable author statemen	0005615 // extracellular space // inferred from electronic annotation /// 0005887 // integral to plasma membrane // traceable author statement /// 0016020 // membrane // inferred from electronic annotation /// 0016021 // integral to membrane // inferred fr
215884_s_at	0.005503324	0.81814	0.477569856	12.91182222	12.49582791	ubiquilin 2	Hs.179309	29978	300264	UBQLN2	AK001029	0006464 // protein modification // inferred from electronic annotation	0016491 // oxidoreductase activity // inferred from electronic annotation	0005634 // nucleus // inferred from electronic annotation
232842_at	0.005504889	0.81814	-1.049890692	7.289750937	8.21932767	dedicator of cytokinesis 8	Hs.132599	81704		DOCK8	AL161725		0005085 // guanyl-nucleotide exchange factor activity // inferred from electronic annotation /// 0005525 // GTP binding // inferred from electronic annotation /// 0051020 // GTPase binding // inferred from electronic annotation
231109_at	0.005513122	0.81814	1.306122718	8.113381696	6.92392498	CUG triplet repeat, RNA binding protein 2	Hs.309288	10659	602538	CUGBP2	R44974	0006396 // RNA processing // traceable author statement /// 0007528 // neuromuscular junction development // not recorded /// 0008016 // regulation of heart contraction // traceable author statement	0000166 // nucleotide binding // inferred from electronic annotation /// 0003723 // RNA binding // inferred from electronic annotation /// 0003723 // RNA binding // traceable author statement /// 0003676 // nucleic acid binding // inferred from electronic
228958_at	0.005515543	0.81814	0.21930464	7.980357142	7.775264597	zinc finger protein 19		7567	194525	ZNF19	AW003084	0006350 // transcription // inferred from electronic annotation /// 0006355 // regulation of transcription, DNA-dependent // inferred from electronic annotation /// 0006355 // regulation of transcription, DNA-dependent // non-traceable author statement	0003676 // nucleic acid binding // inferred from electronic annotation /// 0003700 // transcription factor activity // non-traceable author statement /// 0008270 // zinc ion binding // inferred from electronic annotation /// 0046872 // metal ion binding //	0005622 // intracellular // inferred from electronic annotation /// 0005634 // nucleus // inferred from electronic annotation /// 0005634 // nucleus // non-traceable author statement
243535_at	0.005533255	0.81814	2.00921853	3.508889154	1.642316083	Sidekick homolog 1 (chicken)	Hs.155959	221935	607216	SDK1	BF110980	0007155 // cell adhesion // inferred from electronic annotation	0005515 // protein binding // inferred from electronic annotation	0016020 // membrane // inferred from electronic annotation /// 0016021 // integral to membrane // inferred from electronic annotation
222143_s_at	0.00555527	0.81814	-0.092909851	11.13333255	11.22974953	myotubularin related protein 14	Hs.475382	64419		MTMR14	AY007098	0006470 // protein amino acid dephosphorylation // inferred from electronic annotation	0004438 // phosphatidylinositol-3-phosphatase activity // inferred from direct assay /// 0004721 // phosphoprotein phosphatase activity // inferred from electronic annotation	0001726 // ruffle // inferred from direct assay /// 0048471 // perinuclear region // inferred from direct assay
1568754_at	0.005557235	0.81814	-2.0138058	2.29985412	4.403238947	CDNA clone IMAGE:5267015	Hs.555158				BC036249
1555567_s_at	0.005567018	0.81814	-1.091340312	3.944193046	5.024859451	leiomodin 3 (fetal)	Hs.350621	56203		LMOD3	BC039202		0005523 // tropomyosin binding // inferred from electronic annotation	0005856 // cytoskeleton // inferred from electronic annotation
237440_at	0.005571951	0.81814	-0.5674581	6.012352689	6.574462067	SH3 domain protein D19	Hs.567725	152503	608674	SH3D19	N39590
243527_at	0.005588297	0.81814	0.483676254	9.495692562	9.028584437	RAP1A, member of RAS oncogene family	Hs.190334	5906	179520	RAP1A	AW793677	0007049 // cell cycle // inferred from electronic annotation /// 0007165 // signal transduction // traceable author statement /// 0007264 // small GTPase mediated signal transduction // inferred from electronic annotation /// 0045786 // negative regulation	0000166 // nucleotide binding // inferred from electronic annotation /// 0003924 // GTPase activity // traceable author statement /// 0005515 // protein binding // inferred from physical interaction /// 0005525 // GTP binding // inferred from electronic an	0005622 // intracellular // inferred from electronic annotation /// 0016020 // membrane // inferred from electronic annotation
201407_s_at	0.005653797	0.81814	-0.117839327	13.24991209	13.36242824	protein phosphatase 1, catalytic subunit, beta isoform	Hs.645284	5500	600590	PPP1CB	AI186712	0000910 // cytokinesis // inferred from electronic annotation /// 0005975 // carbohydrate metabolism // inferred from electronic annotation /// 0005977 // glycogen metabolism // inferred from electronic annotation /// 0006470 // protein amino acid dephosph	0000163 // protein phosphatase type 1 activity // inferred from electronic annotation /// 0004721 // phosphoprotein phosphatase activity // inferred from electronic annotation /// 0005506 // iron ion binding // inferred from electronic annotation /// 00055
230208_at	0.005657378	0.81814	1.235771451	4.938169122	3.569915181	Transcribed locus	Hs.86941				BE552011
230803_s_at	0.005672781	0.81814	0.348108894	11.40450171	10.99519594	Rho GTPase activating protein 24	Hs.444229	83478	610586	ARHGAP24	AI761947	0007165 // signal transduction // inferred from electronic annotation	0005096 // GTPase activator activity // inferred from electronic annotation /// 0005515 // protein binding // inferred from physical interaction	0005622 // intracellular // inferred from electronic annotation /// 0005886 // plasma membrane // inferred from direct assay
207932_at	0.005703484	0.81814	-2.135159583	1.323617885	3.4387673	interferon, alpha 8	Hs.73890	3445	147568	IFNA8	NM_002170	0006952 // defense response // inferred from electronic annotation /// 0009615 // response to virus // inferred from electronic annotation	0005126 // hematopoietin/interferon-class (D200-domain) cytokine receptor binding // traceable author statement /// 0005125 // cytokine activity // inferred from electronic annotation /// 0005126 // hematopoietin/interferon-class (D200-domain) cytokine rec	0005576 // extracellular region // inferred from electronic annotation /// 0005615 // extracellular space // inferred from electronic annotation
208601_s_at	0.005723821	0.81814	-2.47910082	4.295204164	7.06114928	tubulin, beta 1 /// tubulin, beta 1	Hs.592143	81027		TUBB1	NM_030773	0007018 // microtubule-based movement // inferred from electronic annotation /// 0051258 // protein polymerization // inferred from electronic annotation	0000166 // nucleotide binding // inferred from electronic annotation /// 0003924 // GTPase activity // inferred from electronic annotation /// 0005198 // structural molecule activity // inferred from electronic annotation /// 0005525 // GTP binding // infe	0005874 // microtubule // inferred from electronic annotation /// 0043234 // protein complex // inferred from electronic annotation
222302_at	0.005752397	0.81814	0.596218956	5.894340242	5.238662083	gb:BE813017 /DB_XREF=gi:10245251 /DB_XREF=RC2-AN0062-140800-017-g03 /FEA=EST /CNT=8 /TID=Hs.124629.0 /TIER=ConsEnd /STK=0 /UG=Hs.124629 /UG_TITLE=ESTs					BE813017
219728_at	0.005764452	0.81814	0.890652604	5.664642487	4.616810934	myotilin	Hs.84665	9499	159000 /	MYOT	NM_006790	0006936 // muscle contraction // traceable author statement	0003779 // actin binding // inferred from electronic annotation /// 0005515 // protein binding // inferred from physical interaction /// 0008307 // structural constituent of muscle // traceable author statement /// 0005198 // structural molecule activity /	0005783 // endoplasmic reticulum // inferred from electronic annotation /// 0015629 // actin cytoskeleton // traceable author statement /// 0005856 // cytoskeleton // inferred from electronic annotation
217394_at	0.00577645	0.81814	-1	0.949332302	2.031974807	T cell receptor alpha locus	Hs.74647	6955	186880	TRA@	AE000659	0006968 // cellular defense response // non-traceable author statement /// 0006955 // immune response // non-traceable author statement	0004872 // receptor activity // inferred from electronic annotation /// 0005515 // protein binding // inferred from physical interaction /// 0042287 // MHC protein binding // non-traceable author statement /// 0042605 // peptide antigen binding // non-trac	0005887 // integral to plasma membrane // non-traceable author statement /// 0016020 // membrane // inferred from electronic annotation /// 0005886 // plasma membrane // non-traceable author statement
228951_at	0.005782627	0.81814	-0.707611491	7.299049177	7.947789316	Transcribed locus	Hs.593499				AI631572
1560133_at	0.005784833	0.81814	0.911644126	6.992465635	6.095571783	trinucleotide repeat containing 15	Hs.565319	26058		TNRC15	BC012484		0005515 // protein binding // inferred from physical interaction
214817_at	0.005804748	0.81814	-1.37056287	2.527117082	4.13371575	unc-13 homolog A (C. elegans)	Hs.164502	23025	609894	UNC13A	BE783668	0006887 // exocytosis // inferred from electronic annotation /// 0007242 // intracellular signaling cascade // inferred from electronic annotation	0008270 // zinc ion binding // inferred from electronic annotation /// 0019992 // diacylglycerol binding // inferred from electronic annotation /// 0046872 // metal ion binding // inferred from electronic annotation	0019717 // synaptosome // inferred from electronic annotation /// 0045202 // synapse // inferred from electronic annotation
238252_at	0.005825979	0.81814	-0.606657572	5.717918226	6.372478033	Arginyltransferase 1	Hs.632080	11101	607103	ATE1	AI040743	0006512 // ubiquitin cycle // inferred from electronic annotation /// 0016598 // protein arginylation // non-traceable author statement /// 0042176 // regulation of protein catabolism // inferred from electronic annotation /// 0016598 // protein arginylati	0004057 // arginyltransferase activity // traceable author statement /// 0008415 // acyltransferase activity // inferred from electronic annotation /// 0016740 // transferase activity // inferred from electronic annotation /// 0004057 // arginyltransferase	0005634 // nucleus // inferred from direct assay /// 0005737 // cytoplasm // inferred from direct assay /// 0005634 // nucleus // inferred from electronic annotation
236973_at	0.005826838	0.81814	-1.654503434	1.422961161	3.161755268	CDNA FLJ45218 fis, clone BRCAN2019653	Hs.585935				AI572820	0045454 // cell redox homeostasis // inferred from electronic annotation	0009055 // electron carrier activity // inferred from electronic annotation /// 0015035 // protein disulfide oxidoreductase activity // inferred from electronic annotation
227877_at	0.005841395	0.81814	0.364365035	10.85966996	10.49829539	similar to annexin II receptor	Hs.529385	389289		AXIIR	AI991103		0004872 // receptor activity // inferred from electronic annotation
244047_at	0.005844303	0.81814	0.537391255	6.2128376	5.693008616	Protein kinase, interferon-inducible double stranded RNA dependent activator	Hs.632540	8575	603424	PRKRA	AA447714	0006468 // protein amino acid phosphorylation // inferred from electronic annotation /// 0006950 // response to stress // inferred from electronic annotation /// 0006955 // immune response // traceable author statement /// 0007165 // signal transduction //	0003725 // double-stranded RNA binding // inferred from electronic annotation /// 0004871 // signal transducer activity // not recorded /// 0005515 // protein binding // inferred from electronic annotation /// 0008047 // enzyme activator activity // tracea	0005622 // intracellular // inferred from electronic annotation /// 0005737 // cytoplasm // inferred from direct assay
226991_at	0.005856769	0.81814	-0.088880614	13.09025527	13.17024229	Nuclear factor of activated T-cells, cytoplasmic, calcineurin-dependent 2	Hs.356321	4773	600490	NFATC2	AA489681	0001816 // cytokine production // inferred from electronic annotation /// 0006355 // regulation of transcription, DNA-dependent // traceable author statement /// 0045941 // positive regulation of transcription // inferred from direct assay /// 0006350 // t	0003700 // transcription factor activity // traceable author statement /// 0005515 // protein binding // inferred from electronic annotation /// 0016563 // transcriptional activator activity // inferred from direct assay /// 0003677 // DNA binding // infer	0005634 // nucleus // traceable author statement /// 0005737 // cytoplasm // traceable author statement /// 0005634 // nucleus // inferred from electronic annotation /// 0005737 // cytoplasm // inferred from electronic annotation
204490_s_at	0.005879341	0.81814	0.271945661	12.44644742	12.18525196	CD44 molecule (Indian blood group)	Hs.502328	960	107269	CD44	M24915	0001658 // ureteric bud branching // inferred from electronic annotation /// 0007155 // cell adhesion // inferred from electronic annotation /// 0007160 // cell-matrix adhesion // non-traceable author statement /// 0016337 // cell-cell adhesion // non-trac	0003674 // molecular_function // --- /// 0004872 // receptor activity // inferred from electronic annotation /// 0005518 // collagen binding // non-traceable author statement /// 0005540 // hyaluronic acid binding // inferred from electronic annotation ///	0005575 // cellular_component // --- /// 0005887 // integral to plasma membrane // non-traceable author statement /// 0009897 // external side of plasma membrane // inferred from electronic annotation /// 0016020 // membrane // inferred from electronic ann
210578_at	0.005880574	0.81814	2.0138058	3.44431801	1.476047464	tripartite motif-containing 10	Hs.274295	10107	605701	TRIM10	AF220122	0030097 // hemopoiesis // non-traceable author statement	0005515 // protein binding // inferred from electronic annotation /// 0008270 // zinc ion binding // non-traceable author statement /// 0046872 // metal ion binding // inferred from electronic annotation /// 0008270 // zinc ion binding // inferred from ele	0005622 // intracellular // non-traceable author statement /// 0005737 // cytoplasm // inferred from electronic annotation /// 0005622 // intracellular // inferred from electronic annotation
1564049_at	0.005884876	0.81814	-1.912537159	0.738145233	2.521865725	hypothetical protein LOC339593	Hs.434320	339593		LOC339593	BC043370
225547_at	0.005908459	0.81814	0.156661205	12.36786952	12.23074678	small nucleolar RNA host gene (non-protein coding) 6	Hs.372680	641638		SNHG6	BG169443	0006164 // purine nucleotide biosynthesis // inferred from electronic annotation /// 0006177 // GMP biosynthesis // inferred from electronic annotation /// 0008152 // metabolism // inferred from electronic annotation	0003824 // catalytic activity // inferred from electronic annotation /// 0003938 // IMP dehydrogenase activity // inferred from electronic annotation /// 0016491 // oxidoreductase activity // inferred from electronic annotation /// 0030955 // potassium ion
1556084_at	0.005912948	0.81814	-0.778584683	3.605180069	4.279750411	heterogeneous nuclear ribonucleoprotein M	Hs.465808	4670	160994	HNRPM	BC038753	0000398 // nuclear mRNA splicing, via spliceosome // --- /// 0008380 // RNA splicing // inferred from electronic annotation /// 0006397 // mRNA processing // inferred from electronic annotation	0000166 // nucleotide binding // inferred from electronic annotation /// 0003723 // RNA binding // non-traceable author statement /// 0004888 // transmembrane receptor activity // inferred from electronic annotation /// 0003676 // nucleic acid binding // i	0005624 // membrane fraction // inferred from electronic annotation /// 0005634 // nucleus // inferred from electronic annotation /// 0005681 // spliceosome complex // inferred from direct assay /// 0005886 // plasma membrane // inferred from electronic an
237006_at	0.005942286	0.81814	0.759040747	8.823726119	8.162671431	AF4/FMR2 family, member 1	Hs.480190	4299	159557	AFF1	AA703523	0006350 // transcription // inferred from electronic annotation	0003700 // transcription factor activity // traceable author statement	0005634 // nucleus // inferred from electronic annotation
236579_at	0.005970486	0.81814	-0.289506617	2.109259057	2.36000601	Full-length cDNA clone CS0DJ013YG01 of T cells (Jurkat cell line) of Homo sapiens (human)	Hs.497090				AI681161
225170_at	0.005970651	0.81814	0.339643271	8.195697581	7.812212709	WD repeat domain 5	Hs.397638	11091	609012	WDR5	BE740137	0001501 // skeletal development // inferred from electronic annotation	0005515 // protein binding // inferred from physical interaction	0005622 // intracellular // inferred from electronic annotation
201224_s_at	0.005984197	0.81814	0.279334664	10.34664203	10.04467548	serine/arginine repetitive matrix 1	Hs.18192	10250	605975	SRRM1	AU147713	0006397 // mRNA processing // inferred from electronic annotation /// 0008380 // RNA splicing // traceable author statement /// 0008380 // RNA splicing // inferred from electronic annotation	0003677 // DNA binding // inferred from electronic annotation /// 0031202 // RNA splicing factor activity, transesterification mechanism // traceable author statement /// 0003723 // RNA binding // inferred from electronic annotation	0005634 // nucleus // traceable author statement /// 0005681 // spliceosome complex // inferred from electronic annotation /// 0005634 // nucleus // inferred from electronic annotation
231337_at	0.005999937	0.81814	-1.259867127	1.775512449	3.190662567	hypothetical protein LOC730124 /// hypothetical protein LOC730941		730124 /		LOC730124 /// LOC730941	N26639
1552722_at	0.006007895	0.81814	1.772589504	3.104226262	1.277832446	cyclic AMP-regulated phosphoprotein, 21 kD	Hs.475902	10777	605488	ARPP-21	NM_016300	0008150 // biological_process // ---	0003674 // molecular_function // --- /// 0003676 // nucleic acid binding // inferred from electronic annotation	0005575 // cellular_component // --- /// 0005737 // cytoplasm // inferred from electronic annotation
220049_s_at	0.006009092	0.81814	2.752562449	3.878852973	1.149853792	programmed cell death 1 ligand 2	Hs.532279	80380	605723	PDCD1LG2	NM_025239	0006955 // immune response // non-traceable author statement /// 0042102 // positive regulation of T cell proliferation // inferred from electronic annotation /// 0042130 // negative regulation of T cell proliferation // inferred from electronic annotation	0003674 // molecular_function // --- /// 0004872 // receptor activity // inferred from electronic annotation /// 0005515 // protein binding // inferred from electronic annotation	0005575 // cellular_component // --- /// 0016020 // membrane // inferred from electronic annotation /// 0016021 // integral to membrane // inferred from electronic annotation
236902_at	0.006025542	0.81814	-1.136171395	4.442307928	5.530860163	hypothetical protein LOC646113	Hs.445241	646113		FLJ43390	AV752139
225577_at	0.006029909	0.81814	-0.214336402	10.42040025	10.64756409	HLA complex group 18	Hs.283315	414777		HCG18	AI333531
233654_at	0.006031795	0.81814	-0.674681316	5.526576383	6.228726121	Phosphatidylinositol glycan anchor biosynthesis, class G	Hs.7099	54872		PIGG	AL162084	0006506 // GPI anchor biosynthesis // inferred from direct assay /// 0008152 // metabolism // inferred from electronic annotation /// 0006506 // GPI anchor biosynthesis // inferred from electronic annotation	0005515 // protein binding // inferred from direct assay /// 0008484 // sulfuric ester hydrolase activity // inferred from electronic annotation /// 0016740 // transferase activity // inferred from electronic annotation /// 0051267 // CP2 mannose-ethanolam	0005783 // endoplasmic reticulum // inferred from direct assay /// 0016020 // membrane // inferred from electronic annotation /// 0016021 // integral to membrane // inferred from electronic annotation /// 0005783 // endoplasmic reticulum // inferred from e
205354_at	0.006045433	0.81814	0.517753543	6.245527208	5.708021584	guanidinoacetate N-methyltransferase	Hs.81131	2593	601240	GAMT	NM_000156	0006601 // creatine biosynthesis // traceable author statement /// 0006936 // muscle contraction // traceable author statement /// 0007283 // spermatogenesis // inferred from electronic annotation /// 0009887 // organ morphogenesis // inferred from electro	0008168 // methyltransferase activity // traceable author statement /// 0016740 // transferase activity // inferred from electronic annotation /// 0030731 // guanidinoacetate N-methyltransferase activity // inferred from electronic annotation /// 0008168 /
222877_at	0.00611972	0.82372	-0.573347872	4.950652831	5.579454264	Neuropilin 2	Hs.471200	8828	602070	NRP2	AK024680	0001525 // angiogenesis // non-traceable author statement /// 0007155 // cell adhesion // inferred from electronic annotation /// 0007155 // cell adhesion // non-traceable author statement /// 0007399 // nervous system development // inferred from electron	0004872 // receptor activity // inferred from electronic annotation /// 0004872 // receptor activity // traceable author statement /// 0005021 // vascular endothelial growth factor receptor activity // non-traceable author statement /// 0005021 // vascular	0005615 // extracellular space // inferred from electronic annotation /// 0005624 // membrane fraction // traceable author statement /// 0005886 // plasma membrane // inferred from electronic annotation /// 0016020 // membrane // inferred from electronic a
222561_at	0.006142969	0.82372	-0.715276245	8.912074466	9.540390289	LanC lantibiotic synthetase component C-like 2 (bacterial)	Hs.595384	55915		LANCL2	AJ278245	0016481 // negative regulation of transcription // inferred from direct assay /// 0031179 // peptide modification // non-traceable author statement	0005524 // ATP binding // non-traceable author statement /// 0005525 // GTP binding // non-traceable author statement	0005634 // nucleus // inferred from direct assay /// 0005829 // cytosol // inferred from direct assay /// 0005886 // plasma membrane // inferred from direct assay /// 0005634 // nucleus // inferred from electronic annotation
201905_s_at	0.006145322	0.82372	-2.618909833	2.117032748	5.094750656	CTD (carboxy-terminal domain, RNA polymerase II, polypeptide A) small phosphatase-like	Hs.475963	10217	608592	CTDSPL	BF590317	0008150 // biological_process // ---	0003674 // molecular_function // --- /// 0016791 // phosphoric monoester hydrolase activity // inferred from electronic annotation	0005575 // cellular_component // --- /// 0005634 // nucleus // inferred from electronic annotation
238354_x_at	0.006192513	0.82372	0.847996907	2.069980227	1.155324822	DIP2 disco-interacting protein 2 homolog C (Drosophila)	Hs.432397	22982		DIP2C	AI366965	0008152 // metabolism // inferred from electronic annotation	0003824 // catalytic activity // inferred from electronic annotation /// 0008134 // transcription factor binding // inferred from electronic annotation	0005634 // nucleus // inferred from electronic annotation
1558015_s_at	0.006201036	0.82372	0.322824115	10.00771608	9.720159866	ARP2 actin-related protein 2 homolog (yeast)	Hs.393201	10097	604221	ACTR2	BU175810	0006928 // cell motility // traceable author statement	0005198 // structural molecule activity // inferred from electronic annotation /// 0005515 // protein binding // inferred from electronic annotation	0005885 // Arp2/3 protein complex // traceable author statement /// 0005856 // cytoskeleton // inferred from electronic annotation /// 0015629 // actin cytoskeleton // traceable author statement
228307_at	0.006204325	0.82372	1	1.831514539	0.860370058	elastin microfibril interfacer 3	Hs.25897	90187	608929	EMILIN3	AL137580			0005578 // extracellular matrix (sensu Metazoa) // inferred from electronic annotation /// 0005737 // cytoplasm // inferred from electronic annotation
237585_at	0.006210567	0.82372	-2.185555653	2.444116633	4.415814852	hypothetical protein LOC441054	Hs.549398	441054		LOC441054	AW293376
240307_at	0.006227472	0.82372	0.545389119	11.05516318	10.55897599	Far upstream element (FUSE) binding protein 1	Hs.567380	8880	603444	FUBP1	N54783	0006350 // transcription // inferred from electronic annotation /// 0006355 // regulation of transcription, DNA-dependent // inferred from electronic annotation /// 0006366 // transcription from RNA polymerase II promoter // traceable author statement	0003676 // nucleic acid binding // inferred from electronic annotation /// 0003697 // single-stranded DNA binding // traceable author statement /// 0003700 // transcription factor activity // traceable author statement /// 0003677 // DNA binding // inferre	0005634 // nucleus // inferred from electronic annotation
203601_s_at	0.006234469	0.82372	-1.19401062	2.706528145	3.73837832	zinc finger and BTB domain containing 17	Hs.433764	7709	604084	ZBTB17	AW574837	0006350 // transcription // inferred from electronic annotation /// 0006355 // regulation of transcription, DNA-dependent // inferred from electronic annotation /// 0007275 // development // inferred from electronic annotation /// 0045786 // negative regul	0003700 // transcription factor activity // inferred from direct assay /// 0005515 // protein binding // inferred from physical interaction /// 0008270 // zinc ion binding // inferred from electronic annotation /// 0046872 // metal ion binding // inferred	0005622 // intracellular // inferred from electronic annotation /// 0005634 // nucleus // inferred from electronic annotation
232045_at	0.006249115	0.82372	0.308781686	8.714699675	8.414534149	phosphatase and actin regulator 1	Hs.436996	221692	608723	PHACTR1	AW468218		0003779 // actin binding // inferred from electronic annotation /// 0004864 // protein phosphatase inhibitor activity // inferred from electronic annotation
230075_at	0.006275013	0.82372	-0.306551641	9.402205196	9.704748649	RAB39B, member RAS oncogene family	Hs.632832	116442		RAB39B	AV724323	0006886 // intracellular protein transport // inferred from electronic annotation /// 0007264 // small GTPase mediated signal transduction // inferred from electronic annotation /// 0006810 // transport // inferred from electronic annotation /// 0015031 //	0000166 // nucleotide binding // inferred from electronic annotation /// 0005525 // GTP binding // inferred from electronic annotation /// 0008565 // protein transporter activity // inferred from electronic annotation	0005622 // intracellular // inferred from direct assay /// 0016020 // membrane // inferred from electronic annotation
226877_at	0.00628555	0.82372	0.114878837	8.281273698	8.1819282	ribosomal protein L32 pseudogene 3		132241		RPL32P3	AL117606
204651_at	0.006299392	0.82372	-0.462859717	9.966465474	10.36583012	nuclear respiratory factor 1	Hs.298069	4899	600879	NRF1	AW003022	0006091 // generation of precursor metabolites and energy // traceable author statement /// 0006350 // transcription // inferred from electronic annotation /// 0006355 // regulation of transcription, DNA-dependent // inferred from electronic annotation ///	0003700 // transcription factor activity // inferred from electronic annotation /// 0043565 // sequence-specific DNA binding // inferred from electronic annotation /// 0003677 // DNA binding // inferred from electronic annotation	0005634 // nucleus // inferred from electronic annotation
1563208_s_at	0.006310186	0.82372	0.920565533	2.822661504	1.735964284	Chromosome 3 open reading frame 65	Hs.647949	646600		C3orf65	BC039525
243949_at	0.006312627	0.82372	0.533123569	2.895558534	2.352158383	START domain containing 9	Hs.122061	57519		STARD9	AW086205	0007018 // microtubule-based movement // inferred from electronic annotation	0000166 // nucleotide binding // inferred from electronic annotation /// 0003777 // microtubule motor activity // inferred from electronic annotation /// 0005524 // ATP binding // inferred from electronic annotation /// 0003774 // motor activity // inferre	0005874 // microtubule // inferred from electronic annotation /// 0005875 // microtubule associated complex // inferred from electronic annotation
1562613_at	0.006329738	0.82398	-0.929610672	0.939616854	2.005082591	CDNA clone IMAGE:5285442	Hs.385467				BC037939
242113_at	0.006396009	0.82739	0.256851809	8.433947121	8.130892433	A kinase (PRKA) anchor protein 8	Hs.631640	10270	604692	AKAP8	AW468298	0006810 // transport // inferred from electronic annotation /// 0007067 // mitosis // traceable author statement /// 0007076 // mitotic chromosome condensation // inferred from electronic annotation /// 0007165 // signal transduction // traceable author st	0003677 // DNA binding // inferred from electronic annotation /// 0005351 // sugar porter activity // inferred from electronic annotation /// 0008270 // zinc ion binding // inferred from electronic annotation /// 0046872 // metal ion binding // inferred fr	0000793 // condensed chromosome // inferred from electronic annotation /// 0001939 // female pronucleus // inferred from electronic annotation /// 0005622 // intracellular // inferred from electronic annotation /// 0005634 // nucleus // traceable author st
240780_at	0.006424741	0.82739	-2.359895945	2.826391321	5.038245495	Jumonji domain containing 2B	Hs.371013	23030	609765	JMJD2B	AI653426	0006350 // transcription // inferred from electronic annotation /// 0006355 // regulation of transcription, DNA-dependent // inferred from electronic annotation /// 0016568 // chromatin modification // inferred from electronic annotation	0003677 // DNA binding // inferred from electronic annotation /// 0005506 // iron ion binding // inferred from electronic annotation /// 0005515 // protein binding // inferred from electronic annotation /// 0008270 // zinc ion binding // inferred from elec	0005634 // nucleus // inferred from electronic annotation
209529_at	0.006427167	0.82739	-1.439111634	2.279314414	3.988377827	phosphatidic acid phosphatase type 2C	Hs.465506	8612	607126	PPAP2C	AF047760		0004721 // phosphoprotein phosphatase activity // traceable author statement /// 0008195 // phosphatidate phosphatase activity // inferred from electronic annotation /// 0016787 // hydrolase activity // inferred from electronic annotation	0016020 // membrane // traceable author statement /// 0016021 // integral to membrane // inferred from electronic annotation /// 0016020 // membrane // inferred from electronic annotation
219128_at	0.006440091	0.82739	-0.237916121	8.916981321	9.169769889	chromosome 2 open reading frame 42	Hs.413123	54980		C2orf42	NM_017880
1554396_at	0.006441498	0.82739	1.032061209	4.169835608	3.155562764	UEV and lactate/malate dehyrogenase domains	Hs.407991	55293		UEVLD	BC011011	0006096 // glycolysis // inferred from electronic annotation /// 0006100 // tricarboxylic acid cycle intermediate metabolism // inferred from electronic annotation /// 0006512 // ubiquitin cycle // inferred from electronic annotation /// 0015031 // protein	0004459 // L-lactate dehydrogenase activity // inferred from electronic annotation /// 0004842 // ubiquitin-protein ligase activity // inferred from electronic annotation /// 0016491 // oxidoreductase activity // inferred from electronic annotation
213613_s_at	0.006446753	0.82739	-0.628220218	7.191439078	7.775651152	Cell division cycle 2-like 2 (PITSLRE proteins)	Hs.651228	985	116951	CDC2L2	BE551347	0000074 // regulation of progression through cell cycle // inferred from expression pattern /// 0001558 // regulation of cell growth // inferred from expression pattern /// 0006355 // regulation of transcription, DNA-dependent // non-traceable author state	0000166 // nucleotide binding // inferred from electronic annotation /// 0004674 // protein serine/threonine kinase activity // inferred from direct assay /// 0004674 // protein serine/threonine kinase activity // inferred from electronic annotation /// 00	0005634 // nucleus // inferred from expression pattern /// 0005829 // cytosol // inferred from expression pattern /// 0005634 // nucleus // inferred from electronic annotation /// 0005737 // cytoplasm // traceable author statement
223666_at	0.006493942	0.83002	0.324573848	9.214513677	8.93492813	Sorting nexin 5	Hs.316890	27131	605937	SNX5	BC002724	0007154 // cell communication // inferred from electronic annotation /// 0015031 // protein transport // inferred from electronic annotation /// 0006810 // transport // inferred from electronic annotation	0005515 // protein binding // inferred from electronic annotation /// 0035091 // phosphoinositide binding // inferred from electronic annotation
207479_at	0.006526873	0.83002	-2.137503524	0.874310117	3.194145191	gb:NM_018613.1 /DB_XREF=gi:8924105 /GEN=PRO2007 /FEA=FLmRNA /CNT=4 /TID=Hs.283065.0 /TIER=FL /STK=0 /UG=Hs.283065 /LL=55477 /DEF=Homo sapiens hypothetical protein PRO2007 (PRO2007), mRNA. /PROD=hypothetical protein PRO2007 /FL=gb:AF116680.1 gb:NM_018613.1					NM_018613
1559072_a_at	0.006533377	0.83002	-1.299560282	2.445475407	3.653287623	leucine rich repeat containing 62	Hs.220558	114794		LRRC62	BC032083		0005515 // protein binding // inferred from electronic annotation	0009986 // cell surface // inferred from electronic annotation /// 0016020 // membrane // inferred from electronic annotation /// 0016021 // integral to membrane // inferred from electronic annotation
206452_x_at	0.006550912	0.83002	0.346430675	10.02561137	9.659786913	protein phosphatase 2A, regulatory subunit B' (PR 53)	Hs.400740	5524	600756	PPP2R4	NM_021131	0006470 // protein amino acid dephosphorylation // non-traceable author statement	0008160 // protein tyrosine phosphatase activator activity // traceable author statement /// 0008601 // protein phosphatase type 2A regulator activity // non-traceable author statement /// 0019211 // phosphatase activator activity // inferred from electron	0000159 // protein phosphatase type 2A complex // traceable author statement /// 0005625 // soluble fraction // traceable author statement
224315_at	0.006559732	0.83002	-0.319838746	10.19114629	10.55013306	DEAD (Asp-Glu-Ala-Asp) box polypeptide 20	Hs.591405	11218	606168	DDX20	AL133598	0000122 // negative regulation of transcription from RNA polymerase II promoter // inferred from electronic annotation /// 0000244 // assembly of spliceosomal tri-snRNP // traceable author statement /// 0006397 // mRNA processing // inferred from electroni	0000166 // nucleotide binding // inferred from electronic annotation /// 0003677 // DNA binding // inferred from electronic annotation /// 0004004 // ATP-dependent RNA helicase activity // traceable author statement /// 0005515 // protein binding // inferr	0005634 // nucleus // traceable author statement /// 0005681 // spliceosome complex // inferred from electronic annotation /// 0005737 // cytoplasm // traceable author statement /// 0005856 // cytoskeleton // traceable author statement /// 0017053 // trans
204430_s_at	0.006579263	0.83002	-0.258562085	8.546818229	8.835868951	solute carrier family 2 (facilitated glucose/fructose transporter), member 5	Hs.530003	6518	138230	SLC2A5	NM_003039	0005975 // carbohydrate metabolism // traceable author statement /// 0008643 // carbohydrate transport // inferred from electronic annotation /// 0015755 // fructose transport // traceable author statement /// 0015758 // glucose transport // traceable auth	0005215 // transporter activity // inferred from electronic annotation /// 0005351 // sugar porter activity // inferred from electronic annotation /// 0005353 // fructose transporter activity // inferred from electronic annotation /// 0005353 // fructose t	0005886 // plasma membrane // traceable author statement /// 0016020 // membrane // inferred from electronic annotation /// 0016021 // integral to membrane // inferred from electronic annotation
1559467_at	0.006579962	0.83002	0.585716063	9.626222572	8.987272871	5,10-methenyltetrahydrofolate synthetase (5-formyltetrahydrofolate cyclo-ligase)	Hs.459049	10588	604197	MTHFS	BI520422	0008152 // metabolism // inferred from electronic annotation /// 0015942 // formate metabolism // non-traceable author statement	0000287 // magnesium ion binding // inferred from electronic annotation /// 0005542 // folic acid binding // inferred from electronic annotation /// 0016874 // ligase activity // inferred from electronic annotation /// 0030272 // 5-formyltetrahydrofolate c	0005829 // cytosol // non-traceable author statement
233884_at	0.006631751	0.83002	1.339206086	4.328146014	3.036131257	Homo sapiens, clone IMAGE:5180231, mRNA	Hs.648369				AL512747
213149_at	0.006637518	0.83002	-0.380415262	10.40264995	10.74922456	dihydrolipoamide S-acetyltransferase (E2 component of pyruvate dehydrogenase complex)	Hs.335551	1737	608770	DLAT	AW299740	0006086 // acetyl-CoA biosynthesis from pyruvate // inferred from electronic annotation /// 0006096 // glycolysis // inferred from electronic annotation /// 0008152 // metabolism // inferred from electronic annotation /// 0006085 // acetyl-CoA biosynthesis	0004742 // dihydrolipoyllysine-residue acetyltransferase activity // inferred from electronic annotation /// 0004742 // dihydrolipoyllysine-residue acetyltransferase activity // non-traceable author statement /// 0005515 // protein binding // inferred from	0005739 // mitochondrion // inferred from electronic annotation /// 0005967 // pyruvate dehydrogenase complex (sensu Eukaryota) // non-traceable author statement /// 0045254 // pyruvate dehydrogenase complex // inferred from electronic annotation /// 00059
233950_at	0.006646229	0.83002	-2.622930351	1.210756072	3.965147834	Ca2+-dependent secretion activator	Hs.127013	8618	604667	CADPS	AK000873	0006887 // exocytosis // traceable author statement /// 0015031 // protein transport // inferred from electronic annotation /// 0016050 // vesicle organization and biogenesis // inferred from electronic annotation /// 0050432 // catecholamine secretion //	0005509 // calcium ion binding // inferred from electronic annotation /// 0005515 // protein binding // inferred from electronic annotation /// 0008289 // lipid binding // inferred from electronic annotation /// 0046872 // metal ion binding // inferred fro	0005829 // cytosol // traceable author statement /// 0016020 // membrane // inferred from electronic annotation /// 0031410 // cytoplasmic vesicle // inferred from electronic annotation /// 0045202 // synapse // inferred from electronic annotation
222914_s_at	0.006648843	0.83002	-1.259386629	1.669289414	2.798662729	transmembrane protein 121	Hs.157527	80757		TMEM121	BG477640			0016020 // membrane // inferred from electronic annotation /// 0016021 // integral to membrane // inferred from electronic annotation
209862_s_at	0.006659188	0.83002	0.326335721	8.423725978	8.104092859	centrosomal protein 57kDa	Hs.101014	9702	607951	CEP57	BC001233	0000060 // protein import into nucleus, translocation // inferred from sequence or structural similarity /// 0007286 // spermatid development // inferred from sequence or structural similarity /// 0008543 // fibroblast growth factor receptor signaling path	0005515 // protein binding // inferred from electronic annotation /// 0017134 // fibroblast growth factor binding // inferred from physical interaction /// 0042803 // protein homodimerization activity // inferred from physical interaction	0005634 // nucleus // inferred from sequence or structural similarity /// 0005737 // cytoplasm // inferred from electronic annotation /// 0005794 // Golgi apparatus // inferred from direct assay /// 0005813 // centrosome // inferred from direct assay /// 0
229412_at	0.006664574	0.83002	0.687937258	7.642724586	6.943263872	taube nuss homolog (mouse)	Hs.520122	129685	609514	TBN	AA641254	0051457 // maintenance of protein localization in nucleus // inferred from direct assay /// 0045598 // regulation of fat cell differentiation // inferred from direct assay /// 0045893 // positive regulation of transcription, DNA-dependent // inferred from	0005515 // protein binding // inferred from physical interaction /// 0005515 // protein binding // inferred from direct assay /// 0016563 // transcriptional activator activity // inferred from direct assay	0005634 // nucleus // inferred from direct assay /// 0005634 // nucleus // inferred from electronic annotation /// 0048471 // perinuclear region // inferred from direct assay /// 0005669 // transcription factor TFIID complex // inferred from direct assay
224511_s_at	0.006690409	0.83134	-0.364230764	8.296399995	8.722120851	thioredoxin-like 5 /// thioredoxin-like 5	Hs.408236	84817		TXNL5	BC006405	0006118 // electron transport // inferred from electronic annotation /// 0045454 // cell redox homeostasis // inferred from electronic annotation	0009055 // electron carrier activity // inferred from electronic annotation /// 0015035 // protein disulfide oxidoreductase activity // inferred from electronic annotation
241397_at	0.00671866	0.83296	-0.821029859	2.311819916	3.284964437	Ets homologous factor	Hs.502306	26298	605439	EHF	AW276866	0006350 // transcription // inferred from electronic annotation /// 0007275 // development // traceable author statement /// 0008283 // cell proliferation // traceable author statement /// 0030855 // epithelial cell differentiation // inferred from express	0003700 // transcription factor activity // inferred from direct assay /// 0005515 // protein binding // inferred from direct assay /// 0043565 // sequence-specific DNA binding // inferred from electronic annotation /// 0003677 // DNA binding // inferred f	0005634 // nucleus // --- /// 0005634 // nucleus // inferred from electronic annotation
227759_at	0.006735674	0.83302	-0.606246059	4.993239974	5.574740436	proprotein convertase subtilisin/kexin type 9	Hs.18844	255738	603776 /	PCSK9	W92036	0006508 // proteolysis // inferred from electronic annotation /// 0006629 // lipid metabolism // inferred from electronic annotation /// 0008202 // steroid metabolism // inferred from electronic annotation /// 0008203 // cholesterol metabolism // inferred	0004289 // subtilase activity // non-traceable author statement /// 0005509 // calcium ion binding // inferred from electronic annotation /// 0008233 // peptidase activity // inferred from electronic annotation /// 0042802 // identical protein binding // i	0005576 // extracellular region // inferred from electronic annotation
203542_s_at	0.006754238	0.83302	0.42175072	12.13275898	11.62921062	Kruppel-like factor 9	Hs.150557	687	602902	KLF9	AI690205	0006357 // regulation of transcription from RNA polymerase II promoter // traceable author statement /// 0007566 // embryo implantation // inferred from electronic annotation /// 0050847 // progesterone receptor signaling pathway // inferred from electroni	0003700 // transcription factor activity // traceable author statement /// 0008270 // zinc ion binding // inferred from electronic annotation /// 0046872 // metal ion binding // inferred from electronic annotation /// 0003676 // nucleic acid binding // inf	0005622 // intracellular // inferred from electronic annotation /// 0005634 // nucleus // inferred from electronic annotation
1564790_at	0.006777148	0.83302	1.315501826	3.782295331	2.414296091	ST7 overlapping transcript 2 (antisense non-coding RNA)		93654		ST7OT2	AF400045
1569602_at	0.006780048	0.83302	0.700439718	1.897494331	1.292188686	Ankyrin repeat domain 25	Hs.284208	25959		ANKRD25	BC019078	0006355 // regulation of transcription, DNA-dependent // inferred from electronic annotation	0003700 // transcription factor activity // inferred from electronic annotation
223526_at	0.006799051	0.83347	0.206696228	10.98687229	10.80686977	chromosome 18 open reading frame 21	Hs.37883	83608		C18orf21	AF277189
1570632_at	0.006814557	0.83347	-0.403896942	2.600472455	3.057955662	CDNA clone IMAGE:4792267	Hs.566336				BC037789
1557137_at	0.006893055	0.83347	-2.758445322	1.466845977	4.165433685	transmembrane protein 17	Hs.308028	200728		TMEM17	AA084725			0016020 // membrane // inferred from electronic annotation /// 0016021 // integral to membrane // inferred from electronic annotation
226573_at	0.006904518	0.83347	-0.267839704	9.849340301	10.16084326	DIRAS family, GTP-binding RAS-like 1	Hs.172753	148252	607862	DIRAS1	AI829795	0007264 // small GTPase mediated signal transduction // inferred from electronic annotation	0000166 // nucleotide binding // inferred from electronic annotation /// 0005525 // GTP binding // inferred from electronic annotation	0005622 // intracellular // inferred from electronic annotation /// 0016020 // membrane // inferred from electronic annotation
203869_at	0.006917064	0.83347	-0.200534232	9.789214619	10.02999569	ubiquitin specific peptidase 46	Hs.331478	64854		USP46	AK024318	0006511 // ubiquitin-dependent protein catabolism // inferred from electronic annotation /// 0006512 // ubiquitin cycle // inferred from electronic annotation	0004197 // cysteine-type endopeptidase activity // inferred from electronic annotation /// 0004221 // ubiquitin thiolesterase activity // inferred from electronic annotation /// 0008233 // peptidase activity // inferred from electronic annotation /// 00082
223726_at	0.006919289	0.83347	0.452512205	2.377799708	1.91249015	potassium voltage-gated channel, subfamily H (eag-related), member 3	Hs.64064	23416	604527	KCNH3	AB022696	0000160 // two-component signal transduction system (phosphorelay) // inferred from electronic annotation /// 0006355 // regulation of transcription, DNA-dependent // inferred from electronic annotation /// 0006811 // ion transport // inferred from electro	0000155 // two-component sensor activity // inferred from electronic annotation /// 0005249 // voltage-gated potassium channel activity // traceable author statement /// 0030955 // potassium ion binding // inferred from electronic annotation /// 0004871 //	0016020 // membrane // inferred from electronic annotation /// 0016021 // integral to membrane // non-traceable author statement /// 0016021 // integral to membrane // inferred from electronic annotation
240060_at	0.006920492	0.83347	1.039528364	5.447216581	4.31655359	Solute carrier family 26 (sulfate transporter), member 1	Hs.584858	10861	610130	SLC26A1	AW025020	0006810 // transport // inferred from electronic annotation /// 0006821 // chloride transport // inferred from electronic annotation /// 0008272 // sulfate transport // inferred from electronic annotation /// 0008272 // sulfate transport // non-traceable a	0005215 // transporter activity // inferred from electronic annotation /// 0008271 // sulfate porter activity // inferred from electronic annotation /// 0015108 // chloride transporter activity // inferred from electronic annotation /// 0019531 // oxalate	0016020 // membrane // inferred from electronic annotation /// 0016021 // integral to membrane // inferred from electronic annotation /// 0016021 // integral to membrane // traceable author statement
236703_at	0.006955036	0.83347	0.64208378	7.658402989	6.971223893	Transcribed locus	Hs.97439				BF114733
227748_at	0.006955146	0.83347	0.359081093	10.95556447	10.64301116	RNA binding motif protein, X-linked-like 1		494115		RBMXL1	AI971694		0000166 // nucleotide binding // inferred from electronic annotation /// 0003676 // nucleic acid binding // inferred from electronic annotation
220533_at	0.00697466	0.83347	-1.554588852	1.539726072	2.916225301	gb:NM_024853.1 /DB_XREF=gi:13376276 /GEN=FLJ13385 /FEA=FLmRNA /CNT=6 /TID=Hs.190279.0 /TIER=FL /STK=3 /UG=Hs.190279 /LL=79911 /DEF=Homo sapiens hypothetical protein FLJ13385 (FLJ13385), mRNA. /PROD=hypothetical protein FLJ13385 /FL=gb:NM_024853.1					NM_024853
212683_at	0.006983455	0.83347	-0.346719887	10.80405158	11.14850825	solute carrier family 25, member 44	Hs.532375	9673		SLC25A44	AL526243	0006810 // transport // inferred from electronic annotation	0005215 // transporter activity // inferred from electronic annotation /// 0005488 // binding // inferred from electronic annotation	0005739 // mitochondrion // inferred from electronic annotation /// 0005743 // mitochondrial inner membrane // inferred from electronic annotation /// 0016020 // membrane // inferred from electronic annotation /// 0016021 // integral to membrane // inferre
34689_at	0.006991987	0.83347	0.131964547	9.502949115	9.356447503	three prime repair exonuclease 1	Hs.344812	11277	225750 /	TREX1	AJ243797	0006260 // DNA replication // inferred from sequence or structural similarity /// 0006260 // DNA replication // non-traceable author statement /// 0006281 // DNA repair // inferred from electronic annotation /// 0006298 // mismatch repair // inferred from	0000287 // magnesium ion binding // inferred from electronic annotation /// 0003697 // single-stranded DNA binding // inferred from sequence or structural similarity /// 0003697 // single-stranded DNA binding // traceable author statement /// 0008296 // 3'	0005634 // nucleus // inferred from electronic annotation /// 0005635 // nuclear envelope // inferred from sequence or structural similarity /// 0005635 // nuclear envelope // non-traceable author statement
215047_at	0.007030103	0.83347	-0.572220832	4.864037013	5.440380457	tripartite motif-containing 58	Hs.323858	25893		TRIM58	AL080170
229034_at	0.007046849	0.83347	-0.734153714	6.267419671	6.914102546	gb:BF511724 /DB_XREF=gi:11595022 /DB_XREF=UI-H-BI4-aom-g-01-0-UI.s1 /CLONE=IMAGE:3085608 /FEA=EST /CNT=31 /TID=Hs.71058.0 /TIER=Stack /STK=26 /UG=Hs.71058 /UG_TITLE=ESTs					BF511724
204289_at	0.007119728	0.83347	1.360402243	3.550398412	1.999518861	aldehyde dehydrogenase 6 family, member A1	Hs.293970	4329	603178	ALDH6A1	BG399778	0006220 // pyrimidine nucleotide metabolism // non-traceable author statement /// 0006573 // valine metabolism // inferred from sequence or structural similarity /// 0006573 // valine metabolism // non-traceable author statement /// 0008152 // metabolism /	0000062 // acyl-CoA binding // inferred from sequence or structural similarity /// 0004491 // methylmalonate-semialdehyde dehydrogenase (acylating) activity // inferred from sequence or structural similarity /// 0004491 // methylmalonate-semialdehyde dehyd	0005739 // mitochondrion // non-traceable author statement /// 0005739 // mitochondrion // inferred from electronic annotation
232356_at	0.00714318	0.83347	0.713118852	7.881994733	7.269554575	KIAA0143 protein	Hs.204564	23167		KIAA0143	AW003230			0005622 // intracellular // inferred from electronic annotation /// 0005886 // plasma membrane // inferred from electronic annotation /// 0016020 // membrane // inferred from electronic annotation /// 0016021 // integral to membrane // inferred from electr
240616_at	0.007156145	0.83347	-0.68182404	5.261616505	5.882072118	Transcribed locus, strongly similar to XP_001144047.1 hypothetical protein [Pan troglodytes]	Hs.186291				AV699953
234164_at	0.007165709	0.83347	0.782176359	5.248935071	4.526655001	Muscleblind-like 3 (Drosophila)	Hs.105134	55796	300413	MBNL3	AV755101	0007275 // development // inferred from electronic annotation /// 0045662 // negative regulation of myoblast differentiation // inferred from electronic annotation	0003676 // nucleic acid binding // inferred from electronic annotation /// 0008270 // zinc ion binding // inferred from electronic annotation /// 0046872 // metal ion binding // inferred from electronic annotation	0005634 // nucleus // inferred from electronic annotation
1559490_at	0.007174819	0.83347	0.373805283	8.682700654	8.284203568	leucine-rich repeats and calponin homology (CH) domain containing 3	Hs.518414	84859		LRCH3	AL832278		0005515 // protein binding // inferred from electronic annotation
224856_at	0.007216422	0.83347	-0.358260308	8.652420049	9.033613351	FK506 binding protein 5	Hs.407190	2289	602623 /	FKBP5	W86302	0006457 // protein folding // traceable author statement /// 0006457 // protein folding // inferred from electronic annotation	0003755 // peptidyl-prolyl cis-trans isomerase activity // inferred from electronic annotation /// 0005515 // protein binding // inferred from physical interaction /// 0005528 // FK506 binding // traceable author statement /// 0016853 // isomerase activity	0005634 // nucleus // inferred from electronic annotation
203734_at	0.007218955	0.83347	0.23092499	10.76227977	10.55205625	forkhead box J2	Hs.120844	55810		FOXJ2	NM_018416	0006350 // transcription // inferred from electronic annotation /// 0006355 // regulation of transcription, DNA-dependent // inferred from electronic annotation	0003700 // transcription factor activity // inferred from electronic annotation /// 0043565 // sequence-specific DNA binding // inferred from electronic annotation /// 0003677 // DNA binding // inferred from electronic annotation	0005634 // nucleus // inferred from electronic annotation
236257_at	0.007243197	0.83347	-0.236067358	4.961630562	5.197575216	gb:AI244614 /DB_XREF=gi:3840011 /DB_XREF=qj91e06.x1 /CLONE=IMAGE:1866850 /FEA=EST /CNT=13 /TID=Hs.149111.0 /TIER=ConsEnd /STK=7 /UG=Hs.149111 /UG_TITLE=ESTs, Weakly similar to plenty-of-prolines-101 (M.musculus)					AI244614
233829_at	0.007259852	0.83347	1.421137699	4.211541979	2.531526135	chromosome 20 open reading frame 118	Hs.472630	140711		C20orf118	AL079335
225677_at	0.007302989	0.83347	-0.180005625	10.29298904	10.48588543	B-cell receptor-associated protein 29	Hs.303787	55973		BCAP29	AW152589	0006886 // intracellular protein transport // inferred from electronic annotation /// 0006888 // ER to Golgi vesicle-mediated transport // inferred from electronic annotation /// 0006915 // apoptosis // inferred from electronic annotation /// 0006810 // tr		0005783 // endoplasmic reticulum // inferred from electronic annotation /// 0016020 // membrane // inferred from electronic annotation /// 0016021 // integral to membrane // inferred from electronic annotation
1569898_a_at	0.007322296	0.83347	0.210163186	8.324159395	8.14392411	CDNA clone IMAGE:5259766	Hs.586358				BC033053
226078_at	0.007325995	0.83347	-0.250360576	6.678953699	6.938631552	RNA pseudouridylate synthase domain containing 1	Hs.101742	113000		RPUSD1	AL031033	0006396 // RNA processing // inferred from electronic annotation	0003723 // RNA binding // inferred from electronic annotation /// 0009982 // pseudouridine synthase activity // inferred from electronic annotation
1562263_at	0.007334142	0.83347	-1.167944637	2.950270641	4.190662567	Lysyl oxidase-like 2	Hs.626637	4017	606663	LOXL2	AL833246	0006464 // protein modification // traceable author statement /// 0007155 // cell adhesion // traceable author statement /// 0007568 // aging // traceable author statement	0004720 // protein-lysine 6-oxidase activity // inferred from electronic annotation /// 0005044 // scavenger receptor activity // inferred from electronic annotation /// 0005507 // copper ion binding // inferred from electronic annotation /// 0009055 // el	0005615 // extracellular space // traceable author statement /// 0016020 // membrane // inferred from electronic annotation
206090_s_at	0.007335308	0.83347	-0.230415113	7.274880118	7.529434142	disrupted in schizophrenia 1	Hs.13318	27185	181500 /	DISC1	NM_018662	0008150 // biological_process // ---	0005515 // protein binding // inferred from physical interaction /// 0005515 // protein binding // traceable author statement	0005575 // cellular_component // --- /// 0005856 // cytoskeleton // inferred from electronic annotation /// 0005874 // microtubule // inferred from electronic annotation
218019_s_at	0.007345652	0.83347	-0.390083572	9.236128214	9.63697463	pyridoxal (pyridoxine, vitamin B6) kinase	Hs.284491	8566	179020	PDXK	NM_021941		0000166 // nucleotide binding // inferred from electronic annotation /// 0005524 // ATP binding // inferred from electronic annotation /// 0008270 // zinc ion binding // inferred from electronic annotation /// 0008478 // pyridoxal kinase activity // tracea
225183_at	0.007358728	0.83347	0.125221991	13.24552994	13.0946578	chromosome 16 open reading frame 72	Hs.221497	29035		C16orf72	BG495327
219589_s_at	0.007377847	0.83347	0.910732662	3.414964731	2.568659301	transmembrane protein 143	Hs.351335	55260		TMEM143	NM_018273			0005739 // mitochondrion // inferred from direct assay /// 0016021 // integral to membrane // inferred from electronic annotation
209608_s_at	0.007437376	0.83347	0.152125692	9.835251516	9.700597185	acetyl-Coenzyme A acetyltransferase 2 (acetoacetyl Coenzyme A thiolase)	Hs.571037	39	100678	ACAT2	BC000408	0006629 // lipid metabolism // traceable author statement	0003985 // acetyl-CoA C-acetyltransferase activity // inferred from electronic annotation /// 0008415 // acyltransferase activity // inferred from electronic annotation /// 0016740 // transferase activity // inferred from electronic annotation	0005737 // cytoplasm // traceable author statement
1553797_a_at	0.00747734	0.83347	-0.542527234	2.375244582	2.928935144	hypothetical locus FLJ30594	Hs.560891	150622		FLJ30594	NM_153011
228476_at	0.007490953	0.83347	-0.19373735	8.474097764	8.699869849	KIAA1407	Hs.477159	57577		KIAA1407	AW193515
239855_at	0.007506671	0.83347	0.937068744	5.091137092	4.189832896	Protein phosphatase 1 (formerly 2C)-like	Hs.389027	151742		PPM1L	AI692675	0000165 // MAPKKK cascade // inferred from electronic annotation /// 0006470 // protein amino acid dephosphorylation // inferred from electronic annotation /// 0007178 // transmembrane receptor protein serine/threonine kinase signaling pathway // inferred	0000287 // magnesium ion binding // inferred from electronic annotation /// 0005515 // protein binding // inferred from electronic annotation /// 0015071 // protein phosphatase type 2C activity // inferred from electronic annotation /// 0016787 // hydrolas	0008287 // protein serine/threonine phosphatase complex // inferred from electronic annotation /// 0016020 // membrane // inferred from electronic annotation /// 0016021 // integral to membrane // inferred from electronic annotation
228894_at	0.0075124	0.83347	0.838410858	4.381542127	3.658625063	hypothetical protein LOC253842	Hs.20131	253842		LOC253842	AW237089
1569183_a_at	0.007522426	0.83347	-1.033701862	7.184507882	8.222842962	choroideremia (Rab escort protein 1)	Hs.496449	1121	300390 /	CHM	BC032237	0001568 // blood vessel development // inferred from electronic annotation /// 0006886 // intracellular protein transport // inferred from electronic annotation /// 0007601 // visual perception // traceable author statement /// 0018348 // protein amino aci	0004663 // Rab-protein geranylgeranyltransferase activity // inferred from electronic annotation /// 0004663 // Rab-protein geranylgeranyltransferase activity // traceable author statement /// 0005084 // Rab escort protein activity // inferred from electro	0005968 // Rab-protein geranylgeranyltransferase complex // inferred from electronic annotation /// 0005968 // Rab-protein geranylgeranyltransferase complex // traceable author statement
235601_at	0.007539378	0.83347	0.623630009	8.99969555	8.426354466	Mitogen-activated protein kinase kinase 5	Hs.114198	5607	602520	MAP2K5	AA907029	0000165 // MAPKKK cascade // inferred from electronic annotation /// 0006468 // protein amino acid phosphorylation // inferred from electronic annotation /// 0007165 // signal transduction // traceable author statement /// 0007507 // heart development // i	0000166 // nucleotide binding // inferred from electronic annotation /// 0004674 // protein serine/threonine kinase activity // inferred from electronic annotation /// 0004713 // protein-tyrosine kinase activity // inferred from electronic annotation /// 0	0005819 // spindle // inferred from electronic annotation
225545_at	0.007561943	0.83347	-0.440018242	8.87024359	9.303532794	eukaryotic elongation factor-2 kinase	Hs.498892	29904	606968	EEF2K	BF001312	0006414 // translational elongation // traceable author statement /// 0006468 // protein amino acid phosphorylation // inferred from electronic annotation	0000166 // nucleotide binding // inferred from electronic annotation /// 0004674 // protein serine/threonine kinase activity // inferred from electronic annotation /// 0005509 // calcium ion binding // inferred from electronic annotation /// 0005516 // cal	0005737 // cytoplasm // traceable author statement
224579_at	0.007567816	0.83347	-0.294113784	13.13087511	13.42285425	solute carrier family 38, member 1	Hs.533770	81539	608490	SLC38A1	BF247552	0015804 // neutral amino acid transport // non-traceable author statement	0005283 // sodium:amino acid symporter activity // non-traceable author statement /// 0015175 // neutral amino acid transporter activity // non-traceable author statement	0016021 // integral to membrane // non-traceable author statement
216783_at	0.007568004	0.83347	0.818393194	7.766538532	7.054557	Neuroplastin	Hs.187866	27020		NPTN	AK025552	0007156 // homophilic cell adhesion // inferred from sequence or structural similarity /// 0030155 // regulation of cell adhesion // inferred from sequence or structural similarity /// 0048170 // positive regulation of long-term neuronal synaptic plasticit	0050839 // cell adhesion molecule binding // inferred from sequence or structural similarity	0000299 // integral to membrane of membrane fraction // inferred from sequence or structural similarity /// 0016021 // integral to membrane // inferred from electronic annotation /// 0042734 // presynaptic membrane // inferred from sequence or structural s
201504_s_at	0.007579447	0.83347	0.50694835	9.154014235	8.708960483	translin	Hs.75066	7247	600575	TSN	AI435302	0006310 // DNA recombination // traceable author statement	0003677 // DNA binding // traceable author statement /// 0003723 // RNA binding // inferred from electronic annotation /// 0005515 // protein binding // inferred from electronic annotation /// 0003677 // DNA binding // inferred from electronic annotation	0005634 // nucleus // traceable author statement /// 0005737 // cytoplasm // inferred from electronic annotation /// 0005634 // nucleus // inferred from electronic annotation
1563830_a_at	0.007580809	0.83347	-2.430634354	1.334264172	3.806723592	forkhead-associated (FHA) phosphopeptide binding domain 1	Hs.586601	114827		FHAD1	AK093883
215224_at	0.007612396	0.83347	0.440397293	9.687544908	9.298675781	ribosomal protein L23		9349	603662	RPL23	AK025200	0006412 // protein biosynthesis // inferred from electronic annotation /// 0006610 // ribosomal protein import into nucleus // non-traceable author statement	0003735 // structural constituent of ribosome // inferred from electronic annotation /// 0003735 // structural constituent of ribosome // non-traceable author statement	0005622 // intracellular // inferred from electronic annotation /// 0005840 // ribosome // inferred from electronic annotation /// 0005840 // ribosome // non-traceable author statement /// 0030529 // ribonucleoprotein complex // inferred from electronic an
1567281_at	0.007620252	0.83347	-0.882643049	2.661347475	3.667000925	Chromosome 4 open reading frame 24	Hs.400698	166379		C4orf24	S50185	0006457 // protein folding // inferred from electronic annotation	0000166 // nucleotide binding // inferred from electronic annotation /// 0005524 // ATP binding // inferred from electronic annotation /// 0051082 // unfolded protein binding // inferred from electronic annotation
219975_x_at	0.007622808	0.83347	0.589066899	4.103477004	3.420710813	oleoyl-ACP hydrolase	Hs.24309	55301		OLAH	NM_018324	0006633 // fatty acid biosynthesis // inferred from electronic annotation /// 0009058 // biosynthesis // inferred from electronic annotation /// 0008610 // lipid biosynthesis // inferred from electronic annotation	0004320 // oleoyl-[acyl-carrier-protein] hydrolase activity // inferred from electronic annotation /// 0008778 // acyl-CoA thioesterase II activity // inferred from electronic annotation /// 0010281 // acyl-ACP thioesterase activity // inferred from electr
1564520_s_at	0.00763156	0.83347	0.30779133	9.688151447	9.424744338	protein arginine methyltransferase 5	Hs.367854	10419	604045	PRMT5	AK027737	0006350 // transcription // inferred from electronic annotation /// 0006355 // regulation of transcription, DNA-dependent // inferred from electronic annotation /// 0007088 // regulation of mitosis // traceable author statement /// 0008283 // cell prolifer	0008168 // methyltransferase activity // inferred from direct assay /// 0008168 // methyltransferase activity // inferred from electronic annotation /// 0008469 // histone-arginine N-methyltransferase activity // inferred from electronic annotation /// 001	0005737 // cytoplasm // inferred from electronic annotation
212137_at	0.007636999	0.83347	-0.098420233	12.65624332	12.76812515	La ribonucleoprotein domain family, member 1	Hs.292078	23367		LARP1	AV746402		0003723 // RNA binding // inferred from electronic annotation
1563072_at	0.007643924	0.83347	2.087462841	2.381117533	0.301526812	Homo sapiens, clone IMAGE:3907519, mRNA	Hs.573038				BC038562
228067_at	0.00764475	0.83347	-0.784271309	0.917011726	1.658084654	similar to 2010300C02Rik protein	Hs.469398	343990		MGC42367	AW249666
1554165_at	0.007665208	0.83347	0.665209754	4.780247409	4.202924096	family with sequence similarity 53, member B	Hs.129195	9679		FAM53B	BC031654	0008150 // biological_process // ---	0003674 // molecular_function // ---	0005575 // cellular_component // ---
239034_at	0.007676776	0.83347	0.700323751	8.086831719	7.396935451	chromosome X open reading frame 24	Hs.597617	203414		CXorf24	BE548277
238347_at	0.007701403	0.83347	-2.011404763	2.692079468	4.882284439	hypothetical protein MGC15523	Hs.352240	124565		MGC15523	BF304853
206393_at	0.007714864	0.83347	0.382978969	7.565586937	7.150445583	troponin I type 2 (skeletal, fast)	Hs.523403	7136	191043 /	TNNI2	NM_003282	0006818 // hydrogen transport // inferred from electronic annotation /// 0006937 // regulation of muscle contraction // not recorded	0003779 // actin binding // inferred from electronic annotation /// 0005524 // ATP binding // inferred from electronic annotation /// 0008553 // hydrogen-exporting ATPase activity, phosphorylative mechanism // inferred from electronic annotation
1567861_at	0.007717167	0.83347	1.91753784	2.846510357	0.791355239	dynein, axonemal, heavy chain 14		1772	603341	DNAH14	U61741	0008150 // biological_process // ---	0003777 // microtubule motor activity // non-traceable author statement	0005575 // cellular_component // ---
205578_at	0.007724462	0.83347	2.130396637	4.123777808	2.1763571	receptor tyrosine kinase-like orphan receptor 2	Hs.98255	4920	113000 /	ROR2	NM_004560	0001501 // skeletal development // inferred from electronic annotation /// 0001502 // cartilage condensation // inferred from electronic annotation /// 0001756 // somitogenesis // inferred from electronic annotation /// 0006468 // protein amino acid phosph	0000166 // nucleotide binding // inferred from electronic annotation /// 0004674 // protein serine/threonine kinase activity // inferred from electronic annotation /// 0004714 // transmembrane receptor protein tyrosine kinase activity // traceable author s	0005615 // extracellular space // inferred from electronic annotation /// 0005887 // integral to plasma membrane // traceable author statement /// 0016020 // membrane // inferred from electronic annotation /// 0016021 // integral to membrane // inferred fr
221152_at	0.007725941	0.83347	-1.065095028	2.776112778	3.809650177	collagen, type VIII, alpha 1	Hs.134830	1295	120251	COL8A1	NM_020351	0006817 // phosphate transport // inferred from electronic annotation /// 0007155 // cell adhesion // inferred from electronic annotation /// 0048595 // eye morphogenesis (sensu Mammalia) // inferred from electronic annotation /// 0050673 // epithelial cel	0005198 // structural molecule activity // inferred from electronic annotation /// 0005515 // protein binding // inferred from electronic annotation	0005578 // extracellular matrix (sensu Metazoa) // inferred from electronic annotation /// 0005591 // collagen type VIII // traceable author statement /// 0005615 // extracellular space // inferred from electronic annotation /// 0005737 // cytoplasm // inf
201675_at	0.007752264	0.83347	-0.274726335	10.07456192	10.32275709	A kinase (PRKA) anchor protein 1	Hs.463506	8165	602449	AKAP1	NM_003488		0003723 // RNA binding // traceable author statement /// 0003676 // nucleic acid binding // inferred from electronic annotation /// 0003723 // RNA binding // inferred from electronic annotation	0005615 // extracellular space // inferred from electronic annotation /// 0005739 // mitochondrion // inferred from electronic annotation /// 0016020 // membrane // inferred from electronic annotation /// 0016021 // integral to membrane // inferred from el
200919_at	0.007763619	0.83347	0.395820874	9.282175062	8.871738234	polyhomeotic homolog 2 (Drosophila)	Hs.524271	1912	602979	PHC2	NM_004427	0007275 // development // inferred from electronic annotation	0003677 // DNA binding // inferred from electronic annotation /// 0005515 // protein binding // inferred from electronic annotation /// 0005515 // protein binding // traceable author statement /// 0008270 // zinc ion binding // inferred from electronic ann	0005634 // nucleus // inferred from electronic annotation /// 0005634 // nucleus // traceable author statement
1562194_at	0.007776059	0.83347	0.888095252	9.127305421	8.285787313	Zinc finger homeobox 1b	Hs.34871	9839	235730 /	ZFHX1B	AF086037	0001755 // neural crest cell migration // inferred from electronic annotation /// 0001756 // somitogenesis // inferred from electronic annotation /// 0006350 // transcription // inferred from electronic annotation /// 0006355 // regulation of transcription	0003676 // nucleic acid binding // inferred from electronic annotation /// 0003700 // transcription factor activity // inferred from electronic annotation /// 0008270 // zinc ion binding // inferred from electronic annotation /// 0016564 // transcriptional	0005622 // intracellular // inferred from electronic annotation /// 0005634 // nucleus // --- /// 0005634 // nucleus // inferred from electronic annotation
239033_at	0.007807938	0.83347	-0.112931874	7.657588888	7.788749303	KIAA1958	Hs.533491	158405		KIAA1958	AI640482
231043_at	0.007811099	0.83347	1.99138687	4.047104772	2.044630757	similar to hypothetical protein	Hs.496753	200373		MGC33657	AV719360
218317_x_at	0.007821711	0.83347	0.119983037	9.926049767	9.785300298	GIY-YIG domain containing 2 /// GIY-YIG domain containing 1		548593 /		GIYD2 /// GIYD1	NM_024044	0006281 // DNA repair // inferred from electronic annotation	0004518 // nuclease activity // inferred from electronic annotation	0005622 // intracellular // inferred from electronic annotation
1553355_at	0.007829331	0.83347	-0.379287474	4.56665354	4.924770478	gb:NM_153019.1 /DB_XREF=gi:23308534 /TID=Hs2.194750.1 /CNT=3 /FEA=FLmRNA /TIER=FL /STK=1 /LL=150319 /UG_GENE=FLJ30744 /UG=Hs.194750 /UG_TITLE=hypothetical protein FLJ30744 /DEF=Homo sapiens hypothetical protein FLJ30744 (FLJ30744), mRNA. /FL=gb:NM_153019.1					NM_153019
206578_at	0.007854642	0.83347	-0.089637212	3.495574139	3.586063576	NK2 transcription factor related, locus 5 (Drosophila)	Hs.54473	1482	108900 /	NKX2-5	NM_004387	0000122 // negative regulation of transcription from RNA polymerase II promoter // inferred from sequence or structural similarity /// 0007275 // development // inferred from electronic annotation /// 0035050 // embryonic heart tube development // inferred	0003700 // transcription factor activity // non-traceable author statement /// 0005515 // protein binding // inferred from sequence or structural similarity /// 0016564 // transcriptional repressor activity // inferred from sequence or structural similarit	0005634 // nucleus // inferred from electronic annotation /// 0005667 // transcription factor complex // inferred from sequence or structural similarity /// 0005667 // transcription factor complex // inferred from electronic annotation
244592_at	0.007860056	0.83347	0.676146121	10.36295868	9.685268172	Friend leukemia virus integration 1	Hs.504281	2313	193067	FLI1	BE675040	0006350 // transcription // inferred from electronic annotation /// 0006355 // regulation of transcription, DNA-dependent // inferred from electronic annotation /// 0007599 // hemostasis // traceable author statement /// 0008015 // circulation // inferred	0003700 // transcription factor activity // traceable author statement /// 0016563 // transcriptional activator activity // inferred from electronic annotation /// 0043565 // sequence-specific DNA binding // inferred from electronic annotation /// 0003677	0005634 // nucleus // inferred from electronic annotation
241893_at	0.007868473	0.83347	0.51088574	10.46917526	9.85199632	Mannosyl (alpha-1,6-)-glycoprotein beta-1,6-N-acetyl-glucosaminyltransferase	Hs.22689	4249	601774	MGAT5	BE927766	0006487 // protein amino acid N-linked glycosylation // non-traceable author statement /// 0006487 // protein amino acid N-linked glycosylation // inferred from electronic annotation	0016757 // transferase activity, transferring glycosyl groups // inferred from electronic annotation /// 0030144 // alpha-1,6-mannosyl-glycoprotein 6-beta-N-acetylglucosaminyltransferase activity // non-traceable author statement /// 0008375 // acetylgluco	0000139 // Golgi membrane // non-traceable author statement /// 0016020 // membrane // inferred from electronic annotation /// 0016021 // integral to membrane // non-traceable author statement /// 0016021 // integral to membrane // inferred from electronic
211546_x_at	0.007882448	0.83347	-0.883355081	6.114985535	6.918669825	synuclein, alpha (non A4 component of amyloid precursor)	Hs.271771	6622	127750 /	SNCA	L36674	0001956 // positive regulation of neurotransmitter secretion // inferred from electronic annotation /// 0001963 // synaptic transmission, dopaminergic // inferred from electronic annotation /// 0006644 // phospholipid metabolism // inferred from electronic	0042802 // identical protein binding // inferred from electronic annotation /// 0005515 // protein binding // inferred from physical interaction	0005737 // cytoplasm // traceable author statement /// 0019717 // synaptosome // inferred from electronic annotation /// 0005737 // cytoplasm // inferred from electronic annotation
219438_at	0.007883206	0.83347	-0.773724144	1.755620495	2.486512726	family with sequence similarity 77, member C	Hs.470259	79570		FAM77C	NM_024522			0016020 // membrane // inferred from electronic annotation /// 0016021 // integral to membrane // inferred from electronic annotation
228922_at	0.007890862	0.83347	-1.184976034	6.413837274	7.505488782	Src homology 2 domain containing F	Hs.310399	90525		SHF	AI760446	0007242 // intracellular signaling cascade // inferred from electronic annotation
214857_at	0.007951464	0.83347	0.334081904	12.18343158	11.77860413	Chromosome 10 open reading frame 95	Hs.225084	79946		C10orf95	AL050035
203123_s_at	0.007977382	0.83347	0.622764533	7.217460391	6.62299418	solute carrier family 11 (proton-coupled divalent metal ion transporters), member 2	Hs.505545	4891	206100 /	SLC11A2	AU154469	0006810 // transport // inferred from electronic annotation /// 0006811 // ion transport // inferred from electronic annotation /// 0006824 // cobalt ion transport // inferred from electronic annotation /// 0006826 // iron ion transport // traceable author	0005215 // transporter activity // inferred from electronic annotation /// 0005381 // iron ion transporter activity // traceable author statement /// 0005506 // iron ion binding // inferred from electronic annotation /// 0015087 // cobalt ion transporter a	0005886 // plasma membrane // inferred from electronic annotation /// 0005887 // integral to plasma membrane // traceable author statement /// 0010008 // endosome membrane // inferred from electronic annotation /// 0012505 // endomembrane system // inferre
215087_at	0.008019563	0.83347	-0.822247008	7.854661042	8.616605652	chromosome 15 open reading frame 39	Hs.17936	56905		C15orf39	AL109730
1558968_at	0.008048404	0.83347	-0.263034406	0.972795411	1.19881938	Sex comb on midleg-like 1 (Drosophila)	Hs.109655	6322	300227	SCML1	N52908	0006350 // transcription // inferred from electronic annotation /// 0006355 // regulation of transcription, DNA-dependent // inferred from electronic annotation /// 0009653 // morphogenesis // traceable author statement	0003700 // transcription factor activity // traceable author statement /// 0003677 // DNA binding // traceable author statement	0005634 // nucleus // inferred from electronic annotation
222142_at	0.008050948	0.83347	0.257303505	9.283056387	9.063831552	cylindromatosis (turban tumor syndrome)	Hs.578973	1540	132700 /	CYLD	AK024212	0006412 // protein biosynthesis // inferred from electronic annotation /// 0006511 // ubiquitin-dependent protein catabolism // non-traceable author statement /// 0006512 // ubiquitin cycle // inferred from electronic annotation /// 0007049 // cell cycle /	0003735 // structural constituent of ribosome // inferred from electronic annotation /// 0004197 // cysteine-type endopeptidase activity // inferred from electronic annotation /// 0004221 // ubiquitin thiolesterase activity // non-traceable author statemen	0005622 // intracellular // inferred from electronic annotation /// 0005840 // ribosome // inferred from electronic annotation /// 0005856 // cytoskeleton // non-traceable author statement
217954_s_at	0.008070973	0.83347	-0.535101986	11.4850543	11.95289255	PHD finger protein 3	Hs.348921	23469	607789	PHF3	NM_015153	0006350 // transcription // inferred from electronic annotation /// 0006355 // regulation of transcription, DNA-dependent // inferred from electronic annotation /// 0007275 // development // non-traceable author statement	0003674 // molecular_function // --- /// 0005515 // protein binding // inferred from electronic annotation /// 0008270 // zinc ion binding // inferred from electronic annotation /// 0046872 // metal ion binding // inferred from electronic annotation	0005575 // cellular_component // ---
237537_at	0.008084037	0.83347	-1.276840205	2.258771528	3.677723227	Transcribed locus	Hs.635131				AW452031
233367_at	0.008089261	0.83347	0.951559645	3.955221229	3.08382747	Leukemia inhibitory factor receptor alpha	Hs.133421	3977	151443 /	LIFR	AU144883	0007166 // cell surface receptor linked signal transduction // traceable author statement /// 0008284 // positive regulation of cell proliferation // inferred from electronic annotation	0004872 // receptor activity // inferred from electronic annotation /// 0004923 // leukemia inhibitory factor receptor activity // traceable author statement /// 0005515 // protein binding // inferred from electronic annotation /// 0004896 // hematopoietin	0005615 // extracellular space // inferred from electronic annotation /// 0005887 // integral to plasma membrane // traceable author statement /// 0016020 // membrane // inferred from electronic annotation /// 0016021 // integral to membrane // inferred fr
235191_at	0.008113818	0.83347	-0.218097001	6.454377407	6.650521796	gb:BE780373 /DB_XREF=gi:10201571 /DB_XREF=601468485F1 /CLONE=IMAGE:3871605 /FEA=EST /CNT=13 /TID=Hs.17805.1 /TIER=ConsEnd /STK=0 /UG=Hs.17805 /UG_TITLE=ESTs, Weakly similar to G01789 citrate transporter protein (H.sapiens)					BE780373
1561165_a_at	0.008128292	0.83347	-0.460226273	3.831318498	4.240617036	Dual-specificity tyrosine-(Y)-phosphorylation regulated kinase 4	Hs.439530	8798	609181	DYRK4	AA406058	0006468 // protein amino acid phosphorylation // non-traceable author statement /// 0006468 // protein amino acid phosphorylation // inferred from electronic annotation	0000166 // nucleotide binding // inferred from electronic annotation /// 0004674 // protein serine/threonine kinase activity // non-traceable author statement /// 0004713 // protein-tyrosine kinase activity // inferred from electronic annotation /// 000552	0005575 // cellular_component // ---
234548_at	0.008165461	0.83347	0.380379241	8.568675619	8.150725875	MRNA; cDNA DKFZp586J1824 (from clone DKFZp586J1824)	Hs.608499				AL110165
206267_s_at	0.008180078	0.83347	-1.925037942	2.90615251	4.83782079	megakaryocyte-associated tyrosine kinase	Hs.631845	4145	600038	MATK	NM_002378	0000074 // regulation of progression through cell cycle // traceable author statement /// 0006468 // protein amino acid phosphorylation // inferred from electronic annotation /// 0006468 // protein amino acid phosphorylation // traceable author statement /	0000166 // nucleotide binding // inferred from electronic annotation /// 0004713 // protein-tyrosine kinase activity // inferred from electronic annotation /// 0004713 // protein-tyrosine kinase activity // traceable author statement /// 0005515 // protein	0005625 // soluble fraction // not recorded
219777_at	0.008182213	0.83347	-0.706554281	5.109759685	5.888653451	GTPase, IMAP family member 6	Hs.647105	474344		GIMAP6	NM_024711		0005525 // GTP binding // inferred from electronic annotation
222540_s_at	0.00818733	0.83347	0.281873586	10.85441549	10.61594376	remodeling and spacing factor 1	Hs.420229	51773	608522	RSF1	BG286920	0006334 // nucleosome assembly // inferred from direct assay /// 0006338 // chromatin remodeling // inferred from direct assay /// 0006350 // transcription // inferred from electronic annotation /// 0006352 // transcription initiation // inferred from dire	0008270 // zinc ion binding // inferred from electronic annotation /// 0016563 // transcriptional activator activity // inferred from direct assay /// 0016564 // transcriptional repressor activity // inferred from direct assay /// 0016887 // ATPase activit	0005634 // nucleus // inferred from direct assay /// 0031213 // RSF complex // inferred from physical interaction /// 0005634 // nucleus // inferred from electronic annotation
226031_at	0.008214807	0.83347	-0.33586682	11.12182662	11.44240263	coiled-coil domain containing 132	Hs.222282	55610		CCDC132	AA523733
203962_s_at	0.008215431	0.83347	-0.408464845	2.896083436	3.341107299	nebulette	Hs.5025	10529	605491	NEBL	NM_006393	0006811 // ion transport // inferred from electronic annotation /// 0030832 // regulation of actin filament length // traceable author statement /// 0006810 // transport // inferred from electronic annotation	0003779 // actin binding // inferred from electronic annotation /// 0008270 // zinc ion binding // inferred from electronic annotation /// 0008307 // structural constituent of muscle // traceable author statement /// 0046872 // metal ion binding // inferre	0005856 // cytoskeleton // inferred from electronic annotation /// 0015629 // actin cytoskeleton // not recorded
203349_s_at	0.008216763	0.83347	-0.505792287	5.392223166	5.884607125	ets variant gene 5 (ets-related molecule)	Hs.43697	2119	601600	ETV5	NM_004454	0006355 // regulation of transcription, DNA-dependent // inferred from electronic annotation /// 0009887 // organ morphogenesis // inferred from electronic annotation /// 0045941 // positive regulation of transcription // inferred from electronic annotatio	0003700 // transcription factor activity // traceable author statement /// 0016563 // transcriptional activator activity // inferred from electronic annotation /// 0043565 // sequence-specific DNA binding // inferred from electronic annotation /// 0003677	0005634 // nucleus // inferred from electronic annotation
234255_at	0.008222224	0.83347	0.455481584	9.772513961	9.38056413	CDC42 small effector 2	Hs.508829	56990		CDC42SE2	AL122039	0007165 // signal transduction // traceable author statement	0005198 // structural molecule activity // traceable author statement /// 0005515 // protein binding // traceable author statement /// 0016301 // kinase activity // inferred from electronic annotation	0005886 // plasma membrane // traceable author statement
223190_s_at	0.008257097	0.83347	0.201009808	12.48147963	12.30117641	myeloid/lymphoid or mixed-lineage leukemia 5 (trithorax homolog, Drosophila)	Hs.592262	55904	608444	MLL5	AF067804	0006355 // regulation of transcription, DNA-dependent // inferred from electronic annotation	0005515 // protein binding // inferred from electronic annotation /// 0008270 // zinc ion binding // inferred from electronic annotation	0005634 // nucleus // inferred from electronic annotation
1554638_at	0.008280621	0.83347	-0.696131877	6.352665529	6.963179974	zinc finger, FYVE domain containing 16	Hs.482660	9765	608880	ZFYVE16	BC032227	0006622 // protein targeting to lysosome // inferred from mutant phenotype /// 0007165 // signal transduction // non-traceable author statement /// 0016050 // vesicle organization and biogenesis // non-traceable author statement /// 0016197 // endosome tra	0005515 // protein binding // inferred from physical interaction /// 0005545 // phosphatidylinositol binding // inferred from direct assay /// 0008270 // zinc ion binding // inferred from electronic annotation /// 0008565 // protein transporter activity //	0005769 // early endosome // inferred from direct assay /// 0016020 // membrane // inferred from electronic annotation
202588_at	0.008299298	0.83347	1.624490865	5.061969552	3.459446071	adenylate kinase 1	Hs.175473	203	103000	AK1	NM_000476	0006139 // nucleobase, nucleoside, nucleotide and nucleic acid metabolism // inferred from electronic annotation /// 0046034 // ATP metabolism // inferred from electronic annotation	0000166 // nucleotide binding // inferred from electronic annotation /// 0004017 // adenylate kinase activity // inferred from electronic annotation /// 0004017 // adenylate kinase activity // traceable author statement /// 0005524 // ATP binding // inferr	0005737 // cytoplasm // inferred from electronic annotation /// 0005829 // cytosol // not recorded
218663_at	0.00832549	0.83347	-0.626246182	5.066842437	5.721546028	non-SMC condensin I complex, subunit G	Hs.567567	64151	606280	NCAPG	NM_022346	0007049 // cell cycle // inferred from electronic annotation /// 0007067 // mitosis // inferred from electronic annotation /// 0007076 // mitotic chromosome condensation // non-traceable author statement /// 0051301 // cell division // inferred from electr	0003674 // molecular_function // ---	0005634 // nucleus // non-traceable author statement /// 0005634 // nucleus // inferred from electronic annotation
244777_at	0.008350698	0.83347	0.312152609	10.65212998	10.27004157	DCP2 decapping enzyme homolog (S. cerevisiae)	Hs.443875	167227	609844	DCP2	AA504595	0000184 // mRNA catabolism, nonsense-mediated decay // inferred from electronic annotation	0003723 // RNA binding // inferred from electronic annotation /// 0005515 // protein binding // inferred from physical interaction /// 0016787 // hydrolase activity // inferred from electronic annotation /// 0030145 // manganese ion binding // inferred fro	0005634 // nucleus // inferred from electronic annotation
1558710_at	0.008384944	0.83347	0.846494776	10.44599241	9.620499307	Ariadne homolog, ubiquitin-conjugating enzyme E2 binding protein, 1 (Drosophila)	Hs.268787	25820	605624	ARIH1	BI791845	0006511 // ubiquitin-dependent protein catabolism // traceable author statement /// 0006512 // ubiquitin cycle // inferred from electronic annotation /// 0006511 // ubiquitin-dependent protein catabolism // inferred from electronic annotation	0005515 // protein binding // inferred from electronic annotation /// 0005515 // protein binding // inferred from physical interaction /// 0008270 // zinc ion binding // inferred from electronic annotation /// 0019787 // small conjugating protein ligase ac	0000151 // ubiquitin ligase complex // traceable author statement
225558_at	0.008395226	0.83347	-0.448467295	10.11661726	10.59152258	G protein-coupled receptor kinase interactor 2	Hs.434996	9815	608564	GIT2	R38084	0008277 // regulation of G-protein coupled receptor protein signaling pathway // traceable author statement /// 0043087 // regulation of GTPase activity // inferred from electronic annotation	0005096 // GTPase activator activity // inferred from electronic annotation /// 0008270 // zinc ion binding // inferred from electronic annotation /// 0046872 // metal ion binding // inferred from electronic annotation /// 0004872 // receptor activity // i	0005654 // nucleoplasm // inferred from direct assay
212688_at	0.008397154	0.83347	-0.082723522	11.53924388	11.62144934	phosphoinositide-3-kinase, catalytic, beta polypeptide	Hs.239818	5291	602925	PIK3CB	BC003393	0000074 // regulation of progression through cell cycle // traceable author statement /// 0000187 // activation of MAPK activity // traceable author statement /// 0006935 // chemotaxis // traceable author statement /// 0007165 // signal transduction // non	0004428 // inositol or phosphatidylinositol kinase activity // inferred from electronic annotation /// 0016303 // phosphatidylinositol 3-kinase activity // traceable author statement /// 0016740 // transferase activity // inferred from electronic annotatio	0005942 // phosphoinositide 3-kinase complex // inferred from electronic annotation
219948_x_at	0.0084109	0.83347	-1.014950341	2.916153744	3.969113789	UDP glucuronosyltransferase 2 family, polypeptide A3	Hs.122583	79799		UGT2A3	NM_024743	0008152 // metabolism // inferred from electronic annotation	0016758 // transferase activity, transferring hexosyl groups // inferred from electronic annotation /// 0016740 // transferase activity // inferred from electronic annotation /// 0016757 // transferase activity, transferring glycosyl groups // inferred fro
1560570_a_at	0.008432764	0.83347	-0.265440904	7.060696084	7.292523668	Homo sapiens, clone IMAGE:4662792, mRNA	Hs.199349				BC015852
237766_at	0.008446549	0.83347	0.95419631	5.587929203	4.422371463	ATPase, Class II, type 9B	Hs.465475	374868		ATP9B	AI335888	0006810 // transport // inferred from electronic annotation /// 0006812 // cation transport // inferred from electronic annotation /// 0008152 // metabolism // inferred from electronic annotation /// 0015917 // aminophospholipid transport // non-traceable	0000166 // nucleotide binding // inferred from electronic annotation /// 0000287 // magnesium ion binding // inferred from electronic annotation /// 0004012 // phospholipid-translocating ATPase activity // inferred from electronic annotation /// 0005524 //	0016020 // membrane // inferred from electronic annotation /// 0016021 // integral to membrane // non-traceable author statement /// 0016021 // integral to membrane // inferred from electronic annotation
208401_s_at	0.008446704	0.83347	-1.685204166	4.569689756	6.026308465	glucagon-like peptide 1 receptor	Hs.389103	2740	138032	GLP1R	U01157	0007165 // signal transduction // inferred from electronic annotation /// 0007190 // adenylate cyclase activation // traceable author statement /// 0007204 // elevation of cytosolic calcium ion concentration // inferred from direct assay /// 0007218 // neu	0004930 // G-protein coupled receptor activity // inferred from electronic annotation /// 0004967 // glucagon receptor activity // inferred from electronic annotation /// 0008528 // peptide receptor activity, G-protein coupled // inferred from electronic a	0005615 // extracellular space // inferred from electronic annotation /// 0005886 // plasma membrane // traceable author statement /// 0016021 // integral to membrane // traceable author statement /// 0016020 // membrane // inferred from electronic annotat
229148_at	0.008491333	0.83347	-1.650629418	3.358746135	5.193254509	gb:AK022839.1 /DB_XREF=gi:10434466 /FEA=mRNA /CNT=35 /TID=Hs.101064.0 /TIER=ConsEnd /STK=0 /UG=Hs.101064 /UG_TITLE=Homo sapiens cDNA FLJ12777 fis, clone NT2RP2001720 /DEF=Homo sapiens cDNA FLJ12777 fis, clone NT2RP2001720.					AK022839
218030_at	0.008503125	0.83347	-0.241157214	10.81711116	11.08697239	G protein-coupled receptor kinase interactor 1	Hs.514051	28964	608434	GIT1	NM_014030	0008277 // regulation of G-protein coupled receptor protein signaling pathway // traceable author statement /// 0043087 // regulation of GTPase activity // inferred from electronic annotation	0004872 // receptor activity // inferred from electronic annotation /// 0005096 // GTPase activator activity // inferred from electronic annotation /// 0005515 // protein binding // inferred from physical interaction /// 0008270 // zinc ion binding // infe
204240_s_at	0.008504548	0.83347	-0.312089903	6.466475469	6.841533512	structural maintenance of chromosomes 2	Hs.119023	10592	605576	SMC2	NM_006444	0006259 // DNA metabolism // inferred from electronic annotation /// 0007049 // cell cycle // inferred from electronic annotation /// 0007067 // mitosis // inferred from electronic annotation /// 0007076 // mitotic chromosome condensation // non-traceable	0000166 // nucleotide binding // inferred from electronic annotation /// 0005515 // protein binding // inferred from electronic annotation /// 0005524 // ATP binding // inferred from electronic annotation /// 0046982 // protein heterodimerization activity	0000228 // nuclear chromosome // inferred from direct assay /// 0000796 // condensin complex // inferred from direct assay /// 0000796 // condensin complex // non-traceable author statement /// 0005634 // nucleus // inferred from electronic annotation ///
235379_at	0.008506925	0.83347	-0.590270045	8.726829332	9.362402188	CDNA FLJ33174 fis, clone ADRGL2002260, weakly similar to DIAPHANOUS PROTEIN HOMOLOG 1 (P140MDIA)	Hs.632921				AV723880
204450_x_at	0.008512432	0.83347	-0.500502148	4.986435497	5.429693604	apolipoprotein A-I	Hs.633003	335	107680 /	APOA1	NM_000039	0006629 // lipid metabolism // inferred from electronic annotation /// 0006869 // lipid transport // inferred from electronic annotation /// 0008015 // circulation // traceable author statement /// 0008202 // steroid metabolism // inferred from electronic	0005319 // lipid transporter activity // inferred from electronic annotation /// 0005515 // protein binding // inferred from physical interaction /// 0008035 // high-density lipoprotein binding // traceable author statement /// 0008289 // lipid binding //	0005576 // extracellular region // non-traceable author statement /// 0005615 // extracellular space // non-traceable author statement /// 0005576 // extracellular region // inferred from electronic annotation /// 0005615 // extracellular space // inferred
236933_at	0.008520251	0.83347	1.754887502	3.655559493	2.010112026	similar to Envoplakin (210 kDa paraneoplastic pemphigus antigen) (p210) (210 kDa cornified envelope precursor protein)	Hs.462400	645027		LOC645027	AW631344
215905_s_at	0.008532788	0.83347	0.262124475	8.220771226	7.931762626	WD repeat domain 57 (U5 snRNP specific)	Hs.33962	9410	607797	WDR57	AL157420	0006397 // mRNA processing // inferred from electronic annotation /// 0008380 // RNA splicing // traceable author statement /// 0008380 // RNA splicing // inferred from electronic annotation /// 0006396 // RNA processing // traceable author statement	0005515 // protein binding // inferred from physical interaction /// 0031202 // RNA splicing factor activity, transesterification mechanism // traceable author statement	0005634 // nucleus // inferred from electronic annotation /// 0005681 // spliceosome complex // inferred from electronic annotation /// 0005682 // snRNP U5 // traceable author statement /// 0005732 // small nucleolar ribonucleoprotein complex // non-tracea
1564385_at	0.008542959	0.83347	2.321928095	3.128081374	1.109420676	hypothetical protein LOC219688		219688		LOC219688	AK055656
237693_at	0.008543	0.83347	-0.502500341	0.295321586	0.732831385	Regulating synaptic membrane exocytosis 2	Hs.117767	9699	606630	RIMS2	R98978	0006886 // intracellular protein transport // inferred from electronic annotation /// 0007242 // intracellular signaling cascade // inferred from electronic annotation /// 0017156 // calcium ion-dependent exocytosis // inferred from electronic annotation /	0005515 // protein binding // inferred from electronic annotation /// 0008270 // zinc ion binding // inferred from electronic annotation /// 0017137 // Rab GTPase binding // inferred from electronic annotation /// 0046872 // metal ion binding // inferred f
209491_s_at	0.008584264	0.83347	-0.427620629	5.279057972	5.770113403	adenosine monophosphate deaminase (isoform E) /// peroxisome proliferator-activated receptor alpha /// tRNA 5-methylaminomethyl-2-thiouridylate methyltransferase	Hs.501890	272 ///	102772 /	AMPD3 /// PPARA /// TRMU	AA919119	0006196 // AMP catabolism // traceable author statement /// 0009117 // nucleotide metabolism // inferred from electronic annotation /// 0009168 // purine ribonucleoside monophosphate biosynthesis // inferred from electronic annotation /// 0006006 // glucos	0003876 // AMP deaminase activity // traceable author statement /// 0016787 // hydrolase activity // inferred from electronic annotation /// 0003700 // transcription factor activity // inferred from electronic annotation /// 0003707 // steroid hormone rece	0005634 // nucleus // inferred from electronic annotation /// 0005634 // nucleus // traceable author statement /// 0005737 // cytoplasm // inferred from electronic annotation /// 0005739 // mitochondrion // inferred from sequence or structural similarity /
207110_at	0.008589434	0.83347	-1.344828497	2.501142749	3.784232247	potassium inwardly-rectifying channel, subfamily J, member 12	Hs.200629	3768	602323	KCNJ12	NM_021012	0006811 // ion transport // inferred from electronic annotation /// 0006813 // potassium ion transport // traceable author statement /// 0006936 // muscle contraction // traceable author statement /// 0008016 // regulation of heart contraction // traceable	0005242 // inward rectifier potassium channel activity // inferred from electronic annotation /// 0005242 // inward rectifier potassium channel activity // traceable author statement /// 0005244 // voltage-gated ion channel activity // inferred from electr	0005624 // membrane fraction // not recorded /// 0005887 // integral to plasma membrane // not recorded /// 0016020 // membrane // inferred from electronic annotation /// 0016021 // integral to membrane // inferred from electronic annotation
233210_at	0.008615476	0.83347	0.847996907	3.113296692	2.279230333	hypothetical LOC388439	Hs.515183	388439		FLJ12120	AK022182
213278_at	0.008617515	0.83347	-0.384719167	10.0206808	10.36176812	myotubularin related protein 9	Hs.591395	66036	606260	MTMR9	AW014788	0046839 // phospholipid dephosphorylation // inferred from electronic annotation	0004437 // inositol or phosphatidylinositol phosphatase activity // inferred from electronic annotation /// 0005515 // protein binding // inferred from electronic annotation /// 0030234 // enzyme regulator activity // inferred from electronic annotation
221091_at	0.008652129	0.83347	-1.745070644	2.620560825	4.318504565	insulin-like 5	Hs.251380	10022	606413	INSL5	NM_005478	0007582 // physiological process // inferred from electronic annotation	0005179 // hormone activity // non-traceable author statement /// 0005179 // hormone activity // inferred from electronic annotation	0005576 // extracellular region // inferred from electronic annotation /// 0005615 // extracellular space // inferred from electronic annotation
210230_at	0.008654126	0.83347	0.542581438	8.897536101	8.422257894	Hypothetical protein LOC728965	Hs.464404	728965		LOC728965	BC003629
234838_at	0.008655938	0.83347	0.677080703	6.193576919	5.361796544	Pregnancy-induced hypertension syndrome-related protein (PIH1)	Hs.649874				AF232216
219759_at	0.008680596	0.83347	0.431470598	11.29467129	10.92738012	leukocyte-derived arginine aminopeptidase	Hs.591249	64167	609497	LRAP	NM_022350	0006508 // proteolysis // inferred from electronic annotation /// 0008217 // blood pressure regulation // traceable author statement /// 0019885 // antigen processing and presentation of endogenous peptide antigen via MHC class I // traceable author statem	0004177 // aminopeptidase activity // inferred from direct assay /// 0004179 // membrane alanyl aminopeptidase activity // inferred from electronic annotation /// 0008237 // metallopeptidase activity // inferred from direct assay /// 0008270 // zinc ion bi	0005788 // endoplasmic reticulum lumen // traceable author statement
238092_at	0.008719681	0.83347	-1.142688417	3.295676724	4.6884475	Pyruvate carboxylase	Hs.89890	5091	266150 /	PC	AI277300	0006094 // gluconeogenesis // inferred from electronic annotation /// 0008152 // metabolism // inferred from electronic annotation /// 0008610 // lipid biosynthesis // inferred from electronic annotation	0000166 // nucleotide binding // inferred from electronic annotation /// 0004736 // pyruvate carboxylase activity // traceable author statement /// 0005524 // ATP binding // traceable author statement /// 0009374 // biotin binding // traceable author state	0005737 // cytoplasm // inferred from electronic annotation /// 0005739 // mitochondrion // inferred from electronic annotation /// 0005743 // mitochondrial inner membrane // inferred from electronic annotation
214329_x_at	0.008720895	0.83347	-0.315358067	7.913114068	8.180888144	tumor necrosis factor (ligand) superfamily, member 10 /// tumor necrosis factor (ligand) superfamily, member 10	Hs.478275	8743	603598	TNFSF10	AW474434	0006915 // apoptosis // inferred from electronic annotation /// 0006917 // induction of apoptosis // traceable author statement /// 0006955 // immune response // inferred from electronic annotation /// 0007165 // signal transduction // traceable author sta	0004871 // signal transducer activity // inferred from expression pattern /// 0005164 // tumor necrosis factor receptor binding // inferred from electronic annotation /// 0008270 // zinc ion binding // inferred from electronic annotation /// 0046872 // met	0005615 // extracellular space // inferred from electronic annotation /// 0005625 // soluble fraction // traceable author statement /// 0005887 // integral to plasma membrane // traceable author statement /// 0016020 // membrane // inferred from electronic
1568589_at	0.00873446	0.83347	2.523561956	3.291635866	0.80017931	Clone FLB3512 mRNA sequence	Hs.621388				AF113014
219563_at	0.008745648	0.83347	-0.194472164	11.34732161	11.51515779	chromosome 14 open reading frame 139	Hs.41502	79686		C14orf139	NM_024633
235424_at	0.008774411	0.83347	-0.689034955	6.690845425	7.297302737	gb:N66727 /DB_XREF=gi:1218852 /DB_XREF=yz33e02.s1 /CLONE=IMAGE:284858 /FEA=EST /CNT=13 /TID=Hs.10957.0 /TIER=ConsEnd /STK=0 /UG=Hs.10957 /UG_TITLE=ESTs					N66727
217621_at	0.008776702	0.83347	-0.951905712	2.551067787	3.547692308	gb:AI399889 /DB_XREF=gi:4242976 /DB_XREF=tg69a09.x1 /CLONE=IMAGE:2114008 /FEA=EST /CNT=6 /TID=Hs.14468.0 /TIER=ConsEnd /STK=1 /UG=Hs.14468 /UG_TITLE=ESTs					AI399889
222456_s_at	0.008788865	0.83347	0.555518723	3.883181203	3.206488122	LIM domain and actin binding 1	Hs.525419	51474	608364	LIMA1	BF197289	0030835 // negative regulation of actin filament depolymerization // inferred from direct assay /// 0031529 // ruffle organization and biogenesis // inferred from direct assay /// 0051017 // actin filament bundle formation // inferred from direct assay	0003785 // actin monomer binding // inferred from direct assay /// 0008270 // zinc ion binding // inferred from electronic annotation /// 0046872 // metal ion binding // inferred from electronic annotation /// 0051015 // actin filament binding // inferred	0001725 // stress fiber // inferred from direct assay /// 0005925 // focal adhesion // inferred from direct assay /// 0015629 // actin cytoskeleton // inferred from electronic annotation /// 0015629 // actin cytoskeleton // inferred from direct assay /// 0
1556821_x_at	0.008840075	0.83347	0.566973551	8.032097523	7.50495221	deleted in lymphocytic leukemia, 2	Hs.547964	8847	605766	DLEU2	H48516	0007049 // cell cycle // inferred from electronic annotation /// 0045786 // negative regulation of progression through cell cycle // inferred from electronic annotation
224001_at	0.008868822	0.83347	-0.436639754	3.024138898	3.562404315	C8orfK32 protein	Hs.126024	51059		C8ORFK32	AF131744
237491_at	0.008878591	0.83347	-0.372809264	2.394085097	2.778460474	Myosin, heavy chain 10, non-muscle	Hs.16355	4628	160776	MYH10	AA700633	0000910 // cytokinesis // non-traceable author statement /// 0001764 // neuron migration // inferred from electronic annotation /// 0001778 // plasma membrane repair // inferred from electronic annotation /// 0006887 // exocytosis // inferred from electron	0000166 // nucleotide binding // inferred from electronic annotation /// 0003774 // motor activity // inferred from electronic annotation /// 0003779 // actin binding // non-traceable author statement /// 0005516 // calmodulin binding // inferred from elec	0001725 // stress fiber // inferred from direct assay /// 0005737 // cytoplasm // inferred from direct assay /// 0005938 // cell cortex // inferred from direct assay /// 0016459 // myosin complex // inferred from electronic annotation /// 0016459 // myosin
221555_x_at	0.008881964	0.83347	-0.491409936	9.68415786	10.17502387	CDC14 cell division cycle 14 homolog B (S. cerevisiae)	Hs.40582	8555	603505	CDC14B	AU145941	0006470 // protein amino acid dephosphorylation // inferred from electronic annotation /// 0006470 // protein amino acid dephosphorylation // non-traceable author statement	0004722 // protein serine/threonine phosphatase activity // inferred from direct assay /// 0004725 // protein tyrosine phosphatase activity // inferred from direct assay /// 0004725 // protein tyrosine phosphatase activity // inferred from electronic annot	0005634 // nucleus // inferred from direct assay /// 0005634 // nucleus // inferred from electronic annotation
1568876_a_at	0.008889751	0.83347	-0.556011127	5.738160639	6.244386789	CDNA clone IMAGE:4820924	Hs.592777				AW207471
1558027_s_at	0.008895647	0.83347	0.478005779	7.019074463	6.537248183	protein kinase, AMP-activated, beta 2 non-catalytic subunit	Hs.50732	5565	602741	PRKAB2	AL552001	0006633 // fatty acid biosynthesis // inferred from electronic annotation /// 0006950 // response to stress // inferred from electronic annotation /// 0007165 // signal transduction // traceable author statement /// 0008610 // lipid biosynthesis // inferre	0004679 // AMP-activated protein kinase activity // inferred from electronic annotation
224860_at	0.008901705	0.83347	0.474243089	8.582168054	8.064946119	chromosome 9 open reading frame 123	Hs.7517	90871		C9orf123	AL137489			0016020 // membrane // inferred from electronic annotation /// 0016021 // integral to membrane // inferred from electronic annotation
226437_at	0.008906228	0.83347	-0.322691512	8.006662278	8.297663755	Yip1 interacting factor homolog B (S. cerevisiae)	Hs.280741	90522		YIF1B	AI079540
220063_at	0.00890797	0.83347	0.954770746	4.945626266	4.113959123	glutathione S-transferase, C-terminal domain containing	Hs.161429	79807		GSTCD	NM_024751		0016740 // transferase activity // inferred from electronic annotation
205476_at	0.008940593	0.83347	-5.663396376	1.247981917	6.978655949	chemokine (C-C motif) ligand 20	Hs.75498	6364	601960	CCL20	NM_004591	0006935 // chemotaxis // traceable author statement /// 0006954 // inflammatory response // traceable author statement /// 0006955 // immune response // traceable author statement /// 0007165 // signal transduction // traceable author statement /// 0007267	0005515 // protein binding // inferred from electronic annotation /// 0008009 // chemokine activity // traceable author statement /// 0005125 // cytokine activity // inferred from electronic annotation /// 0008009 // chemokine activity // inferred from ele	0005576 // extracellular region // inferred from electronic annotation /// 0005615 // extracellular space // traceable author statement /// 0005615 // extracellular space // inferred from electronic annotation
222945_x_at	0.008951244	0.83347	-0.937264245	2.35518359	3.512024111	oleoyl-ACP hydrolase	Hs.24309	55301		OLAH	AI125696	0006633 // fatty acid biosynthesis // inferred from electronic annotation /// 0009058 // biosynthesis // inferred from electronic annotation /// 0008610 // lipid biosynthesis // inferred from electronic annotation	0004320 // oleoyl-[acyl-carrier-protein] hydrolase activity // inferred from electronic annotation /// 0008778 // acyl-CoA thioesterase II activity // inferred from electronic annotation /// 0010281 // acyl-ACP thioesterase activity // inferred from electr
233468_at	0.008952646	0.83347	0.722841775	7.514808679	6.84610223	Ubiquitin specific peptidase 15	Hs.434951	9958	604731	USP15	AK023496	0006511 // ubiquitin-dependent protein catabolism // inferred from electronic annotation /// 0006512 // ubiquitin cycle // inferred from electronic annotation	0004197 // cysteine-type endopeptidase activity // traceable author statement /// 0004221 // ubiquitin thiolesterase activity // inferred from electronic annotation /// 0008233 // peptidase activity // inferred from electronic annotation /// 0004197 // cys
239711_at	0.008996655	0.83347	-0.162528273	5.494970768	5.649697152	adenosine deaminase-like	Hs.533913	161823		ADAL	AA993400	0009168 // purine ribonucleoside monophosphate biosynthesis // inferred from electronic annotation	0019239 // deaminase activity // inferred from electronic annotation
243694_at	0.009034455	0.83347	-1.434402824	1.822958839	3.059969697	G protein-coupled receptor 125	Hs.99195	166647		GPR125	BE551421	0007165 // signal transduction // inferred from electronic annotation /// 0007218 // neuropeptide signaling pathway // inferred from electronic annotation /// 0007186 // G-protein coupled receptor protein signaling pathway // inferred from electronic annot	0004872 // receptor activity // inferred from electronic annotation /// 0004930 // G-protein coupled receptor activity // inferred from electronic annotation /// 0004930 // G-protein coupled receptor activity // traceable author statement /// 0005515 // pr	0016020 // membrane // inferred from electronic annotation /// 0016021 // integral to membrane // inferred from electronic annotation /// 0016021 // integral to membrane // traceable author statement
224840_at	0.009038058	0.83347	-0.108615397	11.54027749	11.673254	FK506 binding protein 5	Hs.407190	2289	602623 /	FKBP5	AI753747	0006457 // protein folding // traceable author statement /// 0006457 // protein folding // inferred from electronic annotation	0003755 // peptidyl-prolyl cis-trans isomerase activity // inferred from electronic annotation /// 0005515 // protein binding // inferred from physical interaction /// 0005528 // FK506 binding // traceable author statement /// 0016853 // isomerase activity	0005634 // nucleus // inferred from electronic annotation
1562675_at	0.009082554	0.83347	-1.448984831	2.44315782	4.036073314	Chromosome 1 open reading frame 86	Hs.107101	199990		C1orf86	AK093927
1556796_at	0.009087902	0.83347	2.103093493	3.369647523	1.481246415	CDNA FLJ32776 fis, clone TESTI2002048	Hs.517918				AW187990
236171_at	0.009116227	0.83347	2.237989276	4.359787259	2.229020229	ATPase, Ca++ transporting, type 2C, member 2	Hs.6168	9914		ATP2C2	BE219325	0006812 // cation transport // inferred from electronic annotation /// 0006816 // calcium ion transport // inferred from electronic annotation /// 0008152 // metabolism // inferred from electronic annotation /// 0015992 // proton transport // inferred from	0000166 // nucleotide binding // inferred from electronic annotation /// 0000287 // magnesium ion binding // inferred from electronic annotation /// 0005388 // calcium-transporting ATPase activity // inferred from electronic annotation /// 0005509 // calci	0016020 // membrane // inferred from electronic annotation /// 0016021 // integral to membrane // inferred from electronic annotation
209835_x_at	0.009132784	0.83347	0.312070323	12.27681878	12.00262797	CD44 molecule (Indian blood group)	Hs.502328	960	107269	CD44	BC004372	0001658 // ureteric bud branching // inferred from electronic annotation /// 0007155 // cell adhesion // inferred from electronic annotation /// 0007160 // cell-matrix adhesion // non-traceable author statement /// 0016337 // cell-cell adhesion // non-trac	0003674 // molecular_function // --- /// 0004872 // receptor activity // inferred from electronic annotation /// 0005518 // collagen binding // non-traceable author statement /// 0005540 // hyaluronic acid binding // inferred from electronic annotation ///	0005575 // cellular_component // --- /// 0005887 // integral to plasma membrane // non-traceable author statement /// 0009897 // external side of plasma membrane // inferred from electronic annotation /// 0016020 // membrane // inferred from electronic ann
1560328_s_at	0.00914185	0.83347	-1.099535674	1.134604354	2.056641667	CDNA clone IMAGE:5273088	Hs.589716				AW172311
206530_at	0.009143739	0.83347	0.497237594	9.876947861	9.441798221	RAB30, member RAS oncogene family	Hs.40758	27314	605693	RAB30	NM_014488	0006886 // intracellular protein transport // inferred from electronic annotation /// 0007264 // small GTPase mediated signal transduction // inferred from electronic annotation /// 0015031 // protein transport // inferred from electronic annotation	0000166 // nucleotide binding // inferred from electronic annotation /// 0003924 // GTPase activity // traceable author statement /// 0005525 // GTP binding // inferred from electronic annotation	0005795 // Golgi stack // traceable author statement /// 0016020 // membrane // inferred from electronic annotation
231300_at	0.00915661	0.83347	-0.927764183	4.420771703	5.276702264	hypothetical protein LOC90835	Hs.65735	90835		LOC90835	AI188143
1565149_at	0.009185712	0.83347	-0.549607224	4.112504026	4.707753364	dynein, cytoplasmic 2, heavy chain 1	Hs.503721	79659	603297	DYNC2H1	AF288405	0007018 // microtubule-based movement // inferred from electronic annotation /// 0007018 // microtubule-based movement // non-traceable author statement /// 0007030 // Golgi organization and biogenesis // inferred from direct assay	0003774 // motor activity // non-traceable author statement /// 0003777 // microtubule motor activity // inferred from electronic annotation /// 0003777 // microtubule motor activity // non-traceable author statement /// 0005524 // ATP binding // inferred	0005622 // intracellular // non-traceable author statement /// 0005794 // Golgi apparatus // inferred from direct assay /// 0030286 // dynein complex // inferred from electronic annotation
209511_at	0.009207056	0.83347	-0.390204304	8.188571634	8.516153297	polymerase (RNA) II (DNA directed) polypeptide F	Hs.436578	5435	604414	POLR2F	BC003582	0006366 // transcription from RNA polymerase II promoter // traceable author statement /// 0045449 // regulation of transcription // inferred from electronic annotation /// 0006350 // transcription // inferred from electronic annotation /// 0006351 // tran	0003677 // DNA binding // inferred from electronic annotation /// 0003899 // DNA-directed RNA polymerase activity // inferred from electronic annotation /// 0016740 // transferase activity // inferred from electronic annotation /// 0016779 // nucleotidyltr	0005634 // nucleus // inferred from electronic annotation /// 0030880 // RNA polymerase complex // inferred from electronic annotation
1558620_at	0.009207874	0.83347	-0.344088762	8.656824648	9.007220258	zinc finger protein 621	Hs.19977	285268		ZNF621	AK074366	0006350 // transcription // inferred from electronic annotation /// 0006355 // regulation of transcription, DNA-dependent // inferred from electronic annotation	0003677 // DNA binding // inferred from electronic annotation /// 0008270 // zinc ion binding // inferred from electronic annotation /// 0046872 // metal ion binding // inferred from electronic annotation /// 0003676 // nucleic acid binding // inferred fro	0005622 // intracellular // inferred from electronic annotation /// 0005634 // nucleus // inferred from electronic annotation
241434_at	0.009209494	0.83347	-0.7774017	5.790025623	6.443604502	Intracisternal A particle-promoted polypeptide	Hs.645429	3652	147485	IPP	AW134504		0003779 // actin binding // traceable author statement /// 0005515 // protein binding // inferred from electronic annotation /// 0003779 // actin binding // inferred from electronic annotation	0015629 // actin cytoskeleton // traceable author statement /// 0005856 // cytoskeleton // inferred from electronic annotation
230068_s_at	0.009239066	0.83347	-2.408464845	2.613225403	4.826497687	Paternally expressed 3	Hs.201776	5178	601483	PEG3	W93046	0006355 // regulation of transcription, DNA-dependent // inferred from electronic annotation /// 0006915 // apoptosis // inferred from electronic annotation /// 0006350 // transcription // inferred from electronic annotation /// 0006355 // regulation of tr	0003676 // nucleic acid binding // inferred from electronic annotation /// 0003700 // transcription factor activity // inferred from electronic annotation /// 0008270 // zinc ion binding // inferred from electronic annotation /// 0046872 // metal ion bindi	0005622 // intracellular // inferred from electronic annotation /// 0005634 // nucleus // inferred from electronic annotation
214537_at	0.009247122	0.83347	1.212631408	9.066763134	7.919006123	histone cluster 1, H1d	Hs.136857	3007	142210	HIST1H1D	NM_005320	0006334 // nucleosome assembly // non-traceable author statement /// 0007001 // chromosome organization and biogenesis (sensu Eukaryota) // non-traceable author statement /// 0016584 // nucleosome spacing // inferred from electronic annotation /// 0006334	0003677 // DNA binding // non-traceable author statement /// 0005515 // protein binding // inferred from electronic annotation /// 0003677 // DNA binding // inferred from electronic annotation	0000786 // nucleosome // non-traceable author statement /// 0005634 // nucleus // inferred from electronic annotation /// 0005694 // chromosome // inferred from electronic annotation /// 0000786 // nucleosome // inferred from electronic annotation
210097_s_at	0.009260193	0.83347	0.322630269	11.21997394	10.86744181	nucleolar protein 7, 27kDa	Hs.643500	51406		NOL7	AF130102			0005634 // nucleus // inferred from electronic annotation
233283_at	0.00926575	0.83347	2.741466986	4.304117821	1.554524112	Farnesyltransferase, CAAX box, beta	Hs.632345	2342	134636	FNTB	AI792098	0008285 // negative regulation of cell proliferation // inferred from electronic annotation /// 0018347 // protein amino acid farnesylation // traceable author statement /// 0042060 // wound healing // inferred from electronic annotation /// 0048146 // pos	0004311 // farnesyltranstransferase activity // inferred from electronic annotation /// 0004660 // protein farnesyltransferase activity // traceable author statement /// 0005515 // protein binding // inferred from physical interaction /// 0008270 // zinc i	0005737 // cytoplasm // not recorded
235943_at	0.009265924	0.83347	-1.828888084	2.481930968	4.211490251	Hypothetical protein FLJ13197	Hs.29725	79667		FLJ13197	BF515046
201130_s_at	0.009299356	0.83347	-0.721283972	3.642577595	4.280122151	cadherin 1, type 1, E-cadherin (epithelial)	Hs.461086	999	137215 /	CDH1	L08599	0007155 // cell adhesion // inferred from electronic annotation /// 0007156 // homophilic cell adhesion // inferred from electronic annotation /// 0007156 // homophilic cell adhesion // non-traceable author statement /// 0016337 // cell-cell adhesion // no	0003674 // molecular_function // --- /// 0005509 // calcium ion binding // inferred from electronic annotation /// 0005515 // protein binding // inferred from electronic annotation /// 0005515 // protein binding // inferred from physical interaction	0016020 // membrane // inferred from electronic annotation /// 0016021 // integral to membrane // inferred from electronic annotation /// 0016021 // integral to membrane // non-traceable author statement
1554987_at	0.009299873	0.83347	-0.844721775	4.227506876	5.0223822	golgi autoantigen, golgin subfamily a, 3	Hs.507333	2802	602581	GOLGA3	AB027133	0006891 // intra-Golgi vesicle-mediated transport // non-traceable author statement	0005215 // transporter activity // non-traceable author statement /// 0005515 // protein binding // inferred from electronic annotation	0000139 // Golgi membrane // traceable author statement /// 0005793 // ER-Golgi intermediate compartment // inferred from electronic annotation /// 0005794 // Golgi apparatus // traceable author statement /// 0017119 // Golgi transport complex // inferred
1561318_at	0.009300005	0.83347	0.452512205	2.654090459	2.273605727	CDNA clone IMAGE:5287025	Hs.559722				BC043169
240982_at	0.0093122	0.83347	-1.020561322	4.285119234	5.361970746	cysteinyl-tRNA synthetase	Hs.274873	833	123859	CARS	AW292273	0006412 // protein biosynthesis // inferred from electronic annotation /// 0006423 // cysteinyl-tRNA aminoacylation // inferred from electronic annotation	0000049 // tRNA binding // traceable author statement /// 0000166 // nucleotide binding // inferred from electronic annotation /// 0004817 // cysteine-tRNA ligase activity // inferred from electronic annotation /// 0004872 // receptor activity // inferred	0005625 // soluble fraction // traceable author statement /// 0005737 // cytoplasm // traceable author statement
1569858_at	0.009336885	0.83347	-0.823122238	1.439872645	2.13048614	CDNA clone IMAGE:4823420	Hs.559523				BG720148
1561960_at	0.009343737	0.83347	-0.921525942	2.62833156	3.676563662	KIAA1920 protein	Hs.513096	114817		KIAA1920	AB067507
211451_s_at	0.009353658	0.83347	2.371558863	5.005354706	2.851938718	potassium inwardly-rectifying channel, subfamily J, member 4	Hs.32505	3761	600504	KCNJ4	U24056	0006811 // ion transport // inferred from electronic annotation /// 0006813 // potassium ion transport // traceable author statement /// 0006810 // transport // inferred from electronic annotation /// 0006813 // potassium ion transport // inferred from ele	0005242 // inward rectifier potassium channel activity // traceable author statement /// 0005244 // voltage-gated ion channel activity // inferred from electronic annotation /// 0030955 // potassium ion binding // inferred from electronic annotation /// 00	0005624 // membrane fraction // not recorded /// 0008076 // voltage-gated potassium channel complex // traceable author statement /// 0016020 // membrane // inferred from electronic annotation /// 0016021 // integral to membrane // inferred from electronic
203308_x_at	0.009357027	0.83347	0.110935336	7.953990673	7.858517739	Hermansky-Pudlak syndrome 1	Hs.404568	3257	203300 /	HPS1	AI185798	0006996 // organelle organization and biogenesis // inferred from electronic annotation /// 0007601 // visual perception // inferred from electronic annotation /// 0007040 // lysosome organization and biogenesis // traceable author statement /// 0030318 //	0005515 // protein binding // inferred from physical interaction /// 0046983 // protein dimerization activity // inferred from physical interaction	0016023 // cytoplasmic membrane-bound vesicle // inferred from direct assay /// 0005624 // membrane fraction // traceable author statement /// 0005625 // soluble fraction // traceable author statement /// 0005737 // cytoplasm // traceable author statement
243854_at	0.009362924	0.83347	0.736965594	2.229020229	1.596367739	Amyloid beta (A4) precursor-like protein 2	Hs.370247	334	104776	APLP2	AI094222	0001967 // suckling behavior // inferred from electronic annotation /// 0006878 // copper ion homeostasis // inferred from electronic annotation /// 0007186 // G-protein coupled receptor protein signaling pathway // non-traceable author statement /// 00076	0003677 // DNA binding // non-traceable author statement /// 0004867 // serine-type endopeptidase inhibitor activity // inferred from electronic annotation /// 0005488 // binding // inferred from electronic annotation /// 0005515 // protein binding // infe	0005615 // extracellular space // inferred from electronic annotation /// 0005634 // nucleus // inferred from direct assay /// 0016020 // membrane // inferred from electronic annotation /// 0016021 // integral to membrane // inferred from electronic annota
1569122_at	0.009365696	0.83347	-0.411314413	3.471214246	3.881165157	Homo sapiens, clone IMAGE:5432884, mRNA	Hs.148580				BC033241
218797_s_at	0.009372943	0.83347	-0.425606741	8.369288077	8.795396361	sirtuin (silent mating type information regulation 2 homolog) 7 (S. cerevisiae) /// similar to NAD-dependent deacetylase sirtuin-7 (SIR2-like protein 7)	Hs.514636	51547 //	606212	SIRT7 /// LOC644124	NM_016538	0006118 // electron transport // inferred from electronic annotation /// 0006342 // chromatin silencing // inferred from electronic annotation /// 0006355 // regulation of transcription, DNA-dependent // inferred from electronic annotation /// 0006561 // p	0003677 // DNA binding // inferred from electronic annotation /// 0004735 // pyrroline-5-carboxylate reductase activity // inferred from electronic annotation /// 0008270 // zinc ion binding // inferred from electronic annotation /// 0016787 // hydrolase a	0005677 // chromatin silencing complex // inferred from electronic annotation
213933_at	0.009381948	0.83347	0.807354922	1.464105808	0.678071905	prostaglandin E receptor 3 (subtype EP3)	Hs.445000	5733	176806	PTGER3	AW242315	0006351 // transcription, DNA-dependent // traceable author statement /// 0007165 // signal transduction // inferred from electronic annotation /// 0007186 // G-protein coupled receptor protein signaling pathway // inferred from electronic annotation /// 0	0001584 // rhodopsin-like receptor activity // inferred from electronic annotation /// 0004872 // receptor activity // inferred from electronic annotation /// 0004879 // ligand-dependent nuclear receptor activity // traceable author statement /// 0004957 /	0005635 // nuclear envelope // traceable author statement /// 0005886 // plasma membrane // traceable author statement /// 0005887 // integral to plasma membrane // traceable author statement /// 0016020 // membrane // inferred from electronic annotation /
216278_at	0.009394256	0.83347	1.096769239	7.943968551	6.765276253	KIAA0256 gene product	Hs.9997	9728		KIAA0256	AL109705
219767_s_at	0.009401578	0.83347	0.276062505	9.478494669	9.138332876	crystallin, zeta (quinone reductase)-like 1	Hs.352671	9946	603920	CRYZL1	NM_005111		0003960 // NADPH:quinone reductase activity // traceable author statement /// 0008270 // zinc ion binding // inferred from electronic annotation /// 0016491 // oxidoreductase activity // inferred from electronic annotation
242582_at	0.009407531	0.83347	0.655241197	5.001955977	4.420455667	Transcribed locus	Hs.156918				AA621549
205983_at	0.009421079	0.83347	0.496425826	2.898974111	2.371594482	dipeptidase 1 (renal)		1800	179780	DPEP1	NM_004413	0006508 // proteolysis // inferred from electronic annotation	0004237 // membrane dipeptidase activity // traceable author statement /// 0008237 // metallopeptidase activity // inferred from electronic annotation /// 0008239 // dipeptidyl-peptidase activity // inferred from electronic annotation /// 0008270 // zinc i	0005615 // extracellular space // inferred from electronic annotation /// 0005783 // endoplasmic reticulum // inferred from electronic annotation /// 0005792 // microsome // inferred from electronic annotation /// 0016020 // membrane // inferred from elect
208459_s_at	0.009479493	0.83347	-0.369690894	7.242394968	7.608085094	exportin 7	Hs.172685	23039	606140	XPO7	NM_015024	0000059 // protein import into nucleus, docking // inferred from electronic annotation /// 0006611 // protein export from nucleus // inferred from direct assay /// 0006913 // nucleocytoplasmic transport // inferred from electronic annotation /// 0015031 //	0005049 // nuclear export signal receptor activity // inferred from direct assay /// 0008536 // Ran GTPase binding // inferred from electronic annotation /// 0008565 // protein transporter activity // inferred from electronic annotation	0005634 // nucleus // inferred from direct assay /// 0005643 // nuclear pore // inferred from direct assay /// 0005737 // cytoplasm // inferred from direct assay /// 0005634 // nucleus // inferred from electronic annotation /// 0005643 // nuclear pore // i
215147_at	0.009480802	0.83347	0.764566942	9.666446085	9.017158911	CUG triplet repeat, RNA binding protein 2	Hs.309288	10659	602538	CUGBP2	AF007147	0006396 // RNA processing // traceable author statement /// 0007528 // neuromuscular junction development // not recorded /// 0008016 // regulation of heart contraction // traceable author statement	0000166 // nucleotide binding // inferred from electronic annotation /// 0003723 // RNA binding // inferred from electronic annotation /// 0003723 // RNA binding // traceable author statement /// 0003676 // nucleic acid binding // inferred from electronic
203964_at	0.00948276	0.83347	0.234353821	11.20966524	10.9670595	N-myc (and STAT) interactor	Hs.54483	9111	603525	NMI	NM_004688	0006366 // transcription from RNA polymerase II promoter // traceable author statement /// 0006954 // inflammatory response // traceable author statement /// 0007259 // JAK-STAT cascade // traceable author statement	0003712 // transcription cofactor activity // traceable author statement /// 0005515 // protein binding // inferred from physical interaction	0005737 // cytoplasm // inferred from direct assay /// 0005737 // cytoplasm // traceable author statement
231005_at	0.009490224	0.83347	0.649502753	8.176336189	7.374535652	CCR4-NOT transcription complex, subunit 1	Hs.460923	23019	604917	CNOT1	T91195	0006959 // humoral immune response // traceable author statement /// 0008284 // positive regulation of cell proliferation // traceable author statement /// 0007165 // signal transduction // non-traceable author statement	0008083 // growth factor activity // traceable author statement	0005576 // extracellular region // not recorded
213875_x_at	0.009492965	0.83347	0.643902262	11.31796588	10.77859795	chromosome 6 open reading frame 62	Hs.519930	81688		C6orf62	BG252842	0008150 // biological_process // ---	0003674 // molecular_function // ---	0005575 // cellular_component // --- /// 0005622 // intracellular // inferred from direct assay
235935_at	0.009493471	0.83347	-1.123631349	3.436423901	4.377248845	chromosome 6 open reading frame 154	Hs.445552	221424		C6orf154	AI539370
219189_at	0.009512816	0.83347	0.462572935	6.553775206	6.149084584	F-box and leucine-rich repeat protein 6	Hs.12271	26233	609076	FBXL6	NM_024555	0006508 // proteolysis // traceable author statement /// 0006512 // ubiquitin cycle // inferred from electronic annotation	0004840 // ubiquitin conjugating enzyme activity // traceable author statement /// 0004842 // ubiquitin-protein ligase activity // traceable author statement /// 0005515 // protein binding // inferred from electronic annotation
244320_at	0.009532291	0.83347	0.466351963	8.226374805	7.752443869	NHL repeat containing 2	Hs.594372	374354		NHLRC2	BE046449	0006118 // electron transport // inferred from electronic annotation	0009055 // electron carrier activity // inferred from electronic annotation
212465_at	0.009535169	0.83347	-0.371960896	9.676261513	10.10878075	SET domain containing 3	Hs.510407	84193		SETD3	AA524500			0005634 // nucleus // inferred from electronic annotation
209938_at	0.009542913	0.83347	-1.337264405	4.952119017	6.148469859	transcriptional adaptor 2 (ADA2 homolog, yeast)-like	Hs.500066	6871	602276	TADA2L	AF064094	0000074 // regulation of progression through cell cycle // non-traceable author statement /// 0006355 // regulation of transcription, DNA-dependent // inferred from electronic annotation /// 0006366 // transcription from RNA polymerase II promoter // trace	0003677 // DNA binding // inferred from electronic annotation /// 0003700 // transcription factor activity // traceable author statement /// 0003712 // transcription cofactor activity // traceable author statement /// 0008270 // zinc ion binding // inferre	0005634 // nucleus // inferred from electronic annotation /// 0005634 // nucleus // traceable author statement /// 0005694 // chromosome // inferred from electronic annotation
202692_s_at	0.009570555	0.83455	-0.564568691	8.044663553	8.565233627	upstream binding transcription factor, RNA polymerase I	Hs.89781	7343	600673	UBTF	NM_014233	0006350 // transcription // inferred from electronic annotation /// 0006355 // regulation of transcription, DNA-dependent // inferred from electronic annotation /// 0006356 // regulation of transcription from RNA polymerase I promoter // traceable author s	0003677 // DNA binding // inferred from electronic annotation /// 0003701 // RNA polymerase I transcription factor activity // traceable author statement /// 0005515 // protein binding // inferred from electronic annotation	0005634 // nucleus // inferred from electronic annotation /// 0005730 // nucleolus // traceable author statement /// 0005730 // nucleolus // inferred from electronic annotation
234408_at	0.00961402	0.83602	1.790076931	2.98546356	1.175356271	interleukin 17F	Hs.272295	112744	606496	IL17F	AL034343	0006029 // proteoglycan metabolism // inferred from direct assay /// 0006954 // inflammatory response // inferred from electronic annotation /// 0016525 // negative regulation of angiogenesis // inferred from direct assay /// 0017015 // regulation of trans	0005125 // cytokine activity // inferred from direct assay /// 0005125 // cytokine activity // inferred from electronic annotation /// 0019955 // cytokine binding // inferred from direct assay /// 0042803 // protein homodimerization activity // inferred fr	0005576 // extracellular region // inferred from electronic annotation /// 0005576 // extracellular region // non-traceable author statement /// 0005615 // extracellular space // inferred from electronic annotation
226463_at	0.009644932	0.83602	-0.447676616	9.521667049	9.94007346	ATPase, H+ transporting, lysosomal 42kDa, V1 subunit C1	Hs.86905	528	603097	ATP6V1C1	AW241758	0006811 // ion transport // inferred from electronic annotation /// 0015986 // ATP synthesis coupled proton transport // inferred from electronic annotation /// 0015992 // proton transport // traceable author statement /// 0006754 // ATP biosynthesis // in	0005215 // transporter activity // non-traceable author statement /// 0005515 // protein binding // inferred from physical interaction /// 0005524 // ATP binding // inferred from electronic annotation /// 0008553 // hydrogen-exporting ATPase activity, phos	0016469 // proton-transporting two-sector ATPase complex // inferred from electronic annotation /// 0016469 // proton-transporting two-sector ATPase complex // traceable author statement
213865_at	0.009647502	0.83602	0.90442234	3.810300672	3.000724558	discoidin, CUB and LCCL domain containing 2	Hs.203691	131566	608698	DCBLD2	AI378788	0007155 // cell adhesion // inferred from electronic annotation /// 0030308 // negative regulation of cell growth // inferred from direct assay /// 0030308 // negative regulation of cell growth // inferred from sequence or structural similarity /// 0030522	0005515 // protein binding // inferred from sequence or structural similarity /// 0005515 // protein binding // non-traceable author statement	0005887 // integral to plasma membrane // inferred from direct assay /// 0005887 // integral to plasma membrane // inferred from sequence or structural similarity /// 0009986 // cell surface // inferred from direct assay /// 0009986 // cell surface // infe
1558834_s_at	0.00964858	0.83602	-0.247927513	1.493421707	1.779141888	chromosome 1 open reading frame 62	Hs.514662	254268		C1orf62	AL832216
224663_s_at	0.009704041	0.83636	-0.716699561	8.805511667	9.439431191	cofilin 2 (muscle)	Hs.180141	1073	601443	CFL2	BF576053		0003779 // actin binding // inferred from electronic annotation /// 0005515 // protein binding // inferred from physical interaction	0005622 // intracellular // inferred from electronic annotation /// 0005634 // nucleus // inferred from electronic annotation /// 0005856 // cytoskeleton // inferred from electronic annotation
221389_at	0.009712923	0.83636	-0.518291461	3.425254562	3.945453232	phospholipase A2, group IIE	Hs.272372	30814		PLA2G2E	NM_014589	0006644 // phospholipid metabolism // traceable author statement /// 0006954 // inflammatory response // traceable author statement /// 0016042 // lipid catabolism // inferred from electronic annotation /// 0006644 // phospholipid metabolism // inferred fr	0004623 // phospholipase A2 activity // traceable author statement /// 0005509 // calcium ion binding // inferred from electronic annotation /// 0016787 // hydrolase activity // inferred from electronic annotation /// 0004623 // phospholipase A2 activity /	0005576 // extracellular region // traceable author statement
242392_at	0.009723543	0.83636	-0.234465254	3.755657964	3.977955887	ubiquitin-conjugating enzyme E2U (putative)	Hs.388746	148581		UBE2U	AI765312	0006512 // ubiquitin cycle // inferred from electronic annotation /// 0006464 // protein modification // inferred from electronic annotation	0004842 // ubiquitin-protein ligase activity // inferred from electronic annotation /// 0016874 // ligase activity // inferred from electronic annotation
211317_s_at	0.009748843	0.83636	0.124596278	8.551678495	8.446603947	CASP8 and FADD-like apoptosis regulator	Hs.390736	8837	603599	CFLAR	AF041461	0006508 // proteolysis // inferred from electronic annotation /// 0006916 // anti-apoptosis // traceable author statement /// 0008624 // induction of apoptosis by extracellular signals // traceable author statement /// 0042981 // regulation of apoptosis //	0004871 // signal transducer activity // inferred from expression pattern /// 0005515 // protein binding // inferred from physical interaction /// 0030693 // caspase activity // inferred from electronic annotation /// 0005515 // protein binding // inferred
202132_at	0.009769513	0.83636	-1.333423734	3.941062695	5.404113858	WW domain containing transcription regulator 1	Hs.477921	25937	607392	WWTR1	AA081084	0000122 // negative regulation of transcription from RNA polymerase II promoter // inferred from electronic annotation /// 0001649 // osteoblast differentiation // inferred from electronic annotation /// 0006350 // transcription // inferred from electronic	0003713 // transcription coactivator activity // non-traceable author statement /// 0003714 // transcription corepressor activity // inferred from electronic annotation /// 0005515 // protein binding // inferred from electronic annotation /// 0030528 // tr	0005634 // nucleus // non-traceable author statement /// 0005667 // transcription factor complex // inferred from electronic annotation /// 0005737 // cytoplasm // inferred from electronic annotation /// 0005634 // nucleus // inferred from electronic annot
1555515_a_at	0.009794636	0.83636	-0.783188611	1.994680809	2.682061815	chromosome 1 open reading frame 2	Hs.348308	10712		C1orf2	BC008854	0008150 // biological_process // ---	0003674 // molecular_function // ---	0016020 // membrane // inferred from electronic annotation /// 0016021 // integral to membrane // non-traceable author statement
203680_at	0.00981519	0.83636	-2.050674797	6.062397207	8.409881496	protein kinase, cAMP-dependent, regulatory, type II, beta	Hs.433068	5577	176912	PRKAR2B	NM_002736	0006468 // protein amino acid phosphorylation // inferred from electronic annotation /// 0006631 // fatty acid metabolism // inferred from electronic annotation /// 0007242 // intracellular signaling cascade // traceable author statement /// 0007612 // lea	0000166 // nucleotide binding // inferred from electronic annotation /// 0008603 // cAMP-dependent protein kinase regulator activity // traceable author statement /// 0030552 // cAMP binding // inferred from electronic annotation /// 0008603 // cAMP-depend	0005952 // cAMP-dependent protein kinase complex // inferred from electronic annotation
244244_at	0.009820872	0.83636	-0.545236222	3.598008632	4.271573146	CD300 molecule-like family member g	Hs.147313	146894	610520	CD300LG	AA412569
209523_at	0.009830617	0.83636	-0.167608157	10.97200371	11.12698474	TAF2 RNA polymerase II, TATA box binding protein (TBP)-associated factor, 150kDa	Hs.122752	6873	604912	TAF2	AK001618	0006350 // transcription // inferred from electronic annotation /// 0006355 // regulation of transcription, DNA-dependent // inferred from electronic annotation /// 0006367 // transcription initiation from RNA polymerase II promoter // traceable author sta	0003702 // RNA polymerase II transcription factor activity // traceable author statement /// 0004179 // membrane alanyl aminopeptidase activity // inferred from electronic annotation	0005634 // nucleus // inferred from electronic annotation /// 0005669 // transcription factor TFIID complex // traceable author statement
204027_s_at	0.009836239	0.83636	-0.43301524	6.631658345	7.011031272	methyltransferase like 1	Hs.42957	4234	604466	METTL1	NM_005371	0006400 // tRNA modification // inferred from direct assay /// 0006810 // transport // inferred from electronic annotation /// 0008033 // tRNA processing // inferred from electronic annotation	0005215 // transporter activity // inferred from electronic annotation /// 0008168 // methyltransferase activity // inferred from electronic annotation /// 0008168 // methyltransferase activity // traceable author statement /// 0008176 // tRNA (guanine-N7-	0005575 // cellular_component // --- /// 0016020 // membrane // inferred from electronic annotation
212747_at	0.009839751	0.83636	-0.187124522	8.352355398	8.51923609	ankyrin repeat and sterile alpha motif domain containing 1A	Hs.544636	23294	608994	ANKS1A	AI990523
1557495_at	0.00987503	0.83636	1.132450296	3.776259004	2.575628566	Homo sapiens, clone IMAGE:4906096, mRNA	Hs.547608				BC022840
1563260_at	0.009881542	0.83636	1.077076223	3.962539646	2.671578222	chromosome 9 open reading frame 107	Hs.385790	414319		C9orf107	BC038565
215182_x_at	0.009882375	0.83636	0.383917766	10.96094049	10.50559026	Hypothetical protein LOC730096	Hs.572908	730096		LOC730096	AL050122
224612_s_at	0.009894804	0.83636	-0.211751384	10.60928528	10.87212165	DnaJ (Hsp40) homolog, subfamily C, member 5	Hs.164419	80331		DNAJC5	AI935180	0006457 // protein folding // inferred from electronic annotation	0031072 // heat shock protein binding // inferred from electronic annotation /// 0051082 // unfolded protein binding // inferred from electronic annotation	0016020 // membrane // inferred from electronic annotation
234835_at	0.009897308	0.83636	0.830074999	1.548413504	0.856820977	MRNA; cDNA DKFZp434H0512 (from clone DKFZp434H0512); partial cds	Hs.649873				AL137620
212996_s_at	0.009929958	0.83689	-0.539175332	9.217291981	9.742225751	URB1 ribosome biogenesis 1 homolog (S. cerevisiae)	Hs.473611	9875	608865	URB1	AI803485	0008150 // biological_process // ---	0003674 // molecular_function // ---	0005634 // nucleus // inferred from electronic annotation /// 0005730 // nucleolus // non-traceable author statement
220072_at	0.009934167	0.83689	0.42932657	8.971517299	8.508919816	centrosome and spindle pole associated protein 1	Hs.370147	79848		CSPP1	NM_024790
202655_at	0.010029577	0.84319	-0.233843452	11.71135454	11.97792166	arginine-rich, mutated in early stage tumors	Hs.436446	7873	260350 /	ARMET	NM_006010	0008150 // biological_process // ---	0003674 // molecular_function // ---	0005575 // cellular_component // --- /// 0005615 // extracellular space // inferred from electronic annotation
225178_at	0.01005388	0.84319	0.528938862	8.578192523	8.130118938	tetratricopeptide repeat domain 14	Hs.43213	151613		TTC14	W73788		0003723 // RNA binding // inferred from electronic annotation /// 0005488 // binding // inferred from electronic annotation
236439_at	0.010074544	0.84319	1.032857829	7.627945352	6.701378633	B-cell CLL/lymphoma 6 (zinc finger protein 51)	Hs.478588	604	109565	BCL6	AI733564	0000122 // negative regulation of transcription from RNA polymerase II promoter // inferred from electronic annotation /// 0006350 // transcription // inferred from electronic annotation /// 0006355 // regulation of transcription, DNA-dependent // traceabl	0003700 // transcription factor activity // non-traceable author statement /// 0005515 // protein binding // inferred from physical interaction /// 0008270 // zinc ion binding // inferred from electronic annotation /// 0016564 // transcriptional repressor	0000119 // mediator complex // not recorded /// 0005622 // intracellular // inferred from electronic annotation /// 0005634 // nucleus // inferred from direct assay /// 0005634 // nucleus // inferred from electronic annotation
229858_at	0.010090365	0.84319	0.673096794	9.229727699	8.483054916	Ankyrin repeat domain 17	Hs.601206	26057		ANKRD17	AU146893	0006298 // mismatch repair // inferred from electronic annotation	0003676 // nucleic acid binding // inferred from electronic annotation /// 0003684 // damaged DNA binding // inferred from electronic annotation /// 0005524 // ATP binding // inferred from electronic annotation
235259_at	0.010092992	0.84319	1.069015986	7.635232943	6.683483596	chromosome 4 open reading frame 28	Hs.479298	133015		C4orf28	AA398590
222542_x_at	0.010101466	0.84319	0.489350589	6.266565514	5.75128412	chaperone, ABC1 activity of bc1 complex homolog (S. pombe)	Hs.118241	56997	606980	CABC1	BF724826	0006457 // protein folding // inferred from electronic annotation		0005739 // mitochondrion // inferred from electronic annotation
228971_at	0.010149931	0.84339	-0.834859692	6.323034617	7.020856747	CDNA FLJ41216 fis, clone BRALZ2017620	Hs.148091				AI357655
221865_at	0.010156746	0.84339	-0.227302728	11.4287159	11.67051535	chromosome 9 open reading frame 91	Hs.522357	203197		C9orf91	BF969986
47560_at	0.010174003	0.84339	1.195425374	5.196932145	3.940813393	latrophilin 1	Hs.94229	22859		LPHN1	AI525402	0007165 // signal transduction // inferred from electronic annotation /// 0007218 // neuropeptide signaling pathway // inferred from electronic annotation /// 0007186 // G-protein coupled receptor protein signaling pathway // inferred from electronic annot	0004872 // receptor activity // inferred from electronic annotation /// 0004930 // G-protein coupled receptor activity // inferred from electronic annotation /// 0004930 // G-protein coupled receptor activity // traceable author statement /// 0005529 // su	0016020 // membrane // inferred from electronic annotation /// 0016021 // integral to membrane // inferred from electronic annotation /// 0016021 // integral to membrane // traceable author statement
1552493_s_at	0.010211654	0.84339	0.961525852	2.776822922	1.860450416	cytochrome P450, family 11, subfamily B, polypeptide 1	Hs.184927	1584	103900 /	CYP11B1	NM_000497	0006118 // electron transport // inferred from electronic annotation /// 0006629 // lipid metabolism // inferred from electronic annotation /// 0006700 // C21-steroid hormone biosynthesis // inferred from electronic annotation /// 0008202 // steroid metabo	0004497 // monooxygenase activity // inferred from electronic annotation /// 0004507 // steroid 11-beta-monooxygenase activity // inferred from electronic annotation /// 0004507 // steroid 11-beta-monooxygenase activity // traceable author statement /// 00	0005739 // mitochondrion // inferred from electronic annotation /// 0016020 // membrane // inferred from electronic annotation
1553386_at	0.010217053	0.84339	-0.878597949	6.292833913	7.026569164	major facilitator superfamily domain containing 2	Hs.75668	84879		MFSD2	NM_032793		0005351 // sugar porter activity // inferred from electronic annotation
54037_at	0.010221368	0.84339	-0.159730249	9.345634234	9.534543215	Hermansky-Pudlak syndrome 4	Hs.474436	89781	203300 /	HPS4	AL041451	0006605 // protein targeting // inferred from direct assay /// 0006996 // organelle organization and biogenesis // inferred from electronic annotation /// 0007040 // lysosome organization and biogenesis // inferred from direct assay /// 0007599 // hemostas	0042803 // protein homodimerization activity // inferred from physical interaction /// 0005515 // protein binding // inferred from physical interaction /// 0046983 // protein dimerization activity // inferred from physical interaction	0005624 // membrane fraction // inferred from direct assay /// 0005737 // cytoplasm // inferred from direct assay /// 0005764 // lysosome // inferred from direct assay /// 0016023 // cytoplasmic membrane-bound vesicle // inferred from electronic annotation
204536_s_at	0.010221748	0.84339	-0.35120741	9.470132246	9.778780662	gb:NM_005612.1 /DB_XREF=gi:5032036 /GEN=REST /FEA=FLmRNA /CNT=60 /TID=Hs.227630.0 /TIER=FL /STK=0 /UG=Hs.227630 /LL=5978 /DEF=Homo sapiens RE1-silencing transcription factor (REST), mRNA. /PROD=RE1-silencing transcription factor /FL=gb:U22680.1 gb:U22314.1					NM_005612	0006350 // transcription // inferred from electronic annotation /// 0006355 // regulation of transcription, DNA-dependent // inferred from electronic annotation /// 0006355 // regulation of transcription, DNA-dependent // traceable author statement	0005515 // protein binding // inferred from physical interaction /// 0003676 // nucleic acid binding // inferred from electronic annotation /// 0008270 // zinc ion binding // inferred from electronic annotation /// 0046872 // metal ion binding // inferred	0005622 // intracellular // inferred from electronic annotation /// 0005634 // nucleus // inferred from electronic annotation /// 0005634 // nucleus // traceable author statement
227177_at	0.010227251	0.84339	-0.467153466	7.671028477	8.0664844	Coronin, actin binding protein, 2A	Hs.113094	7464	602159	CORO2A	AL515381	0006542 // glutamine biosynthesis // inferred from electronic annotation /// 0006807 // nitrogen compound metabolism // inferred from electronic annotation /// 0007242 // intracellular signaling cascade // traceable author statement	0003779 // actin binding // inferred from electronic annotation /// 0004356 // glutamate-ammonia ligase activity // inferred from electronic annotation /// 0005515 // protein binding // traceable author statement
240008_at	0.010268819	0.84554	0.884806382	9.403463111	8.603872945	AT rich interactive domain 1B (SWI1-like)	Hs.291587	57492		ARID1B	AI955765	0006350 // transcription // inferred from electronic annotation /// 0006355 // regulation of transcription, DNA-dependent // inferred from electronic annotation /// 0016568 // chromatin modification // inferred from electronic annotation /// 0048096 // chr	0003677 // DNA binding // inferred from direct assay /// 0003677 // DNA binding // inferred from electronic annotation /// 0003713 // transcription coactivator activity // non-traceable author statement /// 0005515 // protein binding // inferred from physi	0005622 // intracellular // inferred from electronic annotation /// 0005634 // nucleus // inferred from electronic annotation /// 0016514 // SWI/SNF complex // inferred from direct assay
243232_at	0.010323541	0.84643	-2.599912842	1.054499577	3.677624083	KIAA1505 protein	Hs.113940	57639		KIAA1505	AW139588	0006298 // mismatch repair // inferred from electronic annotation	0000166 // nucleotide binding // inferred from electronic annotation /// 0005524 // ATP binding // inferred from electronic annotation
214699_x_at	0.010329615	0.84643	-0.250770986	8.652715195	8.887366395	WD repeat domain, phosphoinositide interacting 2	Hs.122363	26100	609225	WIPI2	AK024279			0043234 // protein complex // inferred from direct assay
200935_at	0.010360855	0.84643	0.411759031	8.504646283	8.113700904	calreticulin	Hs.515162	811	109091	CALR	NM_004343	0006355 // regulation of transcription, DNA-dependent // traceable author statement /// 0006457 // protein folding // inferred from electronic annotation /// 0006611 // protein export from nucleus // inferred from direct assay /// 0006874 // calcium ion ho	0003677 // DNA binding // non-traceable author statement /// 0005509 // calcium ion binding // traceable author statement /// 0005529 // sugar binding // inferred from electronic annotation /// 0008270 // zinc ion binding // inferred from electronic annota	0005615 // extracellular space // inferred from electronic annotation /// 0005783 // endoplasmic reticulum // traceable author statement /// 0005788 // endoplasmic reticulum lumen // inferred from direct assay /// 0005829 // cytosol // inferred from direct
1557027_at	0.010376162	0.84643	-0.770177373	3.398827214	4.119040114	hypothetical protein LOC651721	Hs.598754	651721		LOC651721	BC026225
1569916_at	0.010378903	0.84643	-1.459431619	1.229766387	3.001233536	Solute carrier family 6, member 15	Hs.44424	55117	607971	SLC6A15	BC039443	0006836 // neurotransmitter transport // inferred from electronic annotation /// 0006836 // neurotransmitter transport // non-traceable author statement /// 0006810 // transport // inferred from electronic annotation	0005328 // neurotransmitter:sodium symporter activity // inferred from electronic annotation /// 0015293 // symporter activity // inferred from electronic annotation /// 0005326 // neurotransmitter transporter activity // non-traceable author statement	0005887 // integral to plasma membrane // inferred from electronic annotation /// 0016020 // membrane // inferred from electronic annotation /// 0016021 // integral to membrane // inferred from electronic annotation /// 0016021 // integral to membrane // n
37986_at	0.01038051	0.84643	-0.435703674	9.626131088	10.02343732	erythropoietin receptor	Hs.631624	2057	133100 /	EPOR	M60459	0007165 // signal transduction // inferred from electronic annotation /// 0007165 // signal transduction // non-traceable author statement /// 0007264 // small GTPase mediated signal transduction // inferred from electronic annotation	0004900 // erythropoietin receptor activity // traceable author statement /// 0005085 // guanyl-nucleotide exchange factor activity // inferred from electronic annotation /// 0005515 // protein binding // inferred from physical interaction /// 0004872 // r	0005622 // intracellular // inferred from electronic annotation /// 0005887 // integral to plasma membrane // traceable author statement /// 0016020 // membrane // inferred from electronic annotation /// 0016021 // integral to membrane // inferred from ele
208707_at	0.01041209	0.84643	0.167009024	11.72210731	11.51884788	eukaryotic translation initiation factor 5	Hs.433702	1983	601710	EIF5	BE552334	0006412 // protein biosynthesis // inferred from electronic annotation /// 0006446 // regulation of translational initiation // traceable author statement /// 0006413 // translational initiation // inferred from electronic annotation /// 0006446 // regulat	0000166 // nucleotide binding // inferred from electronic annotation /// 0003743 // translation initiation factor activity // non-traceable author statement /// 0003924 // GTPase activity // traceable author statement /// 0005525 // GTP binding // inferred	0005737 // cytoplasm // traceable author statement /// 0005829 // cytosol // non-traceable author statement
212129_at	0.010418078	0.84643	-0.111062843	12.52207235	12.62909921	non imprinted in Prader-Willi/Angelman syndrome 2	Hs.591003	81614	608146	NIPA2	AI589507		0005515 // protein binding // inferred from electronic annotation	0016020 // membrane // inferred from electronic annotation /// 0016021 // integral to membrane // inferred from electronic annotation
211363_s_at	0.010418934	0.84643	0.307768824	7.528409963	7.266640716	methylthioadenosine phosphorylase	Hs.193268	4507	156540	MTAP	AF109294	0006139 // nucleobase, nucleoside, nucleotide and nucleic acid metabolism // traceable author statement /// 0006139 // nucleobase, nucleoside, nucleotide and nucleic acid metabolism // inferred from electronic annotation	0004645 // phosphorylase activity // traceable author statement /// 0016763 // transferase activity, transferring pentosyl groups // inferred from electronic annotation /// 0017061 // S-methyl-5-thioadenosine phosphorylase activity // inferred from electro
231690_at	0.010455367	0.84813	0.956056652	2.86939486	1.869110105	Transcribed locus	Hs.431753				AI962352
208003_s_at	0.010531475	0.85257	0.617868494	6.27082822	5.50050444	nuclear factor of activated T-cells 5, tonicity-responsive	Hs.371987	10725	604708	NFAT5	NM_006599	0001816 // cytokine production // inferred from electronic annotation /// 0006355 // regulation of transcription, DNA-dependent // inferred from electronic annotation /// 0006366 // transcription from RNA polymerase II promoter // traceable author statemen	0003700 // transcription factor activity // traceable author statement /// 0003702 // RNA polymerase II transcription factor activity // traceable author statement /// 0005515 // protein binding // inferred from direct assay /// 0003677 // DNA binding // i	0005634 // nucleus // traceable author statement /// 0005737 // cytoplasm // inferred from electronic annotation /// 0005634 // nucleus // inferred from electronic annotation
1560754_at	0.010563865	0.85257	0.173135657	8.66130842	8.517724074	CKLF-like MARVEL transmembrane domain containing 7	Hs.440494	112616	607890	CMTM7	AL832450	0006935 // chemotaxis // inferred from electronic annotation	0005125 // cytokine activity // inferred from electronic annotation	0005615 // extracellular space // inferred from electronic annotation /// 0016020 // membrane // inferred from electronic annotation /// 0016021 // integral to membrane // inferred from electronic annotation
1565998_at	0.010580574	0.85257	-0.534336428	1.970132296	2.627286786	hypothetical protein LOC286299	Hs.587350	286299		LOC286299	AI821903
242498_x_at	0.010598923	0.85257	0.274519422	9.145065206	8.85196126	PRP40 pre-mRNA processing factor 40 homolog A (yeast)	Hs.591637	55660		PRPF40A	AW771618	0006397 // mRNA processing // inferred from electronic annotation /// 0008380 // RNA splicing // inferred from electronic annotation	0005515 // protein binding // inferred from physical interaction	0005634 // nucleus // inferred from electronic annotation
1558532_at	0.010614958	0.85257	-2.378511623	1.945308025	4.203806055	tropomyosin 1 (alpha)	Hs.133892	7168	115196 /	TPM1	CA432736	0006928 // cell motility // traceable author statement /// 0006937 // regulation of muscle contraction // traceable author statement /// 0008016 // regulation of heart contraction // traceable author statement	0003779 // actin binding // inferred from electronic annotation /// 0005200 // structural constituent of cytoskeleton // inferred from electronic annotation /// 0008307 // structural constituent of muscle // traceable author statement /// 0003743 // transl	0005856 // cytoskeleton // traceable author statement /// 0005862 // muscle thin filament tropomyosin // traceable author statement /// 0005856 // cytoskeleton // inferred from electronic annotation
1561052_s_at	0.010616718	0.85257	1.0489096	4.847161288	3.907801658	Kinesin family member 13B	Hs.444767	23303	607350	KIF13B	AF086219	0006605 // protein targeting // traceable author statement /// 0007018 // microtubule-based movement // traceable author statement /// 0007165 // signal transduction // non-traceable author statement /// 0042110 // T cell activation // non-traceable author	0000166 // nucleotide binding // inferred from electronic annotation /// 0003777 // microtubule motor activity // non-traceable author statement /// 0005515 // protein binding // inferred from physical interaction /// 0005524 // ATP binding // inferred fro	0005737 // cytoplasm // inferred from direct assay /// 0005856 // cytoskeleton // inferred from electronic annotation /// 0005874 // microtubule // inferred from electronic annotation /// 0005875 // microtubule associated complex // inferred from electroni
208406_s_at	0.010619331	0.85257	-0.474784492	7.23578924	7.785321393	GRB2-related adaptor protein 2	Hs.517499	9402	604518	GRAP2	NM_004810	0007242 // intracellular signaling cascade // inferred from electronic annotation /// 0007265 // Ras protein signal transduction // traceable author statement /// 0007267 // cell-cell signaling // traceable author statement /// 0019735 // antimicrobial hum	0005070 // SH3/SH2 adaptor activity // traceable author statement /// 0005515 // protein binding // inferred from physical interaction	0005737 // cytoplasm // traceable author statement
233036_at	0.010649196	0.85331	-2.654004145	0.763867853	3.456357942	Basonuclin 2	Hs.435309	54796	608669	BNC2	AU146418	0006350 // transcription // inferred from electronic annotation /// 0006355 // regulation of transcription, DNA-dependent // inferred from electronic annotation	0003677 // DNA binding // inferred from electronic annotation /// 0008270 // zinc ion binding // inferred from electronic annotation /// 0046872 // metal ion binding // inferred from electronic annotation /// 0003676 // nucleic acid binding // inferred fro	0005622 // intracellular // inferred from electronic annotation /// 0005634 // nucleus // inferred from electronic annotation
228145_s_at	0.010659681	0.85331	-0.183223444	10.70225074	10.88398186	zinc finger protein 398	Hs.490510	57541		ZNF398	AI950078	0006350 // transcription // inferred from electronic annotation /// 0006355 // regulation of transcription, DNA-dependent // non-traceable author statement /// 0006355 // regulation of transcription, DNA-dependent // inferred from electronic annotation ///	0003677 // DNA binding // inferred from electronic annotation /// 0008270 // zinc ion binding // inferred from electronic annotation /// 0016563 // transcriptional activator activity // non-traceable author statement /// 0046872 // metal ion binding // inf	0005622 // intracellular // inferred from electronic annotation /// 0005634 // nucleus // non-traceable author statement /// 0005634 // nucleus // inferred from electronic annotation /// 0005874 // microtubule // inferred from electronic annotation
203366_at	0.010746843	0.85784	-0.107492937	10.58276533	10.68734998	polymerase (DNA directed), gamma	Hs.645360	5428	157640 /	POLG	NM_002693	0006264 // mitochondrial DNA replication // inferred from electronic annotation /// 0006287 // base-excision repair, gap-filling // inferred from direct assay /// 0007568 // aging // inferred from electronic annotation /// 0006260 // DNA replication // inf	0000287 // magnesium ion binding // inferred from electronic annotation /// 0003677 // DNA binding // inferred from electronic annotation /// 0003891 // delta DNA polymerase activity // traceable author statement /// 0003895 // gamma DNA-directed DNA polym	0005739 // mitochondrion // traceable author statement /// 0005743 // mitochondrial inner membrane // inferred from electronic annotation /// 0005760 // gamma DNA polymerase complex // inferred from electronic annotation /// 0005739 // mitochondrion // inf
1565731_at	0.010776201	0.85784	-1.299118212	3.196428036	4.79003875	Aldehyde dehydrogenase 3 family, member B1	Hs.523841	221	600466	ALDH3B1	AK092029	0006066 // alcohol metabolism // traceable author statement /// 0006081 // aldehyde metabolism // inferred from electronic annotation /// 0006629 // lipid metabolism // traceable author statement /// 0008152 // metabolism // inferred from electronic annota	0004028 // 3-chloroallyl aldehyde dehydrogenase activity // traceable author statement /// 0004030 // aldehyde dehydrogenase [NAD(P)+] activity // inferred from electronic annotation /// 0016491 // oxidoreductase activity // inferred from electronic annota
220898_at	0.010798853	0.85784	-2.493040011	1.432299286	3.829413948	gb:NM_024972.1 /DB_XREF=gi:13376469 /GEN=FLJ11736 /FEA=FLmRNA /CNT=3 /TID=Hs.287448.0 /TIER=FL /STK=1 /UG=Hs.287448 /LL=80037 /DEF=Homo sapiens hypothetical protein FLJ11736 (FLJ11736), mRNA. /PROD=hypothetical protein FLJ11736 /FL=gb:NM_024972.1					NM_024972	0015031 // protein transport // inferred from electronic annotation		0016021 // integral to membrane // inferred from electronic annotation
242712_x_at	0.010802471	0.85784	0.653013747	11.35944659	10.8179493	RAN binding protein 2 /// RANBP2-like and GRIP domain containing 5 /// RANBP2-like and GRIP domain containing 4 /// RANBP2-like and GRIP domain containing 1 /// RANBP2-like and GRIP domain containing 3 /// RANBP2-like and GRIP domain containing 8 /// RANBP	Hs.535589	285190 /	601181 /	RANBP2 /// RGPD5 /// RGPD4 ///	BE856960	0006457 // protein folding // inferred from electronic annotation /// 0006512 // ubiquitin cycle // inferred from electronic annotation /// 0006606 // protein import into nucleus // traceable author statement /// 0046907 // intracellular transport // infer	0003755 // peptidyl-prolyl cis-trans isomerase activity // inferred from electronic annotation /// 0005515 // protein binding // inferred from physical interaction /// 0008270 // zinc ion binding // inferred from electronic annotation /// 0008536 // Ran GT	0005622 // intracellular // inferred from electronic annotation /// 0005634 // nucleus // inferred from electronic annotation /// 0005643 // nuclear pore // traceable author statement /// 0005643 // nuclear pore // non-traceable author statement
226624_at	0.010803508	0.85784	-0.425561609	8.805817395	9.21302345	Testis expressed sequence 264	Hs.517864	51368		TEX264	AI697908			0005615 // extracellular space // inferred from electronic annotation
231122_x_at	0.010810801	0.85784	-0.214176171	7.558679822	7.810960548	zinc finger, DHHC-type containing 19	Hs.111591	131540		ZDHHC19	AW014300		0008270 // zinc ion binding // inferred from electronic annotation /// 0008415 // acyltransferase activity // inferred from electronic annotation /// 0016740 // transferase activity // inferred from electronic annotation /// 0046872 // metal ion binding //	0016020 // membrane // inferred from electronic annotation /// 0016021 // integral to membrane // inferred from electronic annotation
1562010_x_at	0.010852086	0.85784	-2.30718151	2.403060133	5.055640424	CDNA FLJ40764 fis, clone TRACH2002954	Hs.482589				AI991943
220724_at	0.010890849	0.85784	-1.197939378	2.02915428	3.086949662	hypothetical protein FLJ21511	Hs.479703	80157		FLJ21511	NM_025087
233852_at	0.010950332	0.85784	-0.797217111	8.163884795	9.156912801	polymerase (DNA directed), eta	Hs.439153	5429	278750 /	POLH	AK025631	0006260 // DNA replication // inferred from electronic annotation /// 0006281 // DNA repair // inferred from electronic annotation /// 0006282 // regulation of DNA repair // traceable author statement /// 0006290 // pyrimidine dimer repair // inferred from	0000287 // magnesium ion binding // inferred from electronic annotation /// 0003684 // damaged DNA binding // traceable author statement /// 0015999 // eta DNA polymerase activity // traceable author statement /// 0016451 // nu DNA polymerase activity // i	0005634 // nucleus // inferred from electronic annotation /// 0005654 // nucleoplasm // traceable author statement
213073_at	0.010957586	0.85784	-0.229964169	9.384699943	9.585505608	zinc finger, FYVE domain containing 26	Hs.98041	23503		ZFYVE26	AB002319		0008270 // zinc ion binding // inferred from electronic annotation
233813_at	0.010973942	0.85784	0.459532425	10.2149401	9.742539762	protein phosphatase 1, regulatory (inhibitor) subunit 16B	Hs.45719	26051		PPP1R16B	AK026900	0006355 // regulation of transcription, DNA-dependent // inferred from electronic annotation /// 0007165 // signal transduction // non-traceable author statement	0003700 // transcription factor activity // inferred from electronic annotation /// 0019903 // protein phosphatase binding // non-traceable author statement	0005886 // plasma membrane // non-traceable author statement /// 0016020 // membrane // inferred from electronic annotation
231444_at	0.010985563	0.85784	-1.956931278	1.57633629	3.19348234	gb:AI651239 /DB_XREF=gi:4735218 /DB_XREF=wa98d03.x1 /CLONE=IMAGE:2304197 /FEA=EST /CNT=9 /TID=Hs.112704.0 /TIER=Stack /STK=9 /UG=Hs.112704 /UG_TITLE=ESTs					AI651239
225305_at	0.011001851	0.85784	0.569416068	6.583396728	5.913774986	solute carrier family 25, member 29	Hs.578109	123096		SLC25A29	AI826268	0006810 // transport // inferred from electronic annotation /// 0006844 // acyl carnitine transport // inferred from electronic annotation	0005215 // transporter activity // inferred from electronic annotation /// 0005488 // binding // inferred from electronic annotation /// 0015227 // acyl carnitine transporter activity // inferred from electronic annotation	0005739 // mitochondrion // inferred from electronic annotation /// 0005743 // mitochondrial inner membrane // inferred from electronic annotation /// 0016020 // membrane // inferred from electronic annotation /// 0016021 // integral to membrane // inferre
230199_at	0.011003017	0.85784	0.315809899	7.182932019	6.782404827	Hypothetical LOC284184	Hs.356545	284184		LOC284184	BF438512
236269_at	0.01101301	0.85784	0.348209646	9.288388426	8.944784677	zinc finger protein 628	Hs.525209	89887	610671	ZNF628	AI912315	0006350 // transcription // inferred from electronic annotation /// 0006355 // regulation of transcription, DNA-dependent // inferred from electronic annotation	0003677 // DNA binding // inferred from electronic annotation /// 0008270 // zinc ion binding // inferred from electronic annotation /// 0046872 // metal ion binding // inferred from electronic annotation /// 0003676 // nucleic acid binding // inferred fro	0005622 // intracellular // inferred from electronic annotation /// 0005634 // nucleus // inferred from electronic annotation
243309_at	0.011028381	0.85784	-0.548675501	8.716161317	9.19299693	hypothetical LOC145788	Hs.97300	145788		FLJ27352	AA398658
233814_at	0.011034656	0.85784	2.163498732	3.531943945	1.269976289	CDNA: FLJ22256 fis, clone HRC02860	Hs.288741				AK025909
206494_s_at	0.011108035	0.85784	-3.224001674	3.07842251	5.862686568	integrin, alpha 2b (platelet glycoprotein IIb of IIb/IIIa complex, antigen CD41)	Hs.411312	3674	273800 /	ITGA2B	NM_000419	0006508 // proteolysis // inferred from electronic annotation /// 0007155 // cell adhesion // inferred from electronic annotation /// 0007155 // cell adhesion // traceable author statement /// 0007160 // cell-matrix adhesion // inferred from electronic ann	0004182 // carboxypeptidase A activity // inferred from electronic annotation /// 0004872 // receptor activity // inferred from electronic annotation /// 0005509 // calcium ion binding // inferred from electronic annotation /// 0005515 // protein binding /	0005925 // focal adhesion // inferred from electronic annotation /// 0008305 // integrin complex // inferred from electronic annotation /// 0009897 // external side of plasma membrane // inferred from electronic annotation /// 0016020 // membrane // inferr
238554_at	0.011117269	0.85784	-0.752524055	7.32481413	8.269187388	cytochrome b5 type B (outer mitochondrial membrane)	Hs.461131	80777		CYB5B	BE501733	0006118 // electron transport // inferred from electronic annotation /// 0006810 // transport // inferred from electronic annotation	0005215 // transporter activity // inferred from electronic annotation /// 0005506 // iron ion binding // inferred from electronic annotation /// 0020037 // heme binding // inferred from electronic annotation /// 0046872 // metal ion binding // inferred fr	0005739 // mitochondrion // inferred from electronic annotation /// 0005743 // mitochondrial inner membrane // inferred from electronic annotation /// 0016020 // membrane // inferred from electronic annotation /// 0016021 // integral to membrane // inferre
230190_at	0.011139641	0.85784	0.965234582	3.291189051	2.17309676	Nedd4 family interacting protein 2	Hs.525093	54602	610041	NDFIP2	AW301706	0043123 // positive regulation of I-kappaB kinase/NF-kappaB cascade // inferred from mutant phenotype	0004871 // signal transducer activity // inferred from mutant phenotype	0016020 // membrane // inferred from electronic annotation /// 0016021 // integral to membrane // inferred from electronic annotation
1559005_s_at	0.011139857	0.85784	-1.491095577	3.631377289	5.157334954	chromosome 9 open reading frame 39	Hs.435381	54875		C9orf39	AK098502	0007165 // signal transduction // inferred from electronic annotation	0000155 // two-component sensor activity // inferred from electronic annotation	0016020 // membrane // inferred from electronic annotation
1560399_a_at	0.01114373	0.85784	-0.948774677	2.277781843	3.355933791	OTU domain containing 7A	Hs.355236	161725		OTUD7A	BC035668	0006512 // ubiquitin cycle // inferred from electronic annotation	0003677 // DNA binding // inferred from electronic annotation /// 0008234 // cysteine-type peptidase activity // inferred from electronic annotation /// 0008270 // zinc ion binding // inferred from electronic annotation /// 0046872 // metal ion binding //	0005634 // nucleus // inferred from electronic annotation
225344_at	0.011148884	0.85784	-0.370403345	10.42324811	10.86082798	nuclear receptor coactivator 7	Hs.171426	135112	609752	NCOA7	AL035689	0006350 // transcription // inferred from electronic annotation /// 0006355 // regulation of transcription, DNA-dependent // inferred from electronic annotation /// 0016998 // cell wall catabolism // inferred from electronic annotation	0004872 // receptor activity // inferred from electronic annotation /// 0005515 // protein binding // inferred from physical interaction	0005622 // intracellular // inferred from direct assay /// 0005634 // nucleus // inferred from electronic annotation
217285_at	0.011177125	0.85784	-1.574694165	2.987223209	4.465269075	DiGeorge syndrome critical region gene 13	Hs.643453	26221		DGCR13	L77565	0006468 // protein amino acid phosphorylation // inferred from sequence or structural similarity /// 0007283 // spermatogenesis // inferred from sequence or structural similarity /// 0006468 // protein amino acid phosphorylation // inferred from electronic	0005515 // protein binding // inferred from physical interaction /// 0000287 // magnesium ion binding // inferred from sequence or structural similarity /// 0004674 // protein serine/threonine kinase activity // inferred from sequence or structural similar
1558093_s_at	0.011186731	0.85784	0.391352375	11.53867455	11.19778665	matrin 3	Hs.268939	9782	604706	MATR3	BI832461		0000166 // nucleotide binding // inferred from electronic annotation /// 0003676 // nucleic acid binding // inferred from electronic annotation /// 0003723 // RNA binding // inferred from electronic annotation /// 0005198 // structural molecule activity //	0005622 // intracellular // inferred from electronic annotation /// 0005634 // nucleus // inferred from electronic annotation /// 0005637 // nuclear inner membrane // traceable author statement
203823_at	0.011189127	0.85784	-0.262606687	7.874230151	8.141187737	regulator of G-protein signalling 3	Hs.494875	5998	602189	RGS3	NM_021106	0000188 // inactivation of MAPK activity // traceable author statement /// 0008277 // regulation of G-protein coupled receptor protein signaling pathway // traceable author statement /// 0009968 // negative regulation of signal transduction // inferred fro	0004871 // signal transducer activity // inferred from electronic annotation /// 0005096 // GTPase activator activity // traceable author statement /// 0005515 // protein binding // inferred from electronic annotation	0005634 // nucleus // inferred from electronic annotation /// 0005829 // cytosol // traceable author statement /// 0016020 // membrane // inferred from electronic annotation
1561316_at	0.011227202	0.85784	-0.847996907	1.925455743	2.624710999	Gamma-aminobutyric acid (GABA) A receptor, beta 3	Hs.302352	2562	137192	GABRB3	R59869	0006811 // ion transport // inferred from electronic annotation /// 0007165 // signal transduction // traceable author statement /// 0006810 // transport // inferred from electronic annotation /// 0006810 // transport // traceable author statement	0004890 // GABA-A receptor activity // inferred from electronic annotation /// 0004890 // GABA-A receptor activity // traceable author statement /// 0005216 // ion channel activity // inferred from electronic annotation /// 0005230 // extracellular ligand-	0005887 // integral to plasma membrane // traceable author statement /// 0016021 // integral to membrane // inferred from electronic annotation /// 0045211 // postsynaptic membrane // inferred from electronic annotation /// 0016020 // membrane // inferred
244871_s_at	0.011251058	0.85784	0.832078386	8.384718993	7.621504069	ubiquitin specific peptidase 32	Hs.132868	84669	607740	USP32	AW268357	0006511 // ubiquitin-dependent protein catabolism // inferred from electronic annotation /// 0006512 // ubiquitin cycle // inferred from electronic annotation	0004197 // cysteine-type endopeptidase activity // inferred from electronic annotation /// 0004221 // ubiquitin thiolesterase activity // inferred from electronic annotation /// 0005509 // calcium ion binding // inferred from electronic annotation /// 0008
223184_s_at	0.011260974	0.85784	-0.321770673	7.529391145	7.903133019	1-acylglycerol-3-phosphate O-acyltransferase 3	Hs.248785	56894		AGPAT3	BC004219	0008152 // metabolism // inferred from electronic annotation /// 0008654 // phospholipid biosynthesis // non-traceable author statement /// 0008654 // phospholipid biosynthesis // inferred from electronic annotation	0003841 // 1-acylglycerol-3-phosphate O-acyltransferase activity // non-traceable author statement /// 0008415 // acyltransferase activity // inferred from electronic annotation /// 0016740 // transferase activity // inferred from electronic annotation ///	0005575 // cellular_component // --- /// 0016020 // membrane // inferred from electronic annotation /// 0016021 // integral to membrane // inferred from electronic annotation
227105_at	0.011266655	0.85784	0.322772352	8.256017113	7.963808028	centrosome and spindle pole associated protein 1	Hs.370147	79848		CSPP1	AI400587
233596_at	0.011289251	0.85784	0.19939612	6.183604503	6.018032653	Ubiquitin interaction motif containing 1	Hs.232721	51720	609433	UIMC1	AF113675	0006350 // transcription // inferred from electronic annotation /// 0006355 // regulation of transcription, DNA-dependent // inferred from electronic annotation /// 0016481 // negative regulation of transcription // inferred from direct assay	0005515 // protein binding // inferred from physical interaction	0005634 // nucleus // inferred from direct assay /// 0005634 // nucleus // inferred from electronic annotation
214142_at	0.011294427	0.85784	1.636036685	5.603916782	3.764257708	zymogen granule protein 16	Hs.632195	123887		ZG16	AI732905		0005529 // sugar binding // inferred from electronic annotation
229519_at	0.011298051	0.85784	0.205853979	11.64004614	11.40671743	fragile X mental retardation, autosomal homolog 1	Hs.478407	8087	600819	FXR1	H48840	0006915 // apoptosis // traceable author statement /// 0007519 // striated muscle development // inferred from electronic annotation /// 0030154 // cell differentiation // inferred from electronic annotation /// 0007275 // development // inferred from elec	0003723 // RNA binding // traceable author statement /// 0003676 // nucleic acid binding // inferred from electronic annotation /// 0003723 // RNA binding // inferred from electronic annotation	0005730 // nucleolus // traceable author statement /// 0005737 // cytoplasm // traceable author statement /// 0005844 // polysome // traceable author statement /// 0043034 // costamere // inferred from electronic annotation
240154_at	0.011319201	0.85784	1.000793343	7.610321409	6.605266142	WAS/WASL interacting protein family, member 1	Hs.591641	7456	602357	WIPF1	BF511336	0000902 // cell morphogenesis // inferred from electronic annotation /// 0006461 // protein complex assembly // traceable author statement /// 0008154 // actin polymerization and/or depolymerization // traceable author statement /// 0030048 // actin filame	0003779 // actin binding // traceable author statement /// 0005522 // profilin binding // traceable author statement /// 0005515 // protein binding // inferred from physical interaction /// 0003779 // actin binding // inferred from electronic annotation //	0015629 // actin cytoskeleton // traceable author statement /// 0015629 // actin cytoskeleton // inferred from electronic annotation
1555905_a_at	0.011324	0.85784	-0.250820426	7.948206842	8.267014084	chromosome 3 open reading frame 23	Hs.55131	285343		C3orf23	AI147556			0005739 // mitochondrion // inferred from direct assay
221565_s_at	0.011333481	0.85784	-0.620768449	6.49284873	7.157638252	family with sequence similarity 26, member B	Hs.241545	51063		FAM26B	BC000039			0016020 // membrane // inferred from electronic annotation /// 0016021 // integral to membrane // inferred from electronic annotation
208161_s_at	0.011360581	0.85784	-2.415037499	2.73342036	5.263002879	ATP-binding cassette, sub-family C (CFTR/MRP), member 3	Hs.463421	8714	604323	ABCC3	NM_020037	0006810 // transport // traceable author statement /// 0006810 // transport // inferred from electronic annotation	0000166 // nucleotide binding // inferred from electronic annotation /// 0005215 // transporter activity // inferred from electronic annotation /// 0005524 // ATP binding // traceable author statement /// 0008514 // organic anion transporter activity // tr	0005624 // membrane fraction // traceable author statement /// 0005887 // integral to plasma membrane // traceable author statement /// 0016020 // membrane // inferred from electronic annotation /// 0005887 // integral to plasma membrane // inferred from e
244456_at	0.011361278	0.85784	0.310820527	6.639486025	6.2901897	Inositol 1,4,5-triphosphate receptor, type 2	Hs.512235	3709	600144	ITPR2	AA700218	0006812 // cation transport // inferred from electronic annotation /// 0006816 // calcium ion transport // inferred from electronic annotation /// 0007165 // signal transduction // traceable author statement /// 0006810 // transport // inferred from electr	0005216 // ion channel activity // inferred from electronic annotation /// 0005220 // inositol 1,4,5-triphosphate-sensitive calcium-release channel activity // inferred from electronic annotation /// 0005262 // calcium channel activity // inferred from ele	0005783 // endoplasmic reticulum // traceable author statement /// 0005886 // plasma membrane // traceable author statement /// 0016021 // integral to membrane // inferred from electronic annotation /// 0005783 // endoplasmic reticulum // inferred from ele
218827_s_at	0.011367192	0.85784	-0.107890375	9.616242458	9.721565499	centrosomal protein 192kDa	Hs.100914	55125		CEP192	NM_018069
219318_x_at	0.011369999	0.85784	-0.496774105	7.892934628	8.32835785	mediator of RNA polymerase II transcription, subunit 31 homolog (S. cerevisiae)	Hs.567493	51003		MED31	NM_016060	0006355 // regulation of transcription, DNA-dependent // inferred from electronic annotation /// 0006350 // transcription // inferred from electronic annotation /// 0045449 // regulation of transcription // inferred from electronic annotation	0005515 // protein binding // inferred from physical interaction /// 0016455 // RNA polymerase II transcription mediator activity // inferred from electronic annotation	0000119 // mediator complex // inferred from electronic annotation /// 0005634 // nucleus // inferred from electronic annotation
236136_at	0.011370696	0.85784	0.960253821	4.536475185	3.496694904	Pleckstrin homology, Sec7 and coiled-coil domains 3	Hs.487479	9265	605081	PSCD3	AI654607	0016192 // vesicle-mediated transport // traceable author statement /// 0032012 // regulation of ARF protein signal transduction // inferred from electronic annotation /// 0045785 // positive regulation of cell adhesion // inferred from electronic annotati	0005086 // ARF guanyl-nucleotide exchange factor activity // traceable author statement /// 0005515 // protein binding // inferred from electronic annotation /// 0005545 // phosphatidylinositol binding // traceable author statement /// 0005547 // phosphati	0001726 // ruffle // inferred from electronic annotation /// 0005622 // intracellular // inferred from electronic annotation /// 0005624 // membrane fraction // traceable author statement /// 0005737 // cytoplasm // inferred from electronic annotation ///
219569_s_at	0.01139545	0.85784	-1.055853235	3.604731568	4.593160586	transmembrane protein 22	Hs.559587	80723		TMEM22	NM_025246			0005794 // Golgi apparatus // inferred from direct assay /// 0016020 // membrane // inferred from electronic annotation /// 0016021 // integral to membrane // inferred from electronic annotation
207227_x_at	0.011413779	0.85784	-0.902595944	4.777678327	5.651008541	ret finger protein-like 2	Hs.157427	10739	605969	RFPL2	NM_006605		0005515 // protein binding // traceable author statement /// 0008270 // zinc ion binding // inferred from electronic annotation /// 0046872 // metal ion binding // inferred from electronic annotation /// 0005515 // protein binding // inferred from electron
234168_at	0.01142102	0.85784	0.942052651	6.882347459	5.954747359	TAF15 RNA polymerase II, TATA box binding protein (TBP)-associated factor, 68kDa	Hs.402752	8148	601574	TAF15	AK000942		0000166 // nucleotide binding // inferred from electronic annotation /// 0003677 // DNA binding // inferred from electronic annotation /// 0003697 // single-stranded DNA binding // not recorded /// 0003702 // RNA polymerase II transcription factor activity	0005622 // intracellular // inferred from electronic annotation /// 0005634 // nucleus // inferred from electronic annotation /// 0005669 // transcription factor TFIID complex // not recorded
1558762_a_at	0.011422809	0.85784	0.172597611	7.463888931	7.249523956	zinc finger protein 789	Hs.440384	285989		ZNF789	AK093141	0006355 // regulation of transcription, DNA-dependent // inferred from electronic annotation	0003676 // nucleic acid binding // inferred from electronic annotation /// 0008270 // zinc ion binding // inferred from electronic annotation /// 0046872 // metal ion binding // inferred from electronic annotation	0005622 // intracellular // inferred from electronic annotation
232580_x_at	0.011438106	0.85784	-0.453924477	7.467669599	8.043852626	Protein phosphatase 1B (formerly 2C), magnesium-dependent, beta isoform	Hs.416769	5495	603770	PPM1B	AL117553	0006470 // protein amino acid dephosphorylation // traceable author statement /// 0006470 // protein amino acid dephosphorylation // inferred from electronic annotation	0000287 // magnesium ion binding // inferred from electronic annotation /// 0015071 // protein phosphatase type 2C activity // traceable author statement /// 0016787 // hydrolase activity // inferred from electronic annotation /// 0030145 // manganese ion	0008287 // protein serine/threonine phosphatase complex // inferred from electronic annotation
234082_at	0.011454491	0.85789	0.710493383	3.860337409	3.077985049	gb:AU146017 /DB_XREF=gi:11007538 /DB_XREF=AU146017 /CLONE=HEMBA1006562 /FEA=mRNA /CNT=4 /TID=Hs.296666.0 /TIER=ConsEnd /STK=1 /UG=Hs.296666 /UG_TITLE=Homo sapiens cDNA FLJ11831 fis, clone HEMBA1006562					AU146017
214045_at	0.011493593	0.85965	0.562988383	8.725161552	8.258695947	lipoic acid synthetase	Hs.550502	11019	607031	LIAS	BF056778	0008152 // metabolism // inferred from electronic annotation /// 0009107 // lipoate biosynthesis // inferred from electronic annotation /// 0009105 // lipoic acid biosynthesis // inferred from electronic annotation	0003824 // catalytic activity // inferred from electronic annotation /// 0005506 // iron ion binding // inferred from electronic annotation /// 0016992 // lipoate synthase activity // inferred from electronic annotation /// 0017140 // lipoic acid synthase	0005739 // mitochondrion // inferred from electronic annotation
229084_at	0.011519309	0.86039	0.912537159	1.744629353	0.994255154	contactin 4	Hs.298705	152330	607280	CNTN4	R42166	0006810 // transport // inferred from electronic annotation /// 0007155 // cell adhesion // inferred from electronic annotation /// 0007158 // neuron adhesion // traceable author statement /// 0007399 // nervous system development // inferred from mutant p	0005515 // protein binding // inferred from electronic annotation /// 0005524 // ATP binding // inferred from electronic annotation /// 0042626 // ATPase activity, coupled to transmembrane movement of substances // inferred from electronic annotation /// 0	0005615 // extracellular space // inferred from electronic annotation /// 0005886 // plasma membrane // non-traceable author statement /// 0030424 // axon // non-traceable author statement /// 0016020 // membrane // inferred from electronic annotation
200722_s_at	0.011565411	0.86193	0.078046479	8.548916633	8.454953458	GPI-anchored membrane protein 1	Hs.471818	4076	601178	GPIAP1	BG258784		0048503 // GPI anchor binding // inferred from electronic annotation	0005887 // integral to plasma membrane // traceable author statement /// 0016020 // membrane // inferred from electronic annotation
224263_x_at	0.011571494	0.86193	-1.618909833	1.735964284	3.323171052	zonadhesin	Hs.307004	7455	602372	ZAN	AF332976	0007339 // binding of sperm to zona pellucida // non-traceable author statement /// 0016337 // cell-cell adhesion // non-traceable author statement /// 0007155 // cell adhesion // inferred from electronic annotation /// 0007339 // binding of sperm to zona	0005515 // protein binding // inferred from electronic annotation	0005886 // plasma membrane // non-traceable author statement /// 0016021 // integral to membrane // inferred from electronic annotation /// 0016020 // membrane // inferred from electronic annotation
207824_s_at	0.011599862	0.86222	-0.664961823	5.186936823	5.858977074	MYC-associated zinc finger protein (purine-binding transcription factor)	Hs.23650	4150	600999	MAZ	NM_002383	0006350 // transcription // inferred from electronic annotation /// 0006355 // regulation of transcription, DNA-dependent // inferred from electronic annotation /// 0006367 // transcription initiation from RNA polymerase II promoter // traceable author sta	0003676 // nucleic acid binding // inferred from electronic annotation /// 0003677 // DNA binding // inferred from electronic annotation /// 0003702 // RNA polymerase II transcription factor activity // not recorded /// 0003723 // RNA binding // inferred f	0005615 // extracellular space // inferred from electronic annotation /// 0005622 // intracellular // inferred from electronic annotation /// 0005634 // nucleus // inferred from electronic annotation
220279_at	0.011606853	0.86222	0.620411337	3.200992391	2.543570414	tripartite motif-containing 17	Hs.121748	51127	606123	TRIM17	NM_016102	0008150 // biological_process // ---	0003674 // molecular_function // --- /// 0005515 // protein binding // inferred from electronic annotation /// 0008270 // zinc ion binding // inferred from electronic annotation /// 0046872 // metal ion binding // inferred from electronic annotation	0005575 // cellular_component // --- /// 0005622 // intracellular // inferred from electronic annotation
226810_at	0.011638322	0.86338	-0.346892388	11.0524544	11.34510299	MRNA full length insert cDNA clone EUROIMAGE 1509279	Hs.648434				BE500942
240458_at	0.011712779	0.86349	0.636883425	8.78482369	8.133164729	Inositol 1,4,5-triphosphate receptor, type 2	Hs.512235	3709	600144	ITPR2	AI242023	0006812 // cation transport // inferred from electronic annotation /// 0006816 // calcium ion transport // inferred from electronic annotation /// 0007165 // signal transduction // traceable author statement /// 0006810 // transport // inferred from electr	0005216 // ion channel activity // inferred from electronic annotation /// 0005220 // inositol 1,4,5-triphosphate-sensitive calcium-release channel activity // inferred from electronic annotation /// 0005262 // calcium channel activity // inferred from ele	0005783 // endoplasmic reticulum // traceable author statement /// 0005886 // plasma membrane // traceable author statement /// 0016021 // integral to membrane // inferred from electronic annotation /// 0005783 // endoplasmic reticulum // inferred from ele
228793_at	0.011715175	0.86349	0.497179393	11.77503111	11.27140417	jumonji domain containing 1C	Hs.413416	221037	604503	JMJD1C	BF002296	0006350 // transcription // inferred from electronic annotation /// 0006355 // regulation of transcription, DNA-dependent // traceable author statement /// 0016568 // chromatin modification // inferred from electronic annotation /// 0006355 // regulation o	0005506 // iron ion binding // inferred from electronic annotation /// 0008270 // zinc ion binding // inferred from electronic annotation /// 0016491 // oxidoreductase activity // inferred from electronic annotation /// 0016702 // oxidoreductase activity,	0005622 // intracellular // non-traceable author statement /// 0005634 // nucleus // inferred from electronic annotation
202977_s_at	0.011726772	0.86349	0.970340026	6.01903687	5.174150934	CREB/ATF bZIP transcription factor	Hs.535319	58487	606444	CREBZF	AI206560	0006350 // transcription // inferred from direct assay /// 0006355 // regulation of transcription, DNA-dependent // inferred from electronic annotation /// 0009615 // response to virus // inferred from direct assay /// 0016481 // negative regulation of tra	0003700 // transcription factor activity // inferred from electronic annotation /// 0016566 // specific transcriptional repressor activity // inferred from mutant phenotype /// 0043565 // sequence-specific DNA binding // inferred from electronic annotation	0005634 // nucleus // inferred from direct assay /// 0005634 // nucleus // inferred from electronic annotation
243445_at	0.011742022	0.86349	-2.678071905	1.048015457	3.541132894	Nasal embryonic LHRH factor	Hs.455336	26012	146110 /	NELF	AI767962
237049_at	0.011750554	0.86349	2.963474124	3.326909321	0.885117276	Solute carrier family 17 (sodium phosphate), member 1	Hs.205816	6568	182308	SLC17A1	AI762873	0006810 // transport // inferred from electronic annotation /// 0006811 // ion transport // inferred from electronic annotation /// 0006814 // sodium ion transport // inferred from electronic annotation /// 0006817 // phosphate transport // inferred from e	0005215 // transporter activity // inferred from electronic annotation /// 0015114 // phosphate transporter activity // inferred from electronic annotation /// 0015293 // symporter activity // inferred from electronic annotation /// 0015321 // sodium-depen	0005624 // membrane fraction // traceable author statement /// 0005887 // integral to plasma membrane // traceable author statement /// 0016020 // membrane // inferred from electronic annotation /// 0016021 // integral to membrane // inferred from electron
1560315_at	0.011753274	0.86349	-2.321928095	2.204706956	4.171637088	Glucocorticoid induced transcript 1	Hs.131673	113263		GLCCI1	N32168
1557158_s_at	0.011755232	0.86349	-0.53963851	4.328562993	4.845556587	myeloid/lymphoid or mixed-lineage leukemia 3	Hs.647120	58508	606833	MLL3	AI479224	0006350 // transcription // inferred from electronic annotation /// 0006355 // regulation of transcription, DNA-dependent // inferred from electronic annotation /// 0007242 // intracellular signaling cascade // inferred from electronic annotation /// 00165	0003677 // DNA binding // inferred from electronic annotation /// 0005515 // protein binding // inferred from electronic annotation /// 0008168 // methyltransferase activity // inferred from electronic annotation /// 0008270 // zinc ion binding // inferred	0005634 // nucleus // inferred from electronic annotation
202969_at	0.011818729	0.86349	-0.255911869	10.68497419	10.89599967	MRNA; cDNA DKFZp667B0924 (from clone DKFZp667B0924)	Hs.594717				AI216690
225873_at	0.011830467	0.86349	-0.424473876	6.87516689	7.297140599	Apoptosis-inducing factor, mitochondrion-associated, 2	Hs.533655	84883	605159	AIFM2	AL563204	0006118 // electron transport // inferred from electronic annotation /// 0006915 // apoptosis // inferred from electronic annotation /// 0006917 // induction of apoptosis // inferred from mutant phenotype /// 0008152 // metabolism // inferred from electron	0003677 // DNA binding // inferred from direct assay /// 0004174 // electron-transferring-flavoprotein dehydrogenase activity // inferred from direct assay /// 0004174 // electron-transferring-flavoprotein dehydrogenase activity // inferred from sequence o	0005737 // cytoplasm // inferred from direct assay /// 0005739 // mitochondrion // inferred from direct assay /// 0005741 // mitochondrial outer membrane // inferred from direct assay /// 0005829 // cytosol // inferred from direct assay /// 0016020 // memb
220905_at	0.011839414	0.86349	0.447283296	8.345423548	7.773330962	gb:NM_025007.1 /DB_XREF=gi:13376524 /GEN=FLJ13501 /FEA=FLmRNA /CNT=3 /TID=Hs.287576.0 /TIER=FL /STK=0 /UG=Hs.287576 /LL=80074 /DEF=Homo sapiens hypothetical protein FLJ13501 (FLJ13501), mRNA. /PROD=hypothetical protein FLJ13501 /FL=gb:NM_025007.1					NM_025007
225466_at	0.01184158	0.86349	0.144478273	10.71630418	10.54260763	FLJ36874 protein	Hs.591960	219988		FLJ36874	BG291961
203932_at	0.011842121	0.86349	0.216439407	13.3608864	13.18331986	major histocompatibility complex, class II, DM beta /// major histocompatibility complex, class II, DM beta	Hs.351279	3109	142856	HLA-DMB	NM_002118	0002504 // antigen processing and presentation of peptide or polysaccharide antigen via MHC class II // inferred from electronic annotation /// 0006955 // immune response // inferred from electronic annotation /// 0006461 // protein complex assembly // inf	0005515 // protein binding // inferred from electronic annotation /// 0005515 // protein binding // traceable author statement	0016020 // membrane // inferred from electronic annotation /// 0016021 // integral to membrane // inferred from electronic annotation /// 0042613 // MHC class II protein complex // inferred from electronic annotation /// 0005622 // intracellular // inferre
210656_at	0.0118451	0.86349	0.13683884	7.784025277	7.667976004	embryonic ectoderm development	Hs.503510	8726	605984	EED	AF099032	0016481 // negative regulation of transcription // non-traceable author statement	0005515 // protein binding // inferred from physical interaction /// 0042054 // histone methyltransferase activity // inferred from direct assay /// 0016564 // transcriptional repressor activity // non-traceable author statement	0035098 // ESC/E(Z) complex // inferred from direct assay /// 0005634 // nucleus // non-traceable author statement
233272_at	0.011906621	0.86363	0.609929416	6.008556041	5.470042051	Chromosome 2 open reading frame 34	Hs.468349	79823	609559	C2orf34	AU144092
202284_s_at	0.011911583	0.86363	-0.331954809	12.78815889	13.06179932	cyclin-dependent kinase inhibitor 1A (p21, Cip1)	Hs.370771	1026	116899	CDKN1A	NM_000389	0006974 // response to DNA damage stimulus // inferred from electronic annotation /// 0007049 // cell cycle // inferred from electronic annotation /// 0007050 // cell cycle arrest // inferred from electronic annotation /// 0007050 // cell cycle arrest // t	0004672 // protein kinase activity // not recorded /// 0004861 // cyclin-dependent protein kinase inhibitor activity // inferred from electronic annotation /// 0004861 // cyclin-dependent protein kinase inhibitor activity // traceable author statement ///	0000307 // cyclin-dependent protein kinase holoenzyme complex // inferred from electronic annotation /// 0005634 // nucleus // inferred from electronic annotation /// 0005634 // nucleus // traceable author statement
238926_at	0.011931844	0.86363	-1.00557564	6.857677935	7.683134811	Full-length cDNA clone CS0DD009YL11 of Neuroblastoma Cot 50-normalized of Homo sapiens (human)	Hs.517319				BF345218
225819_at	0.011957897	0.86363	0.261381209	10.04452403	9.737396661	transforming growth factor beta regulator 1	Hs.436410	84897	610614	TBRG1	AA576946		0003677 // DNA binding // inferred from electronic annotation	0005634 // nucleus // inferred from electronic annotation
218438_s_at	0.01198582	0.86363	0.302286323	11.16736309	10.81362191	mediator of RNA polymerase II transcription, subunit 28 homolog (S. cerevisiae)	Hs.434075	80306	610311	MED28	NM_025205	0006350 // transcription // inferred from electronic annotation /// 0006355 // regulation of transcription, DNA-dependent // inferred from electronic annotation	0003779 // actin binding // inferred from electronic annotation /// 0005515 // protein binding // inferred from electronic annotation	0005634 // nucleus // inferred from electronic annotation /// 0005856 // cytoskeleton // inferred from electronic annotation /// 0016020 // membrane // inferred from electronic annotation
230886_at	0.011989114	0.86363	0.376114068	9.195287978	8.712485677	Transcribed locus	Hs.511796				AW069499
242149_at	0.012000418	0.86363	-0.459597277	9.071311828	9.562387659	CAMP-binding guanine nucleotide exchange factor IV (cAMP-GEFIV) mRNA, clone W15, partial sequence	Hs.594083				R02709
226621_at	0.012005084	0.86363	-1.617383978	1.964130342	3.924955781	gb:AI133452 /DB_XREF=gi:6360768 /DB_XREF=HA2061 /FEA=EST /CNT=48 /TID=Hs.75431.3 /TIER=Stack /STK=29 /UG=Hs.75431 /LL=2266 /UG_GENE=FGG /UG_TITLE=fibrinogen, gamma polypeptide					AI133452
218948_at	0.012042983	0.86363	-0.514448042	8.96877603	9.392466158	glutaminyl-tRNA synthase (glutamine-hydrolyzing)-like 1	Hs.406917	55278		QRSL1	AL136679	0006412 // protein biosynthesis // inferred from electronic annotation	0004040 // amidase activity // inferred from electronic annotation /// 0017068 // glutamyl-tRNA(Gln) amidotransferase activity // inferred from electronic annotation
202397_at	0.012053338	0.86363	0.643584335	9.086808369	8.465165068	nuclear transport factor 2	Hs.356630	10204	605813	NUTF2	NM_005796	0015031 // protein transport // inferred from electronic annotation /// 0006810 // transport // inferred from electronic annotation	0005215 // transporter activity // traceable author statement /// 0005515 // protein binding // inferred from physical interaction	0005622 // intracellular // inferred from electronic annotation /// 0005643 // nuclear pore // traceable author statement /// 0005829 // cytosol // traceable author statement
226532_at	0.012129266	0.86363	-0.274408195	9.824642634	10.05911574	Leucine zipper and CTNNBIP1 domain containing	Hs.327252	84328	610458	LZIC	AL563613	0007275 // development // inferred from electronic annotation	0008013 // beta-catenin binding // inferred from electronic annotation
206922_at	0.012144325	0.86363	0.788495895	4.562503033	3.650668627	variable charge, Y-linked /// variable charge, Y-linked 1B	Hs.170076	353513 /	400012	VCY /// VCY1B	NM_004679
241525_at	0.012149441	0.86363	-1.952171475	2.113045795	4.302897613	hypothetical protein LOC200772		200772		LOC200772	AV700191
223097_at	0.012161983	0.86363	-0.218693532	10.50171609	10.68060163	ADP-ribosylhydrolase like 2	Hs.18021	54936	610624	ADPRHL2	AF212236		0016787 // hydrolase activity // inferred from electronic annotation
227222_at	0.012186785	0.86363	-0.262829638	8.315841059	8.548864116	F-box protein 10	Hs.130774	26267	609092	FBXO10	AA131694	0016567 // protein ubiquitination // non-traceable author statement /// 0006512 // ubiquitin cycle // inferred from electronic annotation	0004842 // ubiquitin-protein ligase activity // non-traceable author statement	0000151 // ubiquitin ligase complex // non-traceable author statement
202009_at	0.012191045	0.86363	-0.187648162	8.23238285	8.419479891	twinfilin, actin-binding protein, homolog 2 (Drosophila)	Hs.436439	11344	607433	TWF2	NM_007284	0006810 // transport // inferred from electronic annotation /// 0006811 // ion transport // inferred from electronic annotation /// 0006820 // anion transport // inferred from electronic annotation /// 0006820 // anion transport // traceable author stateme	0003779 // actin binding // traceable author statement /// 0005524 // ATP binding // traceable author statement /// 0008308 // voltage-gated ion-selective channel activity // inferred from electronic annotation /// 0015288 // porin activity // inferred fro	0005622 // intracellular // inferred from electronic annotation /// 0005856 // cytoskeleton // inferred from electronic annotation /// 0005739 // mitochondrion // inferred from electronic annotation /// 0005741 // mitochondrial outer membrane // inferred f
201124_at	0.012209264	0.86363	-1.491853096	0.767000752	2.416576585	integrin, beta 5	Hs.536663	3693	147561	ITGB5	AL048423	0007155 // cell adhesion // inferred from electronic annotation /// 0007160 // cell-matrix adhesion // inferred from electronic annotation /// 0007229 // integrin-mediated signaling pathway // inferred from electronic annotation /// 0007275 // development	0004872 // receptor activity // inferred from electronic annotation /// 0005178 // integrin binding // inferred from electronic annotation /// 0005515 // protein binding // inferred from electronic annotation	0005615 // extracellular space // inferred from electronic annotation /// 0008305 // integrin complex // inferred from electronic annotation /// 0016020 // membrane // inferred from electronic annotation /// 0016021 // integral to membrane // inferred from
236492_at	0.012215406	0.86363	0.44339518	9.702438713	9.312427231	protein phosphatase 2 (formerly 2A), regulatory subunit B (PR 52), alpha isoform	Hs.146339	5520	604941	PPP2R2A	AI934447	0006470 // protein amino acid dephosphorylation // inferred from direct assay /// 0007165 // signal transduction // inferred from electronic annotation	0000158 // protein phosphatase type 2A activity // inferred from direct assay /// 0005515 // protein binding // inferred from physical interaction /// 0008601 // protein phosphatase type 2A regulator activity // inferred from electronic annotation /// 0008	0000159 // protein phosphatase type 2A complex // inferred from direct assay /// 0000159 // protein phosphatase type 2A complex // inferred from electronic annotation
232628_at	0.01224936	0.86363	1.119999776	5.367738694	3.965147834	Family with sequence similarity 13, member A1	Hs.97270	10144		FAM13A1	AI740629	0007165 // signal transduction // inferred from electronic annotation		0005622 // intracellular // inferred from electronic annotation
211557_x_at	0.012254273	0.86363	-2.353636955	1.410682238	3.583433889	solute carrier organic anion transporter family, member 2B1	Hs.7884	11309	604988	SLCO2B1	AF205073	0006811 // ion transport // inferred from electronic annotation /// 0006810 // transport // inferred from electronic annotation	0005215 // transporter activity // inferred from electronic annotation	0016020 // membrane // inferred from electronic annotation /// 0016021 // integral to membrane // inferred from electronic annotation
213950_s_at	0.012266094	0.86363	0.432225326	9.836745061	9.456806209	Protein phosphatase 3 (formerly 2B), catalytic subunit, gamma isoform (calcineurin A gamma)	Hs.149413	5533	114107	PPP3CC	BE670265		0004721 // phosphoprotein phosphatase activity // inferred from electronic annotation /// 0005506 // iron ion binding // inferred from electronic annotation /// 0005516 // calmodulin binding // inferred from electronic annotation /// 0008270 // zinc ion bi	0005955 // calcineurin complex // not recorded
233557_s_at	0.012274154	0.86363	0.31095234	8.818694989	8.469069977	MON1 homolog B (yeast)	Hs.513743	22879	608954	MON1B	AK023374	0006810 // transport // inferred from electronic annotation
207553_at	0.012293528	0.86363	-1.482782106	2.177979018	3.446215752	opioid receptor, kappa 1	Hs.106795	4986	165196	OPRK1	NM_000912	0006955 // immune response // traceable author statement /// 0007165 // signal transduction // inferred from electronic annotation /// 0007186 // G-protein coupled receptor protein signaling pathway // inferred from electronic annotation /// 0007193 // G-p	0001584 // rhodopsin-like receptor activity // inferred from electronic annotation /// 0004872 // receptor activity // inferred from electronic annotation /// 0004983 // neuropeptide Y receptor activity // inferred from electronic annotation /// 0004987 //	0005887 // integral to plasma membrane // traceable author statement /// 0016020 // membrane // inferred from electronic annotation /// 0016021 // integral to membrane // inferred from electronic annotation
218383_at	0.012297375	0.86363	0.299796615	10.29984051	9.969988865	chromosome 14 open reading frame 94	Hs.442782	54930		C14orf94	NM_017815		0008270 // zinc ion binding // inferred from electronic annotation /// 0046872 // metal ion binding // inferred from electronic annotation
208022_s_at	0.012307407	0.86363	-0.313732126	9.202222248	9.475197887	CDC14 cell division cycle 14 homolog B (S. cerevisiae) /// CDC14 cell division cycle 14 homolog B (S. cerevisiae)	Hs.40582	8555	603505	CDC14B	NM_003671	0006470 // protein amino acid dephosphorylation // inferred from electronic annotation /// 0006470 // protein amino acid dephosphorylation // non-traceable author statement	0004722 // protein serine/threonine phosphatase activity // inferred from direct assay /// 0004725 // protein tyrosine phosphatase activity // inferred from direct assay /// 0004725 // protein tyrosine phosphatase activity // inferred from electronic annot	0005634 // nucleus // inferred from direct assay /// 0005634 // nucleus // inferred from electronic annotation
211367_s_at	0.012326784	0.86363	0.499114601	9.201678859	8.740443327	caspase 1, apoptosis-related cysteine peptidase (interleukin 1, beta, convertase)	Hs.2490	834	147678	CASP1	U13699	0006508 // proteolysis // inferred from direct assay /// 0006508 // proteolysis // inferred from electronic annotation /// 0007165 // signal transduction // traceable author statement /// 0042981 // regulation of apoptosis // inferred from electronic annot	0004871 // signal transducer activity // inferred from expression pattern /// 0005515 // protein binding // inferred from electronic annotation /// 0005515 // protein binding // inferred from physical interaction /// 0008234 // cysteine-type peptidase acti	0005622 // intracellular // inferred from electronic annotation
215152_at	0.012342982	0.86363	-1.658963082	0.791633457	2.47160402	v-myb myeloblastosis viral oncogene homolog (avian)	Hs.531941	4602	189990	MYB	AI357042	0006355 // regulation of transcription, DNA-dependent // non-traceable author statement /// 0006397 // mRNA processing // inferred from electronic annotation /// 0007049 // cell cycle // inferred from electronic annotation /// 0008380 // RNA splicing // in	0003677 // DNA binding // inferred from electronic annotation /// 0005515 // protein binding // inferred from physical interaction /// 0016563 // transcriptional activator activity // non-traceable author statement /// 0030528 // transcription regulator ac	0005634 // nucleus // inferred from electronic annotation /// 0005681 // spliceosome complex // inferred from electronic annotation /// 0016363 // nuclear matrix // non-traceable author statement
237762_at	0.012376072	0.86363	1	2.84014075	1.713592885	Rh-associated glycoprotein	Hs.120950	6005	180297 /	RHAG	AI034192	0006461 // protein complex assembly // not recorded /// 0006508 // proteolysis // inferred from electronic annotation /// 0006810 // transport // inferred from electronic annotation /// 0006873 // cell ion homeostasis // inferred from direct assay /// 0008	0003674 // molecular_function // --- /// 0004197 // cysteine-type endopeptidase activity // inferred from electronic annotation /// 0008519 // ammonium transporter activity // inferred from direct assay /// 0008519 // ammonium transporter activity // non-t	0005886 // plasma membrane // non-traceable author statement /// 0005887 // integral to plasma membrane // traceable author statement /// 0016020 // membrane // traceable author statement /// 0016020 // membrane // inferred from electronic annotation /// 0
240530_at	0.012413815	0.86363	0.78407819	5.459837578	4.509719601	Solute carrier family 25 (mitochondrial carrier; Graves disease autoantigen), member 16	Hs.180408	8034	139080	SLC25A16	BF222808	0006810 // transport // inferred from electronic annotation /// 0006810 // transport // non-traceable author statement	0005488 // binding // inferred from electronic annotation /// 0015300 // solute:solute antiporter activity // non-traceable author statement	0005615 // extracellular space // inferred from electronic annotation /// 0005739 // mitochondrion // inferred from electronic annotation /// 0005743 // mitochondrial inner membrane // inferred from electronic annotation /// 0005743 // mitochondrial inner
1570038_at	0.012419391	0.86363	1.027827518	8.709109213	7.508884955	Zinc finger protein 718	Hs.428579	255403		ZNF718	BC009008	0006350 // transcription // inferred from electronic annotation /// 0006355 // regulation of transcription, DNA-dependent // inferred from electronic annotation	0003676 // nucleic acid binding // inferred from electronic annotation /// 0003677 // DNA binding // inferred from electronic annotation /// 0008270 // zinc ion binding // inferred from electronic annotation /// 0046872 // metal ion binding // inferred fro	0005622 // intracellular // inferred from electronic annotation /// 0005634 // nucleus // inferred from electronic annotation
209977_at	0.012422187	0.86363	2.924592597	4.28505479	1.621972938	plasminogen	Hs.143436	5340	173350 /	PLG	M74220	0006508 // proteolysis // inferred from electronic annotation /// 0006915 // apoptosis // inferred from electronic annotation /// 0006917 // induction of apoptosis // traceable author statement /// 0007596 // blood coagulation // traceable author statement	0004283 // plasmin activity // traceable author statement /// 0005179 // hormone activity // inferred from electronic annotation /// 0005509 // calcium ion binding // inferred from electronic annotation /// 0005515 // protein binding // inferred from physi	0005576 // extracellular region // inferred from electronic annotation /// 0005615 // extracellular space // traceable author statement
228249_at	0.012427694	0.86363	0.303942349	5.769387839	5.377460414	chromosome 11 open reading frame 74	Hs.406726	119710		C11orf74	AA535128
220090_at	0.012437704	0.86363	1.203533394	3.193783749	1.830745921	cornulin	Hs.242057	49860		CRNN	NM_016190	0006986 // response to unfolded protein // non-traceable author statement /// 0008152 // metabolism // non-traceable author statement /// 0009408 // response to heat // inferred from direct assay /// 0016337 // cell-cell adhesion // inferred from direct as	0005509 // calcium ion binding // inferred from sequence or structural similarity /// 0005509 // calcium ion binding // non-traceable author statement /// 0005509 // calcium ion binding // inferred from electronic annotation	0005737 // cytoplasm // inferred from sequence or structural similarity /// 0005737 // cytoplasm // traceable author statement /// 0016020 // membrane // inferred from direct assay /// 0016020 // membrane // inferred from sequence or structural similarity
232648_at	0.012452337	0.86363	0.212161479	8.983444494	8.790569482	proteasome (prosome, macropain) subunit, alpha type, 3	Hs.558799	5684	176843	PSMA3	AK021499	0006511 // ubiquitin-dependent protein catabolism // inferred from electronic annotation	0004298 // threonine endopeptidase activity // inferred from electronic annotation /// 0005515 // protein binding // inferred from physical interaction /// 0004175 // endopeptidase activity // inferred from electronic annotation /// 0008233 // peptidase ac	0005634 // nucleus // traceable author statement /// 0005737 // cytoplasm // traceable author statement /// 0005829 // cytosol // inferred from electronic annotation /// 0005839 // proteasome core complex (sensu Eukaryota) // inferred from electronic annot
243620_at	0.012462783	0.86363	-0.422194062	5.676884843	6.192281253	gb:AA706834 /DB_XREF=gi:2716752 /DB_XREF=zj30f09.s1 /CLONE=IMAGE:451817 /FEA=EST /CNT=4 /TID=Hs.269938.0 /TIER=ConsEnd /STK=3 /UG=Hs.269938 /UG_TITLE=ESTs					AA706834
1556369_a_at	0.012476882	0.86363	-0.522606423	4.285926293	4.870721993	phosphorylase kinase, gamma 2 (testis)	Hs.196177	5261	172471	PHKG2	CA449954	0005975 // carbohydrate metabolism // inferred from electronic annotation /// 0005978 // glycogen biosynthesis // inferred from electronic annotation /// 0006091 // generation of precursor metabolites and energy // traceable author statement /// 0006468 //	0000166 // nucleotide binding // inferred from electronic annotation /// 0004672 // protein kinase activity // inferred from electronic annotation /// 0004674 // protein serine/threonine kinase activity // non-traceable author statement /// 0004689 // phos	0005575 // cellular_component // --- /// 0005964 // phosphorylase kinase complex // inferred from electronic annotation /// 0005964 // phosphorylase kinase complex // non-traceable author statement
230998_at	0.012486193	0.86363	0.597358466	9.29974066	8.812228582	Transcribed locus	Hs.650181				AV702506
236047_at	0.012496179	0.86363	-0.337126806	8.46813928	8.752464846	chromosome 8 open reading frame 5		203080		C8orf5	AA742584			0016020 // membrane // inferred from electronic annotation /// 0016021 // integral to membrane // inferred from electronic annotation
240283_at	0.012499087	0.86363	-1.129767875	3.26420379	4.379392996	gb:BF058942 /DB_XREF=gi:10812838 /DB_XREF=7k36c03.x1 /CLONE=IMAGE:3477485 /FEA=EST /CNT=7 /TID=Hs.157730.0 /TIER=ConsEnd /STK=3 /UG=Hs.157730 /UG_TITLE=ESTs					BF058942
223569_at	0.012501512	0.86363	0.189585108	10.99528392	10.81080831	phosphatidic acid phosphatase type 2 domain containing 1B	Hs.567619	84513	610626	PPAPDC1B	AF212238
236564_at	0.012508775	0.86363	-0.650160767	3.922844183	4.699421904	Zinc finger protein 596	Hs.591388	169270		ZNF596	BF591633	0006350 // transcription // inferred from electronic annotation /// 0006355 // regulation of transcription, DNA-dependent // inferred from electronic annotation	0003677 // DNA binding // inferred from electronic annotation /// 0008270 // zinc ion binding // inferred from electronic annotation /// 0046872 // metal ion binding // inferred from electronic annotation /// 0003676 // nucleic acid binding // inferred fro	0005622 // intracellular // inferred from electronic annotation /// 0005634 // nucleus // inferred from electronic annotation
216198_at	0.012525288	0.86363	0.612995158	10.57877687	9.920761987	activating transcription factor 7 interacting protein	Hs.591151	55729		ATF7IP	AK021569	0006306 // DNA methylation // inferred from direct assay /// 0045892 // negative regulation of transcription, DNA-dependent // inferred from direct assay /// 0045893 // positive regulation of transcription, DNA-dependent // inferred from direct assay /// 0	0005515 // protein binding // inferred from physical interaction	0005634 // nucleus // inferred from direct assay
[truncated: 53,883 more rows]
