# Supplementary material for: Immune cell subsets and their gene expression profiles from human PBMC isolated by Vacutainer Cell Preparation Tube (CPT™) and standard density gradient
Source: BMC Immunol. 2015 Aug 26;16:48. doi: 10.1186/s12865-015-0113-0 (PMC4549105; doi:10.1186/s12865-015-0113-0)
Supplement: Additional file 3: Table S3. — Comparison of gene expression of CD8+ T cells separated from PBMC isolated using CPT and Ficoll. A two-group comparison with permutation analysis for differential expression was performed, as described in Methods, on microarray data to identify differentially expressed genes between CD8+ T cells separated from CPT- and Ficoll-isolated PBMC. Probsets are ranked according to the FDR value. File format: CSV (CSV 26350 kb) [file 12865_2015_113_MOESM3_ESM.csv]

Probe_set_id	Unadjusted P-value	FDR	log2FC	Exp Group Log2 Mean	Control Group Log2 Mean	Gene.Description	Unigene	LocusLink	OMIM	Gene.Symbol	SeqDerivedFrom	GO_biological_process	GO_molecular_function	GO_cellular_component
233352_at	2.24E-05	0.56216	1.614709844	4.224832576	2.60124789	WW and C2 domain containing 1	Hs.484047	23286	610533	WWC1	AK023753
234421_s_at	2.81E-05	0.56216	0.695145418	1.721112569	1.022259358	Ellis van Creveld syndrome	Hs.646899	2121	193530 /	EVC	AK025394	0001501 // skeletal development // traceable author statement /// 0007517 // muscle development // traceable author statement		0016020 // membrane // inferred from electronic annotation /// 0016021 // integral to membrane // inferred from electronic annotation
201132_at	4.98E-05	0.56216	0.548122743	12.00678816	11.45653999	heterogeneous nuclear ribonucleoprotein H2 (H')	Hs.632828	3188	601036	HNRPH2	NM_019597		0000166 // nucleotide binding // inferred from electronic annotation /// 0003723 // RNA binding // traceable author statement /// 0003676 // nucleic acid binding // inferred from electronic annotation /// 0003723 // RNA binding // inferred from electronic	0005634 // nucleus // traceable author statement /// 0030530 // heterogeneous nuclear ribonucleoprotein complex // traceable author statement /// 0005634 // nucleus // inferred from electronic annotation /// 0030529 // ribonucleoprotein complex // inferred
216403_at	5.84E-05	0.56216	0.405053411	4.173206843	3.76614498	Sp3 transcription factor pseudogene	Hs.407509	160824		RP11-114G1.1	AL163533		0003676 // nucleic acid binding // inferred from electronic annotation /// 0008270 // zinc ion binding // inferred from electronic annotation /// 0046872 // metal ion binding // inferred from electronic annotation	0005622 // intracellular // inferred from electronic annotation
218512_at	7.10E-05	0.56216	-0.380209446	8.027248685	8.403994892	WD repeat domain 12	Hs.73291	55759		WDR12	NM_018256			0005634 // nucleus // inferred from electronic annotation
207098_s_at	0.000102738	0.56216	-0.500776516	9.532220966	10.02613424	mitofusin 1	Hs.478383	55669	608506	MFN1	NM_017927	0008053 // mitochondrial fusion // inferred from electronic annotation /// 0008150 // biological_process // ---	0000166 // nucleotide binding // inferred from electronic annotation /// 0003924 // GTPase activity // non-traceable author statement /// 0005515 // protein binding // inferred from electronic annotation /// 0005525 // GTP binding // inferred from electron	0005739 // mitochondrion // inferred from electronic annotation /// 0005741 // mitochondrial outer membrane // inferred from electronic annotation /// 0016020 // membrane // inferred from electronic annotation /// 0016021 // integral to membrane // non-tra
244421_at	0.000102969	0.56216	1.402098444	3.405100814	1.987485493	Myeloid leukemia factor 2	Hs.524214	8079	601401	MLF2	BF434110	0006952 // defense response // inferred from mutant phenotype	0005515 // protein binding // inferred from electronic annotation	0005575 // cellular_component // --- /// 0005634 // nucleus // inferred from electronic annotation
1569499_at	0.000108285	0.56216	0.605969502	8.050480498	7.432388979	Transcription factor Dp-2 (E2F dimerization partner 2)	Hs.379018	7029	602160	TFDP2	BC025982	0000074 // regulation of progression through cell cycle // inferred from electronic annotation /// 0000074 // regulation of progression through cell cycle // non-traceable author statement /// 0006259 // DNA metabolism // not recorded /// 0006350 // transc	0003700 // transcription factor activity // inferred from electronic annotation /// 0003700 // transcription factor activity // non-traceable author statement /// 0003712 // transcription cofactor activity // traceable author statement /// 0003677 // DNA b	0005634 // nucleus // inferred from electronic annotation /// 0005635 // nuclear envelope // inferred from electronic annotation /// 0005667 // transcription factor complex // inferred from electronic annotation
202765_s_at	0.00013247	0.56216	1.477047162	3.195096441	1.684211085	fibrillin 1	Hs.591133	2200	129600 /	FBN1	AI264196	0001501 // skeletal development // inferred from mutant phenotype /// 0007507 // heart development // inferred from mutant phenotype /// 0007596 // blood coagulation // inferred from electronic annotation	0004888 // transmembrane receptor activity // inferred from electronic annotation /// 0005201 // extracellular matrix structural constituent // inferred from direct assay /// 0005201 // extracellular matrix structural constituent // traceable author statem	0001527 // microfibril // inferred from direct assay /// 0005604 // basement membrane // inferred from direct assay /// 0005615 // extracellular space // inferred from direct assay /// 0016020 // membrane // inferred from electronic annotation /// 0005578
239623_at	0.000162437	0.56216	-0.39082534	6.053481781	6.448165506	hypothetical gene supported by AK126569	Hs.49573	401207		FLJ44606	N93197
207335_x_at	0.000165244	0.56216	0.144373627	12.3142758	12.17133483	ATP synthase, H+ transporting, mitochondrial F0 complex, subunit E /// major facilitator superfamily domain containing 7	Hs.567612	521 ///	601519	ATP5I /// MFSD7	NM_007100	0006811 // ion transport // inferred from electronic annotation /// 0015986 // ATP synthesis coupled proton transport // inferred from electronic annotation /// 0015992 // proton transport // inferred from electronic annotation /// 0006508 // proteolysis /	0046872 // metal ion binding // inferred from electronic annotation /// 0046933 // hydrogen-transporting ATP synthase activity, rotational mechanism // inferred from electronic annotation /// 0046961 // hydrogen-transporting ATPase activity, rotational mec	0005739 // mitochondrion // inferred from electronic annotation /// 0016469 // proton-transporting two-sector ATPase complex // inferred from electronic annotation /// 0045263 // proton-transporting ATP synthase complex, coupling factor F(o) // inferred fr
209669_s_at	0.000170013	0.56216	0.105918915	12.56206498	12.45879397	SERPINE1 mRNA binding protein 1	Hs.530412	26135	607378	SERBP1	BC003049	0043488 // regulation of mRNA stability // non-traceable author statement	0003723 // RNA binding // inferred from electronic annotation /// 0003730 // mRNA 3'-UTR binding // inferred from direct assay /// 0005515 // protein binding // inferred from physical interaction	0005634 // nucleus // inferred from electronic annotation
225516_at	0.000171042	0.56216	1.778973121	3.737154971	1.99516681	solute carrier family 7 (cationic amino acid transporter, y+ system), member 2	Hs.448520	6542	601872	SLC7A2	AA876372	0006520 // amino acid metabolism // traceable author statement /// 0006810 // transport // inferred from electronic annotation /// 0006810 // transport // traceable author statement /// 0006865 // amino acid transport // inferred from electronic annotation	0015174 // basic amino acid transporter activity // traceable author statement /// 0015179 // L-amino acid transporter activity // inferred from electronic annotation /// 0015359 // amino acid permease activity // inferred from electronic annotation /// 00	0005624 // membrane fraction // traceable author statement /// 0005887 // integral to plasma membrane // traceable author statement /// 0016020 // membrane // inferred from electronic annotation /// 0016021 // integral to membrane // inferred from electron
213026_at	0.000179077	0.56216	0.104815881	12.028071	11.92120185	ATG12 autophagy related 12 homolog (S. cerevisiae)	Hs.264482	9140	609608	ATG12	BE965998	0000045 // autophagic vacuole formation // inferred from electronic annotation /// 0006512 // ubiquitin cycle // inferred from electronic annotation /// 0006914 // autophagy // traceable author statement /// 0006915 // apoptosis // traceable author stateme	0005515 // protein binding // inferred from physical interaction	0005737 // cytoplasm // traceable author statement /// 0005737 // cytoplasm // inferred from electronic annotation
236045_x_at	0.000185462	0.56216	-1.288676289	2.946279448	4.236855848	CDNA clone IMAGE:5278089	Hs.638786				AW451197
201069_at	0.000189582	0.56216	-2.407175382	1.455580615	3.802394612	matrix metallopeptidase 2 (gelatinase A, 72kDa gelatinase, 72kDa type IV collagenase)	Hs.513617	4313	120360 /	MMP2	NM_004530	0000270 // peptidoglycan metabolism // inferred from electronic annotation /// 0006508 // proteolysis // traceable author statement /// 0030574 // collagen catabolism // inferred from electronic annotation /// 0006508 // proteolysis // inferred from electr	0004228 // gelatinase A activity // traceable author statement /// 0005509 // calcium ion binding // inferred from electronic annotation /// 0008270 // zinc ion binding // traceable author statement /// 0004222 // metalloendopeptidase activity // inferred	0005578 // extracellular matrix (sensu Metazoa) // inferred from electronic annotation /// 0005615 // extracellular space // traceable author statement /// 0005615 // extracellular space // inferred from electronic annotation
1561530_at	0.000189855	0.56216	0.156639161	8.068927722	7.916166361	Homo sapiens, clone IMAGE:5580856, mRNA	Hs.643831				BC039513
204070_at	0.000205753	0.56216	0.341431432	13.2728697	12.92863369	retinoic acid receptor responder (tazarotene induced) 3	Hs.17466	5920	605092	RARRES3	NM_004585	0008285 // negative regulation of cell proliferation // traceable author statement
1569712_at	0.000218587	0.56216	1.562936194	2.602988058	0.99516681	hypothetical protein LOC729725 /// hypothetical protein LOC731100	Hs.647993	729725 /		LOC729725 /// LOC731100	BC033991
212708_at	0.000223013	0.56216	0.265434268	12.09027487	11.83242274	male-specific lethal-1 homolog	Hs.532786	339287		MSL-1	AV721987
203844_at	0.000223187	0.56216	0.424885285	4.495074175	4.060683053	von Hippel-Lindau tumor suppressor	Hs.517792	7428	144700 /	VHL	NM_000551	0000122 // negative regulation of transcription from RNA polymerase II promoter // traceable author statement /// 0000902 // cell morphogenesis // non-traceable author statement /// 0006508 // proteolysis // traceable author statement /// 0006916 // anti-a	0008134 // transcription factor binding // traceable author statement /// 0005515 // protein binding // inferred from physical interaction	0005634 // nucleus // traceable author statement /// 0005739 // mitochondrion // non-traceable author statement /// 0005783 // endoplasmic reticulum // non-traceable author statement /// 0005829 // cytosol // traceable author statement /// 0005634 // nucle
201511_at	0.000226202	0.56216	-0.490237665	7.765971843	8.265189496	angio-associated, migratory cell protein	Hs.83347	14	603488	AAMP	NM_001087	0006928 // cell motility // not recorded	0008201 // heparin binding // traceable author statement
232744_x_at	0.000237867	0.56545	0.884609148	7.16503626	6.254014012	Ataxin 1	Hs.434961	6310	164400 /	ATXN1	BG485129	0008219 // cell death // inferred from electronic annotation	0003723 // RNA binding // inferred from electronic annotation /// 0042802 // identical protein binding // inferred from physical interaction /// 0005515 // protein binding // inferred from physical interaction	0005634 // nucleus // traceable author statement /// 0005737 // cytoplasm // traceable author statement /// 0042405 // nuclear inclusion body // inferred from electronic annotation /// 0005634 // nucleus // inferred from electronic annotation
242903_at	0.000271253	0.59264	0.704755531	9.443671691	8.714996395	interferon gamma receptor 1	Hs.520414	3459	107470 /	IFNGR1	AI458949	0007165 // signal transduction // traceable author statement /// 0009615 // response to virus // traceable author statement	0004872 // receptor activity // inferred from electronic annotation /// 0004906 // interferon-gamma receptor activity // traceable author statement /// 0019955 // cytokine binding // inferred from electronic annotation	0005615 // extracellular space // inferred from electronic annotation /// 0005887 // integral to plasma membrane // traceable author statement /// 0016020 // membrane // inferred from electronic annotation /// 0016021 // integral to membrane // inferred fr
222528_s_at	0.000295318	0.59264	0.384304903	7.670916193	7.297465108	solute carrier family 25, member 37	Hs.122514	51312	610387	SLC25A37	BG251467	0006811 // ion transport // inferred from electronic annotation /// 0006826 // iron ion transport // inferred from electronic annotation /// 0006810 // transport // inferred from electronic annotation	0005488 // binding // inferred from electronic annotation /// 0005506 // iron ion binding // inferred from electronic annotation	0005739 // mitochondrion // inferred from electronic annotation /// 0016020 // membrane // inferred from electronic annotation /// 0016021 // integral to membrane // inferred from electronic annotation
1555107_a_at	0.000295743	0.59264	1.184424571	4.472155895	3.286770352	KIAA1530 protein	Hs.380475	57654		KIAA1530	BC021930
233373_at	0.000308141	0.59264	-2.265344567	1.420710813	3.691826383	Glypican 5	Hs.567269	2262	602446	GPC5	AF339829		0048503 // GPI anchor binding // inferred from electronic annotation	0005578 // extracellular matrix (sensu Metazoa) // inferred from electronic annotation /// 0005887 // integral to plasma membrane // traceable author statement /// 0016020 // membrane // inferred from electronic annotation
222661_at	0.000312178	0.59264	-0.424214714	9.460265645	9.891477136	angiogenic factor with G patch and FHA domains 1	Hs.634849	55109	149000 /	AGGF1	AA528017	0001525 // angiogenesis // inferred from electronic annotation /// 0001570 // vasculogenesis // traceable author statement /// 0001938 // positive regulation of endothelial cell proliferation // inferred from direct assay /// 0006396 // RNA processing // t	0003676 // nucleic acid binding // inferred from electronic annotation /// 0005515 // protein binding // inferred from physical interaction /// 0043499 // eukaryotic cell surface binding // inferred from direct assay	0005576 // extracellular region // inferred from direct assay /// 0005622 // intracellular // inferred from electronic annotation /// 0005737 // cytoplasm // inferred from direct assay /// 0048471 // perinuclear region // inferred from direct assay
211528_x_at	0.000325138	0.59264	0.217664965	13.95775554	13.7320823	HLA-G histocompatibility antigen, class I, G	Hs.512152	3135	142871 /	HLA-G	M90685	0002474 // antigen processing and presentation of peptide antigen via MHC class I // inferred from electronic annotation /// 0006955 // immune response // inferred from electronic annotation /// 0006955 // immune response // non-traceable author statement	0005515 // protein binding // inferred from physical interaction	0005575 // cellular_component // --- /// 0016020 // membrane // inferred from electronic annotation /// 0016021 // integral to membrane // inferred from electronic annotation /// 0042612 // MHC class I protein complex // inferred from electronic annotation
215785_s_at	0.000350115	0.59264	0.304298586	13.14767815	12.84963564	cytoplasmic FMR1 interacting protein 2	Hs.519702	26999	606323	CYFIP2	AL161999			0005737 // cytoplasm // inferred from direct assay /// 0019717 // synaptosome // inferred from direct assay
243177_at	0.000358451	0.59264	2.5360529	3.135595831	0.582820411	Chromosome 6 open reading frame 117	Hs.370055	112609		C6orf117	AI912225
217988_at	0.000366456	0.59264	0.294426692	11.76434236	11.471168	cyclin B1 interacting protein 1	Hs.107003	57820	608249	CCNB1IP1	NM_021178	0006512 // ubiquitin cycle // inferred from electronic annotation	0008270 // zinc ion binding // inferred from electronic annotation /// 0016874 // ligase activity // inferred from electronic annotation /// 0046872 // metal ion binding // inferred from electronic annotation	0005634 // nucleus // inferred from electronic annotation
235565_at	0.000375285	0.59264	-1.409875794	1.826970449	3.200887251	Zinc finger protein 425	Hs.31743	155054		ZNF425	N30616	0006350 // transcription // inferred from electronic annotation /// 0006355 // regulation of transcription, DNA-dependent // inferred from electronic annotation	0003677 // DNA binding // inferred from electronic annotation /// 0008270 // zinc ion binding // inferred from electronic annotation /// 0046872 // metal ion binding // inferred from electronic annotation /// 0003676 // nucleic acid binding // inferred fro	0005622 // intracellular // inferred from electronic annotation /// 0005634 // nucleus // inferred from electronic annotation
216964_at	0.000381341	0.59264	0.684929409	6.396287502	5.693743303	gb:AL162082.1 /DB_XREF=gi:7328167 /GEN=DKFZp434K1822 /FEA=mRNA /CNT=1 /TID=Hs.12064.1 /TIER=ConsEnd /STK=0 /UG=Hs.12064 /LL=23326 /DEF=Homo sapiens mRNA; cDNA DKFZp434K1822 (from clone DKFZp434K1822); partial cds. /PROD=hypothetical protein					AL162082
243028_x_at	0.000388999	0.59264	1.047305715	2.549914926	1.528320834	Transcribed locus, weakly similar to NP_001013658.1 protein LOC387873 [Homo sapiens]	Hs.572729				BE045392
213519_s_at	0.000390214	0.59264	-2.918031153	2.074840896	5.000206885	laminin, alpha 2 (merosin, congenital muscular dystrophy)	Hs.200841	3908	156225 /	LAMA2	AI078169	0007517 // muscle development // traceable author statement /// 0030155 // regulation of cell adhesion // inferred from electronic annotation /// 0030334 // regulation of cell migration // inferred from electronic annotation /// 0045995 // regulation of em	0005102 // receptor binding // inferred from electronic annotation /// 0005198 // structural molecule activity // traceable author statement /// 0005515 // protein binding // inferred from electronic annotation	0005604 // basement membrane // traceable author statement /// 0005606 // laminin-1 complex // inferred from electronic annotation /// 0005578 // extracellular matrix (sensu Metazoa) // inferred from electronic annotation /// 0005604 // basement membrane /
1566897_at	0.00044652	0.65322	0.773931921	5.398388493	4.639014606	Signal peptide peptidase 3	Hs.507087	121665	608240	UNQ1887	AL834399		0008233 // peptidase activity // inferred from electronic annotation /// 0008717 // D-alanyl-D-alanine endopeptidase activity // inferred from electronic annotation /// 0016787 // hydrolase activity // inferred from electronic annotation	0016020 // membrane // inferred from electronic annotation /// 0016021 // integral to membrane // inferred from electronic annotation
233901_at	0.000454985	0.65322	1.378511623	2.869590763	1.491478681	MRNA full length insert cDNA clone EUROIMAGE 163507	Hs.241411				AL109783
1552304_at	0.000471293	0.65322	1.19592021	6.671585165	5.477592472	asparagine-linked glycosylation 10 homolog (yeast, alpha-1,2-glucosyltransferase)	Hs.102971	84920	152427 /	ALG10	NM_032834		0016757 // transferase activity, transferring glycosyl groups // inferred from electronic annotation /// 0016740 // transferase activity // inferred from electronic annotation	0005783 // endoplasmic reticulum // inferred from electronic annotation /// 0016020 // membrane // inferred from electronic annotation /// 0016021 // integral to membrane // inferred from electronic annotation
223480_s_at	0.000477891	0.65322	0.404814426	12.7731027	12.35986948	mitochondrial ribosomal protein L47	Hs.283734	57129		MRPL47	AI189156	0006412 // protein biosynthesis // inferred from electronic annotation /// 0008150 // biological_process // ---	0003674 // molecular_function // --- /// 0003735 // structural constituent of ribosome // inferred from electronic annotation	0005575 // cellular_component // --- /// 0005739 // mitochondrion // inferred from electronic annotation /// 0005761 // mitochondrial ribosome // inferred from electronic annotation /// 0030529 // ribonucleoprotein complex // inferred from electronic annot
215590_x_at	0.00053233	0.68258	-0.908659688	4.949375871	5.83792213	CDNA: FLJ21966 fis, clone HEP05644	Hs.570596				AK025619
241154_x_at	0.000606777	0.68258	0.699245928	6.15567221	5.481791997	Metastasis suppressor 1	Hs.336994	9788	608486	MTSS1	R83322	0006928 // cell motility // non-traceable author statement /// 0007015 // actin filament organization // inferred from electronic annotation /// 0007049 // cell cycle // inferred from electronic annotation /// 0007155 // cell adhesion // non-traceable auth	0003785 // actin monomer binding // inferred from direct assay /// 0005102 // receptor binding // inferred from physical interaction /// 0003779 // actin binding // inferred from electronic annotation	0001726 // ruffle // non-traceable author statement /// 0005737 // cytoplasm // traceable author statement /// 0015629 // actin cytoskeleton // inferred from direct assay /// 0030139 // endocytic vesicle // traceable author statement /// 0005737 // cytopla
239249_at	0.000630119	0.68258	0.278674897	5.796470398	5.530078953	B-cell CLL/lymphoma 6 (zinc finger protein 51)	Hs.478588	604	109565	BCL6	AW298731	0000122 // negative regulation of transcription from RNA polymerase II promoter // inferred from electronic annotation /// 0006350 // transcription // inferred from electronic annotation /// 0006355 // regulation of transcription, DNA-dependent // traceabl	0003700 // transcription factor activity // non-traceable author statement /// 0005515 // protein binding // inferred from physical interaction /// 0008270 // zinc ion binding // inferred from electronic annotation /// 0016564 // transcriptional repressor	0000119 // mediator complex // not recorded /// 0005622 // intracellular // inferred from electronic annotation /// 0005634 // nucleus // inferred from direct assay /// 0005634 // nucleus // inferred from electronic annotation
208909_at	0.000640561	0.68258	0.338322533	12.54573669	12.19570637	ubiquinol-cytochrome c reductase, Rieske iron-sulfur polypeptide 1	Hs.170107	7386	191327	UQCRFS1	BC000649	0006118 // electron transport // non-traceable author statement /// 0006810 // transport // inferred from electronic annotation /// 0006350 // transcription // inferred from electronic annotation /// 0006355 // regulation of transcription, DNA-dependent //	0005506 // iron ion binding // inferred from electronic annotation /// 0008121 // ubiquinol-cytochrome-c reductase activity // non-traceable author statement /// 0016491 // oxidoreductase activity // inferred from electronic annotation /// 0046872 // metal	0005739 // mitochondrion // inferred from electronic annotation /// 0005750 // respiratory chain complex III (sensu Eukaryota) // non-traceable author statement /// 0016020 // membrane // inferred from electronic annotation /// 0016021 // integral to membr
54037_at	0.000650468	0.68258	-0.408841632	8.90208259	9.291334768	Hermansky-Pudlak syndrome 4	Hs.474436	89781	203300 /	HPS4	AL041451	0006605 // protein targeting // inferred from direct assay /// 0006996 // organelle organization and biogenesis // inferred from electronic annotation /// 0007040 // lysosome organization and biogenesis // inferred from direct assay /// 0007599 // hemostas	0042803 // protein homodimerization activity // inferred from physical interaction /// 0005515 // protein binding // inferred from physical interaction /// 0046983 // protein dimerization activity // inferred from physical interaction	0005624 // membrane fraction // inferred from direct assay /// 0005737 // cytoplasm // inferred from direct assay /// 0005764 // lysosome // inferred from direct assay /// 0016023 // cytoplasmic membrane-bound vesicle // inferred from electronic annotation
224728_at	0.000674731	0.68258	-0.606304214	9.31620025	9.906320451	ATP synthase mitochondrial F1 complex assembly factor 1	Hs.100874	64756	608917	ATPAF1	BE881219	0006461 // protein complex assembly // inferred from electronic annotation	0005515 // protein binding // inferred from physical interaction /// 0005509 // calcium ion binding // inferred from electronic annotation	0005739 // mitochondrion // inferred from electronic annotation
212005_at	0.00070488	0.68258	0.396856131	12.4628507	12.08223435	gb:AL582808 /DB_XREF=gi:12951159 /DB_XREF=AL582808 /CLONE=CS0DL008YF05 (3 prime) /FEA=mRNA /CNT=309 /TID=Hs.226770.0 /TIER=Stack /STK=50 /UG=Hs.226770 /LL=26099 /UG_GENE=DKFZP566C0424 /UG_TITLE=DKFZP566C0424 protein					AL582808
34471_at	0.000718211	0.68258	2.285402219	3.611957327	1.333573722	myosin, heavy chain 8, skeletal muscle, perinatal	Hs.534028	4626	158300 /	MYH8	M36769	0006941 // striated muscle contraction // inferred from electronic annotation /// 0006936 // muscle contraction // traceable author statement /// 0006936 // muscle contraction // non-traceable author statement /// 0030048 // actin filament-based movement /	0000166 // nucleotide binding // inferred from electronic annotation /// 0003774 // motor activity // inferred from electronic annotation /// 0003779 // actin binding // inferred from electronic annotation /// 0005516 // calmodulin binding // inferred from	0005859 // muscle myosin complex // non-traceable author statement /// 0005863 // striated muscle thick filament // inferred from electronic annotation /// 0016459 // myosin complex // inferred from electronic annotation /// 0005859 // muscle myosin comple
243144_at	0.000737831	0.68258	-1.676705069	2.907188019	4.556177193	Transcribed locus	Hs.116215				AI393345
227627_at	0.000740741	0.68258	-0.58922175	9.882400159	10.47570485	serum/glucocorticoid regulated kinase family, member 3	Hs.545401	23678	607591	SGK3	AV690866	0006468 // protein amino acid phosphorylation // traceable author statement /// 0006916 // anti-apoptosis // inferred from electronic annotation /// 0006950 // response to stress // traceable author statement /// 0007154 // cell communication // inferred f	0000166 // nucleotide binding // inferred from electronic annotation /// 0004674 // protein serine/threonine kinase activity // traceable author statement /// 0005515 // protein binding // inferred from electronic annotation /// 0005524 // ATP binding // i	0016023 // cytoplasmic membrane-bound vesicle // inferred from electronic annotation
212317_at	0.000743894	0.68258	0.240484116	12.96656015	12.73826746	transportin 3	Hs.193613	23534	610032	TNPO3	AK022910	0015031 // protein transport // inferred from electronic annotation /// 0006810 // transport // inferred from electronic annotation	0004872 // receptor activity // traceable author statement	0005634 // nucleus // inferred from electronic annotation
230843_at	0.000751602	0.68258	0.578333762	6.233214493	5.647100625	Family with sequence similarity 82, member C	Hs.511067	55177		FAM82C	AA482037		0005488 // binding // inferred from electronic annotation
212138_at	0.000760254	0.68258	-0.196786375	11.42475186	11.61179912	SCC-112 protein	Hs.331431	23244		SCC-112	AK021757	0006508 // proteolysis // inferred from electronic annotation	0005515 // protein binding // inferred from physical interaction /// 0004182 // carboxypeptidase A activity // inferred from electronic annotation
214823_at	0.000764906	0.68258	-0.444081561	8.062132314	8.491969044	zinc finger protein 204	Hs.8198	7754	603282	ZNF204	AF033199		0003676 // nucleic acid binding // inferred from electronic annotation /// 0008270 // zinc ion binding // inferred from electronic annotation /// 0046872 // metal ion binding // inferred from electronic annotation	0005622 // intracellular // inferred from electronic annotation /// 0005634 // nucleus // inferred from electronic annotation
211256_x_at	0.000802057	0.68258	-0.44384296	8.897746947	9.364123782	butyrophilin, subfamily 2, member A1	Hs.159028	11120		BTN2A1	U90142	0006629 // lipid metabolism // traceable author statement	0003674 // molecular_function // ---	0005887 // integral to plasma membrane // traceable author statement /// 0016020 // membrane // inferred from electronic annotation /// 0016021 // integral to membrane // inferred from electronic annotation
201073_s_at	0.000828576	0.68258	0.113320327	8.153191638	8.037868068	SWI/SNF related, matrix associated, actin dependent regulator of chromatin, subfamily c, member 1	Hs.476179	6599	601732	SMARCC1	AL040633	0006323 // DNA packaging // inferred from electronic annotation /// 0006333 // chromatin assembly or disassembly // inferred from electronic annotation /// 0006338 // chromatin remodeling // inferred from direct assay /// 0006350 // transcription // inferr	0003677 // DNA binding // inferred from electronic annotation /// 0003682 // chromatin binding // inferred from electronic annotation /// 0003713 // transcription coactivator activity // traceable author statement /// 0005515 // protein binding // inferred	0000785 // chromatin // inferred from electronic annotation /// 0005622 // intracellular // inferred from electronic annotation /// 0005634 // nucleus // inferred from electronic annotation /// 0005654 // nucleoplasm // traceable author statement /// 00165
244808_at	0.000875518	0.68258	0.857642533	7.486863708	6.673971111	GRAM domain containing 1A	Hs.515351	57655		GRAMD1A	AI356228
206991_s_at	0.000887906	0.68258	-1.488137839	8.48485067	9.94914815	chemokine (C-C motif) receptor 5 /// similar to C-C chemokine receptor type 5 (C-C CKR-5) (CC-CKR-5) (CCR-5) (CCR5) (HIV-1 fusion coreceptor) (CHEMR13) (CD195 antigen)	Hs.450802	1234 ///	601373 /	CCR5 /// LOC727797	NM_000579	0006935 // chemotaxis // traceable author statement /// 0006954 // inflammatory response // traceable author statement /// 0006955 // immune response // traceable author statement /// 0006968 // cellular defense response // traceable author statement /// 0	0001584 // rhodopsin-like receptor activity // inferred from electronic annotation /// 0003779 // actin binding // inferred from direct assay /// 0004435 // phosphoinositide phospholipase C activity // traceable author statement /// 0004872 // receptor act	0005737 // cytoplasm // traceable author statement /// 0005768 // endosome // traceable author statement /// 0005886 // plasma membrane // traceable author statement /// 0005887 // integral to plasma membrane // traceable author statement /// 0009986 // ce
223726_at	0.000941726	0.68258	0.347923303	2.140295525	1.772736121	potassium voltage-gated channel, subfamily H (eag-related), member 3	Hs.64064	23416	604527	KCNH3	AB022696	0000160 // two-component signal transduction system (phosphorelay) // inferred from electronic annotation /// 0006355 // regulation of transcription, DNA-dependent // inferred from electronic annotation /// 0006811 // ion transport // inferred from electro	0000155 // two-component sensor activity // inferred from electronic annotation /// 0005249 // voltage-gated potassium channel activity // traceable author statement /// 0030955 // potassium ion binding // inferred from electronic annotation /// 0004871 //	0016020 // membrane // inferred from electronic annotation /// 0016021 // integral to membrane // non-traceable author statement /// 0016021 // integral to membrane // inferred from electronic annotation
1562442_a_at	0.000945356	0.68258	0.79105311	5.828160856	5.072930183	single-stranded DNA binding protein 1	Hs.490394	6742	600439	SSBP1	BC008402	0006260 // DNA replication // inferred from electronic annotation /// 0007186 // G-protein coupled receptor protein signaling pathway // inferred from electronic annotation /// 0050909 // sensory perception of taste // inferred from electronic annotation /	0003677 // DNA binding // inferred from electronic annotation /// 0003697 // single-stranded DNA binding // inferred from electronic annotation /// 0004872 // receptor activity // inferred from electronic annotation /// 0004930 // G-protein coupled recepto	0005739 // mitochondrion // inferred from electronic annotation /// 0016021 // integral to membrane // inferred from electronic annotation /// 0016020 // membrane // inferred from electronic annotation
211271_x_at	0.000947595	0.68258	-0.141717604	11.5883285	11.72940833	polypyrimidine tract binding protein 1	Hs.172550	5725	600693	PTBP1	BC004383	0006397 // mRNA processing // inferred from electronic annotation /// 0006397 // mRNA processing // traceable author statement /// 0008380 // RNA splicing // inferred from electronic annotation /// 0008380 // RNA splicing // traceable author statement	0000166 // nucleotide binding // inferred from electronic annotation /// 0003676 // nucleic acid binding // inferred from electronic annotation /// 0003723 // RNA binding // inferred from electronic annotation /// 0005515 // protein binding // inferred fro	0005634 // nucleus // inferred from electronic annotation /// 0005654 // nucleoplasm // traceable author statement /// 0005730 // nucleolus // traceable author statement /// 0030530 // heterogeneous nuclear ribonucleoprotein complex // traceable author sta
205711_x_at	0.000959156	0.68258	0.137073296	12.85936584	12.72256367	ATP synthase, H+ transporting, mitochondrial F1 complex, gamma polypeptide 1	Hs.271135	509	108729	ATP5C1	NM_005174	0006091 // generation of precursor metabolites and energy // not recorded /// 0006811 // ion transport // inferred from electronic annotation /// 0015986 // ATP synthesis coupled proton transport // inferred from electronic annotation /// 0015992 // proton	0005215 // transporter activity // non-traceable author statement /// 0016787 // hydrolase activity // inferred from electronic annotation /// 0046872 // metal ion binding // inferred from electronic annotation /// 0046933 // hydrogen-transporting ATP synt	0005624 // membrane fraction // not recorded /// 0005739 // mitochondrion // inferred from electronic annotation /// 0005753 // proton-transporting ATP synthase complex (sensu Eukaryota) // traceable author statement /// 0016020 // membrane // inferred fro
52164_at	0.000959246	0.68258	0.047341541	8.656990248	8.606532088	chromosome 11 open reading frame 24	Hs.303025	53838		C11orf24	AA065185		0016491 // oxidoreductase activity // inferred from electronic annotation	0016020 // membrane // inferred from electronic annotation /// 0016021 // integral to membrane // inferred from electronic annotation
226090_x_at	0.000989494	0.68258	0.12821253	9.292991117	9.158829421	RAB, member of RAS oncogene family-like 3 /// similar to RAB, member of RAS oncogene family-like 3	Hs.444360	285282 /		RABL3 /// LOC653256	AK025772	0006355 // regulation of transcription, DNA-dependent // inferred from electronic annotation /// 0007264 // small GTPase mediated signal transduction // inferred from electronic annotation	0005524 // ATP binding // inferred from electronic annotation /// 0005525 // GTP binding // inferred from electronic annotation /// 0008134 // transcription factor binding // inferred from electronic annotation	0005622 // intracellular // inferred from electronic annotation
223569_at	0.000997575	0.68258	-0.453841937	6.961303372	7.403429204	phosphatidic acid phosphatase type 2 domain containing 1B	Hs.567619	84513	610626	PPAPDC1B	AF212238
1552634_a_at	0.001001658	0.68258	0.390802372	11.43544743	11.0498368	zinc finger protein 101	Hs.631642	94039	603983	ZNF101	NM_033204	0006350 // transcription // inferred from electronic annotation /// 0006355 // regulation of transcription, DNA-dependent // inferred from electronic annotation	0003676 // nucleic acid binding // inferred from electronic annotation /// 0003677 // DNA binding // inferred from electronic annotation /// 0008270 // zinc ion binding // inferred from electronic annotation /// 0046872 // metal ion binding // inferred fro	0005622 // intracellular // inferred from electronic annotation /// 0005634 // nucleus // inferred from electronic annotation
204145_at	0.001003427	0.68258	0.171232228	12.48711904	12.32475844	FSHD region gene 1	Hs.203772	2483	601278	FRG1	NM_004477	0006364 // rRNA processing // inferred from electronic annotation /// 0007046 // ribosome biogenesis // inferred from electronic annotation		0005634 // nucleus // inferred from electronic annotation
235742_at	0.001039298	0.68258	-0.355027814	6.858944653	7.208205511	Ras homolog gene family, member C	Hs.502659	389	165380	RHOC	AI436197	0007264 // small GTPase mediated signal transduction // inferred from electronic annotation /// 0043123 // positive regulation of I-kappaB kinase/NF-kappaB cascade // inferred from mutant phenotype	0000166 // nucleotide binding // inferred from electronic annotation /// 0003924 // GTPase activity // traceable author statement /// 0004871 // signal transducer activity // inferred from mutant phenotype /// 0005525 // GTP binding // inferred from electr	0005622 // intracellular // inferred from electronic annotation /// 0016020 // membrane // inferred from electronic annotation
212643_at	0.001070598	0.68258	0.202754465	12.96308302	12.75398605	chromosome 14 open reading frame 32	Hs.594338	93487		C14orf32	AI671747
201089_at	0.001084148	0.68258	-0.317429532	10.69143584	10.99489652	ATPase, H+ transporting, lysosomal 56/58kDa, V1 subunit B2	Hs.295917	526	606939	ATP6V1B2	NM_001693	0006811 // ion transport // inferred from electronic annotation /// 0015986 // ATP synthesis coupled proton transport // inferred from electronic annotation /// 0015988 // energy coupled proton transport, against electrochemical gradient // inferred from e	0005524 // ATP binding // inferred from electronic annotation /// 0008553 // hydrogen-exporting ATPase activity, phosphorylative mechanism // inferred from electronic annotation /// 0016787 // hydrolase activity // inferred from electronic annotation /// 0	0005737 // cytoplasm // inferred from electronic annotation /// 0016469 // proton-transporting two-sector ATPase complex // inferred from electronic annotation /// 0045261 // proton-transporting ATP synthase complex, catalytic core F(1) // inferred from el
1566868_at	0.001106572	0.68258	2.037474705	3.027817578	0.948128551	FERM domain containing 6	Hs.434914	122786		FRMD6	BC008613		0005488 // binding // inferred from electronic annotation	0005856 // cytoskeleton // inferred from electronic annotation
1558755_x_at	0.001127558	0.68258	-0.52041682	6.853575822	7.401202741	zinc finger protein 763	Hs.646386	284390		ZNF763	AA484731	0006355 // regulation of transcription, DNA-dependent // inferred from electronic annotation	0003677 // DNA binding // inferred from electronic annotation /// 0003676 // nucleic acid binding // inferred from electronic annotation /// 0008270 // zinc ion binding // inferred from electronic annotation	0005622 // intracellular // inferred from electronic annotation
1569494_at	0.001137969	0.68258	0.963474124	1.948705724	0.916153744	Mirror-image polydactyly 1	Hs.145251	145282	135750 /	MIPOL1	BC031615
228289_at	0.001140776	0.68258	-0.455739836	8.652183424	9.134750034	Bromodomain containing 7	Hs.437894	29117		BRD7	AI131537	0006357 // regulation of transcription from RNA polymerase II promoter // inferred from direct assay /// 0016055 // Wnt receptor signaling pathway // inferred from electronic annotation	0008134 // transcription factor binding // inferred from direct assay /// 0042393 // histone binding // inferred from direct assay /// 0005515 // protein binding // inferred from electronic annotation	0005634 // nucleus // inferred from direct assay /// 0005737 // cytoplasm // traceable author statement /// 0005634 // nucleus // inferred from electronic annotation /// 0005634 // nucleus // traceable author statement
220250_at	0.001143518	0.68258	0.37609707	6.002117606	5.604736226	zinc finger protein 286	Hs.585799	57335		ZNF286	NM_020652	0006350 // transcription // inferred from electronic annotation /// 0006355 // regulation of transcription, DNA-dependent // inferred from electronic annotation	0003677 // DNA binding // inferred from electronic annotation /// 0008270 // zinc ion binding // inferred from electronic annotation /// 0046872 // metal ion binding // inferred from electronic annotation /// 0003676 // nucleic acid binding // inferred fro	0005622 // intracellular // inferred from electronic annotation /// 0005634 // nucleus // inferred from electronic annotation
1564215_at	0.001146685	0.68258	0.793549123	1.355190771	0.611974691	Myosin head domain containing 1	Hs.302051	80179		MYOHD1	BC040477		0003774 // motor activity // inferred from electronic annotation /// 0005524 // ATP binding // inferred from electronic annotation	0016459 // myosin complex // inferred from electronic annotation
1569149_at	0.001173995	0.68258	-0.547487795	1.916690162	2.499730714	PDZ and LIM domain 7 (enigma)	Hs.533040	9260	605903	PDLIM7	BC023629	0001503 // ossification // inferred from electronic annotation /// 0006898 // receptor-mediated endocytosis // traceable author statement /// 0030154 // cell differentiation // inferred from electronic annotation /// 0007275 // development // inferred from	0005515 // protein binding // inferred from physical interaction /// 0008270 // zinc ion binding // inferred from electronic annotation /// 0046872 // metal ion binding // inferred from electronic annotation /// 0005515 // protein binding // inferred from	0005856 // cytoskeleton // inferred from electronic annotation
209736_at	0.001186798	0.68258	-0.216465126	8.332268014	8.564225751	SRY (sex determining region Y)-box 13	Hs.201671	9580	604748	SOX13	AF116571	0006355 // regulation of transcription, DNA-dependent // inferred from electronic annotation /// 0009653 // morphogenesis // traceable author statement /// 0006350 // transcription // inferred from electronic annotation	0003700 // transcription factor activity // traceable author statement /// 0003677 // DNA binding // inferred from electronic annotation	0005634 // nucleus // inferred from electronic annotation
206098_at	0.001202806	0.68258	1.248758033	6.793510471	5.530793277	zinc finger and BTB domain containing 6		10773	605976	ZBTB6	NM_006626	0006350 // transcription // inferred from electronic annotation /// 0006355 // regulation of transcription, DNA-dependent // inferred from electronic annotation	0003677 // DNA binding // traceable author statement /// 0005515 // protein binding // traceable author statement /// 0008270 // zinc ion binding // inferred from electronic annotation /// 0046872 // metal ion binding // inferred from electronic annotation	0005622 // intracellular // inferred from electronic annotation /// 0005634 // nucleus // traceable author statement /// 0005634 // nucleus // inferred from electronic annotation
240402_at	0.001226515	0.68258	0.847996907	1.886489312	1.067211287	gb:H05918 /DB_XREF=gi:869470 /DB_XREF=yl71e01.s1 /CLONE=IMAGE:43240 /FEA=EST /CNT=4 /TID=Hs.30581.0 /TIER=ConsEnd /STK=4 /UG=Hs.30581 /UG_TITLE=ESTs					H05918
241580_at	0.001234274	0.68258	2.62935662	4.322010922	1.656951218	KIAA1729 protein	Hs.455089	85460		KIAA1729	AI375526		0003676 // nucleic acid binding // inferred from electronic annotation /// 0008270 // zinc ion binding // inferred from electronic annotation	0005622 // intracellular // inferred from electronic annotation
1555539_at	0.001244519	0.68258	2.038553241	5.538600888	3.533068732	serine dehydratase	Hs.439023	10993	182128	SDS	BC020750	0006094 // gluconeogenesis // inferred from electronic annotation /// 0006520 // amino acid metabolism // inferred from electronic annotation /// 0006563 // L-serine metabolism // traceable author statement /// 0008152 // metabolism // inferred from electr	0003824 // catalytic activity // inferred from electronic annotation /// 0003941 // L-serine ammonia-lyase activity // traceable author statement /// 0016829 // lyase activity // inferred from electronic annotation /// 0003941 // L-serine ammonia-lyase act
209752_at	0.0012494	0.68258	0.54413892	5.100601036	4.543379062	regenerating islet-derived 1 alpha (pancreatic stone protein, pancreatic thread protein)	Hs.49407	5967	167770	REG1A	AF172331	0008284 // positive regulation of cell proliferation // traceable author statement	0005529 // sugar binding // inferred from electronic annotation
60528_at	0.001254166	0.68258	-0.318459481	6.681427771	7.002716041	phospholipase A2, group IVB (cytosolic)	Hs.198161	8681	606088	PLA2G4B	N71116	0006954 // inflammatory response // non-traceable author statement /// 0007567 // parturition // non-traceable author statement /// 0016042 // lipid catabolism // inferred from electronic annotation /// 0019369 // arachidonic acid metabolism // non-traceab	0004622 // lysophospholipase activity // non-traceable author statement /// 0005509 // calcium ion binding // non-traceable author statement /// 0005544 // calcium-dependent phospholipid binding // non-traceable author statement /// 0016787 // hydrolase ac	0005576 // extracellular region // traceable author statement /// 0005739 // mitochondrion // inferred from electronic annotation /// 0005829 // cytosol // inferred from direct assay /// 0016020 // membrane // inferred from electronic annotation
214548_x_at	0.001291536	0.68258	0.401321829	13.3355375	12.91658989	GNAS complex locus	Hs.125898	2778	102200 /	GNAS	AF064092	0006605 // protein targeting // inferred from electronic annotation /// 0006894 // Golgi to secretory vesicle transport // traceable author statement /// 0007165 // signal transduction // inferred from electronic annotation /// 0007165 // signal transducti	0000166 // nucleotide binding // inferred from electronic annotation /// 0003674 // molecular_function // --- /// 0003924 // GTPase activity // non-traceable author statement /// 0003924 // GTPase activity // traceable author statement /// 0004871 // signa	0000138 // Golgi trans cisterna // traceable author statement /// 0005576 // extracellular region // non-traceable author statement /// 0005737 // cytoplasm // inferred from direct assay /// 0005834 // heterotrimeric G-protein complex // non-traceable auth
205452_at	0.001298502	0.68258	-0.40064057	10.06282241	10.46256397	phosphatidylinositol glycan anchor biosynthesis, class B	Hs.285051	9488	604122	PIGB	NM_004855	0006486 // protein amino acid glycosylation // not recorded /// 0006506 // GPI anchor biosynthesis // inferred from direct assay /// 0006506 // GPI anchor biosynthesis // inferred from electronic annotation	0000030 // mannosyltransferase activity // inferred from direct assay /// 0016757 // transferase activity, transferring glycosyl groups // inferred from electronic annotation /// 0016740 // transferase activity // inferred from electronic annotation	0005783 // endoplasmic reticulum // inferred from electronic annotation /// 0005789 // endoplasmic reticulum membrane // inferred from direct assay /// 0016020 // membrane // inferred from electronic annotation /// 0016021 // integral to membrane // non-tr
1569568_at	0.001302376	0.68258	-0.819427754	2.332731834	3.142437615	Phosphatidylserine decarboxylase	Hs.420559	23761		PISD	BC038707	0008654 // phospholipid biosynthesis // inferred from electronic annotation	0004609 // phosphatidylserine decarboxylase activity // inferred from electronic annotation /// 0016829 // lyase activity // inferred from electronic annotation /// 0016831 // carboxy-lyase activity // inferred from electronic annotation	0005634 // nucleus // inferred from direct assay
204484_at	0.001309111	0.68258	-0.526545814	10.68406188	11.18888374	phosphoinositide-3-kinase, class 2, beta polypeptide	Hs.497487	5287	602838	PIK3C2B	NM_002646	0007154 // cell communication // inferred from electronic annotation /// 0008150 // biological_process // ---	0004428 // inositol or phosphatidylinositol kinase activity // inferred from electronic annotation /// 0005515 // protein binding // inferred from physical interaction /// 0016301 // kinase activity // inferred from electronic annotation /// 0016303 // pho	0005634 // nucleus // inferred from electronic annotation /// 0005792 // microsome // non-traceable author statement /// 0005829 // cytosol // non-traceable author statement /// 0005886 // plasma membrane // non-traceable author statement /// 0005942 // ph
214071_at	0.001340028	0.68258	-0.757249866	4.849198582	5.638700941	Metallophosphoesterase 1	Hs.514713	65258		MPPE1	AI082827		0016787 // hydrolase activity // inferred from electronic annotation
200794_x_at	0.001350964	0.68258	0.26735864	13.3059331	13.01938112	DAZ associated protein 2	Hs.369761	9802	607431	DAZAP2	NM_014764		0005515 // protein binding // inferred from physical interaction	0005667 // transcription factor complex // inferred from electronic annotation
208132_x_at	0.001373907	0.68258	-0.310222594	9.098175783	9.404132815	HLA-B associated transcript 2	Hs.436093	7916	142580	BAT2	NM_004638		0005515 // protein binding // inferred from physical interaction	0005634 // nucleus // inferred from electronic annotation
221811_at	0.001389313	0.68258	-0.322176172	7.897893993	8.244640148	per1-like domain containing 1	Hs.462971	93210		PERLD1	BF033007
234562_x_at	0.001415578	0.68258	0.333022401	9.944340883	9.595030859	hypothetical protein LOC728678 /// hypothetical protein LOC731914		728678 /		LOC728678 /// LOC731914	AK000115
1569503_at	0.001422932	0.68258	0.764710585	5.925129052	5.201091904	KIAA1414 protein	Hs.591564	54497		KIAA1414	BC031035
1556938_a_at	0.001443005	0.68258	-1.526545814	2.241913719	3.69868783	Dynein, light chain, LC8-type 1	Hs.5120	8655	601562	DYNLL1	CA426301	0007017 // microtubule-based process // inferred from electronic annotation /// 0007292 // female gamete generation // traceable author statement /// 0009653 // morphogenesis // traceable author statement /// 0030036 // actin cytoskeleton organization and	0003777 // microtubule motor activity // inferred from electronic annotation /// 0003774 // motor activity // inferred from electronic annotation /// 0003774 // motor activity // traceable author statement	0005737 // cytoplasm // inferred from direct assay /// 0005868 // cytoplasmic dynein complex // traceable author statement /// 0005874 // microtubule // inferred from electronic annotation /// 0005875 // microtubule associated complex // inferred from elec
201658_at	0.001474722	0.68258	-0.592671916	9.385254177	10.00952286	ADP-ribosylation factor-like 1	Hs.372616	400	603425	ARL1	AU151560	0006886 // intracellular protein transport // inferred from electronic annotation /// 0007264 // small GTPase mediated signal transduction // inferred from electronic annotation	0000166 // nucleotide binding // inferred from electronic annotation /// 0003924 // GTPase activity // traceable author statement /// 0005525 // GTP binding // inferred from electronic annotation /// 0008047 // enzyme activator activity // traceable author	0005622 // intracellular // inferred from electronic annotation /// 0005794 // Golgi apparatus // inferred from direct assay
231768_at	0.001493384	0.68258	-2.600559356	2.315982209	4.825385302	upstream transcription factor 1	Hs.414880	7391	144250 /	USF1	X55666	0006366 // transcription from RNA polymerase II promoter // traceable author statement /// 0045449 // regulation of transcription // inferred from electronic annotation /// 0045893 // positive regulation of transcription, DNA-dependent // inferred from ele	0003700 // transcription factor activity // inferred from electronic annotation /// 0003704 // specific RNA polymerase II transcription factor activity // traceable author statement /// 0030528 // transcription regulator activity // inferred from electroni	0005634 // nucleus // inferred from electronic annotation /// 0005634 // nucleus // traceable author statement /// 0005667 // transcription factor complex // inferred from electronic annotation /// 0005634 // nucleus // inferred from direct assay
1557966_x_at	0.001510909	0.68258	0.449718528	10.91407738	10.45056084	MTERF domain containing 2	Hs.159556	130916		MTERFD2	AL566167
217797_at	0.001515218	0.68258	0.202487624	12.57093132	12.35141619	ubiquitin-fold modifier conjugating enzyme 1	Hs.301412	51506	610554	UFC1	NM_016406	0006512 // ubiquitin cycle // inferred from electronic annotation	0005515 // protein binding // inferred from electronic annotation
216723_at	0.001524925	0.68258	3.019899557	3.843747028	0.753141051	MRNA; cDNA DKFZp434D179 (from clone DKFZp434D179)	Hs.539655				AL390157
216944_s_at	0.001539557	0.68258	-0.301970417	9.863660266	10.1718513	inositol 1,4,5-triphosphate receptor, type 1	Hs.567295	3708	147265	ITPR1	U23850	0006811 // ion transport // inferred from electronic annotation /// 0006816 // calcium ion transport // non-traceable author statement /// 0007165 // signal transduction // non-traceable author statement /// 0006810 // transport // inferred from electronic	0005216 // ion channel activity // inferred from electronic annotation /// 0005220 // inositol 1,4,5-triphosphate-sensitive calcium-release channel activity // inferred from electronic annotation /// 0005262 // calcium channel activity // inferred from ele	0005783 // endoplasmic reticulum // non-traceable author statement /// 0005789 // endoplasmic reticulum membrane // non-traceable author statement /// 0005887 // integral to plasma membrane // traceable author statement /// 0016020 // membrane // inferred
234020_x_at	0.001550957	0.68258	0.798991449	4.902533786	4.156897305	Copper metabolism (Murr1) domain containing 1	Hs.468702	150684	607238	COMMD1	AL049975
203739_at	0.001555879	0.68258	0.356729299	12.87092502	12.53107514	zinc finger protein 217	Hs.155040	7764	602967	ZNF217	NM_006526	0006355 // regulation of transcription, DNA-dependent // inferred from electronic annotation /// 0006350 // transcription // inferred from electronic annotation /// 0006351 // transcription, DNA-dependent // traceable author statement	0003700 // transcription factor activity // traceable author statement /// 0008270 // zinc ion binding // inferred from electronic annotation /// 0046872 // metal ion binding // inferred from electronic annotation /// 0003676 // nucleic acid binding // inf	0005622 // intracellular // inferred from electronic annotation /// 0005634 // nucleus // inferred from electronic annotation
216354_at	0.001565948	0.68258	0.779262615	6.037360543	5.21895363	gb:AL031669 /DB_XREF=gi:8218059 /FEA=DNA /CNT=1 /TID=Hs.283847.0 /TIER=ConsEnd /STK=0 /UG=Hs.283847 /UG_TITLE=Human DNA sequence from clone RP4-661I20 on chromosome 20q11.23-12 Contains a gene for a protein similar to RPL12 (ribosomal protein L12), part of					AL031669
219736_at	0.001583834	0.68258	-0.862120725	4.561601571	5.394936848	tripartite motif-containing 36	Hs.519514	55521	609317	TRIM36	NM_018700	0007340 // acrosome reaction // inferred from electronic annotation /// 0006030 // chitin metabolism // inferred from electronic annotation	0005515 // protein binding // inferred from electronic annotation /// 0008270 // zinc ion binding // inferred from electronic annotation /// 0046872 // metal ion binding // inferred from electronic annotation /// 0008061 // chitin binding // inferred from	0001669 // acrosome // inferred from electronic annotation /// 0005622 // intracellular // inferred from electronic annotation /// 0005576 // extracellular region // inferred from electronic annotation
201708_s_at	0.001591296	0.68258	0.211904162	9.114052639	8.885167519	nipsnap homolog 1 (C. elegans)	Hs.173878	8508	603249	NIPSNAP1	AW083371			0005739 // mitochondrion // inferred from sequence or structural similarity /// 0005743 // mitochondrial inner membrane // inferred from electronic annotation /// 0005739 // mitochondrion // inferred from electronic annotation
210191_s_at	0.001591661	0.68258	-0.457279948	8.041435119	8.534973201	putative homeodomain transcription factor 1	Hs.486246	10745	604950	PHTF1	BC002447	0006350 // transcription // inferred from electronic annotation /// 0006355 // regulation of transcription, DNA-dependent // inferred from electronic annotation	0003700 // transcription factor activity // traceable author statement /// 0003677 // DNA binding // inferred from electronic annotation	0005634 // nucleus // inferred from electronic annotation /// 0016021 // integral to membrane // inferred from electronic annotation
224572_s_at	0.001595657	0.68258	0.090280213	10.66321697	10.56657442	interferon regulatory factor 2 binding protein 2	Hs.350268	359948		IRF2BP2	BG485163		0005515 // protein binding // inferred from electronic annotation /// 0008270 // zinc ion binding // inferred from electronic annotation
1555812_a_at	0.001624882	0.68258	0.291572436	13.56217126	13.2514532	Rho GDP dissociation inhibitor (GDI) beta	Hs.504877	397	602843	ARHGDIB	AF498927	0006928 // cell motility // traceable author statement /// 0006955 // immune response // traceable author statement /// 0007162 // negative regulation of cell adhesion // traceable author statement /// 0007266 // Rho protein signal transduction // traceabl	0005094 // Rho GDP-dissociation inhibitor activity // traceable author statement /// 0005096 // GTPase activator activity // inferred from electronic annotation /// 0005515 // protein binding // inferred from electronic annotation /// 0005094 // Rho GDP-di	0005737 // cytoplasm // traceable author statement /// 0005856 // cytoskeleton // traceable author statement /// 0016023 // cytoplasmic membrane-bound vesicle // traceable author statement /// 0005737 // cytoplasm // inferred from electronic annotation
212680_x_at	0.001628634	0.68258	0.50975008	7.8500564	7.349908745	protein phosphatase 1, regulatory (inhibitor) subunit 14B	Hs.523760	26472	601140	PPP1R14B	BE305165		0004864 // protein phosphatase inhibitor activity // inferred from electronic annotation
35974_at	0.001632667	0.68258	-0.233933286	8.899775508	9.153254209	lymphoid-restricted membrane protein	Hs.124922	4033	602003	LRMP	U10485	0006903 // vesicle targeting // traceable author statement /// 0006906 // vesicle fusion // traceable author statement /// 0007516 // hemocyte development (sensu Arthropoda) // traceable author statement		0005783 // endoplasmic reticulum // inferred from electronic annotation /// 0005789 // endoplasmic reticulum membrane // traceable author statement /// 0005887 // integral to plasma membrane // traceable author statement /// 0016020 // membrane // inferred
1554518_at	0.001639216	0.68258	-0.403822712	4.33924329	4.760541744	glutathione S-transferase, C-terminal domain containing	Hs.161429	79807		GSTCD	BC032942		0016740 // transferase activity // inferred from electronic annotation
238527_at	0.001643659	0.68258	-0.952207902	5.22103675	6.104037284	CDNA clone IMAGE:4779711	Hs.593806				BG106878
204278_s_at	0.001648678	0.68258	0.233588821	10.93802149	10.69987914	estrogen receptor binding site associated, antigen, 9	Hs.409368	9166	605772	EBAG9	NM_004215	0001558 // regulation of cell growth // non-traceable author statement /// 0006915 // apoptosis // inferred from electronic annotation	0016505 // apoptotic protease activator activity // non-traceable author statement /// 0004872 // receptor activity // inferred from electronic annotation	0005625 // soluble fraction // non-traceable author statement /// 0016020 // membrane // inferred from electronic annotation /// 0016021 // integral to membrane // non-traceable author statement /// 0016021 // integral to membrane // inferred from electron
206166_s_at	0.001670404	0.68258	0.878693704	2.426382081	1.534373957	chloride channel, calcium activated, family member 2	Hs.241551	9635	604003	CLCA2	AF043977	0006810 // transport // traceable author statement /// 0006821 // chloride transport // inferred from electronic annotation	0005247 // voltage-gated chloride channel activity // inferred from electronic annotation /// 0005254 // chloride channel activity // traceable author statement	0005887 // integral to plasma membrane // traceable author statement /// 0016021 // integral to membrane // inferred from electronic annotation
243343_at	0.001698717	0.68258	0.478047297	4.892773546	4.376595957	RAS-related on chromosome 22	Hs.73088	10633	602220	RRP22	BG055267	0007264 // small GTPase mediated signal transduction // traceable author statement /// 0007264 // small GTPase mediated signal transduction // inferred from electronic annotation	0000166 // nucleotide binding // inferred from electronic annotation /// 0003924 // GTPase activity // traceable author statement /// 0005525 // GTP binding // inferred from electronic annotation /// 0003924 // GTPase activity // inferred from electronic a	0005622 // intracellular // inferred from electronic annotation /// 0016020 // membrane // inferred from electronic annotation
202830_s_at	0.001714318	0.68258	-0.519035708	7.222055709	7.728488388	solute carrier family 37 (glycerol-6-phosphate transporter), member 4	Hs.132760	2542	232220 /	SLC37A4	NM_001467	0005977 // glycogen metabolism // traceable author statement /// 0006006 // glucose metabolism // traceable author statement /// 0006810 // transport // non-traceable author statement /// 0005977 // glycogen metabolism // inferred from electronic annotatio	0005215 // transporter activity // traceable author statement /// 0005351 // sugar porter activity // non-traceable author statement /// 0005215 // transporter activity // inferred from electronic annotation /// 0005351 // sugar porter activity // inferred	0005783 // endoplasmic reticulum // traceable author statement /// 0016020 // membrane // inferred from electronic annotation /// 0016021 // integral to membrane // non-traceable author statement /// 0005783 // endoplasmic reticulum // inferred from electr
1557278_s_at	0.001737961	0.68258	3.010569242	3.87407372	0.732831385	Transportin 1	Hs.645306	3842	602901	TNPO1	AA639220	0000059 // protein import into nucleus, docking // inferred from electronic annotation /// 0000060 // protein import into nucleus, translocation // traceable author statement /// 0015031 // protein transport // inferred from electronic annotation /// 00068	0005515 // protein binding // inferred from physical interaction /// 0008139 // nuclear localization sequence binding // traceable author statement /// 0008565 // protein transporter activity // inferred from electronic annotation /// 0005488 // binding //	0005634 // nucleus // traceable author statement /// 0005643 // nuclear pore // inferred from electronic annotation /// 0005737 // cytoplasm // traceable author statement /// 0005634 // nucleus // inferred from electronic annotation /// 0005737 // cytoplas
222908_at	0.001738158	0.68258	-1.961525852	1.885002763	3.798756942	family with sequence similarity 38, member B	Hs.585839	63895		FAM38B	AW269818			0005615 // extracellular space // inferred from electronic annotation /// 0016020 // membrane // inferred from electronic annotation /// 0016021 // integral to membrane // inferred from electronic annotation
226668_at	0.001746833	0.68258	-0.18776187	9.023951185	9.217526856	WD repeat, sterile alpha motif and U-box domain containing 1	Hs.20848	151525		WDSUB1	W80623	0016567 // protein ubiquitination // inferred from electronic annotation	0004842 // ubiquitin-protein ligase activity // inferred from electronic annotation /// 0016301 // kinase activity // inferred from electronic annotation	0000151 // ubiquitin ligase complex // inferred from electronic annotation
223633_s_at	0.001762554	0.68258	1.929759703	5.017992117	3.152301564	brevican	Hs.516904	63827	600347	BCAN	BC005081	0007155 // cell adhesion // inferred from electronic annotation	0005509 // calcium ion binding // inferred from electronic annotation /// 0005529 // sugar binding // inferred from electronic annotation /// 0005540 // hyaluronic acid binding // inferred from electronic annotation /// 0048503 // GPI anchor binding // inf	0016020 // membrane // inferred from electronic annotation
212273_x_at	0.001766433	0.68258	0.243438435	13.67992976	13.42127179	fibrinogen beta chain /// GNAS complex locus	Hs.300774	2244 ///	134830 /	FGB /// GNAS	AI591100	0007165 // signal transduction // inferred from electronic annotation /// 0008217 // blood pressure regulation // not recorded /// 0008284 // positive regulation of cell proliferation // not recorded /// 0030168 // platelet activation // inferred from elec	0005102 // receptor binding // inferred from electronic annotation /// 0030674 // protein binding, bridging // inferred from electronic annotation /// 0000166 // nucleotide binding // inferred from electronic annotation /// 0003674 // molecular_function //	0005576 // extracellular region // non-traceable author statement /// 0005577 // fibrinogen complex // traceable author statement /// 0005625 // soluble fraction // traceable author statement /// 0000138 // Golgi trans cisterna // traceable author statemen
234567_at	0.001775151	0.68258	2.169925001	3.877429404	1.834046541	Solute carrier family 39 (metal ion transporter), member 11	Hs.221127	201266		SLC39A11	AL137494	0030001 // metal ion transport // inferred from electronic annotation	0046873 // metal ion transporter activity // inferred from electronic annotation	0016020 // membrane // inferred from electronic annotation
205914_s_at	0.001781262	0.68258	0.321928095	1.021167647	0.676189717	glutamate receptor, ionotropic, N-methyl D-aspartate 1 /// similar to glutamate receptor, ionotropic, N-methyl D-aspartate 1	Hs.558334	2902 ///	138249	GRIN1 /// LOC731701	NM_007327	0006811 // ion transport // inferred from electronic annotation /// 0006812 // cation transport // inferred from sequence or structural similarity /// 0006812 // cation transport // non-traceable author statement /// 0006874 // calcium ion homeostasis // i	0000287 // magnesium ion binding // inferred from electronic annotation /// 0003774 // motor activity // inferred from sequence or structural similarity /// 0003774 // motor activity // traceable author statement /// 0004872 // receptor activity // inferre	0016020 // membrane // inferred from electronic annotation /// 0016021 // integral to membrane // inferred from electronic annotation /// 0017146 // N-methyl-D-aspartate selective glutamate receptor complex // inferred from direct assay /// 0017146 // N-me
1561271_at	0.001801403	0.68258	-2.212993723	1.228646716	3.43968295	KIAA0565 gene product		9720		KIAA0565	BC036241
1554346_at	0.001805449	0.68258	0.91753784	6.34077464	5.397620486	guanine nucleotide binding protein (G protein), beta 5	Hs.155090	10681	604447	GNB5	BC011671	0007165 // signal transduction // inferred from electronic annotation /// 0007165 // signal transduction // non-traceable author statement	0003924 // GTPase activity // non-traceable author statement /// 0004871 // signal transducer activity // inferred from electronic annotation /// 0004871 // signal transducer activity // non-traceable author statement /// 0008270 // zinc ion binding // inf	0005622 // intracellular // inferred from direct assay /// 0005834 // heterotrimeric G-protein complex // non-traceable author statement /// 0005834 // heterotrimeric G-protein complex // inferred from electronic annotation
213970_at	0.001807793	0.68258	-0.222428661	9.157659131	9.390001964	RAB, member of RAS oncogene family-like 3 /// similar to RAB, member of RAS oncogene family-like 3	Hs.444360	285282 /		RABL3 /// LOC653256	AA744682	0006355 // regulation of transcription, DNA-dependent // inferred from electronic annotation /// 0007264 // small GTPase mediated signal transduction // inferred from electronic annotation	0005524 // ATP binding // inferred from electronic annotation /// 0005525 // GTP binding // inferred from electronic annotation /// 0008134 // transcription factor binding // inferred from electronic annotation	0005622 // intracellular // inferred from electronic annotation
208165_s_at	0.001816041	0.68258	-0.806928152	5.847682813	6.647123589	protease, serine, 16 (thymus)	Hs.274407	10279	607169	PRSS16	NM_005865	0006508 // proteolysis // inferred from electronic annotation /// 0030163 // protein catabolism // non-traceable author statement	0004252 // serine-type endopeptidase activity // inferred from electronic annotation /// 0008236 // serine-type peptidase activity // inferred from electronic annotation /// 0008233 // peptidase activity // inferred from electronic annotation /// 0016787 /	0005575 // cellular_component // ---
222498_at	0.001816399	0.68258	-0.372792939	9.182635372	9.531137221	5-azacytidine induced 2	Hs.444724	64343	609916	AZI2	AI809206
220410_s_at	0.001825102	0.68258	0.838579331	6.157334558	5.309381258	F-box and leucine-rich repeat protein 11	Hs.124147	22992	605657	FBXL11	NM_018627	0006350 // transcription // inferred from electronic annotation /// 0006355 // regulation of transcription, DNA-dependent // inferred from electronic annotation /// 0006512 // ubiquitin cycle // inferred from electronic annotation /// 0016568 // chromatin	0003677 // DNA binding // inferred from electronic annotation /// 0005506 // iron ion binding // inferred from electronic annotation /// 0005515 // protein binding // inferred from physical interaction /// 0008270 // zinc ion binding // inferred from elect	0005634 // nucleus // inferred from electronic annotation
221494_x_at	0.001825303	0.68258	0.327566062	13.66983489	13.31974929	eukaryotic translation initiation factor 3, subunit 12	Hs.314359	27335	609596	EIF3S12	AF085358	0006412 // protein biosynthesis // inferred from electronic annotation /// 0006413 // translational initiation // inferred from electronic annotation	0003743 // translation initiation factor activity // inferred from electronic annotation	0005634 // nucleus // inferred from electronic annotation
217720_at	0.001826269	0.68258	0.367150953	13.370198	12.96872718	coiled-coil-helix-coiled-coil-helix domain containing 2	Hs.389996	51142		CHCHD2	NM_016139
1557697_at	0.001831151	0.68258	0.943010021	4.810619629	3.813292195	EPH receptor A5	Hs.479853	2044	600004	EPHA5	BC039448	0006468 // protein amino acid phosphorylation // traceable author statement /// 0007169 // transmembrane receptor protein tyrosine kinase signaling pathway // inferred from electronic annotation /// 0006468 // protein amino acid phosphorylation // inferred	0000166 // nucleotide binding // inferred from electronic annotation /// 0004674 // protein serine/threonine kinase activity // inferred from electronic annotation /// 0004713 // protein-tyrosine kinase activity // inferred from electronic annotation /// 0	0016020 // membrane // inferred from electronic annotation /// 0016021 // integral to membrane // traceable author statement /// 0016021 // integral to membrane // inferred from electronic annotation
1557769_at	0.001872078	0.68258	-0.527015152	3.144097113	3.664890548	Chimerin (chimaerin) 2	Hs.594763	1124	602857	CHN2	BC038570	0007242 // intracellular signaling cascade // inferred from electronic annotation	0005070 // SH3/SH2 adaptor activity // traceable author statement /// 0005096 // GTPase activator activity // traceable author statement /// 0008270 // zinc ion binding // inferred from electronic annotation /// 0019992 // diacylglycerol binding // inferre	0005622 // intracellular // inferred from electronic annotation
1563872_at	0.001878736	0.68258	-2.10433666	1.57633629	3.682928397	hypothetical protein LOC284395	Hs.631601	284395		LOC284395	AK094793
220260_at	0.001894444	0.68258	-0.134369762	9.303568916	9.436441833	TBC1 domain family, member 19	Hs.479403	55296		TBC1D19	NM_018317		0005096 // GTPase activator activity // inferred from electronic annotation
1559276_at	0.00191548	0.68258	-1.736965594	0.582820411	2.306287746	hypothetical protein LOC728606 /// hypothetical protein LOC730568	Hs.170599	728606 /		LOC728606 /// LOC730568	AK056805
205260_s_at	0.001915944	0.68258	0.532004566	10.716788	10.18250107	acylphosphatase 1, erythrocyte (common) type	Hs.18573	97	600875	ACYP1	NM_001107	0006796 // phosphate metabolism // traceable author statement	0003998 // acylphosphatase activity // inferred from electronic annotation /// 0003998 // acylphosphatase activity // traceable author statement /// 0016787 // hydrolase activity // inferred from electronic annotation
223964_x_at	0.001945241	0.68258	-0.2889701	8.81709813	9.09991824	gb:AF172327.1 /DB_XREF=gi:5815177 /FEA=FLmRNA /CNT=3 /TID=Hs.306544.0 /TIER=FL /STK=0 /UG=Hs.306544 /DEF=Homo sapiens clone 709724 unknown mRNA, complete cds. /PROD=unknown /FL=gb:AF172327.1					AF172327			0005615 // extracellular space // inferred from electronic annotation
237627_at	0.001976413	0.68258	-0.284241409	9.381877779	9.683134631	Transcribed locus	Hs.170427				BE669493
219505_at	0.001991404	0.68258	0.194794851	13.10601985	12.89360148	cat eye syndrome chromosome region, candidate 1	Hs.170310	51816	607575	CECR1	NM_017424	0007275 // development // non-traceable author statement /// 0009168 // purine ribonucleoside monophosphate biosynthesis // inferred from electronic annotation	0008083 // growth factor activity // non-traceable author statement /// 0016787 // hydrolase activity // inferred from electronic annotation /// 0019239 // deaminase activity // inferred from electronic annotation	0005575 // cellular_component // ---
232335_at	0.00199317	0.68258	0.734363799	5.799236742	4.998029404	CDNA FLJ33709 fis, clone BRAWH2007890	Hs.188825				AK026794
213817_at	0.0019961	0.68258	1.704175659	5.003113362	3.321758789	CDNA FLJ13601 fis, clone PLACE1010069	Hs.594861				AL049435
1570639_at	0.002006857	0.68258	0.519145903	5.9510781	5.387992851	Cancer susceptibility candidate 4	Hs.512867	113201		CASC4	BC023271
217907_at	0.002014718	0.68258	-0.327362709	10.58455819	10.88954625	mitochondrial ribosomal protein L18	Hs.416998	29074		MRPL18	NM_014161	0006412 // protein biosynthesis // non-traceable author statement /// 0006412 // protein biosynthesis // inferred from electronic annotation	0003735 // structural constituent of ribosome // non-traceable author statement /// 0045182 // translation regulator activity // non-traceable author statement /// 0003735 // structural constituent of ribosome // inferred from electronic annotation	0005615 // extracellular space // inferred from electronic annotation /// 0005622 // intracellular // inferred from electronic annotation /// 0005739 // mitochondrion // inferred from electronic annotation /// 0005761 // mitochondrial ribosome // non-trace
1555627_s_at	0.002015942	0.68258	1.632268215	4.494563111	2.806470827	chromosome 21 open reading frame 67	Hs.351814	84536		C21orf67	AY040088
219942_at	0.002016	0.68258	0.378511623	2.374044766	2.025605199	myosin, light chain 7, regulatory	Hs.75636	58498		MYL7	NM_021223	0006939 // smooth muscle contraction // non-traceable author statement /// 0030048 // actin filament-based movement // non-traceable author statement	0000146 // microfilament motor activity // non-traceable author statement /// 0005509 // calcium ion binding // non-traceable author statement /// 0042623 // ATPase activity, coupled // non-traceable author statement /// 0003774 // motor activity // inferr	0016459 // myosin complex // non-traceable author statement /// 0016459 // myosin complex // inferred from electronic annotation
203944_x_at	0.002016207	0.68258	-0.668856772	9.594140897	10.21032866	butyrophilin, subfamily 2, member A1	Hs.159028	11120		BTN2A1	NM_007049	0006629 // lipid metabolism // traceable author statement	0003674 // molecular_function // ---	0005887 // integral to plasma membrane // traceable author statement /// 0016020 // membrane // inferred from electronic annotation /// 0016021 // integral to membrane // inferred from electronic annotation
225570_at	0.002021559	0.68258	-0.340661674	11.14307103	11.46632526	solute carrier family 41, member 1	Hs.20274	254428		SLC41A1	AW439816	0006812 // cation transport // inferred from electronic annotation	0008324 // cation transporter activity // inferred from electronic annotation
1552897_a_at	0.002022289	0.68258	-1.55359833	1.44275401	3.004900398	potassium voltage-gated channel, subfamily G, member 3	Hs.352633	170850	606767	KCNG3	NM_133329	0006811 // ion transport // inferred from electronic annotation /// 0006813 // potassium ion transport // inferred from electronic annotation /// 0006810 // transport // inferred from electronic annotation	0005249 // voltage-gated potassium channel activity // inferred from electronic annotation /// 0005515 // protein binding // inferred from physical interaction /// 0030955 // potassium ion binding // inferred from electronic annotation /// 0005216 // ion c	0005783 // endoplasmic reticulum // inferred from direct assay /// 0005886 // plasma membrane // inferred from direct assay /// 0008076 // voltage-gated potassium channel complex // inferred from electronic annotation /// 0016021 // integral to membrane //
242034_at	0.002028581	0.68258	-2.075288127	1.479253465	3.663666742	F-box and leucine-rich repeat protein 17	Hs.112143	64839	609083	FBXL17	BE380031	0006512 // ubiquitin cycle // inferred from electronic annotation
241771_at	0.002042794	0.68258	2.028569152	3.115628665	1.161808942	gb:AA889573 /DB_XREF=gi:3016452 /DB_XREF=ak28a01.s1 /CLONE=IMAGE:1407240 /FEA=EST /CNT=3 /TID=Hs.125973.0 /TIER=ConsEnd /STK=3 /UG=Hs.125973 /UG_TITLE=ESTs					AA889573
202078_at	0.002054745	0.68258	0.113245457	12.46295407	12.35912262	COP9 constitutive photomorphogenic homolog subunit 3 (Arabidopsis)	Hs.6076	8533	604665	COPS3	NM_003653	0001701 // embryonic development (sensu Mammalia) // inferred from electronic annotation /// 0007165 // signal transduction // traceable author statement /// 0009416 // response to light stimulus // traceable author statement	0005515 // protein binding // inferred from physical interaction	0005634 // nucleus // inferred from electronic annotation /// 0005737 // cytoplasm // traceable author statement /// 0008180 // signalosome complex // inferred from electronic annotation
221032_s_at	0.002070572	0.68258	0.773724144	2.386959954	1.676690392	transmembrane protease, serine 5 (spinesin) /// transmembrane protease, serine 5 (spinesin)	Hs.46720	80975	606751	TMPRSS5	NM_030770	0006508 // proteolysis // inferred from electronic annotation	0004252 // serine-type endopeptidase activity // inferred from electronic annotation /// 0005044 // scavenger receptor activity // inferred from electronic annotation /// 0008233 // peptidase activity // inferred from electronic annotation /// 0016787 // h	0016020 // membrane // inferred from electronic annotation /// 0016021 // integral to membrane // inferred from electronic annotation
205767_at	0.002113656	0.68258	-2.633572445	4.78393757	7.33590978	epiregulin	Hs.115263	2069	602061	EREG	NM_001432	0000074 // regulation of progression through cell cycle // inferred from electronic annotation /// 0001525 // angiogenesis // inferred from electronic annotation /// 0001550 // ovarian cumulus expansion // inferred from sequence or structural similarity //	0005154 // epidermal growth factor receptor binding // inferred from sequence or structural similarity /// 0005154 // epidermal growth factor receptor binding // traceable author statement /// 0005515 // protein binding // inferred from physical interactio	0005615 // extracellular space // inferred from direct assay /// 0005887 // integral to plasma membrane // traceable author statement /// 0016020 // membrane // inferred from electronic annotation /// 0016021 // integral to membrane // inferred from electr
233765_at	0.002131313	0.68258	0.953854434	7.677633826	6.800322895	Hypothetical LOC197135	Hs.11594	197135		LOC197135	AK023773
1569794_at	0.002154957	0.68258	2.027480736	2.527837187	0.507519331	CDNA clone IMAGE:4824066	Hs.621249				BC026111
206946_at	0.00216004	0.68258	2.750771394	4.228008446	1.645593086	hyperpolarization activated cyclic nucleotide-gated potassium channel 4	Hs.160264	10021	163800 /	HCN4	NM_005477	0006812 // cation transport // traceable author statement /// 0006813 // potassium ion transport // inferred from electronic annotation /// 0006814 // sodium ion transport // inferred from electronic annotation /// 0006936 // muscle contraction // traceabl	0000166 // nucleotide binding // inferred from electronic annotation /// 0005249 // voltage-gated potassium channel activity // inferred from electronic annotation /// 0005272 // sodium channel activity // inferred from electronic annotation /// 0030552 //	0005624 // membrane fraction // not recorded /// 0005887 // integral to plasma membrane // not recorded /// 0016020 // membrane // inferred from electronic annotation /// 0016021 // integral to membrane // inferred from electronic annotation
AFFX-HUMGAPDH/M33197_M_at	0.002220855	0.68258	0.337652447	13.51962952	13.20551069	glyceraldehyde-3-phosphate dehydrogenase	Hs.479728	2597	138400	GAPDH	AFFX-HUMGAPDH/M33197_M	0006006 // glucose metabolism // inferred from electronic annotation /// 0006096 // glycolysis // inferred from electronic annotation /// 0006096 // glycolysis // non-traceable author statement	0004365 // glyceraldehyde-3-phosphate dehydrogenase (phosphorylating) activity // inferred from electronic annotation /// 0004365 // glyceraldehyde-3-phosphate dehydrogenase (phosphorylating) activity // non-traceable author statement /// 0016491 // oxidor	0005737 // cytoplasm // non-traceable author statement
228516_at	0.002241715	0.68258	-0.411630898	8.327684846	8.781568982	congenital dyserythropoietic anemia, type I	Hs.599232	146059	224120 /	CDAN1	AI122852
230591_at	0.002253284	0.68258	1.074000581	5.996593808	4.992355476	hypothetical protein LOC729887 /// hypothetical protein LOC730955	Hs.568369	729887 /		LOC729887 /// LOC730955	AI792242
1556021_at	0.002276495	0.68258	-0.594958797	6.164916477	6.76289025	hypothetical protein LOC144874		144874		LOC144874	BF105980
227322_s_at	0.002290998	0.68258	0.210024652	11.20354293	11.00920728	BRCA2 and CDKN1A interacting protein	Hs.370292	56647		BCCIP	BE464077	0000079 // regulation of cyclin-dependent protein kinase activity // traceable author statement /// 0006281 // DNA repair // inferred from electronic annotation /// 0007049 // cell cycle // inferred from electronic annotation /// 0006974 // response to DNA		0005634 // nucleus // traceable author statement /// 0005634 // nucleus // inferred from electronic annotation
241033_at	0.002291339	0.68258	-0.726267595	6.244918746	6.992553044	Tetratricopeptide repeat domain 19	Hs.462316	54902		TTC19	AI821633		0005488 // binding // inferred from electronic annotation
1559634_at	0.002295051	0.68258	-2.123382416	1.650031698	3.870447668	cholinergic receptor, muscarinic 3	Hs.7138	1131	118494	CHRM3	AK056349	0006464 // protein modification // traceable author statement /// 0006939 // smooth muscle contraction // inferred from electronic annotation /// 0007165 // signal transduction // inferred from electronic annotation /// 0007165 // signal transduction // tr	0001584 // rhodopsin-like receptor activity // inferred from electronic annotation /// 0004435 // phosphoinositide phospholipase C activity // traceable author statement /// 0004872 // receptor activity // inferred from electronic annotation /// 0004872 //	0005886 // plasma membrane // traceable author statement /// 0005887 // integral to plasma membrane // traceable author statement /// 0016021 // integral to membrane // inferred from electronic annotation /// 0045211 // postsynaptic membrane // inferred fr
221528_s_at	0.002295736	0.68258	-0.287095436	10.59289016	10.86251253	engulfment and cell motility 2	Hs.210469	63916	606421	ELMO2	BC000143	0006909 // phagocytosis // inferred from electronic annotation /// 0006915 // apoptosis // inferred from electronic annotation		0005856 // cytoskeleton // inferred from electronic annotation /// 0016020 // membrane // inferred from electronic annotation
218084_x_at	0.002303053	0.68258	0.388082957	12.96978449	12.60923694	FXYD domain containing ion transport regulator 5	Hs.333418	53827	606669	FXYD5	NM_014164	0006811 // ion transport // inferred from electronic annotation /// 0030033 // microvillus biogenesis // non-traceable author statement /// 0046588 // negative regulation of calcium-dependent cell-cell adhesion // non-traceable author statement /// 0006810	0003779 // actin binding // inferred from direct assay /// 0005216 // ion channel activity // inferred from electronic annotation /// 0045296 // cadherin binding // inferred from direct assay	0005615 // extracellular space // inferred from electronic annotation /// 0016020 // membrane // inferred from electronic annotation /// 0016021 // integral to membrane // inferred from direct assay /// 0016021 // integral to membrane // inferred from elec
1563679_at	0.002329914	0.68258	1.182864057	3.574483115	2.432983839	hypothetical protein LOC150577	Hs.434127	150577		LOC150577	AK056640
234687_x_at	0.002334655	0.68258	0.884872909	6.49170156	5.67536668	LIM domains containing 1	Hs.193370	8994	604543	LIMD1	M80651	0006355 // regulation of transcription, DNA-dependent // traceable author statement /// 0007165 // signal transduction // traceable author statement /// 0007275 // development // traceable author statement	0005515 // protein binding // traceable author statement /// 0008270 // zinc ion binding // traceable author statement /// 0046872 // metal ion binding // inferred from electronic annotation /// 0008270 // zinc ion binding // inferred from electronic annot
214937_x_at	0.002340215	0.68258	-0.298753048	11.5725207	11.88878646	pericentriolar material 1	Hs.491148	5108	188550 /	PCM1	AI924817	0006350 // transcription // inferred from electronic annotation /// 0006468 // protein amino acid phosphorylation // inferred from electronic annotation	0003677 // DNA binding // inferred from electronic annotation /// 0003899 // DNA-directed RNA polymerase activity // inferred from electronic annotation /// 0004672 // protein kinase activity // inferred from electronic annotation /// 0004713 // protein-ty	0000242 // pericentriolar material // traceable author statement /// 0005634 // nucleus // inferred from electronic annotation /// 0005737 // cytoplasm // traceable author statement /// 0005813 // centrosome // traceable author statement
206200_s_at	0.002343034	0.68258	0.250050636	12.09838244	11.8416498	annexin A11	Hs.530291	311	602572	ANXA11	NM_001157	0006955 // immune response // traceable author statement	0005509 // calcium ion binding // inferred from electronic annotation /// 0005515 // protein binding // inferred from physical interaction /// 0005544 // calcium-dependent phospholipid binding // inferred from electronic annotation /// 0008429 // phosphati	0005634 // nucleus // traceable author statement /// 0005635 // nuclear envelope // non-traceable author statement /// 0005654 // nucleoplasm // non-traceable author statement /// 0005737 // cytoplasm // traceable author statement /// 0005634 // nucleus //
223820_at	0.00234956	0.68258	-0.573068822	4.34968007	4.912431275	retinol binding protein 5, cellular	Hs.246046	83758		RBP5	AY007436	0006810 // transport // non-traceable author statement /// 0006810 // transport // inferred from electronic annotation	0005478 // intracellular transporter activity // traceable author statement /// 0008289 // lipid binding // inferred from electronic annotation /// 0016918 // retinal binding // inferred from electronic annotation /// 0019841 // retinol binding // inferred	0005737 // cytoplasm // non-traceable author statement
230041_at	0.002362292	0.68258	-0.430678466	6.790986044	7.194712286	POU domain, class 2, transcription factor 2	Hs.646363	5452	164176	POU2F2	AI378084	0006355 // regulation of transcription, DNA-dependent // inferred from electronic annotation /// 0006366 // transcription from RNA polymerase II promoter // traceable author statement /// 0006959 // humoral immune response // traceable author statement ///	0003677 // DNA binding // non-traceable author statement /// 0003700 // transcription factor activity // traceable author statement /// 0043565 // sequence-specific DNA binding // inferred from electronic annotation /// 0003677 // DNA binding // inferred f	0005634 // nucleus // inferred from electronic annotation /// 0005634 // nucleus // non-traceable author statement
244148_at	0.002363352	0.68258	0.695701799	5.585421021	4.922183636	gb:AW451633 /DB_XREF=gi:6992409 /DB_XREF=UI-H-BI3-alj-c-12-0-UI.s1 /CLONE=IMAGE:2736791 /FEA=EST /CNT=3 /TID=Hs.224330.0 /TIER=ConsEnd /STK=3 /UG=Hs.224330 /UG_TITLE=ESTs, Moderately similar to UBP8_HUMAN UBIQUITIN CARBOXYL-TERMINAL HYDROLASE 8 (H.sapiens)					AW451633
240052_at	0.002364278	0.68258	0.419337637	7.519290608	7.076179843	inositol 1,4,5-triphosphate receptor, type 1	Hs.567295	3708	147265	ITPR1	AA648993	0006811 // ion transport // inferred from electronic annotation /// 0006816 // calcium ion transport // non-traceable author statement /// 0007165 // signal transduction // non-traceable author statement /// 0006810 // transport // inferred from electronic	0005216 // ion channel activity // inferred from electronic annotation /// 0005220 // inositol 1,4,5-triphosphate-sensitive calcium-release channel activity // inferred from electronic annotation /// 0005262 // calcium channel activity // inferred from ele	0005783 // endoplasmic reticulum // non-traceable author statement /// 0005789 // endoplasmic reticulum membrane // non-traceable author statement /// 0005887 // integral to plasma membrane // traceable author statement /// 0016020 // membrane // inferred
223790_at	0.002369674	0.68258	-0.384758295	6.4766762	6.895497402	katanin p60 subunit A-like 1	Hs.243596	84056		KATNAL1	BC000612		0000166 // nucleotide binding // inferred from electronic annotation /// 0005524 // ATP binding // inferred from electronic annotation /// 0008568 // microtubule-severing ATPase activity // inferred from electronic annotation /// 0016787 // hydrolase activ	0005874 // microtubule // inferred from electronic annotation
225860_at	0.00238313	0.68258	0.367154698	9.268050098	8.920547375	hypothetical protein LOC729580 /// hypothetical protein LOC730672		729580 /		LOC729580 /// LOC730672	BG469257
238666_at	0.00239008	0.68258	1.304272263	7.806559422	6.577047815	Farnesyl-diphosphate farnesyltransferase 1	Hs.593928	2222	184420	FDFT1	BF438300	0006695 // cholesterol biosynthesis // inferred from electronic annotation /// 0008299 // isoprenoid biosynthesis // inferred from electronic annotation /// 0006694 // steroid biosynthesis // inferred from electronic annotation /// 0008610 // lipid biosynt	0000287 // magnesium ion binding // inferred from electronic annotation /// 0004310 // farnesyl-diphosphate farnesyltransferase activity // inferred from electronic annotation /// 0016491 // oxidoreductase activity // inferred from electronic annotation //	0005783 // endoplasmic reticulum // inferred from electronic annotation /// 0016020 // membrane // inferred from electronic annotation /// 0016021 // integral to membrane // traceable author statement /// 0016021 // integral to membrane // inferred from el
227095_at	0.002394228	0.68258	-0.310576038	11.99400253	12.33818243	Leptin receptor	Hs.23581	3953	601007	LEPR	AU151151	0006112 // energy reserve metabolism // traceable author statement /// 0007166 // cell surface receptor linked signal transduction // traceable author statement /// 0007275 // development // traceable author statement /// 0019222 // regulation of metabolis	0004896 // hematopoietin/interferon-class (D200-domain) cytokine receptor activity // inferred from electronic annotation /// 0005515 // protein binding // inferred from physical interaction /// 0004872 // receptor activity // inferred from electronic anno	0005615 // extracellular space // inferred from electronic annotation /// 0005887 // integral to plasma membrane // inferred from electronic annotation /// 0016020 // membrane // inferred from electronic annotation /// 0016021 // integral to membrane // in
1554386_at	0.002399843	0.68258	2.058893689	3.764969294	1.666366011	cystatin 9 (testatin)	Hs.558623	128822		CST9	AF494536
221072_at	0.00242895	0.68258	1.08246216	1.943587456	0.927818885	chromosome 9 open reading frame 31	Hs.591911	57000		C9orf31	NM_020250
227648_at	0.002432727	0.68258	0.716355314	5.987552676	5.32630631	chromosome 22 open reading frame 32	Hs.306083	91689		C22orf32	AI766986
225208_s_at	0.002443441	0.68258	0.314228511	11.35774588	11.05911614	family with sequence similarity 103, member A1	Hs.80624	83640		FAM103A1	AW575350
219555_s_at	0.002458083	0.68258	0.181505919	8.983137065	8.782749856	centromere protein N	Hs.55028	55839		CENPN	NM_018455			0000775 // chromosome, pericentric region // inferred from electronic annotation /// 0005634 // nucleus // inferred from electronic annotation /// 0005694 // chromosome // inferred from electronic annotation
242725_at	0.002469472	0.68258	1.062323535	9.934623087	8.965956647	KDEL (Lys-Asp-Glu-Leu) endoplasmic reticulum protein retention receptor 2	Hs.487498	11014		KDELR2	BG026159	0006621 // protein retention in ER // inferred from electronic annotation /// 0006886 // intracellular protein transport // traceable author statement /// 0006888 // ER to Golgi vesicle-mediated transport // inferred from electronic annotation /// 0015031	0004872 // receptor activity // inferred from electronic annotation /// 0005046 // KDEL sequence binding // traceable author statement /// 0046923 // ER retention sequence binding // inferred from electronic annotation /// 0003824 // catalytic activity //	0005783 // endoplasmic reticulum // inferred from electronic annotation /// 0005783 // endoplasmic reticulum // traceable author statement /// 0005794 // Golgi apparatus // traceable author statement /// 0016020 // membrane // inferred from electronic anno
1556952_at	0.002475433	0.68258	-0.294183104	5.761819886	6.080822542	Neurocalcin delta	Hs.492427	83988	606722	NCALD	AI079534	0016192 // vesicle-mediated transport // non-traceable author statement	0003779 // actin binding // inferred from direct assay /// 0005509 // calcium ion binding // inferred from electronic annotation /// 0005509 // calcium ion binding // inferred from sequence or structural similarity /// 0015631 // tubulin binding // inferre	0005622 // intracellular // inferred from direct assay /// 0005829 // cytosol // non-traceable author statement /// 0030130 // clathrin coat of trans-Golgi network vesicle // non-traceable author statement
234409_at	0.002503515	0.68258	-2.098302074	2.149848289	4.150275562	zinc finger protein 354C	Hs.445740	30832		ZNF354C	AL137483	0006355 // regulation of transcription, DNA-dependent // inferred from electronic annotation	0003676 // nucleic acid binding // inferred from electronic annotation /// 0008270 // zinc ion binding // inferred from electronic annotation /// 0046872 // metal ion binding // inferred from electronic annotation	0005622 // intracellular // inferred from electronic annotation /// 0005634 // nucleus // inferred from electronic annotation
231012_at	0.002519361	0.68258	1.133125083	5.795413762	4.740166418	transmembrane protein 20	Hs.632085	159371		TMEM20	AI123333			0016020 // membrane // inferred from electronic annotation /// 0016021 // integral to membrane // inferred from electronic annotation
1563219_at	0.002526031	0.68258	-1.00566875	3.640500597	4.567688298	CDNA clone IMAGE:4838320	Hs.570980				BG771949
202581_at	0.002527643	0.68258	-0.684013372	10.97192397	11.72416116	heat shock 70kDa protein 1B	Hs.274402	3304	603012	HSPA1B	NM_005346	0006402 // mRNA catabolism // traceable author statement /// 0006457 // protein folding // inferred from electronic annotation /// 0006916 // anti-apoptosis // traceable author statement /// 0006986 // response to unfolded protein // traceable author state	0000166 // nucleotide binding // inferred from electronic annotation /// 0005524 // ATP binding // inferred from electronic annotation /// 0051082 // unfolded protein binding // traceable author statement /// 0005515 // protein binding // inferred from phy	0005634 // nucleus // traceable author statement /// 0005737 // cytoplasm // traceable author statement /// 0005739 // mitochondrion // traceable author statement /// 0005783 // endoplasmic reticulum // traceable author statement /// 0005737 // cytoplasm /
229842_at	0.002533616	0.68258	0.626782676	4.556713162	3.900331498	gb:AA527180 /DB_XREF=gi:2269249 /DB_XREF=ni20b09.s1 /CLONE=IMAGE:968537 /FEA=EST /CNT=12 /TID=Hs.67928.0 /TIER=Stack /STK=11 /UG=Hs.67928 /UG_TITLE=ESTs					AA527180
205858_at	0.002550241	0.68258	-0.809806401	4.744159497	5.631033187	nerve growth factor receptor (TNFR superfamily, member 16)	Hs.415768	4804	162010	NGFR	NM_002507	0006629 // lipid metabolism // inferred from electronic annotation /// 0006915 // apoptosis // inferred from electronic annotation /// 0006917 // induction of apoptosis // inferred from electronic annotation /// 0007165 // signal transduction // inferred f	0003824 // catalytic activity // inferred from electronic annotation /// 0005035 // death receptor activity // inferred from electronic annotation /// 0005515 // protein binding // inferred from electronic annotation /// 0004872 // receptor activity // inf	0005615 // extracellular space // inferred from electronic annotation /// 0005886 // plasma membrane // traceable author statement /// 0005887 // integral to plasma membrane // traceable author statement /// 0016020 // membrane // inferred from electronic
237152_at	0.002569994	0.68258	1.071892918	4.804125025	3.792996132	gb:BF433885 /DB_XREF=gi:11446008 /DB_XREF=7q56a10.x1 /CLONE=IMAGE:3702067 /FEA=EST /CNT=5 /TID=Hs.128245.0 /TIER=ConsEnd /STK=5 /UG=Hs.128245 /UG_TITLE=ESTs					BF433885
203578_s_at	0.002573786	0.68258	-0.114088588	9.234891189	9.343929756	solute carrier family 7 (cationic amino acid transporter, y+ system), member 6	Hs.334848	9057	605641	SLC7A6	BG230586	0006461 // protein complex assembly // traceable author statement /// 0006520 // amino acid metabolism // traceable author statement /// 0006810 // transport // traceable author statement /// 0006865 // amino acid transport // inferred from electronic anno	0005279 // amino acid-polyamine transporter activity // inferred from electronic annotation /// 0015171 // amino acid transporter activity // traceable author statement	0005886 // plasma membrane // traceable author statement /// 0005887 // integral to plasma membrane // traceable author statement /// 0016020 // membrane // inferred from electronic annotation
209877_at	0.002586963	0.68258	1.820021334	4.821363435	3.13811848	synuclein, gamma (breast cancer-specific protein 1)	Hs.349470	6623	602998	SNCG	AF010126			0005737 // cytoplasm // inferred from electronic annotation /// 0030424 // axon // inferred from electronic annotation /// 0043025 // cell soma // inferred from electronic annotation
225618_at	0.002594321	0.68258	-0.373652165	9.710112495	10.05362239	Rho GTPase activating protein 27	Hs.569809	201176	610591	ARHGAP27	AI769587	0006898 // receptor-mediated endocytosis // inferred from sequence or structural similarity /// 0007165 // signal transduction // inferred from electronic annotation /// 0043089 // positive regulation of Cdc42 GTPase activity // inferred from sequence or s	0005515 // protein binding // inferred from sequence or structural similarity /// 0017124 // SH3 domain binding // inferred from sequence or structural similarity /// 0030675 // Rac GTPase activator activity // inferred from sequence or structural similari	0005622 // intracellular // inferred from sequence or structural similarity /// 0005622 // intracellular // inferred from electronic annotation
1560290_at	0.002619174	0.68258	0.367339324	8.091220034	7.6833891	Calcium regulated heat stable protein 1, 24kDa	Hs.632184	23589		CARHSP1	BC041650	0006355 // regulation of transcription, DNA-dependent // inferred from electronic annotation /// 0007242 // intracellular signaling cascade // traceable author statement	0003677 // DNA binding // inferred from electronic annotation /// 0019902 // phosphatase binding // non-traceable author statement /// 0003676 // nucleic acid binding // inferred from electronic annotation
205237_at	0.002628996	0.68258	-0.137924503	6.692917139	6.841313315	ficolin (collagen/fibrinogen domain containing) 1	Hs.440898	2219	601252	FCN1	NM_002003	0006817 // phosphate transport // inferred from electronic annotation /// 0007165 // signal transduction // inferred from electronic annotation /// 0008228 // opsonization // traceable author statement	0003823 // antigen binding // traceable author statement /// 0005102 // receptor binding // inferred from electronic annotation /// 0005509 // calcium ion binding // traceable author statement /// 0005529 // sugar binding // traceable author statement ///	0005737 // cytoplasm // inferred from electronic annotation
200871_s_at	0.002650228	0.68258	0.237978588	13.22286356	13.00512781	prosaposin (variant Gaucher disease and variant metachromatic leukodystrophy)	Hs.523004	5660	176801 /	PSAP	NM_002778	0006629 // lipid metabolism // inferred from electronic annotation /// 0006665 // sphingolipid metabolism // inferred from electronic annotation /// 0006687 // glycosphingolipid metabolism // traceable author statement /// 0006869 // lipid transport // tra	0004098 // cerebroside-sulfatase activity // inferred from electronic annotation /// 0004336 // galactosylceramidase activity // inferred from electronic annotation /// 0004348 // glucosylceramidase activity // inferred from electronic annotation /// 00045	0005615 // extracellular space // traceable author statement /// 0005764 // lysosome // inferred from electronic annotation /// 0016021 // integral to membrane // traceable author statement
232483_at	0.002674366	0.68258	0.59821633	9.794534238	9.248563072	cofactor required for Sp1 transcriptional activation, subunit 6, 77kDa	Hs.444931	9440	603810	CRSP6	AK022156	0006350 // transcription // inferred from electronic annotation /// 0006367 // transcription initiation from RNA polymerase II promoter // inferred from direct assay /// 0030521 // androgen receptor signaling pathway // inferred from direct assay /// 00459	0004872 // receptor activity // inferred from direct assay /// 0004872 // receptor activity // inferred from electronic annotation /// 0005515 // protein binding // inferred from physical interaction /// 0016455 // RNA polymerase II transcription mediator	0000119 // mediator complex // inferred from direct assay /// 0005634 // nucleus // inferred from direct assay /// 0005667 // transcription factor complex // inferred from direct assay /// 0005634 // nucleus // inferred from electronic annotation
225232_at	0.002678251	0.68258	-0.290956562	10.7889308	11.10415608	myotubularin related protein 12	Hs.481836	54545	606501	MTMR12	AA524700	0046839 // phospholipid dephosphorylation // inferred from electronic annotation	0004437 // inositol or phosphatidylinositol phosphatase activity // inferred from electronic annotation
202981_x_at	0.002683514	0.68258	0.504340227	11.84324837	11.38199175	seven in absentia homolog 1 (Drosophila)	Hs.295923	6477	602212	SIAH1	NM_003031	0006508 // proteolysis // traceable author statement /// 0006511 // ubiquitin-dependent protein catabolism // inferred from electronic annotation /// 0006512 // ubiquitin cycle // inferred from electronic annotation /// 0006915 // apoptosis // traceable au	0005515 // protein binding // inferred from electronic annotation /// 0005515 // protein binding // inferred from physical interaction /// 0008270 // zinc ion binding // inferred from direct assay /// 0008270 // zinc ion binding // inferred from electronic	0005634 // nucleus // inferred from electronic annotation /// 0005737 // cytoplasm // traceable author statement
203970_s_at	0.002705306	0.68258	-0.474346293	8.537558942	9.020038838	peroxisomal biogenesis factor 3	Hs.7277	8504	214100 /	PEX3	NM_003630	0007031 // peroxisome organization and biogenesis // inferred from electronic annotation /// 0007031 // peroxisome organization and biogenesis // traceable author statement	0005515 // protein binding // inferred from physical interaction	0005777 // peroxisome // traceable author statement /// 0005779 // integral to peroxisomal membrane // inferred from electronic annotation /// 0005887 // integral to plasma membrane // traceable author statement /// 0016020 // membrane // inferred from ele
201601_x_at	0.00271865	0.68258	0.303727513	13.65672398	13.32648686	interferon induced transmembrane protein 1 (9-27)	Hs.458414	8519	604456	IFITM1	NM_003641	0000074 // regulation of progression through cell cycle // traceable author statement /// 0006955 // immune response // inferred from electronic annotation /// 0007166 // cell surface receptor linked signal transduction // traceable author statement /// 00	0005057 // receptor signaling protein activity // traceable author statement /// 0005515 // protein binding // inferred from physical interaction	0005886 // plasma membrane // traceable author statement /// 0016021 // integral to membrane // inferred from electronic annotation /// 0016020 // membrane // inferred from electronic annotation
221547_at	0.002738555	0.68258	0.386485722	10.88944506	10.53796607	PRP18 pre-mRNA processing factor 18 homolog (S. cerevisiae)	Hs.161181	8559	604993	PRPF18	BC000794	0006397 // mRNA processing // traceable author statement /// 0008380 // RNA splicing // inferred from electronic annotation /// 0008380 // RNA splicing // traceable author statement /// 0006397 // mRNA processing // inferred from electronic annotation		0005634 // nucleus // traceable author statement /// 0005681 // spliceosome complex // inferred from electronic annotation /// 0005681 // spliceosome complex // traceable author statement /// 0005634 // nucleus // inferred from electronic annotation
209997_x_at	0.002746137	0.68258	0.186712122	9.230159106	9.023103812	pericentriolar material 1	Hs.491148	5108	188550 /	PCM1	BC000453	0006350 // transcription // inferred from electronic annotation /// 0006468 // protein amino acid phosphorylation // inferred from electronic annotation	0003677 // DNA binding // inferred from electronic annotation /// 0003899 // DNA-directed RNA polymerase activity // inferred from electronic annotation /// 0004672 // protein kinase activity // inferred from electronic annotation /// 0004713 // protein-ty	0000242 // pericentriolar material // traceable author statement /// 0005634 // nucleus // inferred from electronic annotation /// 0005737 // cytoplasm // traceable author statement /// 0005813 // centrosome // traceable author statement
214665_s_at	0.002765141	0.68258	0.136093097	12.74116135	12.59398729	calcium binding protein P22	Hs.406234	11261	606988	CHP	AK000095	0006813 // potassium ion transport // traceable author statement /// 0007264 // small GTPase mediated signal transduction // traceable author statement /// 0006412 // protein biosynthesis // inferred from electronic annotation /// 0006412 // protein biosyn	0005509 // calcium ion binding // inferred from electronic annotation /// 0015459 // potassium channel regulator activity // traceable author statement /// 0003735 // structural constituent of ribosome // inferred from electronic annotation /// 0003723 //	0005622 // intracellular // inferred from electronic annotation /// 0005840 // ribosome // inferred from electronic annotation /// 0030529 // ribonucleoprotein complex // inferred from electronic annotation /// 0005840 // ribosome // traceable author state
227335_at	0.002806733	0.68258	-0.642242234	8.615625513	9.239248228	death inducer-obliterator 1	Hs.517172	11083	604140	DIDO1	AW664953	0006350 // transcription // inferred from electronic annotation /// 0006355 // regulation of transcription, DNA-dependent // inferred from electronic annotation /// 0006915 // apoptosis // inferred from electronic annotation	0003677 // DNA binding // inferred from electronic annotation /// 0005515 // protein binding // inferred from electronic annotation /// 0008270 // zinc ion binding // inferred from electronic annotation /// 0046872 // metal ion binding // inferred from ele	0005634 // nucleus // inferred from electronic annotation /// 0005737 // cytoplasm // inferred from electronic annotation
212324_s_at	0.002820136	0.68258	-0.259550884	7.929991638	8.165812791	vacuolar protein sorting 13 homolog D (S. cerevisiae)	Hs.439381	55187	608877	VPS13D	BF111962	0008104 // protein localization // inferred from electronic annotation
223290_at	0.002824194	0.68258	-0.779417055	7.75885877	8.548395417	pyridoxal (pyridoxine, vitamin B6) phosphatase	Hs.632762	57026	609246	PDXP	BC000320	0007165 // signal transduction // inferred from electronic annotation /// 0008152 // metabolism // inferred from electronic annotation	0000287 // magnesium ion binding // inferred from electronic annotation /// 0005515 // protein binding // inferred from electronic annotation /// 0016787 // hydrolase activity // inferred from electronic annotation /// 0016791 // phosphoric monoester hydro	0005622 // intracellular // inferred from electronic annotation /// 0005737 // cytoplasm // inferred from electronic annotation
214068_at	0.002843213	0.68258	-2.991779493	1.129488366	3.838238018	brain expressed, associated with Nedd4	Hs.97805	146227		BEAN	AF070610
206889_at	0.002854114	0.68258	0.746243408	2.410669442	1.674861879	protein disulfide isomerase family A, member 2	Hs.66581	64714	608012	PDIA2	NM_001176	0001666 // response to hypoxia // inferred from mutant phenotype /// 0006457 // protein folding // traceable author statement /// 0006621 // protein retention in ER // traceable author statement /// 0008632 // apoptotic program // inferred from mutant phen	0003756 // protein disulfide isomerase activity // traceable author statement /// 0005515 // protein binding // inferred from physical interaction /// 0009055 // electron carrier activity // inferred from electronic annotation /// 0015035 // protein disulf	0005783 // endoplasmic reticulum // inferred from direct assay /// 0005783 // endoplasmic reticulum // inferred from electronic annotation /// 0005737 // cytoplasm // inferred from electronic annotation /// 0005783 // endoplasmic reticulum // traceable aut
226634_at	0.002854202	0.68258	-0.51538269	8.744960173	9.253206724	similar to CG9643-PA	Hs.468488	399818		LOC399818	AA776892	0005975 // carbohydrate metabolism // inferred from electronic annotation
240955_at	0.002864475	0.68258	-1.20511443	1.829847645	2.936711528	pannexin 3	Hs.99235	116337	608422	PANX3	AI167259			0005921 // gap junction // inferred from electronic annotation /// 0016020 // membrane // inferred from electronic annotation /// 0016021 // integral to membrane // inferred from electronic annotation
212581_x_at	0.002873258	0.68258	0.31398588	13.37861099	13.03704325	glyceraldehyde-3-phosphate dehydrogenase	Hs.544577	2597	138400	GAPDH	BE561479	0006006 // glucose metabolism // inferred from electronic annotation /// 0006096 // glycolysis // inferred from electronic annotation /// 0006096 // glycolysis // non-traceable author statement /// 0002009 // morphogenesis of an epithelium // inferred from	0004365 // glyceraldehyde-3-phosphate dehydrogenase (phosphorylating) activity // inferred from electronic annotation /// 0004365 // glyceraldehyde-3-phosphate dehydrogenase (phosphorylating) activity // non-traceable author statement /// 0016491 // oxidor	0005737 // cytoplasm // non-traceable author statement /// 0005578 // extracellular matrix (sensu Metazoa) // inferred from electronic annotation /// 0005604 // basement membrane // inferred from electronic annotation /// 0016020 // membrane // inferred fr
1554948_at	0.002905144	0.68258	-0.607682577	3.701912769	4.339863576	gb:BC034024.1 /DB_XREF=gi:21707823 /TID=Hs2.375076.1 /CNT=3 /FEA=FLmRNA /TIER=FL /STK=1 /UG=Hs.375076 /DEF=Homo sapiens, Similar to hypothetical protein PRO2852, clone MGC:23787 IMAGE:4249212, mRNA, complete cds. /PROD=Similar to hypothetical protein PRO28					BC034024
240479_at	0.002937281	0.68258	-2.466318004	0.98485619	3.342690605	heparan sulfate (glucosamine) 3-O-sulfotransferase 5	Hs.645477	222537	609407	HS3ST5	AW449310	0006477 // protein amino acid sulfation // inferred from direct assay /// 0015015 // heparan sulfate proteoglycan biosynthesis, enzymatic modification // inferred from direct assay /// 0046596 // regulation of virion penetration into host // inferred from	0005515 // protein binding // inferred from physical interaction /// 0008467 // heparin-glucosamine 3-O-sulfotransferase activity // inferred from direct assay /// 0016740 // transferase activity // inferred from electronic annotation /// 0050656 // 3'-pho	0016020 // membrane // inferred from electronic annotation /// 0016021 // integral to membrane // non-traceable author statement /// 0016021 // integral to membrane // inferred from electronic annotation
213506_at	0.002937437	0.68258	-0.674046044	4.975605415	5.722975958	coagulation factor II (thrombin) receptor-like 1	Hs.154299	2150	600933	F2RL1	BE965369	0007165 // signal transduction // inferred from electronic annotation /// 0007186 // G-protein coupled receptor protein signaling pathway // traceable author statement /// 0007204 // elevation of cytosolic calcium ion concentration // traceable author stat	0001584 // rhodopsin-like receptor activity // inferred from electronic annotation /// 0004872 // receptor activity // traceable author statement /// 0005102 // receptor binding // traceable author statement /// 0015057 // thrombin receptor activity // inf	0005794 // Golgi apparatus // traceable author statement /// 0005886 // plasma membrane // traceable author statement /// 0005887 // integral to plasma membrane // traceable author statement /// 0016020 // membrane // inferred from electronic annotation //
214461_at	0.002948955	0.68258	2.115477217	3.602653404	1.596367739	lipopolysaccharide binding protein	Hs.154078	3929	151990	LBP	NM_004139	0006869 // lipid transport // inferred from electronic annotation /// 0006953 // acute-phase response // traceable author statement /// 0006968 // cellular defense response // traceable author statement /// 0042742 // defense response to bacterium // infer	0001530 // lipopolysaccharide binding // inferred from electronic annotation /// 0008289 // lipid binding // inferred from electronic annotation	0005576 // extracellular region // non-traceable author statement /// 0005615 // extracellular space // traceable author statement /// 0016020 // membrane // inferred from electronic annotation /// 0016021 // integral to membrane // inferred from electroni
223244_s_at	0.002960088	0.68258	0.230679243	13.00349918	12.75272921	NADH dehydrogenase (ubiquinone) 1 alpha subcomplex, 12	Hs.506374	55967		NDUFA12	AF217092	0006118 // electron transport // inferred from electronic annotation /// 0007585 // respiratory gaseous exchange // non-traceable author statement	0003954 // NADH dehydrogenase activity // non-traceable author statement /// 0008137 // NADH dehydrogenase (ubiquinone) activity // inferred from electronic annotation /// 0008137 // NADH dehydrogenase (ubiquinone) activity // non-traceable author statemen	0005739 // mitochondrion // inferred from electronic annotation /// 0016020 // membrane // inferred from electronic annotation
211507_s_at	0.00296168	0.68258	0.647623931	5.90731602	5.319327712	myotubularin related protein 3	Hs.474536	8897	603558	MTMR3	AF233437	0006470 // protein amino acid dephosphorylation // inferred from direct assay /// 0046839 // phospholipid dephosphorylation // inferred from electronic annotation /// 0006470 // protein amino acid dephosphorylation // inferred from electronic annotation	0004437 // inositol or phosphatidylinositol phosphatase activity // inferred from electronic annotation /// 0004722 // protein serine/threonine phosphatase activity // inferred from direct assay /// 0004725 // protein tyrosine phosphatase activity // infer	0005624 // membrane fraction // inferred from direct assay /// 0005737 // cytoplasm // inferred from direct assay
211799_x_at	0.002966831	0.68258	0.289911799	12.9638917	12.7016225	major histocompatibility complex, class I, C	Hs.77961	3107	142840 /	HLA-C	U62824	0001539 // ciliary or flagellar motility // non-traceable author statement /// 0002474 // antigen processing and presentation of peptide antigen via MHC class I // inferred from electronic annotation /// 0006955 // immune response // inferred from electron	0003777 // microtubule motor activity // non-traceable author statement	0005858 // axonemal dynein complex // non-traceable author statement /// 0005887 // integral to plasma membrane // non-traceable author statement /// 0016020 // membrane // inferred from electronic annotation /// 0016020 // membrane // non-traceable author
220235_s_at	0.002967027	0.68258	-0.479580031	9.0089438	9.523883904	chromosome 1 open reading frame 103	Hs.25245	55791		C1orf103	NM_018372	0006081 // aldehyde metabolism // inferred from sequence or structural similarity /// 0007605 // sensory perception of sound // inferred from electronic annotation /// 0008152 // metabolism // inferred from electronic annotation /// 0007605 // sensory perc	0004029 // aldehyde dehydrogenase (NAD) activity // inferred from sequence or structural similarity /// 0004029 // aldehyde dehydrogenase (NAD) activity // inferred from electronic annotation /// 0016491 // oxidoreductase activity // inferred from electron	0005739 // mitochondrion // inferred from electronic annotation
205790_at	0.002969448	0.68258	0.193524736	12.18748984	11.97059521	src kinase associated phosphoprotein 1	Hs.316931	8631	604969	SKAP1	NM_003726	0006955 // immune response // traceable author statement /// 0007165 // signal transduction // traceable author statement	0004713 // protein-tyrosine kinase activity // traceable author statement /// 0005070 // SH3/SH2 adaptor activity // traceable author statement /// 0005515 // protein binding // traceable author statement /// 0016301 // kinase activity // inferred from ele
225726_s_at	0.002969699	0.68258	-0.397195151	10.7429625	11.14435361	pleckstrin homology domain containing, family H (with MyTH4 domain) member 1	Hs.594236	57475		PLEKHH1	AB033026		0005488 // binding // inferred from electronic annotation	0005856 // cytoskeleton // inferred from electronic annotation
218936_s_at	0.002974729	0.68258	0.207216765	12.61539291	12.39086898	coiled-coil domain containing 59	Hs.582627	29080		CCDC59	NM_014167
234621_at	0.002993367	0.68258	-1.064130337	0.964842257	1.928865454	Ankyrin repeat domain 44	Hs.432706	91526		ANKRD44	AK025054
31799_at	0.003005772	0.68258	-0.699115711	6.776400743	7.524961377	Coatomer protein complex, subunit beta 2 (beta prime)	Hs.75724	9276	606990	COPB2	AF070618	0006886 // intracellular protein transport // inferred from electronic annotation /// 0006888 // ER to Golgi vesicle-mediated transport // inferred from electronic annotation /// 0006890 // retrograde vesicle-mediated transport, Golgi to ER // traceable au	0008565 // protein transporter activity // inferred from electronic annotation	0005783 // endoplasmic reticulum // inferred from electronic annotation /// 0005794 // Golgi apparatus // inferred from electronic annotation /// 0016020 // membrane // inferred from electronic annotation /// 0030126 // COPI vesicle coat // inferred from d
204280_at	0.003007565	0.68258	-0.153724687	6.703475651	6.863093454	regulator of G-protein signalling 14	Hs.9347	10636	602513	RGS14	NM_006480	0007067 // mitosis // inferred from electronic annotation /// 0007165 // signal transduction // inferred from electronic annotation /// 0008277 // regulation of G-protein coupled receptor protein signaling pathway // traceable author statement /// 0009968	0005057 // receptor signaling protein activity // inferred from electronic annotation /// 0005096 // GTPase activator activity // inferred from electronic annotation /// 0005096 // GTPase activator activity // traceable author statement /// 0004871 // sign	0005634 // nucleus // inferred from electronic annotation /// 0005819 // spindle // inferred from electronic annotation
1557900_at	0.003009933	0.68258	-0.465663572	1.134604354	1.595671491	single-minded homolog 2 (Drosophila)	Hs.146186	6493	600892	SIM2	AI288424	0006355 // regulation of transcription, DNA-dependent // inferred from electronic annotation /// 0007165 // signal transduction // inferred from electronic annotation /// 0007399 // nervous system development // traceable author statement /// 0030154 // ce	0003700 // transcription factor activity // traceable author statement /// 0004871 // signal transducer activity // inferred from electronic annotation /// 0003677 // DNA binding // inferred from electronic annotation /// 0003700 // transcription factor ac	0005634 // nucleus // inferred from electronic annotation
242524_at	0.003014412	0.68258	1.64385619	2.730928653	1.037010437	cerebellin 4 precursor	Hs.126141	140689		CBLN4	AA868507
232125_at	0.003015905	0.68258	0.356776319	10.55241046	10.21443955	CDNA FLJ34585 fis, clone KIDNE2008758	Hs.202577				AU147419
206993_at	0.003031259	0.68258	-0.473515965	6.006471821	6.530054321	ATP synthase, H+ transporting, mitochondrial F0 complex, subunit s (factor B)	Hs.438489	27109		ATP5S	NM_015684	0006811 // ion transport // inferred from electronic annotation /// 0015992 // proton transport // inferred from sequence or structural similarity /// 0015992 // proton transport // non-traceable author statement /// 0006810 // transport // inferred from e	0015078 // hydrogen ion transporter activity // inferred from sequence or structural similarity /// 0015078 // hydrogen ion transporter activity // non-traceable author statement /// 0015078 // hydrogen ion transporter activity // inferred from electronic	0005739 // mitochondrion // inferred from electronic annotation /// 0045263 // proton-transporting ATP synthase complex, coupling factor F(o) // inferred from electronic annotation
55616_at	0.003039471	0.68258	-0.269327674	8.942619777	9.206871554	per1-like domain containing 1	Hs.462971	93210		PERLD1	AI703342
219549_s_at	0.003055344	0.68258	0.334911187	11.70802947	11.40630586	reticulon 3	Hs.473761	10313	604249	RTN3	NM_006054	0006468 // protein amino acid phosphorylation // inferred from electronic annotation /// 0007169 // transmembrane receptor protein tyrosine kinase signaling pathway // traceable author statement	0000166 // nucleotide binding // inferred from electronic annotation /// 0004672 // protein kinase activity // inferred from electronic annotation /// 0004674 // protein serine/threonine kinase activity // inferred from electronic annotation /// 0004713 //	0005615 // extracellular space // traceable author statement /// 0005783 // endoplasmic reticulum // inferred from electronic annotation /// 0016020 // membrane // inferred from electronic annotation /// 0016021 // integral to membrane // inferred from ele
242791_at	0.003075383	0.68258	1.098489863	6.135234969	5.120816904	F-box protein 3	Hs.406787	26273	609089	FBXO3	H92965	0006508 // proteolysis // traceable author statement /// 0006512 // ubiquitin cycle // inferred from electronic annotation /// 0016567 // protein ubiquitination // non-traceable author statement	0004840 // ubiquitin conjugating enzyme activity // traceable author statement /// 0004842 // ubiquitin-protein ligase activity // non-traceable author statement /// 0004842 // ubiquitin-protein ligase activity // traceable author statement	0000151 // ubiquitin ligase complex // non-traceable author statement
232597_x_at	0.003099902	0.68258	0.64507959	12.30353479	11.68577832	Splicing factor, arginine/serine-rich 2, interacting protein	Hs.210367	9169	603668	SFRS2IP	AK025132	0000245 // spliceosome assembly // inferred from direct assay /// 0006397 // mRNA processing // traceable author statement /// 0008380 // RNA splicing // inferred from direct assay /// 0006397 // mRNA processing // inferred from electronic annotation /// 0	0005515 // protein binding // inferred from physical interaction /// 0031202 // RNA splicing factor activity, transesterification mechanism // inferred from direct assay	0005634 // nucleus // inferred from electronic annotation /// 0005665 // DNA-directed RNA polymerase II, core complex // traceable author statement
233262_at	0.003104931	0.68258	-2.343954401	0.378511623	2.598476432	CDNA FLJ10070 fis, clone HEMBA1001581	Hs.560364				AU144328
208707_at	0.003106382	0.68258	-0.449740969	11.67118099	12.11704707	eukaryotic translation initiation factor 5	Hs.433702	1983	601710	EIF5	BE552334	0006412 // protein biosynthesis // inferred from electronic annotation /// 0006446 // regulation of translational initiation // traceable author statement /// 0006413 // translational initiation // inferred from electronic annotation /// 0006446 // regulat	0000166 // nucleotide binding // inferred from electronic annotation /// 0003743 // translation initiation factor activity // non-traceable author statement /// 0003924 // GTPase activity // traceable author statement /// 0005525 // GTP binding // inferred	0005737 // cytoplasm // traceable author statement /// 0005829 // cytosol // non-traceable author statement
201230_s_at	0.003130354	0.68258	-0.190960408	10.30047388	10.47217579	ariadne homolog 2 (Drosophila)	Hs.31387	10425	605615	ARIH2	NM_006321	0006511 // ubiquitin-dependent protein catabolism // inferred from electronic annotation /// 0006512 // ubiquitin cycle // inferred from electronic annotation /// 0007275 // development // traceable author statement /// 0019538 // protein metabolism // inf	0003676 // nucleic acid binding // inferred from electronic annotation /// 0005515 // protein binding // inferred from electronic annotation /// 0008270 // zinc ion binding // inferred from electronic annotation /// 0008270 // zinc ion binding // traceable	0005634 // nucleus // traceable author statement /// 0005634 // nucleus // inferred from electronic annotation /// 0005783 // endoplasmic reticulum // inferred from electronic annotation /// 0016020 // membrane // inferred from electronic annotation
1566277_at	0.003133603	0.68258	-2.494764692	1.147338189	3.698978828	Olfactory receptor, family 5, subfamily E, member 1 pseudogene	Hs.382973	26343		OR5E1P	AF309699	0007165 // signal transduction // inferred from electronic annotation /// 0007186 // G-protein coupled receptor protein signaling pathway // inferred from electronic annotation /// 0007608 // sensory perception of smell // non-traceable author statement	0004872 // receptor activity // inferred from electronic annotation /// 0004984 // olfactory receptor activity // non-traceable author statement /// 0001584 // rhodopsin-like receptor activity // inferred from electronic annotation /// 0004871 // signal tr	0016020 // membrane // inferred from electronic annotation /// 0016021 // integral to membrane // non-traceable author statement /// 0016021 // integral to membrane // inferred from electronic annotation
238041_at	0.003139487	0.68258	-0.19236998	11.19187249	11.38371027	Transcription factor 12 (HTF4, helix-loop-helix transcription factors 4)	Hs.511504	6938	600480	TCF12	AA151712	0006357 // regulation of transcription from RNA polymerase II promoter // traceable author statement /// 0006955 // immune response // traceable author statement /// 0007275 // development // inferred from electronic annotation /// 0007517 // muscle develo	0003677 // DNA binding // inferred from electronic annotation /// 0003702 // RNA polymerase II transcription factor activity // traceable author statement /// 0030528 // transcription regulator activity // inferred from electronic annotation	0005634 // nucleus // inferred from electronic annotation /// 0005634 // nucleus // inferred from direct assay
205811_at	0.003149091	0.68258	-0.31708731	9.538282076	9.890294638	polymerase (DNA directed), gamma 2, accessory subunit	Hs.437009	11232	604983 /	POLG2	NM_007215	0006261 // DNA-dependent DNA replication // traceable author statement /// 0006281 // DNA repair // non-traceable author statement /// 0006412 // protein biosynthesis // inferred from electronic annotation /// 0006426 // glycyl-tRNA aminoacylation // infer	0003677 // DNA binding // inferred from electronic annotation /// 0003697 // single-stranded DNA binding // non-traceable author statement /// 0003895 // gamma DNA-directed DNA polymerase activity // traceable author statement /// 0004820 // glycine-tRNA l	0000262 // mitochondrial chromosome // traceable author statement /// 0005739 // mitochondrion // non-traceable author statement /// 0005739 // mitochondrion // inferred from electronic annotation
210772_at	0.003194868	0.68258	-2.695145418	0.972795411	3.748599956	formyl peptide receptor-like 1 /// formyl peptide receptor-like 1	Hs.99855	2358	136538	FPRL1	M88107	0006928 // cell motility // traceable author statement /// 0006935 // chemotaxis // traceable author statement /// 0006954 // inflammatory response // traceable author statement /// 0007155 // cell adhesion // traceable author statement /// 0007165 // sign	0001584 // rhodopsin-like receptor activity // inferred from electronic annotation /// 0004872 // receptor activity // inferred from electronic annotation /// 0004982 // N-formyl peptide receptor activity // traceable author statement /// 0004871 // signal	0005886 // plasma membrane // traceable author statement /// 0016021 // integral to membrane // traceable author statement /// 0016020 // membrane // inferred from electronic annotation /// 0016021 // integral to membrane // inferred from electronic annota
1560834_a_at	0.003214312	0.68258	-0.773724144	1.968097135	2.732167924	rhabdomyosarcoma 2 associated transcript (non-coding RNA)	Hs.506435	196475	607045	RMST	AF429305
201584_s_at	0.00322226	0.68258	-0.271101561	10.86292309	11.10687721	DEAD (Asp-Glu-Ala-Asp) box polypeptide 39	Hs.311609	10212		DDX39	NM_005804	0000398 // nuclear mRNA splicing, via spliceosome // inferred from genetic interaction /// 0006406 // mRNA export from nucleus // inferred from genetic interaction /// 0008380 // RNA splicing // inferred from electronic annotation /// 0006397 // mRNA proce	0000166 // nucleotide binding // inferred from electronic annotation /// 0003676 // nucleic acid binding // inferred from electronic annotation /// 0004004 // ATP-dependent RNA helicase activity // inferred from sequence or structural similarity /// 000551	0005634 // nucleus // inferred from sequence or structural similarity /// 0005634 // nucleus // inferred from electronic annotation /// 0005622 // intracellular // inferred from electronic annotation /// 0005840 // ribosome // inferred from electronic anno
217886_at	0.00325121	0.68258	-0.476402153	10.67317721	11.10073592	epidermal growth factor receptor pathway substrate 15	Hs.83722	2060	600051	EPS15	BF213575	0007173 // epidermal growth factor receptor signaling pathway // traceable author statement /// 0008283 // cell proliferation // traceable author statement /// 0016050 // vesicle organization and biogenesis // traceable author statement	0004872 // receptor activity // inferred from electronic annotation /// 0005509 // calcium ion binding // inferred from electronic annotation /// 0005515 // protein binding // inferred from physical interaction	0005886 // plasma membrane // inferred from direct assay /// 0005905 // coated pit // traceable author statement
1566033_at	0.003256119	0.68258	-1.847996907	1.896433054	3.665385226	CREB regulated transcription coactivator 3	Hs.567572	64784	608986	CRTC3	AL833492
243475_at	0.003262709	0.68258	-0.413043449	8.643960322	9.109426883	Cas-Br-M (murine) ecotropic retroviral transforming sequence	Hs.504096	867	165360	CBL	AW502463	0007166 // cell surface receptor linked signal transduction // traceable author statement /// 0007173 // epidermal growth factor receptor signaling pathway // traceable author statement /// 0007242 // intracellular signaling cascade // inferred from electr	0003700 // transcription factor activity // traceable author statement /// 0004842 // ubiquitin-protein ligase activity // traceable author statement /// 0004871 // signal transducer activity // inferred from electronic annotation /// 0005509 // calcium io	0005634 // nucleus // inferred from electronic annotation /// 0005886 // plasma membrane // inferred from direct assay
221331_x_at	0.003268055	0.68258	0.38925112	7.352874824	6.954686225	cytotoxic T-lymphocyte-associated protein 4	Hs.247824	1493	123890 /	CTLA4	NM_005214	0006955 // immune response // inferred from electronic annotation /// 0006955 // immune response // traceable author statement		0005615 // extracellular space // inferred from electronic annotation /// 0005887 // integral to plasma membrane // traceable author statement /// 0016020 // membrane // inferred from electronic annotation /// 0016021 // integral to membrane // inferred fr
211714_x_at	0.003280838	0.68258	0.232047193	12.3552414	12.10857695	tubulin, beta /// tubulin, beta	Hs.636480	203068	191130	TUBB	BC005838	0006928 // cell motility // traceable author statement /// 0007018 // microtubule-based movement // inferred from electronic annotation /// 0042267 // natural killer cell mediated cytotoxicity // non-traceable author statement /// 0051227 // mitotic spindl	0000166 // nucleotide binding // inferred from electronic annotation /// 0003924 // GTPase activity // inferred from electronic annotation /// 0005198 // structural molecule activity // inferred from electronic annotation /// 0005200 // structural constitu	0005737 // cytoplasm // inferred from electronic annotation /// 0005856 // cytoskeleton // traceable author statement /// 0005874 // microtubule // inferred from electronic annotation /// 0043234 // protein complex // inferred from electronic annotation //
215884_s_at	0.003282176	0.68258	0.357644007	12.96159538	12.60598013	ubiquilin 2	Hs.179309	29978	300264	UBQLN2	AK001029	0006464 // protein modification // inferred from electronic annotation	0016491 // oxidoreductase activity // inferred from electronic annotation	0005634 // nucleus // inferred from electronic annotation
220355_s_at	0.003287364	0.68258	-0.405850459	9.217851659	9.608497612	polybromo 1	Hs.189920	55193	606083	PB1	NM_018165	0001890 // placenta development // inferred from electronic annotation /// 0006338 // chromatin remodeling // traceable author statement /// 0006350 // transcription // inferred from electronic annotation /// 0006355 // regulation of transcription, DNA-dep	0003677 // DNA binding // inferred from electronic annotation /// 0003682 // chromatin binding // non-traceable author statement /// 0005515 // protein binding // inferred from physical interaction /// 0003682 // chromatin binding // inferred from electron	0000228 // nuclear chromosome // non-traceable author statement /// 0000776 // kinetochore // inferred from electronic annotation /// 0005634 // nucleus // inferred from electronic annotation
209258_s_at	0.003302236	0.68258	0.296034499	11.99135662	11.72155258	structural maintenance of chromosomes 3	Hs.24485	9126	606062	SMC3	AI373676	0006281 // DNA repair // inferred from electronic annotation /// 0007001 // chromosome organization and biogenesis (sensu Eukaryota) // traceable author statement /// 0007049 // cell cycle // inferred from electronic annotation /// 0007052 // mitotic spind	0000166 // nucleotide binding // inferred from electronic annotation /// 0003777 // microtubule motor activity // non-traceable author statement /// 0005524 // ATP binding // inferred from electronic annotation /// 0016887 // ATPase activity // inferred fr	0000228 // nuclear chromosome // not recorded /// 0000800 // lateral element // inferred from electronic annotation /// 0000922 // spindle pole // inferred from direct assay /// 0005604 // basement membrane // traceable author statement /// 0005634 // nucl
217371_s_at	0.003305391	0.68258	-0.490986353	5.880596359	6.352024973	interleukin 15	Hs.168132	3600	600554	IL15	Y09908	0001866 // NK T cell proliferation // inferred from electronic annotation /// 0006955 // immune response // traceable author statement /// 0007165 // signal transduction // traceable author statement /// 0007267 // cell-cell signaling // traceable author s	0004871 // signal transducer activity // traceable author statement /// 0005126 // hematopoietin/interferon-class (D200-domain) cytokine receptor binding // inferred from electronic annotation /// 0005515 // protein binding // inferred from physical intera	0005576 // extracellular region // non-traceable author statement /// 0005615 // extracellular space // traceable author statement /// 0005624 // membrane fraction // traceable author statement /// 0005737 // cytoplasm // traceable author statement /// 000
244106_at	0.003308798	0.68258	1.688055994	3.808113176	1.997891454	Potassium voltage-gated channel, KQT-like subfamily, member 5	Hs.98129	56479	607357	KCNQ5	AW572895	0006461 // protein complex assembly // non-traceable author statement /// 0006811 // ion transport // inferred from electronic annotation /// 0006813 // potassium ion transport // inferred from electronic annotation /// 0007268 // synaptic transmission //	0005216 // ion channel activity // inferred from electronic annotation /// 0005242 // inward rectifier potassium channel activity // traceable author statement /// 0005249 // voltage-gated potassium channel activity // inferred from electronic annotation /	0008076 // voltage-gated potassium channel complex // inferred from electronic annotation /// 0008076 // voltage-gated potassium channel complex // traceable author statement /// 0016020 // membrane // inferred from electronic annotation /// 0016021 // int
216627_s_at	0.003323022	0.68258	0.997088405	5.816378851	4.86352964	UDP-Gal:betaGlcNAc beta 1,4- galactosyltransferase, polypeptide 1	Hs.651277	2683	137060 /	B4GALT1	U10473	0005975 // carbohydrate metabolism // inferred from electronic annotation /// 0006012 // galactose metabolism // inferred from electronic annotation /// 0009312 // oligosaccharide biosynthesis // non-traceable author statement /// 0030198 // extracellular	0003831 // beta-N-acetylglucosaminylglycopeptide beta-1,4-galactosyltransferase activity // inferred from electronic annotation /// 0003945 // N-acetyllactosamine synthase activity // inferred from electronic annotation /// 0004461 // lactose synthase acti	0005794 // Golgi apparatus // traceable author statement /// 0005886 // plasma membrane // inferred from electronic annotation /// 0016021 // integral to membrane // inferred from electronic annotation /// 0005794 // Golgi apparatus // inferred from electr
219919_s_at	0.00334176	0.68258	-0.89433002	6.828426576	7.680994933	slingshot homolog 3 (Drosophila)	Hs.29173	54961	606780	SSH3	NM_018276	0006470 // protein amino acid dephosphorylation // inferred from electronic annotation	0004725 // protein tyrosine phosphatase activity // inferred from electronic annotation /// 0008138 // protein tyrosine/serine/threonine phosphatase activity // inferred from electronic annotation /// 0016787 // hydrolase activity // inferred from electron	0005634 // nucleus // inferred from electronic annotation /// 0005856 // cytoskeleton // inferred from electronic annotation
228619_x_at	0.003354984	0.68258	-0.631197678	9.873484328	10.46719091	TIP41, TOR signalling pathway regulator-like (S. cerevisiae)	Hs.209431	261726		TIPRL	AI694231
218228_s_at	0.003355433	0.68258	-0.389643935	10.712023	11.092564	tankyrase, TRF1-interacting ankyrin-related ADP-ribose polymerase 2	Hs.329327	80351	607128	TNKS2	NM_025235	0006471 // protein amino acid ADP-ribosylation // inferred from electronic annotation	0003950 // NAD+ ADP-ribosyltransferase activity // inferred from electronic annotation /// 0016757 // transferase activity, transferring glycosyl groups // inferred from electronic annotation /// 0016740 // transferase activity // inferred from electronic	0000781 // chromosome, telomeric region // inferred from electronic annotation /// 0005634 // nucleus // inferred from electronic annotation /// 0005694 // chromosome // inferred from electronic annotation
203337_x_at	0.003371448	0.68258	-0.258279227	8.17343174	8.405482264	integrin beta 1 binding protein 1	Hs.467662	9270	607153	ITGB1BP1	NM_004763	0007155 // cell adhesion // traceable author statement /// 0007160 // cell-matrix adhesion // inferred from direct assay /// 0007243 // protein kinase cascade // traceable author statement	0008022 // protein C-terminus binding // traceable author statement /// 0005515 // protein binding // inferred from physical interaction	0016020 // membrane // non-traceable author statement
226121_at	0.003395693	0.68258	-0.405286699	8.657007046	9.085118691	dehydrogenase/reductase (SDR family) member 13	Hs.631760	147015		DHRS13	AI076793	0008152 // metabolism // inferred from electronic annotation	0016491 // oxidoreductase activity // inferred from electronic annotation
241195_at	0.0033976	0.68258	2.276124405	3.937060667	1.770113374	gb:AI791152 /DB_XREF=gi:5338868 /DB_XREF=ac73b07.x5 /CLONE=IMAGE:868213 /FEA=EST /CNT=4 /TID=Hs.190319.0 /TIER=ConsEnd /STK=4 /UG=Hs.190319 /UG_TITLE=ESTs					AI791152
221517_s_at	0.003480191	0.68258	-0.292165298	10.1087126	10.42354797	cofactor required for Sp1 transcriptional activation, subunit 6, 77kDa	Hs.444931	9440	603810	CRSP6	AF105421	0006350 // transcription // inferred from electronic annotation /// 0006367 // transcription initiation from RNA polymerase II promoter // inferred from direct assay /// 0030521 // androgen receptor signaling pathway // inferred from direct assay /// 00459	0004872 // receptor activity // inferred from direct assay /// 0004872 // receptor activity // inferred from electronic annotation /// 0005515 // protein binding // inferred from physical interaction /// 0016455 // RNA polymerase II transcription mediator	0000119 // mediator complex // inferred from direct assay /// 0005634 // nucleus // inferred from direct assay /// 0005667 // transcription factor complex // inferred from direct assay /// 0005634 // nucleus // inferred from electronic annotation
212239_at	0.003482595	0.68258	0.307650658	13.65839315	13.37592159	phosphoinositide-3-kinase, regulatory subunit 1 (p85 alpha)	Hs.132225	5295	171833	PIK3R1	AI680192	0006468 // protein amino acid phosphorylation // inferred from electronic annotation /// 0007242 // intracellular signaling cascade // non-traceable author statement /// 0008286 // insulin receptor signaling pathway // inferred from physical interaction //	0005158 // insulin receptor binding // inferred from physical interaction /// 0005159 // insulin-like growth factor receptor binding // inferred from physical interaction /// 0005545 // phosphatidylinositol binding // non-traceable author statement /// 001	0005622 // intracellular // inferred from electronic annotation /// 0016020 // membrane // inferred from electronic annotation /// 0035030 // phosphoinositide 3-kinase complex, class IA // inferred from sequence or structural similarity /// 0005942 // phos
239997_at	0.003482942	0.68258	-0.584962501	1.099552772	1.623158878	POU domain, class 4, transcription factor 1	Hs.493062	5457	601632	POU4F1	AA869006	0006357 // regulation of transcription from RNA polymerase II promoter // traceable author statement /// 0007275 // development // inferred from electronic annotation /// 0007409 // axonogenesis // traceable author statement /// 0007416 // synaptogenesis /	0003700 // transcription factor activity // traceable author statement /// 0005515 // protein binding // inferred from electronic annotation /// 0043565 // sequence-specific DNA binding // inferred from electronic annotation /// 0003677 // DNA binding // i	0005634 // nucleus // inferred from electronic annotation
210434_x_at	0.003483164	0.68258	0.164329931	12.64270589	12.49549263	jumping translocation breakpoint	Hs.6396	10899	604671	JTB	AF151056			0005624 // membrane fraction // traceable author statement /// 0005887 // integral to plasma membrane // traceable author statement /// 0016020 // membrane // inferred from electronic annotation /// 0016021 // integral to membrane // inferred from electron
237292_at	0.003495624	0.68258	0.836501268	2.458056692	1.708990952	gb:BE669707 /DB_XREF=gi:10030248 /DB_XREF=7e17h11.x1 /CLONE=IMAGE:3282789 /FEA=EST /CNT=5 /TID=Hs.150358.0 /TIER=ConsEnd /STK=5 /UG=Hs.150358 /UG_TITLE=ESTs					BE669707
239008_at	0.003496095	0.68258	-0.954437423	3.947780946	4.85290105	Transcribed locus	Hs.430335				AW606588
242734_x_at	0.003498993	0.68258	0.60807974	4.65699734	4.110897797	galactose-1-phosphate uridylyltransferase	Hs.522090	2592	230400 /	GALT	BF002568	0005975 // carbohydrate metabolism // inferred from electronic annotation /// 0006012 // galactose metabolism // inferred from electronic annotation /// 0006012 // galactose metabolism // traceable author statement	0005506 // iron ion binding // inferred from electronic annotation /// 0008108 // UDP-glucose:hexose-1-phosphate uridylyltransferase activity // inferred from electronic annotation /// 0008270 // zinc ion binding // inferred from electronic annotation ///
226684_at	0.003502603	0.68258	-0.428778007	9.667875099	10.15331778	Chromosome 14 open reading frame 103	Hs.168241	55102		C14orf103	AI217906
221727_at	0.003517564	0.68258	0.428823439	10.93866189	10.55486808	gb:AA456973 /DB_XREF=gi:2179693 /DB_XREF=aa90g11.s1 /CLONE=IMAGE:838628 /FEA=EST /CNT=319 /TID=Hs.74861.0 /TIER=Stack /STK=21 /UG=Hs.74861 /LL=10923 /UG_GENE=PC4 /UG_TITLE=activated RNA polymerase II transcription cofactor 4					AA456973
233859_at	0.003543556	0.68258	0.300181387	6.82968289	6.51682874	triple functional domain (PTPRF interacting) /// chromosome 14 open reading frame 145	Hs.130031	145508 /	601893	TRIO /// C14orf145	AC010072	0006468 // protein amino acid phosphorylation // inferred from electronic annotation /// 0007185 // transmembrane receptor protein tyrosine phosphatase signaling pathway // traceable author statement /// 0035023 // regulation of Rho protein signal transduc	0000166 // nucleotide binding // inferred from electronic annotation /// 0004674 // protein serine/threonine kinase activity // inferred from electronic annotation /// 0004674 // protein serine/threonine kinase activity // traceable author statement /// 00	0005622 // intracellular // inferred from electronic annotation
207583_at	0.003547096	0.68258	-0.546906883	8.042273223	8.606211948	ATP-binding cassette, sub-family D (ALD), member 2	Hs.591042	225	601081	ABCD2	NM_005164	0006631 // fatty acid metabolism // traceable author statement /// 0006810 // transport // traceable author statement /// 0006810 // transport // inferred from electronic annotation	0000166 // nucleotide binding // inferred from electronic annotation /// 0005515 // protein binding // inferred from physical interaction /// 0005524 // ATP binding // traceable author statement /// 0016887 // ATPase activity // inferred from electronic an	0005777 // peroxisome // traceable author statement /// 0005887 // integral to plasma membrane // traceable author statement /// 0016020 // membrane // inferred from electronic annotation /// 0043190 // ATP-binding cassette (ABC) transporter complex // tra
242214_at	0.003550358	0.68258	-0.146980303	8.923029302	9.087313608	ribosomal protein S27a /// similar to ubiquitin and ribosomal protein S27a precursor	Hs.311640	388720 /	191343	RPS27A /// LOC388720	AU152194	0006412 // protein biosynthesis // --- /// 0006412 // protein biosynthesis // inferred from electronic annotation /// 0006464 // protein modification // inferred from electronic annotation /// 0016567 // protein ubiquitination // inferred from direct assay	0003735 // structural constituent of ribosome // inferred from direct assay /// 0003735 // structural constituent of ribosome // inferred from electronic annotation /// 0008270 // zinc ion binding // inferred from electronic annotation /// 0046872 // metal	0005622 // intracellular // inferred from electronic annotation /// 0005840 // ribosome // inferred from electronic annotation /// 0005843 // cytosolic small ribosomal subunit (sensu Eukaryota) // inferred from direct assay /// 0015935 // small ribosomal s
218891_at	0.003595304	0.68258	-0.20641577	10.37628042	10.57092117	chromosome 10 open reading frame 76	Hs.16004	79591		C10orf76	NM_024541
235591_at	0.003610626	0.68258	2.387023123	2.734498278	0.593016518	somatostatin receptor 1	Hs.248160	6751	182451	SSTR1	R62424	0007187 // G-protein signaling, coupled to cyclic nucleotide second messenger // traceable author statement /// 0007215 // glutamate signaling pathway // inferred from electronic annotation /// 0007218 // neuropeptide signaling pathway // inferred from ele	0001584 // rhodopsin-like receptor activity // inferred from electronic annotation /// 0004872 // receptor activity // inferred from electronic annotation /// 0004983 // neuropeptide Y receptor activity // inferred from electronic annotation /// 0004994 //	0005624 // membrane fraction // inferred from electronic annotation /// 0005886 // plasma membrane // traceable author statement /// 0005887 // integral to plasma membrane // traceable author statement /// 0005886 // plasma membrane // inferred from electr
227465_at	0.003613566	0.68258	-0.22237306	10.20283244	10.41723419	KIAA0892	Hs.112751	23383		KIAA0892	AL514301		0005488 // binding // inferred from electronic annotation
1559452_a_at	0.003621264	0.68258	1.273284503	5.279366957	3.917481124	ST3 beta-galactoside alpha-2,3-sialyltransferase 1	Hs.584803	6482	607187	ST3GAL1	AA195963	0006486 // protein amino acid glycosylation // inferred from electronic annotation /// 0006464 // protein modification // traceable author statement	0003836 // beta-galactoside alpha-2,3-sialyltransferase activity // traceable author statement /// 0003836 // beta-galactoside alpha-2,3-sialyltransferase activity // inferred from electronic annotation /// 0008373 // sialyltransferase activity // inferred	0005615 // extracellular space // inferred from electronic annotation /// 0016020 // membrane // inferred from electronic annotation /// 0016021 // integral to membrane // inferred from electronic annotation /// 0030173 // integral to Golgi membrane // inf
1561761_x_at	0.003626693	0.68258	-0.759882236	7.384518562	8.163225902	Similar to septin 7	Hs.28425	645513		LOC645513	AF085995	0007049 // cell cycle // inferred from electronic annotation	0005525 // GTP binding // inferred from electronic annotation
227083_at	0.003669436	0.68258	-0.592069387	8.311784513	8.951404977	beta 1,3-galactosyltransferase-like	Hs.13205	145173	610308	B3GALTL	N51325	0005975 // carbohydrate metabolism // inferred from electronic annotation /// 0006004 // fucose metabolism // inferred from electronic annotation	0016757 // transferase activity, transferring glycosyl groups // inferred from electronic annotation /// 0016740 // transferase activity // inferred from electronic annotation	0005783 // endoplasmic reticulum // inferred from electronic annotation /// 0016020 // membrane // inferred from electronic annotation /// 0016021 // integral to membrane // inferred from electronic annotation
224917_at	0.003693256	0.68258	-0.910959845	8.732025681	9.54486446	microRNA 21		406991		MIRN21	BF674052
1570205_at	0.003696063	0.68258	1.650253961	3.047176621	1.575900891	CDNA clone IMAGE:4794628	Hs.621216				BC030748
204097_s_at	0.003702171	0.68258	0.308321593	10.08548261	9.77758166	RNA binding motif protein, X-linked 2	Hs.61184	51634		RBMX2	AF078865		0000166 // nucleotide binding // inferred from electronic annotation /// 0003723 // RNA binding // inferred from electronic annotation /// 0003676 // nucleic acid binding // inferred from electronic annotation
224696_s_at	0.003707167	0.68258	-0.298501453	9.346893872	9.624814299	WD repeat domain 22	Hs.509780	8816	603812	WDR22	AI568478
227931_at	0.003708795	0.68258	0.28898061	10.34454787	10.01593163	MRNA; cDNA DKFZp686D22106 (from clone DKFZp686D22106)	Hs.445036				AI823917
200872_at	0.003715655	0.68258	0.246125979	13.51448212	13.2944326	S100 calcium binding protein A10	Hs.143873	6281	114085	S100A10	NM_002966	0007165 // signal transduction // non-traceable author statement	0005102 // receptor binding // non-traceable author statement /// 0005509 // calcium ion binding // inferred from electronic annotation
244641_at	0.003716319	0.68258	-0.567432576	4.861651584	5.499315934	Chromosome 7 open reading frame 30	Hs.87385	115416		C7orf30	AI088843			0005615 // extracellular space // inferred from electronic annotation
212835_at	0.003746299	0.68258	0.314963301	8.13401191	7.852923723	KIAA0157	Hs.280695	23172		KIAA0157	AA777641
37892_at	0.0037492	0.68258	1.874469118	2.875716939	1.044630757	collagen, type XI, alpha 1	Hs.523446	1301	120280 /	COL11A1	J04177	0001502 // cartilage condensation // traceable author statement /// 0006817 // phosphate transport // inferred from electronic annotation /// 0007601 // visual perception // traceable author statement /// 0007605 // sensory perception of sound // inferred	0005201 // extracellular matrix structural constituent // inferred from electronic annotation /// 0005201 // extracellular matrix structural constituent // non-traceable author statement /// 0030674 // protein binding, bridging // non-traceable author stat	0005581 // collagen // inferred from electronic annotation /// 0005592 // collagen type XI // traceable author statement /// 0005737 // cytoplasm // inferred from electronic annotation /// 0005578 // extracellular matrix (sensu Metazoa) // inferred from el
232309_at	0.003758678	0.68258	0.318772781	7.014745154	6.674716972	hypothetical protein LOC202181	Hs.631956	202181		LOC202181	Y13871
241143_at	0.003767668	0.68258	-1.364572432	1.946317256	3.199333459	Transcribed locus	Hs.119164				AI201185
1561916_at	0.003767815	0.68258	0.879218177	5.032704784	4.187248566	CDNA clone IMAGE:5296015	Hs.616890				BI561188
230593_at	0.003770525	0.68258	1.094327383	3.97829501	2.782209656	gb:N66584 /DB_XREF=gi:1218709 /DB_XREF=yy69f05.s1 /CLONE=IMAGE:278817 /FEA=EST /CNT=12 /TID=Hs.7033.0 /TIER=Stack /STK=12 /UG=Hs.7033 /UG_TITLE=ESTs					N66584
230238_at	0.003831089	0.68258	0.436099115	1.671034964	1.243002957	ankyrin repeat domain 43	Hs.13308	134548		ANKRD43	AI744123
224617_at	0.003864236	0.68258	0.12083361	13.25849532	13.1483137	ROD1 regulator of differentiation 1 (S. pombe)	Hs.269988	9991	607527	ROD1	AI735576	0006397 // mRNA processing // inferred from electronic annotation /// 0008380 // RNA splicing // inferred from electronic annotation /// 0009653 // morphogenesis // traceable author statement	0000166 // nucleotide binding // inferred from electronic annotation /// 0003676 // nucleic acid binding // inferred from electronic annotation /// 0003723 // RNA binding // inferred from electronic annotation /// 0003723 // RNA binding // traceable author	0005634 // nucleus // inferred from electronic annotation
210705_s_at	0.003898793	0.68258	-0.335348611	10.07219759	10.40705619	tripartite motif-containing 5	Hs.370515	85363	608487	TRIM5	AF220028	0006512 // ubiquitin cycle // inferred from electronic annotation	0005515 // protein binding // inferred from physical interaction /// 0008270 // zinc ion binding // inferred from electronic annotation /// 0016874 // ligase activity // inferred from electronic annotation /// 0046872 // metal ion binding // inferred from	0005622 // intracellular // inferred from electronic annotation
230617_at	0.003912827	0.68258	0.64385619	1.503653973	0.880515343	Ovo-like 1(Drosophila)	Hs.134434	5017	602313	OVOL1	AI288796	0000122 // negative regulation of transcription from RNA polymerase II promoter // inferred from electronic annotation /// 0000239 // pachytene // inferred from electronic annotation /// 0006350 // transcription // inferred from electronic annotation /// 0	0003676 // nucleic acid binding // inferred from electronic annotation /// 0003700 // transcription factor activity // non-traceable author statement /// 0008270 // zinc ion binding // inferred from electronic annotation /// 0046872 // metal ion binding //	0005622 // intracellular // inferred from electronic annotation /// 0005634 // nucleus // non-traceable author statement /// 0005634 // nucleus // inferred from electronic annotation
244868_at	0.003923674	0.68258	0.678395053	8.148986853	7.514083544	Zinc fingers and homeoboxes 2	Hs.377090	22882	609185	ZHX2	AA001941	0045892 // negative regulation of transcription, DNA-dependent // inferred from direct assay /// 0006350 // transcription // inferred from electronic annotation /// 0006355 // regulation of transcription, DNA-dependent // inferred from electronic annotatio	0003700 // transcription factor activity // inferred from direct assay /// 0005515 // protein binding // inferred from physical interaction /// 0008270 // zinc ion binding // inferred from electronic annotation /// 0043565 // sequence-specific DNA binding	0005622 // intracellular // inferred from electronic annotation /// 0005634 // nucleus // inferred from direct assay /// 0005634 // nucleus // inferred from electronic annotation
216400_at	0.003932113	0.68258	-2.311201688	1.492451176	3.682890712	glucosidase, beta; acid (includes glucosylceramidase) /// glucosidase, beta; acid, pseudogene	Hs.282997	2629 ///	230800 /	GBA /// GBAP	M18917	0005975 // carbohydrate metabolism // inferred from electronic annotation /// 0006629 // lipid metabolism // inferred from electronic annotation /// 0006665 // sphingolipid metabolism // inferred from electronic annotation /// 0007040 // lysosome organizat	0003824 // catalytic activity // inferred from electronic annotation /// 0004348 // glucosylceramidase activity // inferred from electronic annotation /// 0016798 // hydrolase activity, acting on glycosyl bonds // inferred from electronic annotation /// 00	0005764 // lysosome // inferred from electronic annotation /// 0016020 // membrane // inferred from electronic annotation
1553883_at	0.003946868	0.68258	1.974004791	2.566581983	0.783121759	zinc finger protein 99	Hs.568380	7652	603981	ZNF99	NM_152659		0003676 // nucleic acid binding // inferred from electronic annotation /// 0008270 // zinc ion binding // inferred from electronic annotation /// 0046872 // metal ion binding // inferred from electronic annotation	0005622 // intracellular // inferred from electronic annotation
228929_at	0.003956763	0.68258	-0.813025698	7.250817917	7.973039197	TNF receptor-associated protein 1	Hs.30345	10131	606219	TRAP1	AI341246	0006457 // protein folding // inferred from electronic annotation /// 0008150 // biological_process // --- /// 0006986 // response to unfolded protein // inferred from electronic annotation	0000166 // nucleotide binding // inferred from electronic annotation /// 0005164 // tumor necrosis factor receptor binding // non-traceable author statement /// 0005524 // ATP binding // inferred from electronic annotation /// 0051082 // unfolded protein b	0005575 // cellular_component // --- /// 0005615 // extracellular space // inferred from electronic annotation /// 0005739 // mitochondrion // inferred from electronic annotation
212828_at	0.003985885	0.68258	-0.781788621	8.700311621	9.41363862	synaptojanin 2	Hs.434494	8871	609410	SYNJ2	AA191573		0001668 // phosphatidylinositol-4,5-bisphosphate 5-phosphatase activity // inferred from electronic annotation /// 0003723 // RNA binding // inferred from electronic annotation /// 0004439 // phosphoinositide 5-phosphatase activity // inferred from electro
223475_at	0.003995636	0.68258	1	2.759891859	1.833175675	cysteine-rich secretory protein LCCL domain containing 1	Hs.436542	83690		CRISPLD1	AF142573			0005576 // extracellular region // inferred from electronic annotation
237075_at	0.003999388	0.68258	0.672284398	6.993322075	6.305917335	Gamma-aminobutyric acid (GABA) A receptor, beta 1	Hs.27283	2560	137190	GABRB1	AI191591	0006811 // ion transport // inferred from electronic annotation /// 0007165 // signal transduction // traceable author statement /// 0006810 // transport // inferred from electronic annotation /// 0006810 // transport // traceable author statement	0004890 // GABA-A receptor activity // traceable author statement /// 0005216 // ion channel activity // inferred from electronic annotation /// 0005230 // extracellular ligand-gated ion channel activity // inferred from electronic annotation /// 0005254 /	0005615 // extracellular space // inferred from electronic annotation /// 0005887 // integral to plasma membrane // traceable author statement /// 0045211 // postsynaptic membrane // inferred from electronic annotation /// 0016020 // membrane // inferred f
1552942_at	0.004002617	0.68258	0.612618844	4.532733107	3.98557669	hypothetical protein FLJ30430	Hs.650225	149373		FLJ30430	NM_153009
244132_x_at	0.004009972	0.68258	0.521932053	9.85964035	9.277586115	Zinc finger protein 518	Hs.67197	9849		ZNF518	AI267414	0006350 // transcription // inferred from electronic annotation /// 0006355 // regulation of transcription, DNA-dependent // inferred from electronic annotation	0003677 // DNA binding // inferred from electronic annotation /// 0008270 // zinc ion binding // inferred from electronic annotation /// 0046872 // metal ion binding // inferred from electronic annotation /// 0003676 // nucleic acid binding // inferred fro	0005622 // intracellular // inferred from electronic annotation /// 0005634 // nucleus // inferred from electronic annotation
210230_at	0.004016354	0.68258	0.293793339	7.273450294	7.00997148	Hypothetical protein LOC728965	Hs.464404	728965		LOC728965	BC003629
218826_at	0.00402371	0.68258	-0.146142028	11.2083634	11.33863338	solute carrier family 35, member F2	Hs.524014	54733		SLC35F2	NM_017515	0008150 // biological_process // ---	0003674 // molecular_function // ---	0005575 // cellular_component // ---
1556813_at	0.004058713	0.68258	0.403355694	3.892678894	3.43142001	Ankyrin repeat domain 16	Hs.289828	54522		ANKRD16	AF086007
221504_s_at	0.00414707	0.68258	0.190690283	10.68278488	10.50868761	ATPase, H+ transporting, lysosomal 50/57kDa, V1 subunit H	Hs.491737	51606	608861	ATP6V1H	AF112204	0006811 // ion transport // inferred from electronic annotation /// 0006897 // endocytosis // inferred from direct assay /// 0007035 // vacuolar acidification // non-traceable author statement /// 0015986 // ATP synthesis coupled proton transport // inferr	0001671 // ATPase stimulator activity // inferred from electronic annotation /// 0005515 // protein binding // inferred from physical interaction /// 0005524 // ATP binding // inferred from electronic annotation /// 0016787 // hydrolase activity // inferre	0000221 // hydrogen-transporting ATPase V1 domain // non-traceable author statement /// 0000300 // peripheral to membrane of membrane fraction // inferred from electronic annotation /// 0016469 // proton-transporting two-sector ATPase complex // inferred f
200993_at	0.004153496	0.68258	-0.382078663	10.5355707	10.95665063	importin 7	Hs.643522	10527	605586	IPO7	AA939270	0000059 // protein import into nucleus, docking // inferred from electronic annotation /// 0007165 // signal transduction // traceable author statement /// 0015031 // protein transport // inferred from electronic annotation /// 0006810 // transport // infe	0005083 // small GTPase regulator activity // traceable author statement /// 0005515 // protein binding // inferred from physical interaction /// 0008536 // Ran GTPase binding // traceable author statement /// 0008565 // protein transporter activity // inf	0005625 // soluble fraction // traceable author statement /// 0005634 // nucleus // inferred from electronic annotation /// 0005643 // nuclear pore // traceable author statement /// 0005737 // cytoplasm // inferred from electronic annotation /// 0005643 //
216026_s_at	0.004154906	0.68258	-0.781493766	5.822918141	6.523435868	polymerase (DNA directed), epsilon	Hs.524871	5426	174762	POLE	AL080203	0000082 // G1/S transition of mitotic cell cycle // inferred from mutant phenotype /// 0000731 // DNA synthesis during DNA repair // inferred from mutant phenotype /// 0006260 // DNA replication // inferred from electronic annotation /// 0006260 // DNA rep	0000166 // nucleotide binding // inferred from electronic annotation /// 0003677 // DNA binding // inferred from direct assay /// 0003677 // DNA binding // inferred from electronic annotation /// 0003682 // chromatin binding // inferred from direct assay /	0005634 // nucleus // inferred from direct assay /// 0005634 // nucleus // inferred from electronic annotation
201847_at	0.004155137	0.68258	0.156596116	12.77218032	12.61321181	lipase A, lysosomal acid, cholesterol esterase (Wolman disease)	Hs.643030	3988	278000	LIPA	NM_000235	0006487 // protein amino acid N-linked glycosylation // traceable author statement /// 0006629 // lipid metabolism // inferred from electronic annotation /// 0016042 // lipid catabolism // inferred from electronic annotation	0004465 // lipoprotein lipase activity // not recorded /// 0004771 // sterol esterase activity // inferred from electronic annotation /// 0016787 // hydrolase activity // inferred from electronic annotation /// 0016789 // carboxylic ester hydrolase activit	0005764 // lysosome // traceable author statement /// 0005764 // lysosome // inferred from electronic annotation
230805_at	0.004166535	0.68258	-0.619850958	7.465750357	8.101314422	Transcribed locus, strongly similar to NP_001028866.1 regulatory element binding factor 2 [Rattus norvegicus]	Hs.355944				AA749202
1555441_at	0.004177855	0.68258	-3.176077228	1.474301914	4.484195175	ubiquitin-activating enzyme E1-like 2	Hs.212774	55236		UBE1L2	BC031637	0006512 // ubiquitin cycle // inferred from electronic annotation /// 0006464 // protein modification // inferred from electronic annotation	0003824 // catalytic activity // inferred from electronic annotation /// 0004839 // ubiquitin activating enzyme activity // inferred from electronic annotation	0005737 // cytoplasm // inferred from direct assay
238753_at	0.004181329	0.68258	0.742202243	4.259561657	3.526470076	gb:AI079596 /DB_XREF=gi:3415847 /DB_XREF=ox91b07.s1 /CLONE=IMAGE:1663669 /FEA=EST /CNT=8 /TID=Hs.134177.0 /TIER=ConsEnd /STK=0 /UG=Hs.134177 /UG_TITLE=ESTs					AI079596
1555814_a_at	0.004181733	0.68258	0.236055064	11.97646262	11.75418637	ras homolog gene family, member A	Hs.247077	387	165390	RHOA	AF498970	0007264 // small GTPase mediated signal transduction // inferred from electronic annotation /// 0007266 // Rho protein signal transduction // traceable author statement /// 0030036 // actin cytoskeleton organization and biogenesis // traceable author state	0000166 // nucleotide binding // inferred from electronic annotation /// 0000287 // magnesium ion binding // inferred from electronic annotation /// 0003924 // GTPase activity // traceable author statement /// 0004871 // signal transducer activity // infer	0005622 // intracellular // inferred from electronic annotation /// 0005856 // cytoskeleton // inferred from electronic annotation /// 0016020 // membrane // inferred from electronic annotation
200603_at	0.004181745	0.68258	-0.208869626	12.18109828	12.40468753	protein kinase, cAMP-dependent, regulatory, type I, alpha (tissue specific extinguisher 1)	Hs.280342	5573	160980 /	PRKAR1A	AL050038	0001707 // mesoderm formation // inferred from electronic annotation /// 0006357 // regulation of transcription from RNA polymerase II promoter // traceable author statement /// 0006468 // protein amino acid phosphorylation // inferred from electronic anno	0000166 // nucleotide binding // inferred from electronic annotation /// 0005515 // protein binding // inferred from physical interaction /// 0008603 // cAMP-dependent protein kinase regulator activity // inferred from electronic annotation /// 0008603 //	0005737 // cytoplasm // inferred from electronic annotation /// 0005952 // cAMP-dependent protein kinase complex // inferred from electronic annotation /// 0043234 // protein complex // inferred from direct assay
201479_at	0.00418396	0.68258	-0.477740899	9.486739263	9.93531785	dyskeratosis congenita 1, dyskerin	Hs.4747	1736	300126 /	DKC1	NM_001363	0000074 // regulation of progression through cell cycle // traceable author statement /// 0006364 // rRNA processing // traceable author statement /// 0007004 // telomere maintenance via telomerase // traceable author statement /// 0008283 // cell prolifer	0003720 // telomerase activity // inferred from direct assay /// 0003723 // RNA binding // traceable author statement /// 0016439 // tRNA-pseudouridine synthase activity // inferred from electronic annotation /// 0016853 // isomerase activity // inferred f	0005634 // nucleus // inferred from electronic annotation /// 0005654 // nucleoplasm // traceable author statement /// 0005697 // telomerase holoenzyme complex // inferred from direct assay /// 0005730 // nucleolus // traceable author statement /// 0005634
1557963_at	0.004188855	0.68258	1.584962501	2.838440459	1.143428424	CDC42 binding protein kinase beta (DMPK-like)	Hs.569310	9578		CDC42BPB	BE311922	0006468 // protein amino acid phosphorylation // inferred from sequence or structural similarity /// 0007010 // cytoskeleton organization and biogenesis // traceable author statement /// 0007163 // establishment and/or maintenance of cell polarity // trace	0000166 // nucleotide binding // inferred from electronic annotation /// 0000287 // magnesium ion binding // inferred from sequence or structural similarity /// 0004674 // protein serine/threonine kinase activity // inferred from sequence or structural sim	0005856 // cytoskeleton // traceable author statement /// 0005911 // intercellular junction // inferred from sequence or structural similarity /// 0031252 // leading edge // inferred from sequence or structural similarity
229811_at	0.004229346	0.68258	0.574694165	5.483418337	4.844985652	Transcribed locus, strongly similar to NP_113896.1 regulating molecule 1 [Rattus norvegicus]	Hs.632964				AI307745
204882_at	0.004237626	0.68258	0.108974578	12.16112771	12.03871905	Rho GTPase activating protein 25	Hs.531807	9938	610587	ARHGAP25	NM_014882	0007165 // signal transduction // inferred from electronic annotation	0005096 // GTPase activator activity // inferred from electronic annotation	0005622 // intracellular // inferred from electronic annotation
211543_s_at	0.004240477	0.68258	0.272197828	8.306151237	8.000003683	G protein-coupled receptor kinase 6	Hs.235116	2870	600869	GRK6	AF040752	0006468 // protein amino acid phosphorylation // inferred from electronic annotation /// 0007165 // signal transduction // inferred from electronic annotation /// 0008277 // regulation of G-protein coupled receptor protein signaling pathway // traceable au	0000166 // nucleotide binding // inferred from electronic annotation /// 0004703 // G-protein coupled receptor kinase activity // inferred from electronic annotation /// 0004871 // signal transducer activity // inferred from electronic annotation /// 00055	0016020 // membrane // inferred from electronic annotation
241501_at	0.004254757	0.68258	0.830466982	5.205734742	4.282700856	Rho GTPase activating protein 25	Hs.531807	9938	610587	ARHGAP25	BE218228	0007165 // signal transduction // inferred from electronic annotation	0005096 // GTPase activator activity // inferred from electronic annotation	0005622 // intracellular // inferred from electronic annotation
201056_at	0.004290495	0.68258	-0.191963543	7.510810224	7.680824745	Golgi autoantigen, golgin subfamily b, macrogolgin (with transmembrane signal), 1	Hs.213389	2804	602500	GOLGB1	N53479	0007030 // Golgi organization and biogenesis // traceable author statement	0005515 // protein binding // inferred from physical interaction	0000139 // Golgi membrane // traceable author statement /// 0005793 // ER-Golgi intermediate compartment // inferred from direct assay /// 0005794 // Golgi apparatus // inferred from electronic annotation /// 0005795 // Golgi stack // traceable author stat
222301_at	0.004301856	0.68258	-0.943416472	4.917323175	5.963072518	Chromosome 1 open reading frame 61	Hs.380027	10485		C1orf61	BF530257
234526_at	0.004304344	0.68258	-2	1.005973969	2.87127543	olfactory receptor, family 51, subfamily B, member 6	Hs.553730	390058		OR51B6	AF137396	0007165 // signal transduction // inferred from electronic annotation /// 0007186 // G-protein coupled receptor protein signaling pathway // inferred from electronic annotation /// 0007608 // sensory perception of smell // non-traceable author statement //	0004872 // receptor activity // inferred from electronic annotation /// 0004984 // olfactory receptor activity // non-traceable author statement	0016020 // membrane // inferred from electronic annotation /// 0016021 // integral to membrane // non-traceable author statement
244203_at	0.004314202	0.68258	2.273018494	2.497989166	0.458021906	Transcribed locus	Hs.598571				AI082507
1555076_at	0.004326744	0.68258	-0.756915184	3.864833344	4.731365019	Rho GTPase activating protein 25	Hs.531807	9938	610587	ARHGAP25	BC039591	0007165 // signal transduction // inferred from electronic annotation	0005096 // GTPase activator activity // inferred from electronic annotation	0005622 // intracellular // inferred from electronic annotation
205076_s_at	0.004327498	0.68258	-0.678071905	4.155787002	4.91586741	myotubularin related protein 11	Hs.425144	10903		MTMR11	NM_006697	0046839 // phospholipid dephosphorylation // inferred from electronic annotation	0004437 // inositol or phosphatidylinositol phosphatase activity // inferred from electronic annotation
235809_at	0.004347182	0.68258	-0.195359463	5.956276182	6.150889938	hypothetical protein DKFZp686L1814	Hs.96952	132660		DKFZp686L1814	BF678497
215404_x_at	0.004360916	0.68258	0.356850085	8.391956876	8.039744057	fibroblast growth factor receptor 1 (fms-related tyrosine kinase 2, Pfeiffer syndrome)	Hs.264887	2260	101600 /	FGFR1	AK024388	0000165 // MAPKKK cascade // traceable author statement /// 0001501 // skeletal development // traceable author statement /// 0001759 // induction of an organ // inferred from electronic annotation /// 0006468 // protein amino acid phosphorylation // non-t	0000166 // nucleotide binding // inferred from electronic annotation /// 0004674 // protein serine/threonine kinase activity // inferred from electronic annotation /// 0004713 // protein-tyrosine kinase activity // non-traceable author statement /// 000487	0005615 // extracellular space // inferred from electronic annotation /// 0005624 // membrane fraction // non-traceable author statement /// 0005887 // integral to plasma membrane // traceable author statement /// 0016020 // membrane // inferred from elect
1556312_at	0.004368023	0.68258	0.971985624	2.420569816	1.4041379	similar to cDNA sequence BC027072	Hs.354243	388939		FLJ34931	AK092250
1568689_at	0.004371179	0.68258	0.936806174	3.604850141	2.645271102	Similar to KIAA1875 protein	Hs.255993	728853		LOC728853	BC042630
202352_s_at	0.004375753	0.68258	0.441585401	11.54244502	11.15163657	proteasome (prosome, macropain) 26S subunit, non-ATPase, 12	Hs.646575	5718	604450	PSMD12	AI446530			0005829 // cytosol // inferred from electronic annotation /// 0005838 // proteasome regulatory particle (sensu Eukaryota) // traceable author statement /// 0043234 // protein complex // inferred from electronic annotation
218607_s_at	0.004397893	0.68258	-0.388906258	11.01521595	11.37003028	SDA1 domain containing 1	Hs.632604	55153		SDAD1	NM_018115
204295_at	0.0044007	0.68258	0.125656832	11.1774713	11.05099719	surfeit 1	Hs.512464	6834	185620 /	SURF1	NM_003172	0006118 // electron transport // traceable author statement /// 0008535 // cytochrome c oxidase complex assembly // traceable author statement /// 0009060 // aerobic respiration // traceable author statement	0004129 // cytochrome-c oxidase activity // traceable author statement /// 0004129 // cytochrome-c oxidase activity // inferred from electronic annotation	0005739 // mitochondrion // inferred from electronic annotation /// 0005746 // mitochondrial electron transport chain // traceable author statement /// 0016020 // membrane // inferred from electronic annotation /// 0016021 // integral to membrane // inferr
230144_at	0.004413742	0.68258	1.04026387	3.418471132	2.223259325	gb:AW294729 /DB_XREF=gi:6701365 /DB_XREF=UI-H-BW0-aim-e-08-0-UI.s1 /CLONE=IMAGE:2729942 /FEA=EST /CNT=20 /TID=Hs.274461.0 /TIER=Stack /STK=17 /UG=Hs.274461 /UG_TITLE=ESTs					AW294729
206102_at	0.004449616	0.68258	-0.982441629	5.760328434	6.726026311	GINS complex subunit 1 (Psf1 homolog)	Hs.646281	9837	610608	GINS1	NM_021067	0006260 // DNA replication // inferred from electronic annotation		0005634 // nucleus // inferred from direct assay /// 0005737 // cytoplasm // inferred from direct assay /// 0005634 // nucleus // inferred from electronic annotation
231760_at	0.004455499	0.68258	-0.451874267	2.72267674	3.146187029	chromosome 20 open reading frame 51	Hs.187773	63930		C20orf51	NM_022099
241099_at	0.004457386	0.68258	-2.584962501	0.887857445	3.397016447	Elongation protein 4 homolog (S. cerevisiae)	Hs.175534	26610	606985	ELP4	AI733653
202551_s_at	0.004472032	0.68258	0.42669709	7.990927239	7.542751036	cysteine rich transmembrane BMP regulator 1 (chordin-like)	Hs.332847	51232	606189	CRIM1	BG546884	0001558 // regulation of cell growth // inferred from electronic annotation /// 0006508 // proteolysis // inferred from electronic annotation /// 0007399 // nervous system development // traceable author statement	0004197 // cysteine-type endopeptidase activity // inferred from electronic annotation /// 0004867 // serine-type endopeptidase inhibitor activity // inferred from electronic annotation /// 0005010 // insulin-like growth factor receptor activity // traceab	0005576 // extracellular region // inferred from electronic annotation /// 0005624 // membrane fraction // not recorded /// 0016020 // membrane // inferred from electronic annotation /// 0016021 // integral to membrane // traceable author statement /// 001
222624_s_at	0.004472413	0.68258	0.249114791	11.59866983	11.32758507	zinc finger protein 639	Hs.632578	51193		ZNF639	AA224199	0006350 // transcription // inferred from electronic annotation /// 0006355 // regulation of transcription, DNA-dependent // inferred from electronic annotation	0003677 // DNA binding // inferred from electronic annotation /// 0008270 // zinc ion binding // inferred from electronic annotation /// 0046872 // metal ion binding // inferred from electronic annotation /// 0003676 // nucleic acid binding // inferred fro	0005622 // intracellular // inferred from electronic annotation /// 0005634 // nucleus // inferred from electronic annotation
228091_at	0.004483651	0.68258	-0.218582571	9.624092208	9.839461305	Full-length cDNA clone CS0DB009YL20 of Neuroblastoma Cot 10-normalized of Homo sapiens (human)	Hs.130643				AI800609
1569492_at	0.004521998	0.68258	1.518364752	4.717699634	3.364397245	Homo sapiens, clone IMAGE:4590952, mRNA	Hs.638690				BC025336
208273_at	0.004532389	0.68258	0.43720888	3.961664894	3.505390925	zinc finger protein 695	Hs.161840	57116		ZNF695	NM_020394	0006355 // regulation of transcription, DNA-dependent // inferred from electronic annotation	0003676 // nucleic acid binding // inferred from electronic annotation /// 0008270 // zinc ion binding // inferred from electronic annotation /// 0046872 // metal ion binding // inferred from electronic annotation	0005622 // intracellular // inferred from electronic annotation /// 0005634 // nucleus // inferred from electronic annotation
214584_x_at	0.004540062	0.68258	0.598018654	4.089811959	3.469888906	acetyl-Coenzyme A carboxylase beta	Hs.234898	32	601557	ACACB	R99037	0006633 // fatty acid biosynthesis // inferred from electronic annotation /// 0008152 // metabolism // inferred from electronic annotation /// 0009401 // phosphoenolpyruvate-dependent sugar phosphotransferase system // inferred from electronic annotation /	0000166 // nucleotide binding // inferred from electronic annotation /// 0003989 // acetyl-CoA carboxylase activity // inferred from electronic annotation /// 0004075 // biotin carboxylase activity // inferred from electronic annotation /// 0005524 // ATP	0009343 // biotin carboxylase complex // inferred from electronic annotation
228837_at	0.004542003	0.68258	-2.695993813	1.62673191	4.35059512	CDNA FLJ11918 fis, clone HEMBB1000272	Hs.644653				BE857360
223018_at	0.004549599	0.68258	0.223468333	9.752164936	9.551528084	NIN1/RPN12 binding protein 1 homolog (S. cerevisiae)	Hs.271695	28987		NOB1	BC000050		0008270 // zinc ion binding // inferred from electronic annotation /// 0046872 // metal ion binding // inferred from electronic annotation	0005634 // nucleus // inferred from electronic annotation
1555447_at	0.004553522	0.68258	0.552541023	3.523654593	3.034918662	G protein-coupled receptor 114	Hs.187884	221188		GPR114	AY140956	0007165 // signal transduction // inferred from electronic annotation /// 0007218 // neuropeptide signaling pathway // inferred from electronic annotation /// 0007186 // G-protein coupled receptor protein signaling pathway // inferred from electronic annot	0004872 // receptor activity // inferred from electronic annotation /// 0004930 // G-protein coupled receptor activity // inferred from electronic annotation /// 0004930 // G-protein coupled receptor activity // traceable author statement /// 0004871 // si	0016020 // membrane // inferred from electronic annotation /// 0016021 // integral to membrane // inferred from electronic annotation /// 0016021 // integral to membrane // traceable author statement
204951_at	0.00456862	0.68258	0.505425831	12.90547274	12.42337644	ras homolog gene family, member H	Hs.160673	399	602037	RHOH	NM_004310	0007264 // small GTPase mediated signal transduction // inferred from electronic annotation /// 0030217 // T cell differentiation // non-traceable author statement /// 0043124 // negative regulation of I-kappaB kinase/NF-kappaB cascade // inferred from dir	0000166 // nucleotide binding // inferred from electronic annotation /// 0005095 // GTPase inhibitor activity // non-traceable author statement /// 0005525 // GTP binding // inferred from direct assay /// 0017048 // Rho GTPase binding // non-traceable auth	0005622 // intracellular // inferred from electronic annotation /// 0005737 // cytoplasm // inferred from direct assay /// 0016020 // membrane // inferred from electronic annotation
204366_s_at	0.004571428	0.68258	-0.278722868	10.19271558	10.44063882	general transcription factor IIIC, polypeptide 2, beta 110kDa	Hs.75782	2976	604883	GTF3C2	NM_001521	0006350 // transcription // inferred from electronic annotation /// 0006383 // transcription from RNA polymerase III promoter // traceable author statement	0003709 // RNA polymerase III transcription factor activity // traceable author statement /// 0005515 // protein binding // traceable author statement	0000127 // transcription factor TFIIIC complex // not recorded /// 0005634 // nucleus // inferred from electronic annotation
227757_at	0.004574191	0.68258	0.516704972	7.22319899	6.729042296	Cullin 4A	Hs.339735	8451	603137	CUL4A	AL563297	0000082 // G1/S transition of mitotic cell cycle // traceable author statement /// 0006281 // DNA repair // inferred from electronic annotation /// 0006512 // ubiquitin cycle // inferred from electronic annotation /// 0007049 // cell cycle // inferred from	0005515 // protein binding // inferred from physical interaction
202838_at	0.004575795	0.68258	-0.696845158	8.9010653	9.670069653	fucosidase, alpha-L- 1, tissue	Hs.370858	2517	230000	FUCA1	NM_000147	0005975 // carbohydrate metabolism // inferred from electronic annotation /// 0006027 // glycosaminoglycan catabolism // non-traceable author statement /// 0008152 // metabolism // inferred from electronic annotation	0003824 // catalytic activity // inferred from electronic annotation /// 0004560 // alpha-L-fucosidase activity // inferred from electronic annotation /// 0004560 // alpha-L-fucosidase activity // traceable author statement /// 0016798 // hydrolase activit	0005737 // cytoplasm // --- /// 0005764 // lysosome // inferred from electronic annotation /// 0005737 // cytoplasm // traceable author statement
228483_s_at	0.004609142	0.68258	-0.194399258	10.09403678	10.28877337	TAF9B RNA polymerase II, TATA box binding protein (TBP)-associated factor, 31kDa		51616		TAF9B	BE856250	0006350 // transcription // inferred from electronic annotation /// 0006352 // transcription initiation // inferred from electronic annotation /// 0006355 // regulation of transcription, DNA-dependent // inferred from electronic annotation		0005634 // nucleus // inferred from electronic annotation /// 0005669 // transcription factor TFIID complex // inferred from electronic annotation
1561682_at	0.004632663	0.68258	-0.222392421	1.882361404	2.121057026	Tubulin tyrosine ligase-like family, member 7	Hs.445826	79739		TTLL7	BC042527	0006464 // protein modification // inferred from electronic annotation	0004835 // tubulin-tyrosine ligase activity // inferred from electronic annotation /// 0016874 // ligase activity // inferred from electronic annotation
78047_s_at	0.004638962	0.68258	0.328898382	9.155645311	8.855190731	hypothetical protein LOC729580 /// hypothetical protein LOC730672		729580 /		LOC729580 /// LOC730672	AW001777
241088_at	0.004643008	0.68258	-2.146841388	1.307462722	3.351640572	Transcribed locus	Hs.637012				AV722683
218933_at	0.004643084	0.68258	-0.539167265	9.573776804	10.07510649	spermatogenesis associated 5-like 1	Hs.369657	79029		SPATA5L1	NM_024063	0051301 // cell division // inferred from electronic annotation	0000166 // nucleotide binding // inferred from electronic annotation /// 0005524 // ATP binding // inferred from electronic annotation /// 0017111 // nucleoside-triphosphatase activity // inferred from electronic annotation
201467_s_at	0.004655179	0.68258	-0.522146393	4.568682332	5.032632741	NAD(P)H dehydrogenase, quinone 1	Hs.406515	1728	125860	NQO1	AI039874	0006118 // electron transport // inferred from electronic annotation /// 0006805 // xenobiotic metabolism // traceable author statement /// 0006809 // nitric oxide biosynthesis // traceable author statement /// 0007271 // synaptic transmission, cholinergic	0003955 // NAD(P)H dehydrogenase (quinone) activity // traceable author statement /// 0004128 // cytochrome-b5 reductase activity // traceable author statement /// 0016491 // oxidoreductase activity // inferred from electronic annotation /// 0003955 // NAD	0005737 // cytoplasm // traceable author statement
203985_at	0.004659419	0.68258	-0.380303996	10.23158521	10.56606962	zinc finger protein 212		7988	602386	ZNF212	NM_012256	0006350 // transcription // inferred from electronic annotation /// 0006355 // regulation of transcription, DNA-dependent // non-traceable author statement /// 0006355 // regulation of transcription, DNA-dependent // inferred from electronic annotation	0003677 // DNA binding // non-traceable author statement /// 0008270 // zinc ion binding // non-traceable author statement /// 0046872 // metal ion binding // inferred from electronic annotation /// 0003676 // nucleic acid binding // inferred from electron	0005622 // intracellular // inferred from electronic annotation /// 0005634 // nucleus // non-traceable author statement /// 0005634 // nucleus // inferred from electronic annotation
222952_s_at	0.004662396	0.68258	-0.727920455	4.431927569	5.179970531	toll-like receptor 7	Hs.443036	51284	300365	TLR7	AF245702	0006954 // inflammatory response // inferred from electronic annotation /// 0006955 // immune response // inferred from electronic annotation /// 0045078 // positive regulation of interferon-gamma biosynthesis // inferred from direct assay /// 0045356 // p	0003725 // double-stranded RNA binding // inferred from direct assay /// 0003727 // single-stranded RNA binding // inferred from sequence or structural similarity /// 0004888 // transmembrane receptor activity // inferred from electronic annotation /// 000	0005615 // extracellular space // inferred from electronic annotation /// 0016020 // membrane // inferred from electronic annotation /// 0016021 // integral to membrane // inferred from electronic annotation
205565_s_at	0.004672234	0.68258	0.8805184	8.683024281	7.773503769	frataxin	Hs.29978	2395	229300 /	FXN	NM_000144	0006118 // electron transport // traceable author statement /// 0006879 // iron ion homeostasis // traceable author statement /// 0007268 // synaptic transmission // traceable author statement /// 0016192 // vesicle-mediated transport // traceable author s	0004428 // inositol or phosphatidylinositol kinase activity // traceable author statement /// 0005381 // iron ion transporter activity // traceable author statement /// 0009055 // electron carrier activity // traceable author statement	0005615 // extracellular space // inferred from electronic annotation /// 0005739 // mitochondrion // traceable author statement /// 0005739 // mitochondrion // inferred from electronic annotation
242837_at	0.004695694	0.68258	0.308338159	10.79769364	10.52217854	Splicing factor, arginine/serine-rich 4	Hs.469970	6429	601940	SFRS4	AI435248	0006397 // mRNA processing // traceable author statement /// 0008380 // RNA splicing // traceable author statement /// 0006397 // mRNA processing // inferred from electronic annotation /// 0008380 // RNA splicing // inferred from electronic annotation	0000166 // nucleotide binding // inferred from electronic annotation /// 0031202 // RNA splicing factor activity, transesterification mechanism // traceable author statement /// 0003676 // nucleic acid binding // inferred from electronic annotation /// 000	0005634 // nucleus // traceable author statement /// 0005634 // nucleus // inferred from electronic annotation
213384_x_at	0.004697018	0.68258	-0.702607796	8.108044462	8.744796426	phospholipase C, beta 3 (phosphatidylinositol-specific)	Hs.591953	5331	600230	PLCB3	Z37544	0006629 // lipid metabolism // inferred from electronic annotation /// 0007242 // intracellular signaling cascade // inferred from electronic annotation /// 0016042 // lipid catabolism // inferred from electronic annotation /// 0007165 // signal transducti	0004435 // phosphoinositide phospholipase C activity // inferred from electronic annotation /// 0004871 // signal transducer activity // inferred from electronic annotation /// 0005509 // calcium ion binding // inferred from electronic annotation /// 00167	0016020 // membrane // inferred from electronic annotation
225716_at	0.004701672	0.68258	-0.447781375	10.29178111	10.70123746	Full-length cDNA clone CS0DK008YI09 of HeLa cells Cot 25-normalized of Homo sapiens (human)	Hs.330495				AI357639
237021_at	0.004733362	0.68258	1.987509056	3.360609863	1.611570405	hypothetical protein LOC144486	Hs.118205	144486		LOC144486	AI360452
226108_at	0.004764248	0.68258	-0.231468408	9.664066775	9.88875139	conserved nuclear protein NHN1	Hs.93670	124245		NHN1	AK026317		0003676 // nucleic acid binding // inferred from electronic annotation /// 0008270 // zinc ion binding // inferred from electronic annotation
217732_s_at	0.004771189	0.68258	0.180063609	13.11079042	12.94046426	integral membrane protein 2B	Hs.643683	9445	117300 /	ITM2B	AF092128	0006915 // apoptosis // inferred from electronic annotation /// 0006917 // induction of apoptosis // inferred from electronic annotation /// 0007399 // nervous system development // traceable author statement /// 0007605 // sensory perception of sound // i	0005515 // protein binding // inferred from electronic annotation /// 0005524 // ATP binding // inferred from electronic annotation	0005624 // membrane fraction // inferred from electronic annotation /// 0005887 // integral to plasma membrane // not recorded /// 0016020 // membrane // inferred from electronic annotation /// 0016021 // integral to membrane // inferred from electronic an
1569838_at	0.004771548	0.68258	1.346107907	5.24272667	3.683811547	CDNA clone IMAGE:4827757	Hs.638942				BC033344
226511_at	0.004788506	0.68258	-0.525703875	9.771700657	10.32240029	WD repeat domain 32	Hs.118394	79269		WDR32	AU157441		0016301 // kinase activity // inferred from electronic annotation
1558619_at	0.004806168	0.68258	0.815575429	2.22244149	1.403151122	Small nucleolar RNA host gene (non-protein coding) 7	Hs.636619	84973		SNHG7	AK054908
1566511_at	0.004808346	0.68258	1.49726844	5.385265605	4.004561857	F-box protein 9	Hs.216653	26268	609091	FBXO9	AK095315	0016567 // protein ubiquitination // non-traceable author statement /// 0006512 // ubiquitin cycle // inferred from electronic annotation	0004842 // ubiquitin-protein ligase activity // non-traceable author statement	0000151 // ubiquitin ligase complex // non-traceable author statement
216929_x_at	0.004845039	0.68258	0.98372446	5.824453447	4.956036249	ABO blood group (transferase A, alpha 1-3-N-acetylgalactosaminyltransferase; transferase B, alpha 1-3-galactosyltransferase)	Hs.561993	28	110300	ABO	U15197	0005975 // carbohydrate metabolism // inferred from electronic annotation /// 0006486 // protein amino acid glycosylation // non-traceable author statement /// 0009058 // biosynthesis // non-traceable author statement	0004380 // glycoprotein-fucosylgalactoside alpha-N-acetylgalactosaminyltransferase activity // inferred from electronic annotation /// 0004380 // glycoprotein-fucosylgalactoside alpha-N-acetylgalactosaminyltransferase activity // non-traceable author state	0005575 // cellular_component // --- /// 0005576 // extracellular region // non-traceable author statement /// 0016020 // membrane // inferred from electronic annotation /// 0016021 // integral to membrane // inferred from electronic annotation /// 0030173
237858_s_at	0.004854829	0.68258	-0.446876834	6.085567249	6.563393421	Transcribed locus	Hs.22287				AI291290
243007_at	0.004892149	0.68258	-0.386668666	8.790552333	9.208351257	CDNA FLJ43181 fis, clone FCBBF3016134	Hs.98553				AA835417
228833_s_at	0.004905262	0.68258	0.78120905	8.055178891	7.205411071	gb:BE963456 /DB_XREF=gi:11766875 /DB_XREF=601657236R1 /CLONE=IMAGE:3866169 /FEA=EST /CNT=17 /TID=Hs.17872.1 /TIER=Stack /STK=14 /UG=Hs.17872 /UG_TITLE=ESTs					BE963456
218679_s_at	0.004949543	0.68258	0.295804434	12.15483315	11.87137632	vacuolar protein sorting 28 homolog (S. cerevisiae)	Hs.418175	51160		VPS28	NM_016208	0015031 // protein transport // inferred from electronic annotation /// 0006810 // transport // inferred from electronic annotation	0005515 // protein binding // inferred from physical interaction	0005768 // endosome // inferred from direct assay /// 0005829 // cytosol // inferred from direct assay
238857_at	0.004960516	0.68258	-1.134017348	3.575208714	4.568803226	Arginyltransferase 1	Hs.632080	11101	607103	ATE1	BE675478	0006512 // ubiquitin cycle // inferred from electronic annotation /// 0016598 // protein arginylation // non-traceable author statement /// 0042176 // regulation of protein catabolism // inferred from electronic annotation /// 0016598 // protein arginylati	0004057 // arginyltransferase activity // traceable author statement /// 0008415 // acyltransferase activity // inferred from electronic annotation /// 0016740 // transferase activity // inferred from electronic annotation /// 0004057 // arginyltransferase	0005634 // nucleus // inferred from direct assay /// 0005737 // cytoplasm // inferred from direct assay /// 0005634 // nucleus // inferred from electronic annotation
214170_x_at	0.004964051	0.68258	-0.150175082	10.59981641	10.7455788	fumarate hydratase	Hs.592490	2271	136850 /	FH	AA669797	0006099 // tricarboxylic acid cycle // inferred from electronic annotation /// 0006106 // fumarate metabolism // traceable author statement /// 0007049 // cell cycle // inferred from electronic annotation /// 0045786 // negative regulation of progression t	0004333 // fumarate hydratase activity // traceable author statement /// 0016829 // lyase activity // inferred from electronic annotation /// 0003824 // catalytic activity // inferred from electronic annotation /// 0004333 // fumarate hydratase activity //	0005737 // cytoplasm // traceable author statement /// 0005739 // mitochondrion // traceable author statement /// 0045239 // tricarboxylic acid cycle enzyme complex // inferred from electronic annotation /// 0005739 // mitochondrion // inferred from electr
1553260_s_at	0.004978273	0.68258	2.469485283	3.258512619	1.091271415	amyotrophic lateral sclerosis 2 (juvenile) chromosome region, candidate 11	Hs.335788	151254		ALS2CR11	NM_152525		0005509 // calcium ion binding // inferred from electronic annotation
238544_at	0.005002857	0.68258	1.439186318	6.565631838	5.152857315	Insulin-like growth factor 1 receptor	Hs.592020	3480	147370	IGF1R	AA618295	0000074 // regulation of progression through cell cycle // traceable author statement /// 0006916 // anti-apoptosis // traceable author statement /// 0007165 // signal transduction // traceable author statement /// 0007420 // brain development // inferred	0000166 // nucleotide binding // inferred from electronic annotation /// 0004674 // protein serine/threonine kinase activity // inferred from electronic annotation /// 0004872 // receptor activity // inferred from electronic annotation /// 0005006 // epide	0005615 // extracellular space // inferred from electronic annotation /// 0005887 // integral to plasma membrane // --- /// 0016020 // membrane // inferred from electronic annotation /// 0016021 // integral to membrane // inferred from electronic annotatio
238884_at	0.005022035	0.68258	0.552541023	1.247981917	0.603823677	Catenin (cadherin-associated protein), delta 1	Hs.166011	1500	601045	CTNND1	AW195351	0006350 // transcription // inferred from electronic annotation /// 0006355 // regulation of transcription, DNA-dependent // inferred from electronic annotation /// 0016055 // Wnt receptor signaling pathway // inferred from electronic annotation /// 001633	0005198 // structural molecule activity // inferred from electronic annotation /// 0005488 // binding // inferred from electronic annotation /// 0005515 // protein binding // inferred from electronic annotation /// 0009055 // electron carrier activity // i	0005624 // membrane fraction // inferred from electronic annotation /// 0005634 // nucleus // non-traceable author statement /// 0005737 // cytoplasm // non-traceable author statement /// 0005856 // cytoskeleton // inferred from electronic annotation /// 0
238227_at	0.005036643	0.68258	0.619594385	5.503283814	4.884242975	GTPase activating Rap/RanGAP domain-like 3	Hs.29304	84253		GARNL3	AI698001	0051056 // regulation of small GTPase mediated signal transduction // inferred from electronic annotation	0005083 // small GTPase regulator activity // inferred from electronic annotation /// 0005096 // GTPase activator activity // inferred from electronic annotation	0005622 // intracellular // inferred from electronic annotation
210331_at	0.005042984	0.68258	1.222392421	2.618341391	1.539608651	HECT, C2 and WW domain containing E3 ubiquitin protein ligase 1	Hs.164453	23072		HECW1	AB048365	0006512 // ubiquitin cycle // inferred from electronic annotation /// 0006464 // protein modification // inferred from electronic annotation	0004842 // ubiquitin-protein ligase activity // inferred from electronic annotation /// 0016874 // ligase activity // inferred from electronic annotation	0005622 // intracellular // inferred from electronic annotation
242770_at	0.005044926	0.68258	-0.489329644	9.479729975	9.954590934	CDNA FLJ44826 fis, clone BRACE3046762	Hs.640156				AI167592
225672_at	0.005054455	0.68258	-0.527796698	7.279525967	7.845053888	golgi autoantigen, golgin subfamily a, 2	Hs.155827	2801	602580	GOLGA2	AL514295		0005515 // protein binding // inferred from physical interaction	0005794 // Golgi apparatus // inferred from direct assay /// 0005794 // Golgi apparatus // traceable author statement
234004_at	0.005054803	0.68258	2.539158811	4.42911722	2.148752077	tetratricopeptide repeat domain 28	Hs.387856	23331		TTC28	AL035397		0005488 // binding // inferred from electronic annotation
216032_s_at	0.005057175	0.68258	0.406656367	12.40629381	12.0495741	ERGIC and golgi 3	Hs.472558	51614		ERGIC3	AF091085	0006810 // transport // inferred from electronic annotation /// 0006888 // ER to Golgi vesicle-mediated transport // inferred from direct assay /// 0006888 // ER to Golgi vesicle-mediated transport // inferred from electronic annotation	0005515 // protein binding // inferred from physical interaction	0005783 // endoplasmic reticulum // inferred from electronic annotation /// 0005793 // ER-Golgi intermediate compartment // inferred from direct assay /// 0016020 // membrane // inferred from electronic annotation /// 0016021 // integral to membrane // inf
1553099_at	0.005060806	0.68258	0.669485448	8.737459805	8.103274004	tigger transposable element derived 1	Hs.211823	200765		TIGD1	NM_145702	0008150 // biological_process // --- /// 0045449 // regulation of transcription // inferred from electronic annotation	0003674 // molecular_function // --- /// 0003677 // DNA binding // inferred from electronic annotation /// 0003676 // nucleic acid binding // inferred from electronic annotation	0000775 // chromosome, pericentric region // inferred from electronic annotation /// 0005575 // cellular_component // --- /// 0005634 // nucleus // inferred from electronic annotation
1554163_at	0.005070516	0.68258	2	4.229980693	2.328105305	twist homolog 2 (Drosophila)	Hs.422585	117581	607556	TWIST2	BC033168	0030154 // cell differentiation // inferred from electronic annotation /// 0045668 // negative regulation of osteoblast differentiation // inferred from direct assay /// 0045892 // negative regulation of transcription, DNA-dependent // inferred from sequen	0003677 // DNA binding // inferred from electronic annotation /// 0016564 // transcriptional repressor activity // inferred from sequence or structural similarity /// 0030528 // transcription regulator activity // inferred from electronic annotation	0005634 // nucleus // inferred from direct assay /// 0005737 // cytoplasm // inferred from direct assay /// 0005634 // nucleus // inferred from electronic annotation
1562655_at	0.005078537	0.68258	1.150779952	3.421208672	2.322235771	Homo sapiens, clone IMAGE:5223698, mRNA	Hs.621227				BC036874
202633_at	0.00508632	0.68258	-0.458487755	9.928855376	10.36944189	topoisomerase (DNA) II binding protein 1	Hs.53454	11073	607760	TOPBP1	NM_007027	0006281 // DNA repair // inferred from direct assay /// 0006974 // response to DNA damage stimulus // inferred from direct assay /// 0006281 // DNA repair // inferred from electronic annotation /// 0006974 // response to DNA damage stimulus // inferred fro	0003677 // DNA binding // inferred from electronic annotation /// 0008022 // protein C-terminus binding // traceable author statement /// 0005515 // protein binding // inferred from physical interaction	0000794 // condensed nuclear chromosome // inferred from electronic annotation /// 0005622 // intracellular // inferred from electronic annotation /// 0005634 // nucleus // traceable author statement /// 0005634 // nucleus // inferred from electronic annot
238977_at	0.005095981	0.68258	-0.598416958	7.578718925	8.179999538	minichromosome maintenance deficient 6 homolog (S. cerevisiae)	Hs.444118	4175	223100 /	MCM6	R54683	0006260 // DNA replication // non-traceable author statement /// 0006270 // DNA replication initiation // inferred from electronic annotation /// 0006350 // transcription // inferred from electronic annotation /// 0006355 // regulation of transcription, DN	0000166 // nucleotide binding // inferred from electronic annotation /// 0003677 // DNA binding // inferred from electronic annotation /// 0005524 // ATP binding // non-traceable author statement /// 0008094 // DNA-dependent ATPase activity // inferred fro	0005634 // nucleus // non-traceable author statement /// 0005634 // nucleus // inferred from electronic annotation
219446_at	0.0051303	0.68258	-0.480184324	8.113137496	8.610357356	resistance to inhibitors of cholinesterase 8 homolog B (C. elegans)	Hs.131306	55188	609147	RIC8B	NM_018157	0008277 // regulation of G-protein coupled receptor protein signaling pathway // inferred from direct assay	0001965 // G-protein alpha-subunit binding // inferred from direct assay /// 0005085 // guanyl-nucleotide exchange factor activity // inferred from electronic annotation	0005829 // cytosol // inferred from direct assay /// 0005886 // plasma membrane // inferred from direct assay
239752_at	0.005155334	0.68258	-2.070389328	1.813207713	3.82732129	Cat eye syndrome chromosome region, candidate 2	Hs.231895	27443	607576	CECR2	BE551781	0000910 // cytokinesis // non-traceable author statement /// 0006309 // DNA fragmentation during apoptosis // traceable author statement /// 0006915 // apoptosis // inferred from direct assay /// 0007010 // cytoskeleton organization and biogenesis // non-t		0005634 // nucleus // inferred from direct assay
205976_at	0.00517303	0.68258	0.333243408	7.026548745	6.735335432	FAST kinase domains 2	Hs.84429	22868		FASTKD2	NM_014929	0006915 // apoptosis // inferred from electronic annotation	0004672 // protein kinase activity // inferred from electronic annotation /// 0005524 // ATP binding // inferred from electronic annotation
214207_s_at	0.005179583	0.68258	1.416050272	5.39094426	4.050854996	Caspase recruitment domain family, member 10	Hs.57973	29775	607209	CARD10	AW024347	0006461 // protein complex assembly // non-traceable author statement /// 0007250 // activation of NF-kappaB-inducing kinase // inferred from direct assay /// 0042981 // regulation of apoptosis // inferred from electronic annotation /// 0006461 // protein	0005515 // protein binding // inferred from physical interaction /// 0030159 // receptor signaling complex scaffold activity // non-traceable author statement /// 0005515 // protein binding // inferred from sequence or structural similarity /// 0030159 //	0005622 // intracellular // inferred from electronic annotation /// 0005737 // cytoplasm // non-traceable author statement /// 0032449 // CBM complex // non-traceable author statement /// 0005737 // cytoplasm // inferred from sequence or structural similar
219649_at	0.005183864	0.68258	-0.495371212	9.655105135	10.08856021	asparagine-linked glycosylation 6 homolog (S. cerevisiae, alpha-1,3-glucosyltransferase)	Hs.258501	29929	603147 /	ALG6	NM_013339	0006487 // protein amino acid N-linked glycosylation // inferred from direct assay /// 0006487 // protein amino acid N-linked glycosylation // traceable author statement	0004576 // oligosaccharyl transferase activity // traceable author statement /// 0016757 // transferase activity, transferring glycosyl groups // inferred from electronic annotation /// 0046527 // glucosyltransferase activity // inferred from direct assay	0005783 // endoplasmic reticulum // inferred from electronic annotation /// 0016020 // membrane // inferred from electronic annotation /// 0016021 // integral to membrane // inferred from electronic annotation
207621_s_at	0.005208193	0.68258	-0.598450342	7.204188001	7.865488846	phosphatidylethanolamine N-methyltransferase	Hs.287717	10400	602391	PEMT	NM_007169	0006629 // lipid metabolism // traceable author statement /// 0006656 // phosphatidylcholine biosynthesis // traceable author statement /// 0008283 // cell proliferation // traceable author statement /// 0008654 // phospholipid biosynthesis // inferred fro	0004608 // phosphatidylethanolamine N-methyltransferase activity // traceable author statement /// 0016740 // transferase activity // inferred from electronic annotation /// 0008170 // N-methyltransferase activity // inferred from electronic annotation ///	0005739 // mitochondrion // inferred from electronic annotation /// 0005740 // mitochondrial envelope // inferred from electronic annotation /// 0005783 // endoplasmic reticulum // inferred from electronic annotation /// 0005789 // endoplasmic reticulum me
200704_at	0.005217225	0.68258	0.335870613	13.91402134	13.55198221	lipopolysaccharide-induced TNF factor	Hs.459940	9516	601098 /	LITAF	AB034747	0006350 // transcription // inferred from electronic annotation /// 0006357 // regulation of transcription from RNA polymerase II promoter // traceable author statement /// 0006915 // apoptosis // inferred from electronic annotation /// 0043123 // positive	0003702 // RNA polymerase II transcription factor activity // traceable author statement /// 0004871 // signal transducer activity // inferred from mutant phenotype
217925_s_at	0.005223711	0.68258	0.212724532	13.3395079	13.11266407	chromosome 6 open reading frame 106	Hs.643498	64771		C6orf106	NM_022758
242120_at	0.005231755	0.68258	-0.67617487	6.401501448	7.083580843	Transcribed locus	Hs.592543				BG403520
219203_at	0.005241144	0.68258	-0.231194209	8.046691199	8.314210755	chromosome 14 open reading frame 122	Hs.271614	51016		C14orf122	NM_016049
209168_at	0.005246181	0.68258	-0.214387536	5.651034444	5.838275443	glycoprotein M6B	Hs.495710	2824	300051	GPM6B	AW148844	0007399 // nervous system development // non-traceable author statement /// 0030154 // cell differentiation // inferred from electronic annotation /// 0007275 // development // inferred from electronic annotation /// 0007399 // nervous system development /	0003674 // molecular_function // ---	0016020 // membrane // inferred from electronic annotation /// 0016021 // integral to membrane // non-traceable author statement /// 0016021 // integral to membrane // inferred from electronic annotation
200755_s_at	0.005250541	0.68258	-0.188425658	9.560388918	9.77852406	calumenin	Hs.7753	813	603420	CALU	BF939365	0008150 // biological_process // ---	0005509 // calcium ion binding // inferred from direct assay /// 0005509 // calcium ion binding // inferred from electronic annotation /// 0005509 // calcium ion binding // traceable author statement	0005783 // endoplasmic reticulum // traceable author statement /// 0005794 // Golgi apparatus // traceable author statement /// 0005783 // endoplasmic reticulum // inferred from electronic annotation
1558484_s_at	0.005250552	0.68258	1.602036014	4.406199853	2.86115297	leucine rich repeat containing 27	Hs.119897	80313		LRRC27	AK098652		0005515 // protein binding // inferred from electronic annotation
221890_at	0.005288542	0.68258	-0.252639641	7.709518119	7.936016489	zinc finger protein 335	Hs.174193	63925		ZNF335	NM_022095	0006350 // transcription // inferred from electronic annotation /// 0006355 // regulation of transcription, DNA-dependent // inferred from electronic annotation	0003676 // nucleic acid binding // inferred from electronic annotation /// 0003677 // DNA binding // inferred from electronic annotation /// 0008270 // zinc ion binding // inferred from electronic annotation /// 0046872 // metal ion binding // inferred fro	0005622 // intracellular // inferred from electronic annotation /// 0005634 // nucleus // inferred from electronic annotation
1560175_at	0.005309148	0.68258	1.764187063	4.234795374	2.313584682	protein phosphatase 4, regulatory subunit 1-like	Hs.473179	55370		PPP4R1L	AK057583		0005488 // binding // inferred from electronic annotation
206198_s_at	0.005318438	0.68258	0.192645078	1.598034633	1.39713491	carcinoembryonic antigen-related cell adhesion molecule 7	Hs.74466	1087		CEACAM7	L31792		0048503 // GPI anchor binding // inferred from electronic annotation	0005886 // plasma membrane // traceable author statement /// 0016021 // integral to membrane // traceable author statement /// 0016020 // membrane // inferred from electronic annotation
233451_at	0.005325793	0.68258	-1.496425826	1.744629353	3.053190388	chromosome 20 open reading frame 54	Hs.283865	113278		C20orf54	AL118502		0005515 // protein binding // inferred from electronic annotation	0016020 // membrane // inferred from electronic annotation /// 0016021 // integral to membrane // inferred from electronic annotation
202919_at	0.005326384	0.68258	0.409382188	11.56781469	11.16351671	preimplantation protein 3	Hs.645458	25843	609361	PREI3	NM_015387	0006810 // transport // inferred from electronic annotation	0008270 // zinc ion binding // inferred from electronic annotation /// 0046872 // metal ion binding // inferred from electronic annotation	0016020 // membrane // inferred from electronic annotation
203871_at	0.005330235	0.68258	0.42349261	9.171633559	8.711082871	SUMO1/sentrin/SMT3 specific peptidase 3	Hs.513926	26168		SENP3	NM_015670	0006508 // proteolysis // inferred from electronic annotation /// 0006512 // ubiquitin cycle // inferred from electronic annotation /// 0019538 // protein metabolism // inferred from electronic annotation	0004843 // ubiquitin-specific protease activity // inferred from electronic annotation /// 0005515 // protein binding // inferred from electronic annotation /// 0008234 // cysteine-type peptidase activity // inferred from electronic annotation /// 0008233	0005634 // nucleus // inferred from electronic annotation /// 0005730 // nucleolus // inferred from electronic annotation /// 0005730 // nucleolus // inferred from direct assay
230230_at	0.005340777	0.68258	-0.64887155	9.483309021	10.06026778	Transcribed locus	Hs.611806				AI379691
209120_at	0.00534323	0.68258	-1.282035368	3.885051077	5.250517685	nuclear receptor subfamily 2, group F, member 2	Hs.651199	7026	107773	NR2F2	AL037401	0001764 // neuron migration // inferred from electronic annotation /// 0006350 // transcription // inferred from electronic annotation /// 0006357 // regulation of transcription from RNA polymerase II promoter // traceable author statement /// 0006629 // l	0003700 // transcription factor activity // inferred from electronic annotation /// 0003706 // ligand-regulated transcription factor activity // traceable author statement /// 0003707 // steroid hormone receptor activity // inferred from electronic annotat	0005634 // nucleus // traceable author statement /// 0005634 // nucleus // inferred from electronic annotation
203151_at	0.005353043	0.68258	-1.191318462	5.451771539	6.568452823	microtubule-associated protein 1A	Hs.194301	4130	600178	MAP1A	AW296788		0005198 // structural molecule activity // non-traceable author statement /// 0005515 // protein binding // inferred from physical interaction	0005874 // microtubule // inferred from electronic annotation /// 0005875 // microtubule associated complex // traceable author statement
210376_x_at	0.00535732	0.68258	0.385589236	6.770537119	6.427015713	ELK1, member of ETS oncogene family	Hs.181128	2002	311040	ELK1	M25269	0006350 // transcription // inferred from electronic annotation /// 0006355 // regulation of transcription, DNA-dependent // inferred from electronic annotation /// 0045944 // positive regulation of transcription from RNA polymerase II promoter // inferred	0003700 // transcription factor activity // inferred from direct assay /// 0003700 // transcription factor activity // inferred from electronic annotation /// 0005515 // protein binding // inferred from physical interaction /// 0043565 // sequence-specific	0005634 // nucleus // --- /// 0005634 // nucleus // inferred from electronic annotation
216490_x_at	0.005358521	0.68258	0.349044714	6.286246725	5.966493122	similar to 60S acidic ribosomal protein P2 (NY-REN-44 antigen)		442175		LOC442175	AL133267	0006414 // translational elongation // inferred from electronic annotation	0003735 // structural constituent of ribosome // inferred from electronic annotation	0005622 // intracellular // inferred from electronic annotation /// 0005840 // ribosome // inferred from electronic annotation
226195_at	0.005365985	0.68258	-0.255396243	8.793300231	9.016021362	chromosome 14 open reading frame 179	Hs.532626	112752		C14orf179	AW827281
1556540_a_at	0.005371711	0.68258	-0.45307686	5.120130571	5.541033806	Retinoic acid induced 1	Hs.190284	10743	182290 /	RAI1	AF088061	0001501 // skeletal development // inferred from electronic annotation /// 0006357 // regulation of transcription from RNA polymerase II promoter // inferred from electronic annotation /// 0040015 // negative regulation of body size // inferred from electr	0005515 // protein binding // inferred from electronic annotation /// 0008270 // zinc ion binding // inferred from electronic annotation /// 0046872 // metal ion binding // inferred from electronic annotation	0005634 // nucleus // inferred from electronic annotation
207271_x_at	0.005371983	0.68258	-0.689659879	1.386112342	2.135330787	sperm associated antigen 11	Hs.2717	10407	606560	SPAG11	NM_016512	0006952 // defense response // inferred from electronic annotation /// 0007283 // spermatogenesis // traceable author statement	0003674 // molecular_function // ---	0005576 // extracellular region // inferred from electronic annotation /// 0005576 // extracellular region // non-traceable author statement
212110_at	0.005376887	0.68258	-0.36454066	10.16339668	10.58893975	solute carrier family 39 (zinc transporter), member 14	Hs.491232	23516	608736	SLC39A14	D31887	0030001 // metal ion transport // inferred from electronic annotation	0046873 // metal ion transporter activity // inferred from electronic annotation	0016020 // membrane // inferred from electronic annotation
222916_s_at	0.005378822	0.68258	-0.3427867	6.343717172	6.722725731	high density lipoprotein binding protein (vigilin)	Hs.471851	3069	142695	HDLBP	AF116718	0006629 // lipid metabolism // inferred from electronic annotation /// 0006869 // lipid transport // inferred from electronic annotation /// 0008202 // steroid metabolism // inferred from electronic annotation /// 0008203 // cholesterol metabolism // trace	0003723 // RNA binding // inferred from electronic annotation /// 0005319 // lipid transporter activity // inferred from electronic annotation /// 0008289 // lipid binding // traceable author statement /// 0003676 // nucleic acid binding // inferred from e	0005634 // nucleus // inferred from electronic annotation /// 0005886 // plasma membrane // traceable author statement
241630_at	0.00541779	0.68258	0.426363917	9.109518488	8.727973001	Nuclear transcription factor Y, gamma	Hs.233458	4802	605344	NFYC	AA742279	0000074 // regulation of progression through cell cycle // traceable author statement /// 0006350 // transcription // inferred from electronic annotation /// 0006355 // regulation of transcription, DNA-dependent // traceable author statement /// 0006357 //	0003700 // transcription factor activity // traceable author statement /// 0003702 // RNA polymerase II transcription factor activity // traceable author statement /// 0003713 // transcription coactivator activity // traceable author statement /// 0005515	0005622 // intracellular // inferred from electronic annotation /// 0005634 // nucleus // inferred from electronic annotation /// 0005634 // nucleus // inferred from expression pattern /// 0005634 // nucleus // non-traceable author statement /// 0016602 //
1559006_at	0.00543864	0.68258	-0.342226988	7.467447642	7.858179537	CDNA clone IMAGE:4304686	Hs.397001				BC007784
1563099_at	0.005440704	0.68258	1.273018494	3.688819746	2.226399524	Alcohol dehydrogenase 6 (class V)	Hs.586161	130	103735	ADH6	BC038532	0006069 // ethanol oxidation // traceable author statement	0004022 // alcohol dehydrogenase activity // inferred from electronic annotation /// 0004022 // alcohol dehydrogenase activity // traceable author statement /// 0008270 // zinc ion binding // inferred from electronic annotation /// 0009055 // electron carr
1554610_at	0.00544769	0.68258	0.294904921	3.282632239	3.025172196	ankyrin repeat and MYND domain containing 1	Hs.560955	51281		ANKMY1	BC033495		0008270 // zinc ion binding // inferred from electronic annotation /// 0046872 // metal ion binding // inferred from electronic annotation
1553561_at	0.005450229	0.68258	1.550197083	2.896991913	1.526554299	taste receptor, type 2, member 50		259296	609627	TAS2R50	NM_176890	0007165 // signal transduction // inferred from electronic annotation /// 0007186 // G-protein coupled receptor protein signaling pathway // inferred from electronic annotation /// 0050896 // response to stimulus // inferred from electronic annotation ///	0004872 // receptor activity // inferred from electronic annotation /// 0004930 // G-protein coupled receptor activity // inferred from electronic annotation	0016020 // membrane // inferred from electronic annotation /// 0016021 // integral to membrane // inferred from electronic annotation
227365_at	0.005466133	0.68258	0.263034406	1.496514312	1.201357108	ataxia, cerebellar, Cayman type (caytaxin)	Hs.418055	85300	601238 /	ATCAY	AL566774	0006810 // transport // inferred from electronic annotation
1560950_at	0.00546669	0.68258	1.337034987	3.444760742	2.277950497	HECT, C2 and WW domain containing E3 ubiquitin protein ligase 1	Hs.164453	23072		HECW1	AK093262	0006512 // ubiquitin cycle // inferred from electronic annotation /// 0006464 // protein modification // inferred from electronic annotation	0004842 // ubiquitin-protein ligase activity // inferred from electronic annotation /// 0016874 // ligase activity // inferred from electronic annotation	0005622 // intracellular // inferred from electronic annotation
206451_at	0.005468914	0.68258	-0.179897796	10.46437205	10.65148008	TBCC domain containing 1	Hs.518469	55171		TBCCD1	NM_018138
205022_s_at	0.005477974	0.68258	0.268219627	12.76750789	12.4524663	checkpoint suppressor 1	Hs.434286	1112	602628	CHES1	NM_005197	0000077 // DNA damage checkpoint // traceable author statement /// 0000085 // G2 phase of mitotic cell cycle // traceable author statement /// 0006350 // transcription // inferred from electronic annotation /// 0007049 // cell cycle // inferred from electr	0003700 // transcription factor activity // inferred from electronic annotation /// 0005515 // protein binding // inferred from physical interaction /// 0016564 // transcriptional repressor activity // inferred from direct assay /// 0043565 // sequence-spe	0005634 // nucleus // --- /// 0005634 // nucleus // inferred from electronic annotation
209566_at	0.005486413	0.68258	-0.242594874	9.803997435	10.08392645	insulin induced gene 2	Hs.7089	51141	608660	INSIG2	AL080184
230522_s_at	0.00554722	0.68258	-0.581614402	7.273305557	7.814529855	chromosome 9 open reading frame 100	Hs.648121	84904		C9orf100	BG028209	0035023 // regulation of Rho protein signal transduction // inferred from electronic annotation	0005085 // guanyl-nucleotide exchange factor activity // inferred from electronic annotation /// 0005089 // Rho guanyl-nucleotide exchange factor activity // inferred from electronic annotation	0005622 // intracellular // inferred from electronic annotation
239109_at	0.005564793	0.68258	-0.371968777	5.599606478	5.934437703	Hypothetical protein LOC728190	Hs.36190	728190		LOC728190	W79643
243891_at	0.005570533	0.68258	0.23878686	2.842166413	2.592363632	Hypothetical protein LOC196463	Hs.115896	196463		LOC196463	AW451078
231041_at	0.005575591	0.68258	-0.659027487	7.69063436	8.264837011	polymerase (RNA) I polypeptide E, 53kDa	Hs.591087	64425		POLR1E	AI732599	0006350 // transcription // inferred from electronic annotation /// 0009303 // rRNA transcription // inferred from sequence or structural similarity /// 0009303 // rRNA transcription // inferred from electronic annotation	0003677 // DNA binding // inferred from electronic annotation /// 0003899 // DNA-directed RNA polymerase activity // inferred from electronic annotation /// 0005515 // protein binding // inferred from physical interaction /// 0016740 // transferase activit	0005634 // nucleus // inferred from electronic annotation /// 0005730 // nucleolus // inferred from sequence or structural similarity /// 0005730 // nucleolus // inferred from electronic annotation
238597_at	0.005580511	0.68258	-0.569966453	6.651641476	7.300312082	Ankyrin repeat domain 13C	Hs.105016	81573		ANKRD13C	BG028770			0005783 // endoplasmic reticulum // inferred from direct assay
244791_at	0.005592873	0.68258	1.422064766	5.197670438	3.884143043	Phosphoglycerate dehydrogenase like 1	Hs.508545	337867		PHGDHL1	AA835936
229598_at	0.005596473	0.68258	-2.872125177	2.639016596	5.137575321	COBL-like 1	Hs.470457	22837	610318	COBLL1	AA150107
239159_at	0.005619313	0.68258	0.872743569	8.299860214	7.369072037	Golgi SNAP receptor complex member 2	Hs.463278	9570	604027	GOSR2	AI084086	0006886 // intracellular protein transport // inferred from electronic annotation /// 0006888 // ER to Golgi vesicle-mediated transport // traceable author statement /// 0006944 // membrane fusion // traceable author statement /// 0016192 // vesicle-mediat	0004872 // receptor activity // inferred from electronic annotation /// 0005215 // transporter activity // traceable author statement /// 0005485 // v-SNARE activity // traceable author statement	0000139 // Golgi membrane // inferred from electronic annotation /// 0005789 // endoplasmic reticulum membrane // inferred from electronic annotation /// 0016020 // membrane // inferred from electronic annotation /// 0016021 // integral to membrane // infe
206746_at	0.005626738	0.68258	-0.466044442	6.003978981	6.409074318	beaded filament structural protein 1, filensin	Hs.129702	631	603307	BFSP1	NM_001195	0006396 // RNA processing // inferred from electronic annotation /// 0008150 // biological_process // ---	0000175 // 3'-5'-exoribonuclease activity // inferred from electronic annotation /// 0003723 // RNA binding // inferred from electronic annotation /// 0005200 // structural constituent of cytoskeleton // traceable author statement /// 0005212 // structural	0005856 // cytoskeleton // inferred from electronic annotation /// 0005882 // intermediate filament // non-traceable author statement /// 0005882 // intermediate filament // traceable author statement /// 0016020 // membrane // inferred from electronic ann
219588_s_at	0.005633913	0.68258	-0.430020902	9.593735092	9.993105672	non-SMC condensin II complex, subunit G2	Hs.18616	54892	608532	NCAPG2	NM_017760	0007049 // cell cycle // inferred from electronic annotation /// 0007067 // mitosis // inferred from electronic annotation /// 0007076 // mitotic chromosome condensation // inferred from electronic annotation /// 0051301 // cell division // inferred from e		0005634 // nucleus // inferred from electronic annotation
204155_s_at	0.005647173	0.68258	-0.59253589	10.55165019	11.18009887	KIAA0999 protein	Hs.167451	23387		KIAA0999	AA044154	0006468 // protein amino acid phosphorylation // inferred from electronic annotation	0000166 // nucleotide binding // inferred from electronic annotation /// 0004674 // protein serine/threonine kinase activity // inferred from electronic annotation /// 0005524 // ATP binding // inferred from electronic annotation /// 0016740 // transferase
227906_s_at	0.005649303	0.68258	-2.391020618	2.589721146	4.697433262	Phosphatidylglycerophosphate synthase 1	Hs.464217	9489		PGS1	AI084056	0008152 // metabolism // inferred from electronic annotation /// 0008654 // phospholipid biosynthesis // inferred from sequence or structural similarity	0003824 // catalytic activity // inferred from electronic annotation /// 0008444 // CDP-diacylglycerol-glycerol-3-phosphate 3-phosphatidyltransferase activity // inferred from sequence or structural similarity	0005739 // mitochondrion // inferred from sequence or structural similarity /// 0005783 // endoplasmic reticulum // inferred from direct assay
243305_at	0.005651188	0.68258	0.685878084	8.670204339	8.057404835	Transcribed locus	Hs.603982				AA903710
1558541_at	0.005689501	0.68258	1.598259323	3.508402524	1.637166616	chromosome 8 open reading frame 79	Hs.202521	286032		C8orf79	BC035082
212536_at	0.005701044	0.68258	-0.325576339	11.6175511	11.91072569	ATPase, Class VI, type 11B	Hs.478429	23200	605869	ATP11B	AB023173	0006810 // transport // inferred from electronic annotation /// 0006812 // cation transport // inferred from electronic annotation /// 0008152 // metabolism // inferred from electronic annotation /// 0015917 // aminophospholipid transport // traceable auth	0000166 // nucleotide binding // inferred from electronic annotation /// 0000287 // magnesium ion binding // inferred from electronic annotation /// 0004012 // phospholipid-translocating ATPase activity // traceable author statement /// 0005524 // ATP bind	0005637 // nuclear inner membrane // non-traceable author statement /// 0016020 // membrane // inferred from electronic annotation /// 0016021 // integral to membrane // inferred from electronic annotation
204988_at	0.005711141	0.68258	-1.367731785	1.41211318	3.023463109	fibrinogen beta chain	Hs.300774	2244	134830 /	FGB	NM_005141	0007165 // signal transduction // inferred from electronic annotation /// 0008217 // blood pressure regulation // not recorded /// 0008284 // positive regulation of cell proliferation // not recorded /// 0030168 // platelet activation // inferred from elec	0005102 // receptor binding // inferred from electronic annotation /// 0030674 // protein binding, bridging // inferred from electronic annotation	0005576 // extracellular region // non-traceable author statement /// 0005577 // fibrinogen complex // traceable author statement /// 0005625 // soluble fraction // traceable author statement /// 0005577 // fibrinogen complex // inferred from electronic an
226503_at	0.005714579	0.68258	-0.702832575	9.797330458	10.45743936	RAP1 interacting factor homolog (yeast)	Hs.536537	55183	608952	RIF1	BE504653	0006974 // response to DNA damage stimulus // inferred from electronic annotation /// 0007049 // cell cycle // inferred from electronic annotation		0000781 // chromosome, telomeric region // inferred from electronic annotation /// 0005634 // nucleus // inferred from electronic annotation /// 0005694 // chromosome // inferred from electronic annotation
200972_at	0.005726986	0.68258	-0.392960633	9.763340605	10.1519743	tetraspanin 3	Hs.5062	10099		TSPAN3	BC000704	0006928 // cell motility // not recorded /// 0008283 // cell proliferation // not recorded		0016020 // membrane // inferred from electronic annotation /// 0016021 // integral to membrane // inferred from electronic annotation /// 0016021 // integral to membrane // traceable author statement
205214_at	0.005784748	0.68258	0.458320473	12.41331955	11.98695503	serine/threonine kinase 17b (apoptosis-inducing)	Hs.88297	9262	604727	STK17B	NM_004226	0006468 // protein amino acid phosphorylation // inferred from direct assay /// 0006915 // apoptosis // inferred from electronic annotation /// 0006917 // induction of apoptosis // inferred from mutant phenotype /// 0007243 // protein kinase cascade // inf	0000166 // nucleotide binding // inferred from electronic annotation /// 0004674 // protein serine/threonine kinase activity // inferred from direct assay /// 0004713 // protein-tyrosine kinase activity // inferred from electronic annotation /// 0005524 //	0005634 // nucleus // inferred from expression pattern /// 0015629 // actin cytoskeleton // inferred from electronic annotation /// 0005634 // nucleus // inferred from sequence or structural similarity /// 0005634 // nucleus // inferred from electronic ann
1557260_a_at	0.005810942	0.68258	-0.535140337	8.252400547	8.73908852	zinc finger protein 382	Hs.631591	84911	609516	ZNF382	BM973530	0006350 // transcription // inferred from electronic annotation /// 0006355 // regulation of transcription, DNA-dependent // inferred from electronic annotation	0003676 // nucleic acid binding // inferred from electronic annotation /// 0003677 // DNA binding // inferred from electronic annotation /// 0008270 // zinc ion binding // inferred from electronic annotation /// 0046872 // metal ion binding // inferred fro	0005622 // intracellular // inferred from electronic annotation /// 0005634 // nucleus // inferred from electronic annotation
226759_at	0.005814372	0.68258	-0.473515965	7.681467435	8.240390359	IKAROS family zinc finger 4 (Eos)	Hs.553221	64375	606239	IKZF4	AI261467		0003676 // nucleic acid binding // inferred from electronic annotation /// 0003700 // transcription factor activity // traceable author statement /// 0008270 // zinc ion binding // inferred from electronic annotation /// 0016564 // transcriptional represso	0005622 // intracellular // inferred from electronic annotation /// 0005634 // nucleus // traceable author statement
228544_s_at	0.00586099	0.68258	0.583972404	11.11421247	10.53665932	CSRP2 binding protein	Hs.488051	57325		CSRP2BP	AA780252	0008150 // biological_process // ---	0008080 // N-acetyltransferase activity // inferred from electronic annotation /// 0030274 // LIM domain binding // non-traceable author statement	0005634 // nucleus // inferred from physical interaction /// 0005634 // nucleus // inferred from electronic annotation
226974_at	0.005865147	0.68258	-1.046963479	4.770359486	5.767229633	Full-length cDNA clone CS0DF038YD07 of Fetal brain of Homo sapiens (human)	Hs.594057				AL536553
228409_at	0.005866768	0.68258	1.807354922	5.137858965	3.136593753	KIAA1881		729359		KIAA1881	T62068
1554686_at	0.005870794	0.68258	-0.363052828	7.12067897	7.505649893	staufen, RNA binding protein, homolog 2 (Drosophila)	Hs.561815	27067	605920	STAU2	BC008370	0006810 // transport // inferred from electronic annotation	0003725 // double-stranded RNA binding // traceable author statement /// 0003723 // RNA binding // inferred from electronic annotation /// 0003725 // double-stranded RNA binding // inferred from electronic annotation	0005622 // intracellular // inferred from electronic annotation /// 0005634 // nucleus // inferred from electronic annotation /// 0005783 // endoplasmic reticulum // inferred from electronic annotation /// 0005874 // microtubule // inferred from electronic
202866_at	0.005874661	0.68258	-0.488620325	8.734611684	9.209383717	DnaJ (Hsp40) homolog, subfamily B, member 12	Hs.500013	54788	608376	DNAJB12	BG283782	0006457 // protein folding // inferred from electronic annotation	0031072 // heat shock protein binding // inferred from electronic annotation /// 0051082 // unfolded protein binding // inferred from electronic annotation	0016020 // membrane // inferred from electronic annotation /// 0016021 // integral to membrane // inferred from electronic annotation
223902_at	0.005892098	0.68258	-0.362570079	1.362770412	1.779950001	neurofilament, medium polypeptide 150kDa	Hs.615287	4741	162250	NEFM	BC002421	0045104 // intermediate filament cytoskeleton organization and biogenesis // inferred from electronic annotation	0005200 // structural constituent of cytoskeleton // traceable author statement	0005883 // neurofilament // traceable author statement /// 0030424 // axon // traceable author statement
229810_at	0.005892529	0.68258	-0.835743749	6.763617448	7.620420729	Transcribed locus	Hs.391527				AI796536
1553861_at	0.005910004	0.68258	0.401888795	8.332178935	7.895541082	t-complex 11 (mouse)-like 2	Hs.132050	255394		TCP11L2	NM_152772
235085_at	0.005936156	0.68258	-0.134653894	8.47362333	8.617800634	homolog of rat pragma of Rnd2	Hs.29068	157285		DKFZp761P0423	BF739767	0006468 // protein amino acid phosphorylation // inferred from electronic annotation	0000166 // nucleotide binding // inferred from electronic annotation /// 0004713 // protein-tyrosine kinase activity // inferred from electronic annotation /// 0005524 // ATP binding // inferred from electronic annotation /// 0016740 // transferase activit
240893_at	0.00596313	0.68258	1.078855421	4.245680933	3.047042067	Hypothetical protein FLJ22662	Hs.131933	79887		FLJ22662	AA437213
215676_at	0.005977336	0.68258	-0.38320871	5.32312884	5.673630085	BRF1 homolog, subunit of RNA polymerase III transcription initiation factor IIIB (S. cerevisiae)	Hs.424484	2972	604902	BRF1	N91109	0006352 // transcription initiation // inferred from electronic annotation /// 0006355 // regulation of transcription, DNA-dependent // inferred from electronic annotation /// 0006384 // transcription initiation from RNA polymerase III promoter // traceabl	0003700 // transcription factor activity // non-traceable author statement /// 0003709 // RNA polymerase III transcription factor activity // traceable author statement /// 0003743 // translation initiation factor activity // inferred from electronic annot	0000126 // transcription factor TFIIIB complex // non-traceable author statement /// 0005634 // nucleus // inferred from electronic annotation /// 0005667 // transcription factor complex // inferred from electronic annotation
236351_at	0.005983673	0.68258	-1.769387072	1.052994417	2.698641473	hypothetical gene supported by BC032913; BC048425	Hs.97540	389023		LOC389023	AI499651
228781_at	0.005997596	0.68258	-0.300149718	9.021543946	9.34133649	CDNA FLJ33158 fis, clone UTERU2000418	Hs.62314				BE463838
228329_at	0.006044808	0.68258	-1.28363961	5.193332036	6.304373061	gb:AA700440 /DB_XREF=gi:2703403 /DB_XREF=zj74b11.s1 /CLONE=IMAGE:460605 /FEA=EST /CNT=32 /TID=Hs.4204.0 /TIER=Stack /STK=16 /UG=Hs.4204 /UG_TITLE=ESTs					AA700440
217736_s_at	0.006051713	0.68258	-0.051095524	11.80308969	11.8481247	eukaryotic translation initiation factor 2-alpha kinase 1	Hs.520205	27102		EIF2AK1	NM_014413	0006950 // response to stress // inferred from expression pattern /// 0009605 // response to external stimulus // inferred from expression pattern /// 0045993 // negative regulation of translational initiation by iron // non-traceable author statement ///	0000166 // nucleotide binding // inferred from electronic annotation /// 0004694 // eukaryotic translation initiation factor 2alpha kinase activity // inferred from direct assay /// 0005524 // ATP binding // inferred from electronic annotation /// 0016740	0005737 // cytoplasm // inferred from direct assay
1553362_at	0.0060835	0.68258	1.736965594	2.345391204	0.816300317	hypothetical protein FLJ37357	Hs.376334	284944		FLJ37357	NM_173645
1563357_at	0.006083692	0.68258	-0.058966967	12.73756283	12.80064129	MRNA; cDNA DKFZp564C203 (from clone DKFZp564C203)	Hs.638732				AL049245
222459_at	0.006097604	0.68258	-0.275297842	11.77645545	12.0306618	chromosome 1 open reading frame 108	Hs.293563	79647		C1orf108	BG109865
218609_s_at	0.006116307	0.68258	0.180801092	11.43162822	11.21741391	nudix (nucleoside diphosphate linked moiety X)-type motif 2	Hs.493767	318	602852	NUDT2	NM_001161	0006139 // nucleobase, nucleoside, nucleotide and nucleic acid metabolism // traceable author statement /// 0006917 // induction of apoptosis // inferred from sequence or structural similarity	0004081 // bis(5'-nucleosyl)-tetraphosphatase (asymmetrical) activity // inferred from sequence or structural similarity /// 0008803 // bis(5'-nucleosyl)-tetraphosphatase (symmetrical) activity // traceable author statement /// 0016787 // hydrolase activit
244826_at	0.00611956	0.68258	0.411434263	8.479965128	8.10267424	Phosphatidylinositol transfer protein, beta	Hs.7370	23760	606876	PITPNB	R24061	0006629 // lipid metabolism // non-traceable author statement /// 0006810 // transport // inferred from electronic annotation	0008289 // lipid binding // inferred from electronic annotation /// 0008526 // phosphatidylinositol transporter activity // not recorded	0005622 // intracellular // inferred from electronic annotation
211058_x_at	0.006129475	0.68258	0.201097592	13.50618088	13.2676053	alpha tubulin /// alpha tubulin	Hs.524390	10376	602530	K-ALPHA-1	BC006379	0007018 // microtubule-based movement // inferred from electronic annotation /// 0051258 // protein polymerization // inferred from electronic annotation	0000166 // nucleotide binding // inferred from electronic annotation /// 0003924 // GTPase activity // inferred from electronic annotation /// 0005198 // structural molecule activity // inferred from electronic annotation /// 0005525 // GTP binding // infe	0005874 // microtubule // inferred from electronic annotation /// 0043234 // protein complex // inferred from electronic annotation /// 0005739 // mitochondrion // inferred from electronic annotation
229401_at	0.006142314	0.68258	-1.344828497	4.13719681	5.299497929	Interleukin 17 receptor E	Hs.390823	132014		IL17RE	AI554033
232416_at	0.006157995	0.68258	-1.902702799	1.297722675	3.236481911	bruno-like 5, RNA binding protein (Drosophila)		60680		BRUNOL5	AL390161		0000166 // nucleotide binding // inferred from electronic annotation /// 0003723 // RNA binding // inferred from electronic annotation /// 0003676 // nucleic acid binding // inferred from electronic annotation
1566538_at	0.006179439	0.68258	0.986060809	3.298131126	2.211085607	Membrane associated guanylate kinase, WW and PDZ domain containing 1	Hs.476636	9223	602625	MAGI1	AL050129	0006461 // protein complex assembly // non-traceable author statement /// 0007155 // cell adhesion // traceable author statement /// 0007166 // cell surface receptor linked signal transduction // traceable author statement /// 0007242 // intracellular sign	0000166 // nucleotide binding // inferred from electronic annotation /// 0005524 // ATP binding // inferred from electronic annotation /// 0008022 // protein C-terminus binding // traceable author statement /// 0016301 // kinase activity // inferred from e	0005886 // plasma membrane // traceable author statement /// 0005923 // tight junction // inferred from electronic annotation /// 0005886 // plasma membrane // inferred from electronic annotation /// 0016020 // membrane // inferred from electronic annotati
212186_at	0.006181988	0.68258	-0.398765874	9.20456896	9.621047538	acetyl-Coenzyme A carboxylase alpha	Hs.160556	31	200350	ACACA	BE855983	0006633 // fatty acid biosynthesis // inferred from electronic annotation /// 0008152 // metabolism // inferred from electronic annotation /// 0008610 // lipid biosynthesis // inferred from electronic annotation	0000166 // nucleotide binding // inferred from electronic annotation /// 0003989 // acetyl-CoA carboxylase activity // inferred from electronic annotation /// 0003989 // acetyl-CoA carboxylase activity // traceable author statement /// 0004075 // biotin ca
215094_at	0.006189848	0.68258	0.619519723	6.071751205	5.336879998	coiled-coil domain containing 52	Hs.477144	152185		CCDC52	U79249
221867_at	0.006194814	0.68258	-0.217744295	9.526729983	9.779934036	Nedd4 binding protein 1	Hs.511839	9683		N4BP1	BF436315			0005634 // nucleus // inferred from electronic annotation
203332_s_at	0.006205544	0.68258	-0.160040025	10.87628838	11.03493951	inositol polyphosphate-5-phosphatase, 145kDa	Hs.601911	3635	601582	INPP5D	NM_005541	0006796 // phosphate metabolism // traceable author statement /// 0007242 // intracellular signaling cascade // inferred from electronic annotation /// 0007165 // signal transduction // traceable author statement	0004437 // inositol or phosphatidylinositol phosphatase activity // inferred from electronic annotation /// 0004445 // inositol-polyphosphate 5-phosphatase activity // traceable author statement /// 0005515 // protein binding // inferred from physical inte
204121_at	0.006222464	0.68258	-0.736245866	7.760737021	8.549145455	growth arrest and DNA-damage-inducible, gamma	Hs.9701	10912	604949	GADD45G	NM_006705	0000074 // regulation of progression through cell cycle // inferred from electronic annotation /// 0000185 // activation of MAPKKK activity // traceable author statement /// 0000186 // activation of MAPKK activity // inferred from electronic annotation ///	0005515 // protein binding // inferred from physical interaction	0005634 // nucleus // inferred from electronic annotation
213447_at	0.006233965	0.68258	0.225052275	8.308365659	8.060217599	imprinted in Prader-Willi syndrome		3653	601491	IPW	AI672541
218543_s_at	0.006245464	0.68258	-0.38015431	11.19383182	11.61105717	poly (ADP-ribose) polymerase family, member 12	Hs.12646	64761		PARP12	NM_022750	0006471 // protein amino acid ADP-ribosylation // inferred from electronic annotation	0003676 // nucleic acid binding // inferred from electronic annotation /// 0003950 // NAD+ ADP-ribosyltransferase activity // inferred from electronic annotation /// 0008270 // zinc ion binding // inferred from electronic annotation /// 0016740 // transfer	0005634 // nucleus // inferred from electronic annotation
227549_x_at	0.006248306	0.68258	0.585227143	7.905851033	7.212072269	zinc finger, DHHC-type containing 24	Hs.651193	254359		ZDHHC24	AW072426		0008270 // zinc ion binding // inferred from electronic annotation /// 0008415 // acyltransferase activity // inferred from electronic annotation /// 0016740 // transferase activity // inferred from electronic annotation /// 0046872 // metal ion binding //	0016020 // membrane // inferred from electronic annotation /// 0016021 // integral to membrane // inferred from electronic annotation
1566980_at	0.00627091	0.68258	0.38474983	8.682184048	8.350202859	Full length insert cDNA clone YQ07A04	Hs.621491				AF085897
234592_at	0.006271847	0.68258	-1.187627003	2.495356915	3.749721871	CDNA: FLJ23060 fis, clone LNG04601	Hs.542965				AK026713
208995_s_at	0.006283023	0.68258	0.282191819	10.14259009	9.806962995	peptidylprolyl isomerase G (cyclophilin G)	Hs.470544	9360	606093	PPIG	U40763	0006457 // protein folding // inferred from electronic annotation /// 0008380 // RNA splicing // traceable author statement	0003755 // peptidyl-prolyl cis-trans isomerase activity // inferred from electronic annotation /// 0016018 // cyclosporin A binding // traceable author statement /// 0016853 // isomerase activity // inferred from electronic annotation /// 0042277 // peptid	0005634 // nucleus // traceable author statement /// 0005654 // nucleoplasm // traceable author statement /// 0005634 // nucleus // inferred from electronic annotation
201360_at	0.006289005	0.68258	0.661944461	7.780517001	7.208672481	cystatin C (amyloid angiopathy and cerebral hemorrhage)	Hs.304682	1471	105150 /	CST3	NM_000099		0004869 // cysteine protease inhibitor activity // traceable author statement /// 0042803 // protein homodimerization activity // traceable author statement /// 0004866 // endopeptidase inhibitor activity // inferred from electronic annotation /// 0004869	0005615 // extracellular space // inferred from electronic annotation
213539_at	0.006296942	0.68258	0.35229372	13.67020109	13.27886832	CD3d molecule, delta (CD3-TCR complex)	Hs.504048	915	186790 /	CD3D	NM_000732	0006461 // protein complex assembly // inferred from sequence or structural similarity /// 0007166 // cell surface receptor linked signal transduction // --- /// 0007166 // cell surface receptor linked signal transduction // inferred from electronic annota	0004888 // transmembrane receptor activity // --- /// 0004888 // transmembrane receptor activity // inferred from electronic annotation /// 0005515 // protein binding // inferred from sequence or structural similarity /// 0046982 // protein heterodimerizat	0005737 // cytoplasm // non-traceable author statement /// 0016020 // membrane // inferred from electronic annotation /// 0016021 // integral to membrane // inferred from electronic annotation /// 0042105 // alpha-beta T cell receptor complex // inferred f
226664_at	0.006320424	0.68258	0.318351656	7.541801984	7.233174107	TBC1 domain family, member 20	Hs.590876	128637		TBC1D20	AL121747		0005096 // GTPase activator activity // inferred from electronic annotation	0016020 // membrane // inferred from electronic annotation /// 0016021 // integral to membrane // inferred from electronic annotation
236440_at	0.006326116	0.68258	0.893084796	3.353132848	2.551783943	Neuropilin (NRP) and tolloid (TLL)-like 1	Hs.465407	81832	607973	NETO1	R15431	0006605 // protein targeting // inferred from electronic annotation	0004872 // receptor activity // inferred from electronic annotation	0016020 // membrane // inferred from electronic annotation /// 0016021 // integral to membrane // inferred from electronic annotation
241415_at	0.006333518	0.68258	0.394135722	8.347249151	7.913978842	gb:BF509725 /DB_XREF=gi:11593023 /DB_XREF=UI-H-BI4-apg-a-01-0-UI.s1 /CLONE=IMAGE:3087240 /FEA=EST /CNT=6 /TID=Hs.283563.0 /TIER=ConsEnd /STK=4 /UG=Hs.283563 /UG_TITLE=ESTs					BF509725
219833_s_at	0.006385916	0.68258	-1.027889397	6.576323996	7.631485376	EF-hand domain (C-terminal) containing 1	Hs.403171	114327	254770 /	EFHC1	NM_018100	0006874 // calcium ion homeostasis // inferred from sequence or structural similarity /// 0043065 // positive regulation of apoptosis // inferred from sequence or structural similarity /// 0006874 // calcium ion homeostasis // inferred from electronic anno	0005509 // calcium ion binding // inferred from electronic annotation /// 0008022 // protein C-terminus binding // inferred from sequence or structural similarity /// 0008022 // protein C-terminus binding // inferred from electronic annotation	0005929 // cilium // inferred from electronic annotation /// 0005930 // axoneme // inferred from sequence or structural similarity /// 0019861 // flagellum // inferred from electronic annotation /// 0043025 // cell soma // inferred from sequence or structu
1557438_at	0.006388763	0.68258	1.089637212	4.655283669	3.437990457	CDNA clone IMAGE:5285425	Hs.651983				BC037938
217698_at	0.006392529	0.68258	1.64385619	2.518196284	0.712501175	Adaptor-related protein complex 3, sigma 1 subunit	Hs.406191	1176	601507	AP3S1	AV651668	0006886 // intracellular protein transport // inferred from electronic annotation /// 0008286 // insulin receptor signaling pathway // traceable author statement /// 0006810 // transport // inferred from electronic annotation /// 0015031 // protein transpo	0005215 // transporter activity // non-traceable author statement	0030119 // membrane coat adaptor complex // traceable author statement /// 0030133 // transport vesicle // traceable author statement /// 0030662 // coated vesicle membrane // inferred from electronic annotation
212616_at	0.006402978	0.68258	-0.483213206	9.610886285	10.1174257	chromodomain helicase DNA binding protein 9	Hs.59159	80205		CHD9	BF668950	0006333 // chromatin assembly or disassembly // inferred from electronic annotation /// 0006350 // transcription // inferred from electronic annotation /// 0006355 // regulation of transcription, DNA-dependent // inferred from electronic annotation /// 001	0000166 // nucleotide binding // inferred from electronic annotation /// 0003677 // DNA binding // inferred from electronic annotation /// 0003682 // chromatin binding // inferred from electronic annotation /// 0004386 // helicase activity // inferred from	0000785 // chromatin // inferred from electronic annotation /// 0005634 // nucleus // inferred from electronic annotation /// 0016020 // membrane // inferred from electronic annotation /// 0016021 // integral to membrane // inferred from electronic annotat
1555437_at	0.006415122	0.68258	0.48112669	5.518904155	4.973014521	glutamyl-tRNA synthetase 2 (mitochondrial)(putative)	Hs.620541	124454		EARS2	BC040013	0006412 // protein biosynthesis // inferred from electronic annotation /// 0006424 // glutamyl-tRNA aminoacylation // inferred from electronic annotation /// 0006418 // tRNA aminoacylation for protein translation // inferred from electronic annotation	0000166 // nucleotide binding // inferred from electronic annotation /// 0004818 // glutamate-tRNA ligase activity // inferred from electronic annotation /// 0005524 // ATP binding // inferred from electronic annotation /// 0016874 // ligase activity // in	0005737 // cytoplasm // inferred from electronic annotation /// 0005739 // mitochondrion // inferred from electronic annotation /// 0017101 // aminoacyl-tRNA synthetase multienzyme complex // inferred from electronic annotation
202533_s_at	0.006425198	0.68258	-0.593558524	6.652993654	7.220808821	dihydrofolate reductase /// similar to Dihydrofolate reductase	Hs.83765	1719 ///	126060	DHFR /// LOC643509	BC003584	0006545 // glycine biosynthesis // non-traceable author statement /// 0006730 // one-carbon compound metabolism // inferred from electronic annotation /// 0009165 // nucleotide biosynthesis // non-traceable author statement /// 0006545 // glycine biosynthe	0004146 // dihydrofolate reductase activity // non-traceable author statement /// 0016491 // oxidoreductase activity // inferred from electronic annotation /// 0050661 // NADP binding // inferred from electronic annotation /// 0004146 // dihydrofolate redu	0005575 // cellular_component // ---
1557825_at	0.006433099	0.68258	2.215937399	4.595466777	2.661833477	CDNA clone IMAGE:4823582	Hs.548162				BC040270
234936_s_at	0.006443771	0.68258	1.606178987	3.693447071	2.281160475	KIAA1345 protein	Hs.590928	57545		KIAA1345	AK023876
212145_at	0.006458837	0.68258	0.175841496	12.58886059	12.38433827	mitochondrial ribosomal protein S27	Hs.482491	23107		MRPS27	D87453			0005615 // extracellular space // inferred from electronic annotation /// 0005739 // mitochondrion // inferred from electronic annotation /// 0030529 // ribonucleoprotein complex // inferred from electronic annotation
224098_at	0.006465428	0.68258	0.54857482	11.00564651	10.48216013	gb:AF116638.1 /DB_XREF=gi:7959777 /FEA=FLmRNA /CNT=2 /TID=Hs.287996.0 /TIER=FL /STK=0 /UG=Hs.287996 /LL=55880 /UG_GENE=PRO1546 /DEF=Homo sapiens PRO1546 mRNA, complete cds. /PROD=PRO1546 /FL=gb:AF116638.1					AF116638
243997_x_at	0.006498584	0.68258	0.555172794	6.180255532	5.590456115	Paraspeckle component 1	Hs.213198	55269		PSPC1	AA234091		0000166 // nucleotide binding // inferred from electronic annotation /// 0003676 // nucleic acid binding // inferred from electronic annotation
232034_at	0.006503167	0.68258	0.229942222	6.828119047	6.571741471	hypothetical protein LOC203274	Hs.599821	203274		LOC203274	AL117607
215203_at	0.006504001	0.68258	0.339758907	9.913213116	9.508957308	golgi autoantigen, golgin subfamily a, 4		2803	602509	GOLGA4	AW438464	0016192 // vesicle-mediated transport // traceable author statement		0005624 // membrane fraction // not recorded /// 0005794 // Golgi apparatus // inferred from electronic annotation /// 0005802 // Golgi trans face // traceable author statement
206810_at	0.006518954	0.68258	-0.471868722	4.260283801	4.680229482	zinc finger protein 44	Hs.296731	51710	194542	ZNF44	NM_016264	0006350 // transcription // inferred from electronic annotation /// 0006355 // regulation of transcription, DNA-dependent // inferred from electronic annotation	0003676 // nucleic acid binding // inferred from electronic annotation /// 0003677 // DNA binding // inferred from electronic annotation /// 0005515 // protein binding // inferred from physical interaction /// 0008270 // zinc ion binding // inferred from e	0005622 // intracellular // inferred from electronic annotation /// 0005634 // nucleus // inferred from electronic annotation
228152_s_at	0.006523737	0.68258	-0.444619639	10.66431096	11.0878842	hypothetical protein FLJ31033	Hs.535011	91351		FLJ31033	AK023743		0003676 // nucleic acid binding // inferred from electronic annotation /// 0004386 // helicase activity // inferred from electronic annotation /// 0005524 // ATP binding // inferred from electronic annotation /// 0008026 // ATP-dependent helicase activity
225929_s_at	0.006537742	0.68258	0.125125859	13.11206765	12.96979296	chromosome 17 open reading frame 27	Hs.195642	57674		C17orf27	AA233374	0006810 // transport // inferred from electronic annotation	0005515 // protein binding // inferred from electronic annotation /// 0008270 // zinc ion binding // inferred from electronic annotation /// 0046872 // metal ion binding // inferred from electronic annotation /// 0005386 // carrier activity // inferred fro	0005615 // extracellular space // inferred from electronic annotation
218674_at	0.006551099	0.68258	-0.583212719	8.262734317	8.913182984	hypothetical protein FLJ13611	Hs.591760	80006		FLJ13611	NM_024941
227349_at	0.006552969	0.68258	0.566489841	3.840830433	3.302739989	gb:AI807356 /DB_XREF=gi:5393922 /DB_XREF=wf47c03.x1 /CLONE=IMAGE:2358724 /FEA=mRNA /CNT=38 /TID=Hs.127797.0 /TIER=Stack /STK=11 /UG=Hs.127797 /UG_TITLE=Homo sapiens cDNA FLJ11381 fis, clone HEMBA1000501					AI807356
218513_at	0.006556005	0.68258	-0.625364855	7.525829049	8.063762897	hypothetical protein FLJ11184	Hs.267446	55319		FLJ11184	NM_018352
224252_s_at	0.006557809	0.68258	0.447625263	12.93776644	12.54886853	FXYD domain containing ion transport regulator 5	Hs.333418	53827	606669	FXYD5	AF177940	0006811 // ion transport // inferred from electronic annotation /// 0030033 // microvillus biogenesis // non-traceable author statement /// 0046588 // negative regulation of calcium-dependent cell-cell adhesion // non-traceable author statement /// 0006810	0003779 // actin binding // inferred from direct assay /// 0005216 // ion channel activity // inferred from electronic annotation /// 0045296 // cadherin binding // inferred from direct assay	0005615 // extracellular space // inferred from electronic annotation /// 0016020 // membrane // inferred from electronic annotation /// 0016021 // integral to membrane // inferred from direct assay /// 0016021 // integral to membrane // inferred from elec
213894_at	0.006560352	0.68258	2.146841388	2.557427965	0.518605385	thrombospondin, type I, domain containing 7A	Hs.120855	221981		THSD7A	BF447246			0016020 // membrane // inferred from electronic annotation /// 0016021 // integral to membrane // inferred from electronic annotation
244661_at	0.006582036	0.68258	-0.581383592	10.35002219	10.91694478	gb:AA946876 /DB_XREF=gi:3110271 /DB_XREF=oq53c11.s1 /CLONE=IMAGE:1590068 /FEA=EST /CNT=3 /TID=Hs.148376.0 /TIER=ConsEnd /STK=3 /UG=Hs.148376 /UG_TITLE=ESTs					AA946876
239237_at	0.006592292	0.68258	0.157460028	11.56034729	11.39657609	(clone HGP09/HGP32) T cell receptor gamma-2 chain processed pseudogene mRNA, VC region	Hs.173034				AI798822
227927_at	0.006600496	0.68258	-0.433934531	6.771869372	7.157583237	Clone HLS_IMAGE_594438 mRNA sequence	Hs.594219				AI498207
213206_at	0.006619306	0.68258	-0.562491457	8.470296615	8.961083056	golgi SNAP receptor complex member 2	Hs.463278	9570	604027	GOSR2	AW149492	0006886 // intracellular protein transport // inferred from electronic annotation /// 0006888 // ER to Golgi vesicle-mediated transport // traceable author statement /// 0006944 // membrane fusion // traceable author statement /// 0016192 // vesicle-mediat	0004872 // receptor activity // inferred from electronic annotation /// 0005215 // transporter activity // traceable author statement /// 0005485 // v-SNARE activity // traceable author statement	0000139 // Golgi membrane // inferred from electronic annotation /// 0005789 // endoplasmic reticulum membrane // inferred from electronic annotation /// 0016020 // membrane // inferred from electronic annotation /// 0016021 // integral to membrane // infe
1294_at	0.006620307	0.68258	0.106895089	8.968009861	8.862422437	ubiquitin-activating enzyme E1-like	Hs.16695	7318	191325	UBE1L	L13852	0006512 // ubiquitin cycle // inferred from electronic annotation /// 0006464 // protein modification // inferred from electronic annotation /// 0006464 // protein modification // non-traceable author statement	0000166 // nucleotide binding // inferred from electronic annotation /// 0004839 // ubiquitin activating enzyme activity // inferred from electronic annotation /// 0004840 // ubiquitin conjugating enzyme activity // not recorded /// 0005524 // ATP binding
1555231_a_at	0.006628432	0.68258	2.880418384	4.496965665	1.892220778	chromosome 21 open reading frame 88	Hs.375120	114041		C21orf88	AF426267
226290_at	0.006672966	0.68258	-0.307558694	11.01825181	11.38438999	B double prime 1, subunit of RNA polymerase III transcription initiation factor IIIB	Hs.258272	55814	607012	BDP1	AW051603		0003677 // DNA binding // inferred from electronic annotation /// 0003743 // translation initiation factor activity // inferred from electronic annotation	0005634 // nucleus // inferred from electronic annotation
243987_at	0.006673567	0.68258	0.813586876	2.979887161	2.008748924	Transcribed locus, strongly similar to XP_001136680.1 hypothetical protein [Pan troglodytes]	Hs.436433				AW452384
220751_s_at	0.006684233	0.68258	-1.346107907	3.848726884	5.224139055	chromosome 5 open reading frame 4	Hs.519694	10826		C5orf4	NM_016348	0008152 // metabolism // inferred from electronic annotation	0003824 // catalytic activity // inferred from electronic annotation	0016020 // membrane // inferred from electronic annotation /// 0016021 // integral to membrane // inferred from electronic annotation
236433_at	0.006685327	0.68258	0.315008681	5.867410184	5.547187682	gb:AW450397 /DB_XREF=gi:6991173 /DB_XREF=UI-H-BI3-akn-g-01-0-UI.s1 /CLONE=IMAGE:2735017 /FEA=EST /CNT=7 /TID=Hs.131923.0 /TIER=ConsEnd /STK=7 /UG=Hs.131923 /UG_TITLE=ESTs					AW450397
1553132_a_at	0.006685762	0.68258	-0.138669515	11.3279893	11.48734161	membrane targeting (tandem) C2 domain containing 1	Hs.510262	123036		MTAC2D1	NM_152332			0005634 // nucleus // inferred from electronic annotation
223538_at	0.006693591	0.68258	0.268120522	9.445390517	9.165933337	small EDRK-rich factor 1A (telomeric) /// similar to small EDRK-rich factor 1A, telomeric	Hs.202179	728492 /	603011	SERF1A /// LOC728492	AF073518	0007399 // nervous system development // traceable author statement /// 0006281 // DNA repair // inferred from electronic annotation /// 0006350 // transcription // inferred from electronic annotation /// 0006355 // regulation of transcription, DNA-depende	0003674 // molecular_function // --- /// 0005515 // protein binding // inferred from physical interaction /// 0003702 // RNA polymerase II transcription factor activity // inferred from electronic annotation /// 0008270 // zinc ion binding // inferred from	0005575 // cellular_component // --- /// 0005634 // nucleus // inferred from electronic annotation /// 0005681 // spliceosome complex // inferred from electronic annotation /// 0005737 // cytoplasm // inferred from electronic annotation /// 0005737 // cyto
228087_at	0.006696395	0.68258	-0.55403415	6.978928677	7.632538056	coiled-coil domain containing 126	Hs.232296	90693		CCDC126	AK026684		0016740 // transferase activity // inferred from electronic annotation
228003_at	0.006736721	0.68258	0.435924866	10.56900777	10.10126936	RAB30, member RAS oncogene family	Hs.40758	27314	605693	RAB30	AW294640	0006886 // intracellular protein transport // inferred from electronic annotation /// 0007264 // small GTPase mediated signal transduction // inferred from electronic annotation /// 0015031 // protein transport // inferred from electronic annotation	0000166 // nucleotide binding // inferred from electronic annotation /// 0003924 // GTPase activity // traceable author statement /// 0005525 // GTP binding // inferred from electronic annotation	0005795 // Golgi stack // traceable author statement /// 0016020 // membrane // inferred from electronic annotation
224675_at	0.006745387	0.68258	-0.427285985	11.08364333	11.50355174	mesoderm development candidate 2	Hs.578450	23184	607783	MESDC2	AK026606	0007498 // mesoderm development // non-traceable author statement	0003674 // molecular_function // ---	0005575 // cellular_component // --- /// 0005615 // extracellular space // inferred from electronic annotation
226500_at	0.006757325	0.68258	-0.551700047	4.576595896	5.204489832	zinc finger and BTB domain containing 47	Hs.409561	92999		ZBTB47	AI806872	0006350 // transcription // inferred from electronic annotation /// 0006355 // regulation of transcription, DNA-dependent // inferred from electronic annotation	0003677 // DNA binding // inferred from electronic annotation /// 0008270 // zinc ion binding // inferred from electronic annotation /// 0046872 // metal ion binding // inferred from electronic annotation /// 0003676 // nucleic acid binding // inferred fro	0005622 // intracellular // inferred from electronic annotation /// 0005634 // nucleus // inferred from electronic annotation
213178_s_at	0.006798915	0.68258	-0.593849287	7.045763104	7.556872542	mitogen-activated protein kinase 8 interacting protein 3	Hs.207763	23162	605431	MAPK8IP3	AB028989	0016192 // vesicle-mediated transport // inferred from sequence or structural similarity /// 0046328 // regulation of JNK cascade // inferred from sequence or structural similarity	0005078 // MAP-kinase scaffold activity // inferred from sequence or structural similarity /// 0019894 // kinesin binding // inferred from sequence or structural similarity /// 0019901 // protein kinase binding // inferred from sequence or structural simil	0005737 // cytoplasm // inferred from sequence or structural similarity
212453_at	0.006804778	0.68258	-0.699345524	9.028442698	9.8123739	KIAA1279	Hs.279580	26128	609367 /	KIAA1279	AB033105		0005515 // protein binding // inferred from physical interaction
205506_at	0.006828485	0.68258	-1.639824436	2.474217834	3.905081584	villin 1	Hs.647885	7429	193040	VIL1	NM_007127	0006461 // protein complex assembly // traceable author statement /// 0007010 // cytoskeleton organization and biogenesis // inferred from electronic annotation /// 0051014 // actin filament severing // traceable author statement /// 0051016 // barbed-end	0003779 // actin binding // inferred from electronic annotation /// 0005509 // calcium ion binding // inferred from electronic annotation	0005856 // cytoskeleton // inferred from electronic annotation /// 0005903 // brush border // inferred from electronic annotation /// 0008290 // F-actin capping protein complex // not recorded
235578_at	0.006843279	0.68258	1.68589141	2.961455306	1.481158015	ATP-binding cassette, sub-family C (CFTR/MRP), member 9	Hs.446050	10060	601439 /	ABCC9	BF247374	0006810 // transport // inferred from electronic annotation /// 0006813 // potassium ion transport // inferred from electronic annotation /// 0006813 // potassium ion transport // traceable author statement	0000166 // nucleotide binding // inferred from electronic annotation /// 0004872 // receptor activity // inferred from electronic annotation /// 0005215 // transporter activity // traceable author statement /// 0005524 // ATP binding // inferred from elect	0016020 // membrane // inferred from electronic annotation /// 0016021 // integral to membrane // inferred from electronic annotation
202656_s_at	0.006851349	0.68258	0.468439667	12.16713518	11.73514941	SERTA domain containing 2	Hs.645287	9792		SERTAD2	BG107456	0006350 // transcription // inferred from electronic annotation /// 0006355 // regulation of transcription, DNA-dependent // inferred from electronic annotation /// 0030308 // negative regulation of cell growth // inferred from direct assay		0005634 // nucleus // inferred from direct assay /// 0005737 // cytoplasm // inferred from direct assay
1560292_a_at	0.006858961	0.68258	0.678483574	6.143888832	5.351815497	transmembrane and coiled-coil domains 4	Hs.466729	255104		TMCO4	AL049847			0016021 // integral to membrane // inferred from electronic annotation
219957_at	0.006863724	0.68258	0.65677102	8.936149552	8.211691319	RUN and FYVE domain containing 2	Hs.499891	55680	610328	RUFY2	NM_017987		0008270 // zinc ion binding // inferred from electronic annotation /// 0046872 // metal ion binding // inferred from electronic annotation	0005634 // nucleus // inferred from electronic annotation
224394_at	0.006869983	0.68258	-0.503522441	4.701512607	5.173427097	ring finger protein 7 /// ring finger protein 7	Hs.134623	9616	603863	RNF7	AF312226	0006512 // ubiquitin cycle // inferred from electronic annotation /// 0006916 // anti-apoptosis // traceable author statement /// 0006980 // redox signal response // traceable author statement /// 0008631 // induction of apoptosis by oxidative stress // tr	0005507 // copper ion binding // traceable author statement /// 0005515 // protein binding // inferred from electronic annotation /// 0008270 // zinc ion binding // traceable author statement /// 0046872 // metal ion binding // inferred from electronic ann	0005634 // nucleus // non-traceable author statement /// 0005737 // cytoplasm // non-traceable author statement /// 0005634 // nucleus // traceable author statement /// 0005737 // cytoplasm // traceable author statement
226651_at	0.00689355	0.68258	-0.106000113	8.561286238	8.658779311	homer homolog 1 (Drosophila)	Hs.591761	9456	604798	HOMER1	AW052119	0007206 // metabotropic glutamate receptor, phospholipase C activating pathway // traceable author statement /// 0007268 // synaptic transmission // traceable author statement /// 0007216 // metabotropic glutamate receptor signaling pathway // inferred fro	0005515 // protein binding // traceable author statement /// 0005515 // protein binding // inferred from electronic annotation	0005737 // cytoplasm // inferred from electronic annotation /// 0005886 // plasma membrane // inferred from electronic annotation /// 0005887 // integral to plasma membrane // traceable author statement
213719_s_at	0.006904424	0.68258	-0.364966344	7.461457769	7.898762656	SWI/SNF related, matrix associated, actin dependent regulator of chromatin, subfamily a, member 4	Hs.327527	6597	603254	SMARCA4	AI831675	0006350 // transcription // inferred from electronic annotation /// 0006357 // regulation of transcription from RNA polymerase II promoter // traceable author statement /// 0006355 // regulation of transcription, DNA-dependent // inferred from electronic a	0000166 // nucleotide binding // inferred from electronic annotation /// 0003677 // DNA binding // inferred from electronic annotation /// 0003700 // transcription factor activity // traceable author statement /// 0003713 // transcription coactivator activ	0005634 // nucleus // traceable author statement /// 0005654 // nucleoplasm // traceable author statement /// 0005634 // nucleus // inferred from electronic annotation
226970_at	0.006927305	0.68258	0.188422697	13.0219994	12.83494096	F-box protein 33	Hs.324342	254170	609103	FBXO33	AI690694	0006512 // ubiquitin cycle // inferred from electronic annotation
231351_at	0.006930968	0.68258	0.772191587	9.364283834	8.542493852	Proteasome (prosome, macropain) subunit, alpha type, 1	Hs.102798	5682	602854	PSMA1	AA704537	0006511 // ubiquitin-dependent protein catabolism // inferred from electronic annotation	0003723 // RNA binding // traceable author statement /// 0004298 // threonine endopeptidase activity // inferred from electronic annotation /// 0004175 // endopeptidase activity // inferred from electronic annotation /// 0008233 // peptidase activity // in	0005634 // nucleus // traceable author statement /// 0005829 // cytosol // inferred from electronic annotation /// 0005839 // proteasome core complex (sensu Eukaryota) // inferred from electronic annotation /// 0005844 // polysome // traceable author state
228571_at	0.006935822	0.68258	-0.141514441	8.531357511	8.653874015	RB-associated KRAB zinc finger	Hs.592827	57786	608191	RBAK	BE963438	0006355 // regulation of transcription, DNA-dependent // traceable author statement	0003676 // nucleic acid binding // inferred from electronic annotation /// 0008270 // zinc ion binding // non-traceable author statement /// 0016564 // transcriptional repressor activity // traceable author statement /// 0046872 // metal ion binding // inf	0005622 // intracellular // inferred from electronic annotation /// 0005634 // nucleus // traceable author statement
225527_at	0.006965068	0.68258	0.078465984	10.43665679	10.35886407	CCAAT/enhancer binding protein (C/EBP), gamma	Hs.429666	1054	138972	CEBPG	BE622659	0001889 // liver development // inferred from sequence or structural similarity /// 0006337 // nucleosome disassembly // inferred from sequence or structural similarity /// 0006338 // chromatin remodeling // inferred from sequence or structural similarity	0003700 // transcription factor activity // inferred from electronic annotation /// 0008134 // transcription factor binding // inferred from direct assay /// 0042803 // protein homodimerization activity // inferred from electronic annotation /// 0043565 //	0005634 // nucleus // inferred from sequence or structural similarity /// 0005634 // nucleus // inferred from electronic annotation
208475_at	0.006970122	0.68258	0.59946207	2.139284172	1.607814557	FERM domain containing 4A	Hs.330463	55691		FRMD4A	NM_018027		0005488 // binding // inferred from electronic annotation /// 0008092 // cytoskeletal protein binding // inferred from electronic annotation	0005737 // cytoplasm // inferred from electronic annotation /// 0005856 // cytoskeleton // inferred from electronic annotation /// 0016020 // membrane // inferred from electronic annotation
223720_at	0.006988342	0.68258	0.736965594	2.356850111	1.542243717	serine peptidase inhibitor, Kazal type 7 (putative)	Hs.244569	84651		SPINK7	AF268198		0004867 // serine-type endopeptidase inhibitor activity // inferred from electronic annotation /// 0004866 // endopeptidase inhibitor activity // inferred from electronic annotation
58696_at	0.006994212	0.68258	0.12770352	6.805209215	6.687011763	exosome component 4	Hs.632041	54512	606491	EXOSC4	AL039469	0006364 // rRNA processing // non-traceable author statement /// 0006364 // rRNA processing // inferred from electronic annotation /// 0006396 // RNA processing // inferred from electronic annotation	0000175 // 3'-5'-exoribonuclease activity // non-traceable author statement /// 0003723 // RNA binding // inferred from electronic annotation /// 0004527 // exonuclease activity // inferred from electronic annotation /// 0005515 // protein binding // infer	0000178 // exosome (RNase complex) // inferred from electronic annotation /// 0005634 // nucleus // inferred from electronic annotation /// 0005730 // nucleolus // non-traceable author statement /// 0005737 // cytoplasm // non-traceable author statement
215030_at	0.007005745	0.68258	-0.387711514	8.249524274	8.622260462	G-rich RNA sequence binding factor 1	Hs.634071	2926	604851	GRSF1	AK023187	0006378 // mRNA polyadenylation // traceable author statement /// 0009952 // anterior/posterior pattern formation // inferred from electronic annotation /// 0016331 // morphogenesis of embryonic epithelium // inferred from electronic annotation	0000166 // nucleotide binding // inferred from electronic annotation /// 0003676 // nucleic acid binding // inferred from electronic annotation /// 0003729 // mRNA binding // traceable author statement	0005737 // cytoplasm // traceable author statement
219507_at	0.007017012	0.68258	0.519212953	10.22246012	9.771056082	arginine/serine-rich coiled-coil 1	Hs.591283	51319		RSRC1	NM_016625	0006355 // regulation of transcription, DNA-dependent // inferred from electronic annotation	0003677 // DNA binding // inferred from electronic annotation	0005634 // nucleus // inferred from electronic annotation
229647_at	0.00704076	0.68258	-0.525663316	9.101988906	9.606618114	gb:AI762401 /DB_XREF=gi:5178068 /DB_XREF=wh65e08.x1 /CLONE=IMAGE:2385638 /FEA=EST /CNT=17 /TID=Hs.109854.0 /TIER=Stack /STK=13 /UG=Hs.109854 /UG_TITLE=ESTs, Weakly similar to ALU1_HUMAN ALU SUBFAMILY J SEQUENCE CONTAMINATION WARNING ENTRY (H.sapiens)					AI762401
211076_x_at	0.00705762	0.68258	1.495207848	4.769049476	3.243818269	Atrophin 1 /// Atrophin 1	Hs.143766	1822	125370 /	ATN1	Z22814	0007417 // central nervous system development // traceable author statement /// 0008219 // cell death // inferred from electronic annotation /// 0009404 // toxin metabolism // inferred from electronic annotation	0005515 // protein binding // inferred from physical interaction /// 0050827 // toxin receptor binding // inferred from electronic annotation /// 0005515 // protein binding // traceable author statement	0005634 // nucleus // traceable author statement /// 0005737 // cytoplasm // traceable author statement /// 0005634 // nucleus // inferred from electronic annotation /// 0005737 // cytoplasm // inferred from electronic annotation
1557319_at	0.007072514	0.68258	1	4.071698707	3.196937192	Tetratricopeptide repeat domain 13	Hs.424788	79573		TTC13	AF147417		0005488 // binding // inferred from electronic annotation
1557667_at	0.00707625	0.68258	-0.665250787	9.288502731	9.86100235	CDNA FLJ36588 fis, clone TRACH2013991	Hs.49053				N64762
1559754_at	0.007096338	0.68258	0.666740433	6.968573454	6.207332912	Lymphotoxin beta (TNF superfamily, member 3)	Hs.376208	4050	600978	LTB	BC018898	0006955 // immune response // inferred from electronic annotation /// 0007165 // signal transduction // traceable author statement /// 0007267 // cell-cell signaling // traceable author statement /// 0048535 // lymph node development // inferred from elect	0005164 // tumor necrosis factor receptor binding // inferred from electronic annotation /// 0005125 // cytokine activity // inferred from electronic annotation /// 0005102 // receptor binding // traceable author statement	0005575 // cellular_component // --- /// 0005615 // extracellular space // inferred from electronic annotation /// 0005886 // plasma membrane // inferred from electronic annotation /// 0016021 // integral to membrane // inferred from electronic annotation
210253_at	0.007101162	0.68258	0.525542351	8.616549063	8.122925797	HIV-1 Tat interactive protein 2, 30kDa	Hs.90753	10553	605628	HTATIP2	AF092095	0006357 // regulation of transcription from RNA polymerase II promoter // traceable author statement /// 0006916 // anti-apoptosis // traceable author statement /// 0006917 // induction of apoptosis // traceable author statement /// 0007049 // cell cycle /	0003702 // RNA polymerase II transcription factor activity // traceable author statement /// 0003713 // transcription coactivator activity // traceable author statement /// 0005515 // protein binding // inferred from physical interaction /// 0016491 // oxi	0005634 // nucleus // traceable author statement /// 0005635 // nuclear envelope // inferred from direct assay /// 0005737 // cytoplasm // inferred from direct assay /// 0005634 // nucleus // inferred from electronic annotation
222241_at	0.007107275	0.68258	0.80573118	5.664142883	4.960103481	gb:AK000001.1 /DB_XREF=gi:7209302 /GEN=FLJ00001 /FEA=mRNA /CNT=1 /TID=Hs.4914.2 /TIER=ConsEnd /STK=0 /UG=Hs.4914 /DEF=Homo sapiens mRNA for FLJ00001 protein, partial cds. /PROD=FLJ00001 protein					AK000001
203955_at	0.007110504	0.68258	-0.871878225	6.506927847	7.25260774	KIAA0649	Hs.533260	9858		KIAA0649	NM_014811
233970_s_at	0.007132513	0.68258	-0.447840448	9.190755549	9.653276862	CGI-09 protein	Hs.128791	51605		CGI-09	AB032979	0006446 // regulation of translational initiation // inferred from electronic annotation /// 0008033 // tRNA processing // inferred from electronic annotation	0003743 // translation initiation factor activity // inferred from electronic annotation /// 0005515 // protein binding // inferred from physical interaction	0005634 // nucleus // inferred from electronic annotation
219467_at	0.007138319	0.68258	-0.592471079	8.397193253	9.064387153	desmoglein 1 /// zinc finger, H2C2 domain containing	Hs.24088	1828 ///	125670 /	DSG1 /// ZH2C2	NM_017676	0007043 // intercellular junction assembly // non-traceable author statement /// 0007156 // homophilic cell adhesion // inferred from electronic annotation /// 0016339 // calcium-dependent cell-cell adhesion // non-traceable author statement /// 0015074 //	0005509 // calcium ion binding // non-traceable author statement /// 0005515 // protein binding // non-traceable author statement /// 0015643 // toxin binding // non-traceable author statement /// 0003677 // DNA binding // inferred from electronic annotati	0005856 // cytoskeleton // inferred from electronic annotation /// 0016020 // membrane // inferred from electronic annotation /// 0016021 // integral to membrane // inferred from electronic annotation /// 0030057 // desmosome // non-traceable author statem
206011_at	0.007154222	0.68258	-0.556485213	8.616088018	9.096099273	caspase 1, apoptosis-related cysteine peptidase (interleukin 1, beta, convertase)	Hs.2490	834	147678	CASP1	AI719655	0006508 // proteolysis // inferred from direct assay /// 0006508 // proteolysis // inferred from electronic annotation /// 0007165 // signal transduction // traceable author statement /// 0042981 // regulation of apoptosis // inferred from electronic annot	0004871 // signal transducer activity // inferred from expression pattern /// 0005515 // protein binding // inferred from electronic annotation /// 0005515 // protein binding // inferred from physical interaction /// 0008234 // cysteine-type peptidase acti	0005622 // intracellular // inferred from electronic annotation
1558816_at	0.007157662	0.68258	0.422703915	7.90073377	7.509304255	zinc finger protein 664	Hs.524828	144348		ZNF664	BC037793	0008150 // biological_process // ---	0003674 // molecular_function // --- /// 0003676 // nucleic acid binding // inferred from electronic annotation /// 0008270 // zinc ion binding // inferred from electronic annotation /// 0046872 // metal ion binding // inferred from electronic annotation	0005575 // cellular_component // --- /// 0005622 // intracellular // inferred from electronic annotation /// 0005634 // nucleus // inferred from electronic annotation /// 0005634 // nucleus // inferred from direct assay
212269_s_at	0.00716257	0.68258	-0.201486667	10.10619967	10.28075955	MCM3 minichromosome maintenance deficient 3 (S. cerevisiae) associated protein	Hs.389037	8888	603294	MCM3AP	AJ010089	0006260 // DNA replication // traceable author statement /// 0006606 // protein import into nucleus // traceable author statement	0003677 // DNA binding // traceable author statement	0005634 // nucleus // traceable author statement /// 0005737 // cytoplasm // inferred from electronic annotation /// 0005634 // nucleus // inferred from electronic annotation
241384_x_at	0.007165915	0.68258	-0.510233149	6.380342838	6.950983321	glycerol kinase 5 (putative)	Hs.135904	256356		GK5	AI866260	0005975 // carbohydrate metabolism // inferred from electronic annotation /// 0006072 // glycerol-3-phosphate metabolism // inferred from electronic annotation	0004370 // glycerol kinase activity // inferred from electronic annotation /// 0016301 // kinase activity // inferred from electronic annotation
227441_s_at	0.007185406	0.68258	0.552541023	1.23110656	0.665462915	ankyrin repeat and sterile alpha motif domain containing 1B	Hs.506458	56899	607815	ANKS1B	AW005572
237390_at	0.007210791	0.68258	-1.836501268	0.959248083	2.578913385	Adrenergic, alpha-1A-, receptor	Hs.52931	148	104221	ADRA1A	N51516	0006915 // apoptosis // traceable author statement /// 0006939 // smooth muscle contraction // traceable author statement /// 0007165 // signal transduction // traceable author statement /// 0007186 // G-protein coupled receptor protein signaling pathway /	0001584 // rhodopsin-like receptor activity // inferred from electronic annotation /// 0004872 // receptor activity // inferred from electronic annotation /// 0004935 // adrenoceptor activity // inferred from electronic annotation /// 0004937 // alpha1-adr	0005887 // integral to plasma membrane // traceable author statement /// 0016020 // membrane // inferred from electronic annotation /// 0016021 // integral to membrane // inferred from electronic annotation
1557532_at	0.007230165	0.68258	-0.366388958	7.526478747	7.960290396	NADH dehydrogenase (ubiquinone) 1 alpha subcomplex, 7, 14.5kDa	Hs.333427	4701	602139	NDUFA7	AA749262	0042773 // ATP synthesis coupled electron transport // inferred from electronic annotation	0003954 // NADH dehydrogenase activity // inferred from electronic annotation /// 0008137 // NADH dehydrogenase (ubiquinone) activity // traceable author statement /// 0016491 // oxidoreductase activity // inferred from electronic annotation /// 0008137 //	0005624 // membrane fraction // inferred from electronic annotation /// 0005739 // mitochondrion // inferred from electronic annotation /// 0005743 // mitochondrial inner membrane // inferred from electronic annotation /// 0005747 // respiratory chain comp
1557763_at	0.00725193	0.68258	2.470319935	3.474776693	1.106539311	purinergic receptor P2Y, G-protein coupled, 5	Hs.123464	10161	609239	P2RY5	BC039373	0007165 // signal transduction // inferred from electronic annotation /// 0007186 // G-protein coupled receptor protein signaling pathway // non-traceable author statement /// 0007186 // G-protein coupled receptor protein signaling pathway // inferred from	0001584 // rhodopsin-like receptor activity // inferred from electronic annotation /// 0004872 // receptor activity // inferred from electronic annotation /// 0045028 // purinergic nucleotide receptor activity, G-protein coupled // inferred from electronic	0016020 // membrane // inferred from electronic annotation /// 0016021 // integral to membrane // non-traceable author statement /// 0016021 // integral to membrane // inferred from electronic annotation
1556209_at	0.007265472	0.68258	0.319169972	12.71244519	12.43476687	C-type lectin domain family 2, member B	Hs.85201	9976	603242	CLEC2B	CA447397	0019735 // antimicrobial humoral response (sensu Vertebrata) // traceable author statement	0005529 // sugar binding // traceable author statement /// 0005529 // sugar binding // inferred from electronic annotation	0005887 // integral to plasma membrane // traceable author statement /// 0016020 // membrane // inferred from electronic annotation /// 0016021 // integral to membrane // inferred from electronic annotation
200917_s_at	0.00728384	0.68258	0.264623039	7.719443123	7.42121454	signal recognition particle receptor ('docking protein')	Hs.591936	6734	182180	SRPR	BG474541	0006614 // SRP-dependent cotranslational protein targeting to membrane // inferred from electronic annotation /// 0006886 // intracellular protein transport // inferred from electronic annotation /// 0006613 // cotranslational protein targeting to membrane	0000166 // nucleotide binding // inferred from electronic annotation /// 0003723 // RNA binding // inferred from electronic annotation /// 0003924 // GTPase activity // inferred from electronic annotation /// 0004872 // receptor activity // inferred from e	0005783 // endoplasmic reticulum // traceable author statement /// 0005785 // signal recognition particle receptor complex // traceable author statement /// 0005786 // signal recognition particle (sensu Eukaryota) // inferred from electronic annotation ///
211523_at	0.007316115	0.68258	0.514573173	1.023463109	0.549641853	gonadotropin-releasing hormone receptor	Hs.407587	2798	138850 /	GNRHR	L07949	0007165 // signal transduction // inferred from electronic annotation /// 0007186 // G-protein coupled receptor protein signaling pathway // traceable author statement /// 0007275 // development // traceable author statement /// 0007186 // G-protein couple	0001584 // rhodopsin-like receptor activity // inferred from electronic annotation /// 0004872 // receptor activity // inferred from electronic annotation /// 0004968 // gonadotropin-releasing hormone receptor activity // traceable author statement /// 000	0005887 // integral to plasma membrane // traceable author statement /// 0016020 // membrane // traceable author statement /// 0016020 // membrane // inferred from electronic annotation /// 0016021 // integral to membrane // inferred from electronic annota
208736_at	0.007354517	0.68258	0.15550593	13.65009778	13.49210661	actin related protein 2/3 complex, subunit 3, 21kDa	Hs.524741	10094	604225	ARPC3	AF004561	0006928 // cell motility // traceable author statement /// 0030833 // regulation of actin filament polymerization // inferred from electronic annotation	0005200 // structural constituent of cytoskeleton // traceable author statement	0005885 // Arp2/3 protein complex // traceable author statement /// 0005856 // cytoskeleton // inferred from electronic annotation /// 0015629 // actin cytoskeleton // traceable author statement
228830_s_at	0.007375685	0.68258	0.917865464	7.333486422	6.412496907	activating transcription factor 7	Hs.12286	11016	606371	ATF7	AI279868	0006350 // transcription // inferred from electronic annotation /// 0006355 // regulation of transcription, DNA-dependent // inferred from direct assay /// 0006355 // regulation of transcription, DNA-dependent // inferred from electronic annotation /// 001	0003676 // nucleic acid binding // inferred from electronic annotation /// 0003700 // transcription factor activity // inferred from electronic annotation /// 0003700 // transcription factor activity // non-traceable author statement /// 0005524 // ATP bin	0005622 // intracellular // inferred from electronic annotation /// 0005634 // nucleus // inferred from electronic annotation /// 0005634 // nucleus // non-traceable author statement /// 0016469 // proton-transporting two-sector ATPase complex // inferred
1568730_at	0.007375708	0.68258	1.175086707	3.010902328	1.934064406	CDNA clone IMAGE:4822326	Hs.571314				AW195885
209428_s_at	0.007391257	0.68258	-0.589123724	5.722688219	6.302436731	zinc finger protein-like 1	Hs.98170	7542		ZFPL1	BG420865	0045449 // regulation of transcription // non-traceable author statement	0003677 // DNA binding // non-traceable author statement /// 0005515 // protein binding // inferred from electronic annotation /// 0008270 // zinc ion binding // non-traceable author statement /// 0046872 // metal ion binding // inferred from electronic an	0005634 // nucleus // non-traceable author statement /// 0016020 // membrane // inferred from electronic annotation /// 0016021 // integral to membrane // inferred from electronic annotation
212635_at	0.007396191	0.68258	-0.221051937	12.23679297	12.45469865	CDNA FLJ31107 fis, clone IMR322000152	Hs.482497				AW161626
202482_x_at	0.007396929	0.68258	-1.068171503	2.612866288	3.667342455	RAN binding protein 1	Hs.24763	5902	601180	RANBP1	AI862473	0007165 // signal transduction // traceable author statement /// 0046907 // intracellular transport // inferred from electronic annotation	0005092 // GDP-dissociation inhibitor activity // traceable author statement /// 0005096 // GTPase activator activity // inferred from electronic annotation /// 0008536 // Ran GTPase binding // traceable author statement	0005634 // nucleus // traceable author statement /// 0005737 // cytoplasm // traceable author statement
230233_at	0.007423547	0.68258	0.245168651	13.31792413	13.04017292	Transcribed locus	Hs.480068				BF110534
229795_at	0.007432945	0.68258	-0.717066037	5.430327826	6.16616258	Transcribed locus	Hs.48945				AI701591
205567_at	0.007433041	0.68258	-2.379933698	1.909669623	4.36442575	carbohydrate (keratan sulfate Gal-6) sulfotransferase 1	Hs.104576	8534	603797	CHST1	NM_003654	0005976 // polysaccharide metabolism // traceable author statement /// 0006012 // galactose metabolism // inferred from direct assay /// 0006954 // inflammatory response // inferred from electronic annotation /// 0042339 // keratan sulfate metabolism // in	0016740 // transferase activity // inferred from electronic annotation /// 0045130 // keratan sulfotransferase activity // inferred from direct assay /// 0008146 // sulfotransferase activity // inferred from direct assay /// 0008146 // sulfotransferase act	0005615 // extracellular space // inferred from electronic annotation /// 0016020 // membrane // inferred from electronic annotation /// 0016021 // integral to membrane // non-traceable author statement /// 0031228 // intrinsic to Golgi membrane // inferre
234696_at	0.007463018	0.68258	-1.016301812	1.97049995	3.20018594	similar to testicular serine protease 2	Hs.648184	138652		LOC138652	AL136097	0006508 // proteolysis // inferred from electronic annotation	0004252 // serine-type endopeptidase activity // inferred from electronic annotation
218842_at	0.007470149	0.68258	-0.588057465	8.894461469	9.590415201	hypothetical protein FLJ21908	Hs.437855	79657		FLJ21908	NM_024604		0005488 // binding // inferred from electronic annotation
219752_at	0.007482113	0.68258	-1.773724144	1.552432337	3.389801311	RAS protein activator like 1 (GAP1 like)	Hs.528693	8437	604118	RASAL1	NM_004658	0007242 // intracellular signaling cascade // inferred from electronic annotation /// 0051056 // regulation of small GTPase mediated signal transduction // inferred from electronic annotation /// 0007165 // signal transduction // traceable author statement	0005099 // Ras GTPase activator activity // traceable author statement /// 0005543 // phospholipid binding // traceable author statement /// 0008270 // zinc ion binding // inferred from electronic annotation /// 0046872 // metal ion binding // inferred fro	0005622 // intracellular // inferred from electronic annotation
216327_s_at	0.007499532	0.68258	0.285043027	4.739557856	4.495170033	sialic acid binding Ig-like lectin 8	Hs.447899	27181	605639	SIGLEC8	AF287892	0007155 // cell adhesion // inferred from electronic annotation /// 0007165 // signal transduction // traceable author statement	0004888 // transmembrane receptor activity // traceable author statement /// 0005515 // protein binding // inferred from electronic annotation /// 0005529 // sugar binding // traceable author statement /// 0005529 // sugar binding // inferred from electron	0016020 // membrane // inferred from electronic annotation /// 0016021 // integral to membrane // traceable author statement /// 0016021 // integral to membrane // inferred from electronic annotation
225711_at	0.007520244	0.68258	-0.442347026	9.317408401	9.695564427	ADP-ribosylation-like factor 6 interacting protein 6	Hs.516468	151188		ARL6IP6	AA654338
218832_x_at	0.007522646	0.68258	0.600096955	6.762701399	6.167739901	arrestin, beta 1	Hs.503284	408	107940	ARRB1	NM_004041	0007165 // signal transduction // traceable author statement /// 0007600 // sensory perception // inferred from electronic annotation /// 0008277 // regulation of G-protein coupled receptor protein signaling pathway // inferred from electronic annotation /	0004857 // enzyme inhibitor activity // traceable author statement /// 0005515 // protein binding // inferred from electronic annotation	0005622 // intracellular // inferred from electronic annotation /// 0005624 // membrane fraction // inferred from direct assay /// 0005625 // soluble fraction // traceable author statement /// 0005737 // cytoplasm // inferred from direct assay /// 0005834
200629_at	0.007538781	0.68258	0.136512808	9.531762581	9.367545105	tryptophanyl-tRNA synthetase	Hs.497599	7453	191050	WARS	NM_004184	0006412 // protein biosynthesis // traceable author statement /// 0006436 // tryptophanyl-tRNA aminoacylation // inferred from electronic annotation /// 0006436 // tryptophanyl-tRNA aminoacylation // traceable author statement /// 0008285 // negative regul	0000166 // nucleotide binding // inferred from electronic annotation /// 0004830 // tryptophan-tRNA ligase activity // inferred from electronic annotation /// 0005524 // ATP binding // inferred from electronic annotation /// 0016874 // ligase activity // i	0005625 // soluble fraction // traceable author statement /// 0005737 // cytoplasm // traceable author statement
217984_at	0.00754065	0.68258	0.128415386	11.93755802	11.81907772	ribonuclease T2	Hs.529989	8635		RNASET2	NM_003730	0006401 // RNA catabolism // traceable author statement	0003723 // RNA binding // inferred from electronic annotation /// 0004521 // endoribonuclease activity // inferred from electronic annotation /// 0016787 // hydrolase activity // inferred from electronic annotation /// 0004518 // nuclease activity // infer	0005576 // extracellular region // traceable author statement
204480_s_at	0.007545285	0.68258	0.42649055	8.658721228	8.192822805	chromosome 9 open reading frame 16	Hs.522412	79095		C9orf16	NM_024112	0008150 // biological_process // ---	0003674 // molecular_function // ---	0005575 // cellular_component // ---
222613_at	0.007548479	0.68258	-0.402424243	9.023880434	9.476788977	chromosome 12 open reading frame 4	Hs.302977	57102		C12orf4	AA195410
203335_at	0.007549407	0.68258	-0.353070695	9.68561968	10.11320552	phytanoyl-CoA 2-hydroxylase	Hs.498732	5264	266500 /	PHYH	NM_006214	0006629 // lipid metabolism // traceable author statement /// 0007399 // nervous system development // traceable author statement /// 0007601 // visual perception // inferred from electronic annotation /// 0007605 // sensory perception of sound // inferred	0005506 // iron ion binding // inferred from electronic annotation /// 0009055 // electron carrier activity // traceable author statement /// 0031418 // L-ascorbic acid binding // inferred from electronic annotation /// 0048244 // phytanoyl-CoA dioxygenase	0005777 // peroxisome // traceable author statement /// 0005777 // peroxisome // inferred from electronic annotation
219698_s_at	0.007563578	0.68258	-0.269983901	10.7600138	11.06955303	methyltransferase like 4	Hs.126888	64863		METTL4	NM_022840	0006139 // nucleobase, nucleoside, nucleotide and nucleic acid metabolism // inferred from electronic annotation /// 0032259 // methylation // inferred from electronic annotation	0003676 // nucleic acid binding // inferred from electronic annotation /// 0008168 // methyltransferase activity // inferred from electronic annotation /// 0016740 // transferase activity // inferred from electronic annotation	0005634 // nucleus // inferred from electronic annotation
224939_at	0.007571572	0.68258	0.313320085	11.11747417	10.78699831	CDNA FLJ10976 fis, clone PLACE1001399	Hs.594400				AU144387
240452_at	0.007573089	0.68258	0.305320247	10.38560495	10.12197147	G1 to S phase transition 1	Hs.528780	2935	139259	GSPT1	AA580082	0000082 // G1/S transition of mitotic cell cycle // traceable author statement /// 0000184 // mRNA catabolism, nonsense-mediated decay // traceable author statement /// 0006355 // regulation of transcription, DNA-dependent // inferred from electronic annot	0000166 // nucleotide binding // inferred from electronic annotation /// 0003677 // DNA binding // inferred from electronic annotation /// 0003747 // translation release factor activity // inferred from mutant phenotype /// 0003924 // GTPase activity // tr	0005622 // intracellular // non-traceable author statement /// 0005634 // nucleus // inferred from electronic annotation /// 0005622 // intracellular // inferred from sequence or structural similarity
1561627_at	0.007594091	0.68258	0.526747887	3.984419321	3.384290986	Fragile X mental retardation 1	Hs.103183	2332	300623 /	FMR1	AF086328	0006810 // transport // inferred from electronic annotation /// 0007417 // central nervous system development // inferred from electronic annotation /// 0051028 // mRNA transport // inferred from electronic annotation	0003723 // RNA binding // inferred from electronic annotation /// 0003729 // mRNA binding // traceable author statement /// 0005515 // protein binding // inferred from physical interaction /// 0003676 // nucleic acid binding // inferred from electronic ann	0005625 // soluble fraction // traceable author statement /// 0005634 // nucleus // inferred from electronic annotation /// 0005654 // nucleoplasm // traceable author statement /// 0005730 // nucleolus // traceable author statement /// 0005737 // cytoplasm
214410_at	0.007605535	0.68258	-1.817135943	1.142177713	2.697691394	Transient receptor potential cation channel, subfamily M, member 1	Hs.155942	4308	603576	TRPM1	N32151	0006811 // ion transport // inferred from electronic annotation /// 0006810 // transport // inferred from electronic annotation /// 0006810 // transport // traceable author statement	0005216 // ion channel activity // inferred from electronic annotation /// 0005262 // calcium channel activity // traceable author statement	0005624 // membrane fraction // not recorded /// 0005887 // integral to plasma membrane // traceable author statement /// 0016020 // membrane // inferred from electronic annotation /// 0016021 // integral to membrane // inferred from electronic annotation
229314_at	0.007617553	0.68258	0.760650791	8.751962579	7.96019983	gb:AA878237 /DB_XREF=gi:2987202 /DB_XREF=oe61d04.s1 /CLONE=IMAGE:1416103 /FEA=EST /CNT=24 /TID=Hs.55993.0 /TIER=Stack /STK=17 /UG=Hs.55993 /UG_TITLE=ESTs					AA878237
203981_s_at	0.007711794	0.68258	-0.83335865	7.714887468	8.44056344	ATP-binding cassette, sub-family D (ALD), member 4	Hs.94395	5826	603214	ABCD4	AL574660	0006810 // transport // traceable author statement /// 0006810 // transport // inferred from electronic annotation	0000166 // nucleotide binding // inferred from electronic annotation /// 0005215 // transporter activity // traceable author statement /// 0005524 // ATP binding // traceable author statement /// 0016887 // ATPase activity // inferred from electronic annot	0005777 // peroxisome // inferred from electronic annotation /// 0005778 // peroxisomal membrane // not recorded /// 0016020 // membrane // inferred from electronic annotation /// 0016021 // integral to membrane // traceable author statement /// 0043190 //
235183_at	0.007742881	0.68258	-1.878009476	1.748359092	3.815473889	CDNA clone IMAGE:5312689	Hs.201488				AI479277
212927_at	0.007753484	0.68258	-0.289013851	11.17856291	11.49140855	Structural maintenance of chromosomes 5	Hs.534189	23137	609386	SMC5	AB011166	0006259 // DNA metabolism // inferred from electronic annotation	0005524 // ATP binding // inferred from electronic annotation	0005694 // chromosome // inferred from electronic annotation
240579_at	0.007770246	0.68258	-1.063752421	3.854954663	4.816799768	neuroblastoma-amplified protein	Hs.467759	51594	608025	NAG	AI051701
1569257_at	0.007794372	0.68258	0.40560659	9.166667022	8.691139671	formin-like 1	Hs.100217	752	604656	FMNL1	BC042925	0008150 // biological_process // --- /// 0016043 // cell organization and biogenesis // inferred from electronic annotation /// 0030036 // actin cytoskeleton organization and biogenesis // inferred from electronic annotation	0003674 // molecular_function // --- /// 0003779 // actin binding // inferred from electronic annotation /// 0017048 // Rho GTPase binding // inferred from electronic annotation	0005575 // cellular_component // ---
223988_x_at	0.007795022	0.68258	0.139458254	10.36642275	10.20027821	methyltransferase 11 domain containing 1 /// similar to methyltransferase 11 domain containing 1 isoform 2	Hs.512693	64745 //		METT11D1 /// LOC731602	BC005053
218829_s_at	0.007801721	0.68258	-0.520130859	10.00519548	10.46742819	chromodomain helicase DNA binding protein 7	Hs.20395	55636	214800 /	CHD7	NM_017780	0006333 // chromatin assembly or disassembly // inferred from electronic annotation /// 0006350 // transcription // inferred from electronic annotation /// 0006355 // regulation of transcription, DNA-dependent // inferred from electronic annotation /// 001	0000166 // nucleotide binding // inferred from electronic annotation /// 0003677 // DNA binding // inferred from electronic annotation /// 0003682 // chromatin binding // inferred from electronic annotation /// 0004386 // helicase activity // inferred from	0000785 // chromatin // inferred from electronic annotation /// 0005634 // nucleus // inferred from electronic annotation
201413_at	0.007808633	0.68258	-0.33476091	10.37230681	10.68037858	hydroxysteroid (17-beta) dehydrogenase 4	Hs.406861	3295	261515 /	HSD17B4	NM_000414	0006605 // protein targeting // inferred from electronic annotation /// 0006629 // lipid metabolism // inferred from electronic annotation /// 0006631 // fatty acid metabolism // inferred from electronic annotation /// 0008152 // metabolism // inferred fro	0003857 // 3-hydroxyacyl-CoA dehydrogenase activity // inferred from electronic annotation /// 0004303 // estradiol 17-beta-dehydrogenase activity // traceable author statement /// 0005498 // sterol carrier activity // traceable author statement /// 001524	0005739 // mitochondrion // inferred from electronic annotation /// 0005777 // peroxisome // traceable author statement /// 0005777 // peroxisome // inferred from electronic annotation /// 0005622 // intracellular // inferred from electronic annotation
223223_at	0.007811663	0.68258	-0.307670232	9.384617837	9.701335987	ARV1 homolog (S. cerevisiae)	Hs.275736	64801		ARV1	AF321442	0006629 // lipid metabolism // inferred from electronic annotation /// 0006665 // sphingolipid metabolism // inferred from electronic annotation		0016020 // membrane // inferred from electronic annotation /// 0016021 // integral to membrane // inferred from electronic annotation
218691_s_at	0.007836005	0.68258	0.700439718	2.036112089	1.21845061	PDZ and LIM domain 4	Hs.424312	8572	166710 /	PDLIM4	AF153882	0007242 // intracellular signaling cascade // inferred from electronic annotation	0005515 // protein binding // inferred from physical interaction /// 0008270 // zinc ion binding // inferred from electronic annotation /// 0046872 // metal ion binding // inferred from electronic annotation /// 0005515 // protein binding // inferred from
205361_s_at	0.007840102	0.68258	0.173959915	9.99474265	9.83050134	prefoldin subunit 4	Hs.91161	5203	604898	PFDN4	AI718295	0006457 // protein folding // inferred from electronic annotation /// 0007022 // chaperonin-mediated tubulin folding // traceable author statement /// 0007022 // chaperonin-mediated tubulin folding // inferred from electronic annotation	0051082 // unfolded protein binding // inferred from electronic annotation /// 0051087 // chaperone binding // traceable author statement /// 0005515 // protein binding // inferred from electronic annotation	0005829 // cytosol // non-traceable author statement /// 0005829 // cytosol // inferred from electronic annotation
1560588_at	0.007842603	0.68258	-0.807354922	5.84160229	6.652856817	Homo sapiens, clone IMAGE:5742003, mRNA	Hs.638923				BC035740
212957_s_at	0.007854081	0.68258	0.252148923	10.11130522	9.897310924	hypothetical protein LOC92249	Hs.31532	92249		LOC92249	AU154785
212245_at	0.007871916	0.68258	-0.143371281	10.68470547	10.82044469	multiple coagulation factor deficiency 2	Hs.293689	90411	227300 /	MCFD2	AL567779	0006888 // ER to Golgi vesicle-mediated transport // inferred from electronic annotation /// 0015031 // protein transport // inferred from electronic annotation /// 0006810 // transport // inferred from electronic annotation	0005509 // calcium ion binding // inferred from electronic annotation	0005783 // endoplasmic reticulum // inferred from electronic annotation
1560924_at	0.007875058	0.68258	1.777607579	3.423447351	1.785756825	Dipeptidyl-peptidase 6	Hs.334947	1804	126141	DPP6	Z39232	0006508 // proteolysis // inferred from electronic annotation	0003824 // catalytic activity // inferred from electronic annotation /// 0004274 // dipeptidyl-peptidase IV activity // inferred from electronic annotation	0016020 // membrane // inferred from electronic annotation /// 0016021 // integral to membrane // inferred from electronic annotation
212125_at	0.007877119	0.68258	-0.40481148	7.247056786	7.590543777	Ran GTPase activating protein 1	Hs.183800	5905	602362	RANGAP1	NM_002883	0007165 // signal transduction // traceable author statement	0005096 // GTPase activator activity // inferred from electronic annotation /// 0005098 // Ran GTPase activator activity // traceable author statement /// 0005515 // protein binding // inferred from electronic annotation	0005625 // soluble fraction // traceable author statement /// 0005643 // nuclear pore // traceable author statement /// 0005737 // cytoplasm // traceable author statement /// 0048471 // perinuclear region // inferred from electronic annotation
237567_at	0.007880108	0.68258	1.067114196	2.332491024	1.060473547	stabilin 2	Hs.408249	55576	608561	STAB2	W87930	0007155 // cell adhesion // inferred from electronic annotation /// 0006897 // endocytosis // inferred from sequence or structural similarity /// 0042742 // defense response to bacterium // inferred from direct assay /// 0006897 // endocytosis // inferred	0005540 // hyaluronic acid binding // inferred from electronic annotation /// 0005540 // hyaluronic acid binding // inferred from sequence or structural similarity /// 0005041 // low-density lipoprotein receptor activity // inferred from direct assay /// 0	0009897 // external side of plasma membrane // inferred from sequence or structural similarity /// 0005887 // integral to plasma membrane // inferred from direct assay /// 0016020 // membrane // inferred from electronic annotation /// 0016021 // integral t
1554026_a_at	0.00790375	0.68258	1.930737338	4.079716394	2.304854841	Myosin X	Hs.481720	4651	601481	MYO10	BC041694	0007165 // signal transduction // inferred from electronic annotation	0000166 // nucleotide binding // inferred from electronic annotation /// 0003774 // motor activity // inferred from electronic annotation /// 0003779 // actin binding // inferred from electronic annotation /// 0005524 // ATP binding // inferred from electr	0005856 // cytoskeleton // inferred from electronic annotation /// 0016459 // myosin complex // inferred from electronic annotation
201315_x_at	0.007914298	0.68258	0.306265459	13.7095696	13.44899915	interferon induced transmembrane protein 2 (1-8D)	Hs.174195	10581	605578	IFITM2	NM_006435	0006955 // immune response // traceable author statement /// 0008150 // biological_process // --- /// 0009607 // response to biotic stimulus // inferred from electronic annotation /// 0006955 // immune response // inferred from electronic annotation	0003674 // molecular_function // --- /// 0005515 // protein binding // inferred from physical interaction	0005575 // cellular_component // --- /// 0016020 // membrane // inferred from electronic annotation /// 0016021 // integral to membrane // inferred from electronic annotation
220828_s_at	0.00792649	0.68258	0.261995624	8.013204979	7.707747136	hypothetical protein FLJ11292	Hs.649986	55338		FLJ11292	NM_018382
213918_s_at	0.0079286	0.68258	-0.329615157	9.400129383	9.74829169	Nipped-B homolog (Drosophila)	Hs.481927	25836	122470 /	NIPBL	BF221673	0007049 // cell cycle // inferred from electronic annotation		0005634 // nucleus // inferred from electronic annotation
1565728_at	0.007941145	0.68258	0.946560741	5.622899703	4.802726152	hypothetical protein LOC284630	Hs.502691	284630		LOC284630	BM974150
1553562_at	0.007971462	0.68258	0.710697053	7.209616651	6.432668801	CD8b molecule	Hs.405667	926	186730	CD8B	NM_172100	0006955 // immune response // non-traceable author statement /// 0007169 // transmembrane receptor protein tyrosine kinase signaling pathway // non-traceable author statement /// 0042110 // T cell activation // non-traceable author statement /// 0006955 //	0005515 // protein binding // inferred from physical interaction /// 0015026 // coreceptor activity // non-traceable author statement /// 0042288 // MHC class I protein binding // non-traceable author statement	0005886 // plasma membrane // traceable author statement /// 0005887 // integral to plasma membrane // traceable author statement /// 0042101 // T cell receptor complex // non-traceable author statement /// 0016020 // membrane // inferred from electronic a
224710_at	0.007977775	0.68258	1.050626073	6.03917488	5.010343421	RAB34, member RAS oncogene family	Hs.301853	83871		RAB34	AF322067	0007264 // small GTPase mediated signal transduction // inferred from electronic annotation /// 0015031 // protein transport // inferred from electronic annotation /// 0006810 // transport // inferred from electronic annotation	0000166 // nucleotide binding // inferred from electronic annotation /// 0005525 // GTP binding // inferred from electronic annotation	0016020 // membrane // inferred from electronic annotation
1555735_a_at	0.007978336	0.68258	-0.443371768	7.24032545	7.724674442	BRCA1 associated protein-1 (ubiquitin carboxy-terminal hydrolase)	Hs.106674	8314	603089	BAP1	AB002534	0006511 // ubiquitin-dependent protein catabolism // inferred from electronic annotation /// 0006512 // ubiquitin cycle // inferred from electronic annotation /// 0008285 // negative regulation of cell proliferation // traceable author statement /// 000646	0004221 // ubiquitin thiolesterase activity // inferred from electronic annotation /// 0005515 // protein binding // inferred from electronic annotation /// 0008234 // cysteine-type peptidase activity // inferred from electronic annotation /// 0008233 // p	0005622 // intracellular // inferred from electronic annotation /// 0005634 // nucleus // traceable author statement /// 0005634 // nucleus // inferred from electronic annotation
203705_s_at	0.007980203	0.68258	-0.847208495	7.302937905	8.150710056	frizzled homolog 7 (Drosophila)	Hs.173859	8324	603410	FZD7	AI333651	0007186 // G-protein coupled receptor protein signaling pathway // inferred from electronic annotation /// 0007222 // frizzled signaling pathway // traceable author statement /// 0007275 // development // inferred from electronic annotation /// 0008152 //	0004872 // receptor activity // inferred from electronic annotation /// 0004926 // non-G-protein coupled 7TM receptor activity // inferred from electronic annotation /// 0004930 // G-protein coupled receptor activity // inferred from electronic annotation	0005615 // extracellular space // inferred from electronic annotation /// 0005886 // plasma membrane // traceable author statement /// 0016021 // integral to membrane // traceable author statement /// 0005886 // plasma membrane // inferred from direct assa
214684_at	0.007999753	0.68258	-0.241138348	9.564872421	9.825705121	MADS box transcription enhancer factor 2, polypeptide A (myocyte enhancer factor 2A)	Hs.268675	4205	600660 /	MEF2A	X63381	0006350 // transcription // inferred from electronic annotation /// 0006355 // regulation of transcription, DNA-dependent // inferred from electronic annotation /// 0006366 // transcription from RNA polymerase II promoter // not recorded /// 0007517 // mus	0003700 // transcription factor activity // inferred from electronic annotation /// 0003700 // transcription factor activity // non-traceable author statement /// 0003713 // transcription coactivator activity // not recorded /// 0005515 // protein binding	0005634 // nucleus // inferred from electronic annotation /// 0005634 // nucleus // traceable author statement
214428_x_at	0.008003415	0.68258	1.830074999	4.87162883	3.175356271	complement component 4A (Rodgers blood group) /// complement component 4B (Childo blood group)		720 ///	120810 /	C4A /// C4B	K02403	0006954 // inflammatory response // inferred from electronic annotation /// 0006956 // complement activation // inferred from electronic annotation /// 0006958 // complement activation, classical pathway // inferred from electronic annotation /// 0045087 /	0004866 // endopeptidase inhibitor activity // inferred from electronic annotation	0005576 // extracellular region // inferred from electronic annotation
209705_at	0.00800862	0.68258	-0.340867526	9.927626376	10.2278211	gb:BG033764 /DB_XREF=gi:12426228 /DB_XREF=602302025F1 /CLONE=IMAGE:4403238 /FEA=FLmRNA /CNT=65 /TID=Hs.31016.1 /TIER=Stack /STK=10 /UG=Hs.31016 /LL=22823 /UG_GENE=M96 /UG_TITLE=putative DNA binding protein /FL=gb:AF073293.1					BG033764
202446_s_at	0.008017794	0.68258	-0.293915835	8.234603799	8.529332111	phospholipid scramblase 1	Hs.130759	5359	604170	PLSCR1	AI825926	0009615 // response to virus // inferred from electronic annotation /// 0017121 // phospholipid scrambling // traceable author statement /// 0030168 // platelet activation // non-traceable author statement	0005509 // calcium ion binding // non-traceable author statement /// 0005515 // protein binding // inferred from physical interaction /// 0017128 // phospholipid scramblase activity // traceable author statement /// 0005509 // calcium ion binding // inferr	0005886 // plasma membrane // traceable author statement /// 0016021 // integral to membrane // inferred from electronic annotation /// 0016020 // membrane // inferred from electronic annotation
1563856_at	0.008028315	0.68258	2.34169135	3.902192966	1.493637115	insulin activator factor (insulin control element-binding transcription factor)		3637		INSAF	S73205	0006355 // regulation of transcription, DNA-dependent // non-traceable author statement	0016563 // transcriptional activator activity // non-traceable author statement	0030232 // insulin control element activator complex // non-traceable author statement
242550_at	0.00803018	0.68258	-0.244303132	7.432259008	7.701477348	eukaryotic translation initiation factor 3, subunit 9 eta, 116kDa	Hs.371001	8662	603917	EIF3S9	AA628539	0006412 // protein biosynthesis // inferred from electronic annotation /// 0006413 // translational initiation // inferred from electronic annotation /// 0006413 // translational initiation // traceable author statement	0000166 // nucleotide binding // inferred from electronic annotation /// 0003723 // RNA binding // inferred from electronic annotation /// 0003743 // translation initiation factor activity // inferred from electronic annotation /// 0003743 // translation i	0005852 // eukaryotic translation initiation factor 3 complex // traceable author statement
1560867_a_at	0.008041192	0.68258	-1.131911676	2.067838137	3.080035595	Neural precursor cell expressed, developmentally down-regulated 9	Hs.37982	4739	602265	NEDD9	AF085926	0000074 // regulation of progression through cell cycle // traceable author statement /// 0001558 // regulation of cell growth // inferred from electronic annotation /// 0007010 // cytoskeleton organization and biogenesis // non-traceable author statement	0005515 // protein binding // inferred from physical interaction /// 0005515 // protein binding // inferred from electronic annotation	0005634 // nucleus // traceable author statement /// 0005737 // cytoplasm // traceable author statement /// 0005819 // spindle // traceable author statement /// 0005856 // cytoskeleton // inferred from electronic annotation /// 0005634 // nucleus // inferr
228987_at	0.008060658	0.68258	-0.144022656	10.93025043	11.06102507	Transcribed locus	Hs.586365				AA156238
213166_x_at	0.008065132	0.68258	0.33346598	10.54059	10.23340118	family with sequence similarity 128, member B	Hs.469925	80097		FAM128B	BG332462
223556_at	0.008069385	0.68258	-0.780648033	6.879925119	7.624503838	helicase, lymphoid-specific	Hs.463677	3070	603946	HELLS	AF155827	0006346 // methylation-dependent chromatin silencing // inferred from sequence or structural similarity /// 0006350 // transcription // inferred from electronic annotation /// 0006355 // regulation of transcription, DNA-dependent // inferred from electroni	0000166 // nucleotide binding // inferred from electronic annotation /// 0003677 // DNA binding // inferred from electronic annotation /// 0004386 // helicase activity // inferred from electronic annotation /// 0005524 // ATP binding // inferred from elect	0005634 // nucleus // inferred from electronic annotation /// 0005721 // centric heterochromatin // inferred from sequence or structural similarity /// 0000775 // chromosome, pericentric region // inferred from sequence or structural similarity
241435_at	0.008097449	0.68258	1.009227358	11.45165352	10.57152171	V-ets erythroblastosis virus E26 oncogene homolog 1 (avian)	Hs.369438	2113	164720	ETS1	AA702930	0006350 // transcription // inferred from electronic annotation /// 0006355 // regulation of transcription, DNA-dependent // inferred from electronic annotation /// 0006955 // immune response // traceable author statement /// 0008285 // negative regulation	0003700 // transcription factor activity // inferred from electronic annotation /// 0008134 // transcription factor binding // non-traceable author statement /// 0043565 // sequence-specific DNA binding // inferred from electronic annotation /// 0005515 //	0005634 // nucleus // inferred from electronic annotation
206676_at	0.008149726	0.68258	0.201633861	1.988525507	1.746262287	carcinoembryonic antigen-related cell adhesion molecule 8	Hs.41	1088		CEACAM8	M33326	0006955 // immune response // traceable author statement	0048503 // GPI anchor binding // inferred from electronic annotation	0005615 // extracellular space // traceable author statement /// 0005886 // plasma membrane // traceable author statement /// 0005887 // integral to plasma membrane // traceable author statement /// 0016020 // membrane // inferred from electronic annotatio
234118_at	0.008155993	0.68258	2.196397213	3.2351532	1.14963365	Phosphodiesterase 7B	Hs.126980	27115	604645	PDE7B	AK000141	0007165 // signal transduction // traceable author statement /// 0007268 // synaptic transmission // traceable author statement /// 0007165 // signal transduction // inferred from electronic annotation	0004115 // 3',5'-cyclic-AMP phosphodiesterase activity // traceable author statement /// 0016787 // hydrolase activity // inferred from electronic annotation /// 0003824 // catalytic activity // inferred from electronic annotation /// 0004114 // 3',5'-cycl
1569496_s_at	0.008158946	0.68258	0.187803815	6.928733353	6.728954496	Spondin 2, extracellular matrix protein	Hs.302963	10417	605918	SPON2	BC030552	0006955 // immune response // inferred from electronic annotation /// 0007155 // cell adhesion // inferred from electronic annotation /// 0007275 // development // inferred from electronic annotation /// 0007411 // axon guidance // traceable author stateme	0005515 // protein binding // inferred from electronic annotation	0005578 // extracellular matrix (sensu Metazoa) // inferred from electronic annotation /// 0005615 // extracellular space // inferred from electronic annotation /// 0005615 // extracellular space // not recorded
202586_at	0.008176827	0.68258	0.249262256	8.684533479	8.382472065	polymerase (RNA) II (DNA directed) polypeptide L, 7.6kDa	Hs.441072	5441	601189	POLR2L	AA772747	0006356 // regulation of transcription from RNA polymerase I promoter // traceable author statement /// 0006366 // transcription from RNA polymerase II promoter // traceable author statement /// 0006383 // transcription from RNA polymerase III promoter //	0003677 // DNA binding // inferred from electronic annotation /// 0003899 // DNA-directed RNA polymerase activity // traceable author statement /// 0008270 // zinc ion binding // inferred from electronic annotation /// 0016740 // transferase activity // in	0005634 // nucleus // inferred from electronic annotation /// 0005665 // DNA-directed RNA polymerase II, core complex // traceable author statement
233947_s_at	0.008193143	0.68258	0.530514717	1.614393297	1.049861518	hypothetical protein LOC255480	Hs.567915	255480		LOC255480	U47671
208694_at	0.008193966	0.68258	-0.465370389	10.43134433	10.91002988	protein kinase, DNA-activated, catalytic polypeptide	Hs.491682	5591	600899	PRKDC	U47077	0000723 // telomere maintenance // inferred from electronic annotation /// 0006303 // double-strand break repair via nonhomologous end joining // inferred from electronic annotation /// 0006310 // DNA recombination // inferred from electronic annotation //	0003677 // DNA binding // inferred from electronic annotation /// 0004677 // DNA-dependent protein kinase activity // inferred from electronic annotation /// 0005515 // protein binding // inferred from physical interaction /// 0005524 // ATP binding // inf	0005634 // nucleus // inferred from electronic annotation
223275_at	0.008214934	0.68258	0.418452164	6.929953324	6.5760071	protein arginine methyltransferase 6	Hs.26006	55170	608274	PRMT6	BC002729		0005515 // protein binding // inferred from physical interaction /// 0008168 // methyltransferase activity // inferred from electronic annotation /// 0016740 // transferase activity // inferred from electronic annotation	0005634 // nucleus // inferred from electronic annotation
221508_at	0.008248982	0.68258	0.24620636	7.825729993	7.572223539	TAO kinase 3		51347		TAOK3	AF181985	0007254 // JNK cascade // traceable author statement /// 0046329 // negative regulation of JNK cascade // inferred from direct assay /// 0046330 // positive regulation of JNK cascade // inferred from mutant phenotype /// 0046777 // protein amino acid autop	0000166 // nucleotide binding // inferred from electronic annotation /// 0004674 // protein serine/threonine kinase activity // inferred from direct assay /// 0004860 // protein kinase inhibitor activity // traceable author statement /// 0005524 // ATP bin
209512_at	0.008254185	0.68258	-0.449914984	8.4639066	8.877801028	hydroxysteroid dehydrogenase like 2	Hs.59486	84263		HSDL2	BC004331	0008152 // metabolism // inferred from electronic annotation	0005498 // sterol carrier activity // inferred from electronic annotation /// 0016491 // oxidoreductase activity // inferred from electronic annotation
202050_s_at	0.008314392	0.68258	-0.347339858	10.43061649	10.79463237	zinc finger, MYM-type 4	Hs.269211	9202		ZMYM4	AI650586	0007275 // development // traceable author statement	0003677 // DNA binding // traceable author statement /// 0008270 // zinc ion binding // inferred from electronic annotation	0005634 // nucleus // inferred from electronic annotation
212637_s_at	0.008319914	0.68258	-0.281862158	10.48925232	10.73481941	WW domain containing E3 ubiquitin protein ligase 1	Hs.533440	11059	602307	WWP1	AU155187	0007165 // signal transduction // non-traceable author statement /// 0007417 // central nervous system development // non-traceable author statement /// 0016481 // negative regulation of transcription // inferred from sequence or structural similarity ///	0004842 // ubiquitin-protein ligase activity // traceable author statement /// 0005515 // protein binding // inferred from physical interaction /// 0005515 // protein binding // inferred from sequence or structural similarity /// 0016874 // ligase activity	0000151 // ubiquitin ligase complex // non-traceable author statement /// 0005622 // intracellular // inferred from electronic annotation
200792_at	0.008330416	0.68258	0.214234151	12.88225379	12.66227329	X-ray repair complementing defective repair in Chinese hamster cells 6 (Ku autoantigen, 70kDa)	Hs.292493	2547	152690	XRCC6	NM_001469	0006266 // DNA ligation // traceable author statement /// 0006281 // DNA repair // inferred from electronic annotation /// 0006303 // double-strand break repair via nonhomologous end joining // traceable author statement /// 0006310 // DNA recombination //	0003677 // DNA binding // non-traceable author statement /// 0003690 // double-stranded DNA binding // traceable author statement /// 0004003 // ATP-dependent DNA helicase activity // traceable author statement /// 0005515 // protein binding // inferred fr	0005624 // membrane fraction // traceable author statement /// 0005634 // nucleus // traceable author statement /// 0005667 // transcription factor complex // inferred from direct assay /// 0005958 // DNA-dependent protein kinase complex // inferred from e
231048_at	0.008348295	0.68258	0.662965013	1.836385807	1.221190778	Transcribed locus	Hs.193480				BF675806
207545_s_at	0.00841172	0.68258	-0.281403788	10.32172383	10.64784998	numb homolog (Drosophila)	Hs.585653	8650	603728	NUMB	NM_003744	0007275 // development // inferred from electronic annotation /// 0007399 // nervous system development // inferred from electronic annotation /// 0007405 // neuroblast proliferation // inferred from electronic annotation /// 0007409 // axonogenesis // inf	0005515 // protein binding // inferred from physical interaction	0005634 // nucleus // inferred from electronic annotation /// 0005737 // cytoplasm // inferred from electronic annotation /// 0005769 // early endosome // inferred from electronic annotation /// 0005887 // integral to plasma membrane // traceable author st
207137_at	0.008418101	0.68258	1.906890596	4.868080157	3.139284172	nuclear factor of kappa light polypeptide gene enhancer in B-cells inhibitor-like 2	Hs.459376	4796	604546	NFKBIL2	NM_013432	0042994 // cytoplasmic sequestering of transcription factor // traceable author statement	0003714 // transcription corepressor activity // traceable author statement /// 0005488 // binding // inferred from electronic annotation /// 0005515 // protein binding // inferred from electronic annotation	0005737 // cytoplasm // traceable author statement
1568872_at	0.008425191	0.68258	2.450661409	2.993494119	0.54718201	CDNA clone IMAGE:4823221	Hs.649029				BC034288
1565861_at	0.008426361	0.68258	2.900464326	3.319304866	0.816300317	Ubiquitin specific peptidase 34	Hs.435667	9736		USP34	AF147438	0006511 // ubiquitin-dependent protein catabolism // inferred from electronic annotation /// 0006512 // ubiquitin cycle // inferred from electronic annotation	0004197 // cysteine-type endopeptidase activity // inferred from electronic annotation /// 0004221 // ubiquitin thiolesterase activity // inferred from electronic annotation /// 0008233 // peptidase activity // inferred from electronic annotation /// 00082
1555491_a_at	0.008428581	0.68258	-0.132328215	9.065215395	9.187443692	hypothetical protein FLJ11286		55337		FLJ11286	BC035817
209964_s_at	0.008434152	0.68258	0.719994553	10.28030102	9.560979008	ataxin 7	Hs.476595	6314	164500 /	ATXN7	AF032105	0006997 // nuclear organization and biogenesis // traceable author statement /// 0007601 // visual perception // traceable author statement /// 0008219 // cell death // inferred from electronic annotation	0003676 // nucleic acid binding // inferred from electronic annotation /// 0005515 // protein binding // inferred from physical interaction /// 0008270 // zinc ion binding // inferred from electronic annotation	0005622 // intracellular // inferred from electronic annotation /// 0005634 // nucleus // traceable author statement /// 0005737 // cytoplasm // inferred from electronic annotation /// 0005634 // nucleus // inferred from electronic annotation
204514_at	0.008443527	0.68258	-0.374635145	8.289089836	8.611508883	DPH2 homolog (S. cerevisiae)	Hs.632398	1802	603456	DPH2	NM_001384
219606_at	0.008445334	0.68258	-0.240617481	7.63024859	7.925076285	PHD finger protein 20-like 1	Hs.304362	51105		PHF20L1	NM_016018	0006355 // regulation of transcription, DNA-dependent // inferred from electronic annotation	0003676 // nucleic acid binding // inferred from electronic annotation /// 0005515 // protein binding // inferred from electronic annotation /// 0008270 // zinc ion binding // inferred from electronic annotation
202312_s_at	0.00845873	0.68258	0.938223802	4.508480835	3.650903073	collagen, type I, alpha 1	Hs.172928	1277	114000 /	COL1A1	NM_000088	0001501 // skeletal development // traceable author statement /// 0006817 // phosphate transport // inferred from electronic annotation /// 0007605 // sensory perception of sound // inferred from electronic annotation /// 0008544 // epidermis development /	0005201 // extracellular matrix structural constituent // inferred from electronic annotation /// 0005515 // protein binding // inferred from physical interaction /// 0008147 // structural constituent of bone // not recorded /// 0005198 // structural molec	0005581 // collagen // inferred from electronic annotation /// 0005584 // collagen type I // not recorded /// 0005615 // extracellular space // inferred from electronic annotation /// 0005737 // cytoplasm // inferred from electronic annotation /// 0005578
219734_at	0.008465713	0.68258	-0.341740315	10.3188515	10.61629408	SID1 transmembrane family, member 1	Hs.591291	54847	606816	SIDT1	NM_017699			0016020 // membrane // inferred from electronic annotation /// 0016021 // integral to membrane // inferred from electronic annotation
AFFX-HUMGAPDH/M33197_3_at	0.008466543	0.68258	0.265076776	13.93604148	13.65291374	glyceraldehyde-3-phosphate dehydrogenase	Hs.479728	2597	138400	GAPDH	AFFX-HUMGAPDH/M33197_3	0006006 // glucose metabolism // inferred from electronic annotation /// 0006096 // glycolysis // inferred from electronic annotation /// 0006096 // glycolysis // non-traceable author statement	0004365 // glyceraldehyde-3-phosphate dehydrogenase (phosphorylating) activity // inferred from electronic annotation /// 0004365 // glyceraldehyde-3-phosphate dehydrogenase (phosphorylating) activity // non-traceable author statement /// 0016491 // oxidor	0005737 // cytoplasm // non-traceable author statement
212795_at	0.00847602	0.68258	-0.559575008	10.71332088	11.31990163	KIAA1033	Hs.12144	23325		KIAA1033	AL137753
204869_at	0.008507103	0.68258	-0.584962501	0.596645956	1.14963365	proprotein convertase subtilisin/kexin type 2	Hs.315186	5126	162151	PCSK2	AL031664	0006508 // proteolysis // inferred from electronic annotation /// 0006508 // proteolysis // traceable author statement /// 0007267 // cell-cell signaling // traceable author statement /// 0016486 // peptide hormone processing // inferred from electronic an	0004286 // proprotein convertase 2 activity // inferred from electronic annotation /// 0004289 // subtilase activity // inferred from electronic annotation /// 0004289 // subtilase activity // traceable author statement /// 0005515 // protein binding // in	0005615 // extracellular space // traceable author statement /// 0005794 // Golgi apparatus // traceable author statement /// 0005615 // extracellular space // inferred from electronic annotation
229501_s_at	0.008510566	0.68258	-0.432224145	9.48641569	9.860934817	Ubiquitin specific peptidase 8	Hs.644563	9101	603158	USP8	AI393759	0006265 // DNA topological change // inferred from electronic annotation /// 0006511 // ubiquitin-dependent protein catabolism // inferred from electronic annotation /// 0006512 // ubiquitin cycle // inferred from electronic annotation /// 0007265 // Ras p	0003690 // double-stranded DNA binding // inferred from electronic annotation /// 0004197 // cysteine-type endopeptidase activity // traceable author statement /// 0004221 // ubiquitin thiolesterase activity // inferred from electronic annotation /// 00055	0005622 // intracellular // inferred from electronic annotation
244727_at	0.008524169	0.68258	-1.384392182	5.358041899	6.644499471	KCNQ1 overlapping transcript 1	Hs.647285	10984	130650 /	KCNQ1OT1	BF592986
222717_at	0.008525617	0.68258	-2.902214108	5.020281505	7.794415012	serum deprivation response (phosphatidylserine binding protein)	Hs.26530	8436	606728	SDPR	BF982174		0001786 // phosphatidylserine binding // inferred from direct assay /// 0005515 // protein binding // inferred from sequence or structural similarity /// 0008289 // lipid binding // inferred from electronic annotation /// 0005543 // phospholipid binding //	0005624 // membrane fraction // not recorded /// 0005829 // cytosol // inferred from direct assay /// 0005901 // caveola // not recorded
1570143_at	0.008526272	0.68258	-0.154199022	7.992361571	8.162123897	Zinc finger protein 251	Hs.534516	90987		ZNF251	BC014363	0006350 // transcription // inferred from electronic annotation /// 0006355 // regulation of transcription, DNA-dependent // inferred from electronic annotation	0003676 // nucleic acid binding // inferred from electronic annotation /// 0003677 // DNA binding // inferred from electronic annotation /// 0008270 // zinc ion binding // inferred from electronic annotation /// 0046872 // metal ion binding // inferred fro	0005622 // intracellular // inferred from electronic annotation /// 0005634 // nucleus // inferred from electronic annotation
201491_at	0.008535686	0.68258	-0.281518068	10.6959109	10.95524146	AHA1, activator of heat shock 90kDa protein ATPase homolog 1 (yeast)	Hs.204041	10598	608466	AHSA1	NM_012111	0006457 // protein folding // inferred from sequence or structural similarity /// 0006950 // response to stress // inferred from sequence or structural similarity /// 0006457 // protein folding // inferred from electronic annotation	0001671 // ATPase stimulator activity // inferred from sequence or structural similarity /// 0030189 // chaperone activator activity // inferred from sequence or structural similarity /// 0051087 // chaperone binding // inferred from direct assay /// 00055	0005737 // cytoplasm // inferred from sequence or structural similarity /// 0005783 // endoplasmic reticulum // inferred from electronic annotation
236662_at	0.008537745	0.68258	0.622285715	7.04145243	6.374733976	Crm, cramped-like (Drosophila)	Hs.603676	57585		CRAMP1L	AI139639		0003677 // DNA binding // inferred from electronic annotation	0005634 // nucleus // inferred from electronic annotation
201129_at	0.00854113	0.68258	-0.586462476	10.08854471	10.69228921	splicing factor, arginine/serine-rich 7, 35kDa	Hs.309090	6432	600572	SFRS7	NM_006276	0006397 // mRNA processing // traceable author statement /// 0008380 // RNA splicing // inferred from direct assay /// 0006397 // mRNA processing // inferred from electronic annotation /// 0008380 // RNA splicing // inferred from electronic annotation	0000166 // nucleotide binding // inferred from electronic annotation /// 0003723 // RNA binding // inferred from electronic annotation /// 0005515 // protein binding // inferred from physical interaction /// 0008270 // zinc ion binding // inferred from ele	0005634 // nucleus // traceable author statement /// 0005634 // nucleus // inferred from electronic annotation
206964_at	0.008555319	0.68258	-0.940621453	3.594275964	4.439913284	N-acetyltransferase 8B (gene/pseudogene)	Hs.458287	51471	608190	NAT8B	NM_016347		0008080 // N-acetyltransferase activity // inferred from electronic annotation /// 0016740 // transferase activity // inferred from electronic annotation
1569074_at	0.008558838	0.68258	2.26366044	5.581615448	3.300514241	hypothetical protein FLJ37078	Hs.295015	222183		FLJ37078	BI553230
206992_s_at	0.008560052	0.68258	0.426203417	8.18688912	7.793712445	ATP synthase, H+ transporting, mitochondrial F0 complex, subunit s (factor B)	Hs.438489	27109		ATP5S	NM_015684	0006811 // ion transport // inferred from electronic annotation /// 0015992 // proton transport // inferred from sequence or structural similarity /// 0015992 // proton transport // non-traceable author statement /// 0006810 // transport // inferred from e	0015078 // hydrogen ion transporter activity // inferred from sequence or structural similarity /// 0015078 // hydrogen ion transporter activity // non-traceable author statement /// 0015078 // hydrogen ion transporter activity // inferred from electronic	0005739 // mitochondrion // inferred from electronic annotation /// 0045263 // proton-transporting ATP synthase complex, coupling factor F(o) // inferred from electronic annotation
1553739_at	0.008630329	0.68258	2.285402219	3.563117194	1.307652988	interleukin-1 receptor-associated kinase 2	Hs.449207	3656	603304	IRAK2	NM_001570	0006954 // inflammatory response // traceable author statement /// 0007165 // signal transduction // inferred from electronic annotation /// 0007250 // activation of NF-kappaB-inducing kinase // inferred from electronic annotation /// 0031663 // lipopolysa	0004674 // protein serine/threonine kinase activity // inferred from electronic annotation /// 0004704 // NF-kappaB-inducing kinase activity // traceable author statement /// 0004713 // protein-tyrosine kinase activity // inferred from electronic annotatio	0009986 // cell surface // inferred from expression pattern
236757_at	0.008636302	0.68258	2.509013647	3.315352747	1.189181816	Transmembrane protein 23	Hs.386215	259230		TMEM23	AW293909	0006629 // lipid metabolism // inferred from electronic annotation /// 0006665 // sphingolipid metabolism // inferred from electronic annotation /// 0006686 // sphingomyelin biosynthesis // inferred from direct assay	0016301 // kinase activity // inferred from electronic annotation /// 0016740 // transferase activity // inferred from electronic annotation /// 0047493 // ceramide cholinephosphotransferase activity // inferred from direct assay	0000138 // Golgi trans cisterna // inferred from direct assay /// 0016020 // membrane // inferred from electronic annotation /// 0016021 // integral to membrane // inferred from electronic annotation /// 0030173 // integral to Golgi membrane // inferred fr
212218_s_at	0.008640411	0.68258	-0.467079989	7.087522725	7.659008849	fatty acid synthase	Hs.83190	2194	600212	FASN	AI954041	0006633 // fatty acid biosynthesis // inferred from electronic annotation /// 0008152 // metabolism // inferred from electronic annotation /// 0008610 // lipid biosynthesis // inferred from electronic annotation /// 0009058 // biosynthesis // inferred from	0003824 // catalytic activity // inferred from electronic annotation /// 0004313 // [acyl-carrier-protein] S-acetyltransferase activity // inferred from electronic annotation /// 0004314 // [acyl-carrier-protein] S-malonyltransferase activity // inferred f	0042587 // glycogen granule // inferred from electronic annotation
238651_at	0.008645949	0.68258	0.661580699	9.643520407	9.076973608	Cleavage and polyadenylation specific factor 6, 68kDa	Hs.369606	11052	604979	CPSF6	BF512491	0006397 // mRNA processing // inferred from direct assay /// 0006397 // mRNA processing // inferred from electronic annotation	0000166 // nucleotide binding // inferred from electronic annotation /// 0003723 // RNA binding // inferred from direct assay /// 0005515 // protein binding // inferred from physical interaction /// 0003676 // nucleic acid binding // inferred from electron	0005634 // nucleus // inferred from electronic annotation /// 0005849 // mRNA cleavage factor complex // inferred from direct assay /// 0042382 // paraspeckles // inferred from direct assay
221754_s_at	0.008696595	0.68258	0.560917027	7.239533916	6.765900706	coronin, actin binding protein, 1B	Hs.6191	57175	609849	CORO1B	AI341234	0006952 // defense response // traceable author statement	0003779 // actin binding // inferred from electronic annotation /// 0004872 // receptor activity // inferred from electronic annotation	0005886 // plasma membrane // inferred from direct assay /// 0016020 // membrane // inferred from electronic annotation /// 0016021 // integral to membrane // inferred from electronic annotation /// 0005887 // integral to plasma membrane // not recorded
217688_at	0.008697432	0.68258	2.252568896	5.338018712	3.146492566	gb:BE677757 /DB_XREF=gi:10038372 /DB_XREF=7f59g09.x1 /CLONE=IMAGE:3299008 /FEA=EST /CNT=5 /TID=Hs.311561.0 /TIER=ConsEnd /STK=2 /UG=Hs.311561 /UG_TITLE=ESTs, Weakly similar to CYA7_HUMAN ADENYLATE CYCLASE, TYPE VII (H.sapiens)					BE677757
239479_x_at	0.008701848	0.68258	0.641140102	6.346480725	5.693762966	Cholinergic receptor, muscarinic 3	Hs.7138	1131	118494	CHRM3	AI718964	0006464 // protein modification // traceable author statement /// 0006939 // smooth muscle contraction // inferred from electronic annotation /// 0007165 // signal transduction // inferred from electronic annotation /// 0007165 // signal transduction // tr	0001584 // rhodopsin-like receptor activity // inferred from electronic annotation /// 0004435 // phosphoinositide phospholipase C activity // traceable author statement /// 0004872 // receptor activity // inferred from electronic annotation /// 0004872 //	0005886 // plasma membrane // traceable author statement /// 0005887 // integral to plasma membrane // traceable author statement /// 0016021 // integral to membrane // inferred from electronic annotation /// 0045211 // postsynaptic membrane // inferred fr
222477_s_at	0.008701908	0.68258	-0.136568351	10.83820697	10.97348992	transmembrane 7 superfamily member 3	Hs.438641	51768	605181	TM7SF3	BC005176			0016020 // membrane // inferred from electronic annotation /// 0016021 // integral to membrane // inferred from electronic annotation
226193_x_at	0.008713982	0.68258	-0.08132724	10.90570247	10.97799524	COBW domain containing 1	Hs.531330	55871		CBWD1	AV709992
223774_at	0.008719514	0.68258	-0.751650483	9.922851202	10.64304031	chromosome 1 open reading frame 79	Hs.632377	85028		C1orf79	AF277181
218584_at	0.00872776	0.68258	-0.355212687	6.843641131	7.155962495	tectonic	Hs.211511	79600	609863	FLJ21127	NM_024549	0007275 // development // inferred from electronic annotation
230357_at	0.008737816	0.68258	-0.904719497	5.060751764	6.127895397	GDP-mannose 4,6-dehydratase	Hs.144496	2762	602884	GMDS	BF510863	0005975 // carbohydrate metabolism // traceable author statement /// 0007159 // leukocyte adhesion // non-traceable author statement /// 0019673 // GDP-mannose metabolism // inferred from electronic annotation /// 0042351 // 'de novo' GDP-L-fucose biosynth	0008446 // GDP-mannose 4,6-dehydratase activity // traceable author statement /// 0016829 // lyase activity // inferred from electronic annotation /// 0050662 // coenzyme binding // inferred from electronic annotation /// 0003824 // catalytic activity // i	0005622 // intracellular // inferred from electronic annotation /// 0005737 // cytoplasm // ---
218170_at	0.008748498	0.68258	-0.407575762	8.536128069	9.018021403	isochorismatase domain containing 1	Hs.483296	51015		ISOC1	NM_016048	0008152 // metabolism // inferred from electronic annotation	0003824 // catalytic activity // inferred from electronic annotation	0005777 // peroxisome // inferred from sequence or structural similarity
216678_at	0.008753328	0.68258	2.017277991	4.679541371	2.626129389	intraflagellar transport 122 homolog (Chlamydomonas)	Hs.477537	55764	606045	IFT122	AK000773			0019861 // flagellum // inferred from electronic annotation
229173_at	0.008771178	0.68258	-0.416991103	10.71718514	11.08775329	gb:N29672 /DB_XREF=gi:1148192 /DB_XREF=yw73g03.s1 /CLONE=IMAGE:257908 /FEA=EST /CNT=16 /TID=Hs.118056.0 /TIER=Stack /STK=8 /UG=Hs.118056 /UG_TITLE=ESTs					N29672
220252_x_at	0.00880849	0.68258	0.274798552	7.077361999	6.777608505	chromosome X open reading frame 21	Hs.289065	80231		CXorf21	NM_025159	0008152 // metabolism // inferred from electronic annotation	0016491 // oxidoreductase activity // inferred from electronic annotation
228182_at	0.008815065	0.68258	1.934411658	4.14685847	2.265454713	adenylate cyclase 5	Hs.593293	111	600293	ADCY5	AI935802	0001973 // adenosine receptor signaling pathway // inferred from electronic annotation /// 0006171 // cAMP biosynthesis // inferred from electronic annotation /// 0007191 // dopamine receptor, adenylate cyclase activating pathway // inferred from electroni	0000287 // magnesium ion binding // inferred from electronic annotation /// 0004016 // adenylate cyclase activity // inferred from electronic annotation	0005886 // plasma membrane // inferred from electronic annotation /// 0016021 // integral to membrane // inferred from electronic annotation
223324_s_at	0.008824045	0.68258	-0.566629468	10.239763	10.87176691	transient receptor potential cation channel, subfamily M, member 7	Hs.512894	54822	105500 /	TRPM7	AF346629	0006468 // protein amino acid phosphorylation // inferred from electronic annotation /// 0006811 // ion transport // inferred from electronic annotation /// 0006816 // calcium ion transport // inferred from electronic annotation /// 0006810 // transport //	0000166 // nucleotide binding // inferred from electronic annotation /// 0004674 // protein serine/threonine kinase activity // inferred from electronic annotation /// 0005216 // ion channel activity // inferred from electronic annotation /// 0005262 // ca	0016020 // membrane // inferred from electronic annotation /// 0016021 // integral to membrane // inferred from electronic annotation
230799_at	0.008858437	0.68258	0.846590085	4.257947621	3.214170083	hypothetical protein LOC150837		150837		LOC150837	W72564
1562464_at	0.00888394	0.68258	-2.211504105	1.205844528	3.11630172	CDNA clone IMAGE:4792825	Hs.434680				BC040644
224516_s_at	0.008899212	0.68258	-0.98163742	8.32079459	9.443932119	CXXC finger 5 /// CXXC finger 5	Hs.189119	51523		CXXC5	BC006428	0043123 // positive regulation of I-kappaB kinase/NF-kappaB cascade // inferred from mutant phenotype /// 0043123 // positive regulation of I-kappaB kinase/NF-kappaB cascade // inferred from sequence or structural similarity	0003677 // DNA binding // inferred from electronic annotation /// 0004871 // signal transducer activity // inferred from mutant phenotype /// 0008270 // zinc ion binding // inferred from electronic annotation /// 0004871 // signal transducer activity // in
234210_x_at	0.008899465	0.68258	0.912400946	8.917165851	8.066203601	ARP2 actin-related protein 2 homolog (yeast)	Hs.393201	10097	604221	ACTR2	AK025051	0006928 // cell motility // traceable author statement	0005198 // structural molecule activity // inferred from electronic annotation /// 0005515 // protein binding // inferred from electronic annotation	0005885 // Arp2/3 protein complex // traceable author statement /// 0005856 // cytoskeleton // inferred from electronic annotation /// 0015629 // actin cytoskeleton // traceable author statement
221251_x_at	0.008919612	0.68258	0.386253422	7.733498978	7.270643105	zinc finger, HIT type 4 /// zinc finger, HIT type 4	Hs.410786	83444		ZNHIT4	NM_031288		0005515 // protein binding // inferred from electronic annotation /// 0008270 // zinc ion binding // inferred from electronic annotation /// 0046872 // metal ion binding // inferred from electronic annotation	0005634 // nucleus // inferred from electronic annotation
208302_at	0.008997369	0.68258	2.479992941	4.26929861	1.965617691	histocompatibility (minor) HB-1	Hs.158320	57824	609961	HMHB1	NM_021182
1552427_at	0.009000587	0.68258	-1.227650541	4.8765517	5.908735385	zinc finger protein 485	Hs.147440	220992		ZNF485	NM_145312	0006350 // transcription // inferred from electronic annotation /// 0006355 // regulation of transcription, DNA-dependent // inferred from electronic annotation	0003677 // DNA binding // inferred from electronic annotation /// 0008270 // zinc ion binding // inferred from electronic annotation /// 0046872 // metal ion binding // inferred from electronic annotation /// 0003676 // nucleic acid binding // inferred fro	0005622 // intracellular // inferred from electronic annotation /// 0005634 // nucleus // inferred from electronic annotation
1562133_x_at	0.009016476	0.68258	-0.776621795	3.539116638	4.420352512	zinc finger protein 90		7643	603973	ZNF90	M61870	0006350 // transcription // inferred from electronic annotation /// 0006355 // regulation of transcription, DNA-dependent // non-traceable author statement /// 0006355 // regulation of transcription, DNA-dependent // inferred from electronic annotation	0003700 // transcription factor activity // non-traceable author statement /// 0008270 // zinc ion binding // non-traceable author statement /// 0046872 // metal ion binding // inferred from electronic annotation /// 0003676 // nucleic acid binding // infe	0005622 // intracellular // inferred from electronic annotation /// 0005634 // nucleus // non-traceable author statement /// 0005634 // nucleus // inferred from electronic annotation
233406_at	0.009029665	0.68258	2	3.326332132	1.235325967	KIAA0256 gene product	Hs.9997	9728		KIAA0256	AK022100
225512_at	0.009047043	0.68258	-0.243496409	11.83952966	12.08705547	zinc finger and BTB domain containing 38	Hs.518301	253461		ZBTB38	AI005245	0006350 // transcription // inferred from electronic annotation /// 0006355 // regulation of transcription, DNA-dependent // inferred from electronic annotation /// 0045944 // positive regulation of transcription from RNA polymerase II promoter // inferred	0003700 // transcription factor activity // inferred from sequence or structural similarity /// 0005515 // protein binding // inferred from electronic annotation /// 0008270 // zinc ion binding // inferred from electronic annotation /// 0046872 // metal io	0005622 // intracellular // inferred from electronic annotation /// 0005634 // nucleus // inferred from sequence or structural similarity /// 0005634 // nucleus // inferred from electronic annotation
221117_at	0.009048626	0.68258	1.253756592	1.598588983	0.408836177	Ncaml	Hs.543586				NM_016637
205554_s_at	0.009052769	0.68258	0.994308888	4.571718072	3.641224296	deoxyribonuclease I-like 3	Hs.476453	1776	602244	DNASE1L3	NM_004944	0006309 // DNA fragmentation during apoptosis // inferred from electronic annotation /// 0006915 // apoptosis // inferred from electronic annotation /// 0006308 // DNA catabolism // inferred from electronic annotation /// 0006259 // DNA metabolism // trace	0003677 // DNA binding // traceable author statement /// 0004519 // endonuclease activity // inferred from electronic annotation /// 0004536 // deoxyribonuclease activity // traceable author statement /// 0005509 // calcium ion binding // traceable author	0005615 // extracellular space // inferred from electronic annotation /// 0005634 // nucleus // inferred from electronic annotation
221556_at	0.009066699	0.68258	-0.699879526	7.099982574	7.734233662	CDC14 cell division cycle 14 homolog B (S. cerevisiae)	Hs.40582	8555	603505	CDC14B	BF792631	0006470 // protein amino acid dephosphorylation // inferred from electronic annotation /// 0006470 // protein amino acid dephosphorylation // non-traceable author statement	0004722 // protein serine/threonine phosphatase activity // inferred from direct assay /// 0004725 // protein tyrosine phosphatase activity // inferred from direct assay /// 0004725 // protein tyrosine phosphatase activity // inferred from electronic annot	0005634 // nucleus // inferred from direct assay /// 0005634 // nucleus // inferred from electronic annotation
232528_at	0.009071767	0.68258	1.137503524	5.582861991	4.585326933	Ubiquitin-conjugating enzyme E2E 3 (UBC4/5 homolog, yeast)	Hs.470804	10477	604151	UBE2E3	AI338705	0001558 // regulation of cell growth // inferred from electronic annotation /// 0006512 // ubiquitin cycle // inferred from electronic annotation /// 0006464 // protein modification // inferred from electronic annotation	0004842 // ubiquitin-protein ligase activity // inferred from electronic annotation /// 0005515 // protein binding // inferred from physical interaction /// 0016874 // ligase activity // inferred from electronic annotation	0005634 // nucleus // inferred from electronic annotation
209800_at	0.00907368	0.68258	0.667424661	2.373340032	1.80466673	keratin 16 (focal non-epidermolytic palmoplantar keratoderma)		3868	144200 /	KRT16	AF061812	0007010 // cytoskeleton organization and biogenesis // non-traceable author statement /// 0008283 // cell proliferation // traceable author statement /// 0008544 // epidermis development // traceable author statement /// 0045104 // intermediate filament cy	0005200 // structural constituent of cytoskeleton // non-traceable author statement /// 0005515 // protein binding // inferred from physical interaction /// 0005198 // structural molecule activity // inferred from electronic annotation /// 0005200 // struc	0005882 // intermediate filament // non-traceable author statement /// 0005882 // intermediate filament // inferred from electronic annotation
1560636_a_at	0.009097036	0.68258	-0.294928833	5.486910733	5.76729837	HSPC081	Hs.649555				AV741371
1557360_at	0.009099394	0.68258	0.376379981	9.482524689	9.133051407	leucine-rich PPR-motif containing	Hs.368084	10128	220111 /	LRPPRC	CA430402	0047497 // mitochondrion transport along microtubule // traceable author statement	0003697 // single-stranded DNA binding // inferred from sequence or structural similarity /// 0003723 // RNA binding // non-traceable author statement /// 0005515 // protein binding // inferred from physical interaction /// 0048487 // beta-tubulin binding	0005634 // nucleus // inferred from direct assay /// 0005634 // nucleus // inferred from sequence or structural similarity /// 0005737 // cytoplasm // inferred from sequence or structural similarity /// 0005739 // mitochondrion // inferred from direct assa
202032_s_at	0.009134831	0.68258	-0.240939798	9.872949604	10.09755477	mannosidase, alpha, class 2A, member 2	Hs.116459	4122	600988	MAN2A2	NM_006122	0005975 // carbohydrate metabolism // non-traceable author statement /// 0006013 // mannose metabolism // inferred from electronic annotation /// 0008152 // metabolism // inferred from electronic annotation /// 0005975 // carbohydrate metabolism // inferre	0004559 // alpha-mannosidase activity // inferred from electronic annotation /// 0004572 // mannosyl-oligosaccharide 1,3-1,6-alpha-mannosidase activity // non-traceable author statement /// 0016798 // hydrolase activity, acting on glycosyl bonds // inferre	0000139 // Golgi membrane // non-traceable author statement /// 0016020 // membrane // inferred from electronic annotation /// 0016021 // integral to membrane // inferred from electronic annotation
212640_at	0.009149106	0.68258	-0.300864765	11.4813304	11.81110515	protein tyrosine phosphatase-like (proline instead of catalytic arginine), member b	Hs.477367	201562		PTPLB	AV712602		0005515 // protein binding // inferred from physical interaction
203566_s_at	0.00915528	0.68258	-0.6711725	9.878462245	10.45634671	amylo-1, 6-glucosidase, 4-alpha-glucanotransferase (glycogen debranching enzyme, glycogen storage disease type III)	Hs.904	178	232400	AGL	NM_000645	0005975 // carbohydrate metabolism // inferred from electronic annotation /// 0005978 // glycogen biosynthesis // inferred from electronic annotation /// 0008152 // metabolism // inferred from electronic annotation /// 0005977 // glycogen metabolism // inf	0004134 // 4-alpha-glucanotransferase activity // inferred from electronic annotation /// 0004135 // amylo-alpha-1,6-glucosidase activity // inferred from electronic annotation /// 0016740 // transferase activity // inferred from electronic annotation ///	0043033 // isoamylase complex // traceable author statement
238714_at	0.009159983	0.68258	0.3000791	10.11816692	9.749710135	RAB12, member RAS oncogene family	Hs.270074	201475		RAB12	AA504249
238303_at	0.00916369	0.68258	0.519303478	11.19206081	10.74442121	STT3, subunit of the oligosaccharyltransferase complex, homolog B (S. cerevisiae)	Hs.475812	201595	608605	STT3B	AW070371	0006486 // protein amino acid glycosylation // inferred from electronic annotation /// 0018279 // protein amino acid N-linked glycosylation via asparagine // inferred from direct assay	0004579 // dolichyl-diphosphooligosaccharide-protein glycotransferase activity // inferred from electronic annotation /// 0004579 // dolichyl-diphosphooligosaccharide-protein glycotransferase activity // traceable author statement /// 0016740 // transferas	0005783 // endoplasmic reticulum // inferred from electronic annotation /// 0008250 // oligosaccharyl transferase complex // inferred from direct assay /// 0016020 // membrane // inferred from electronic annotation /// 0016021 // integral to membrane // in
1569864_at	0.009165586	0.68258	-1.086893169	4.811026516	5.897077949	serine active site containing 1	Hs.154706	84947		SERAC1	BC028594		0005488 // binding // inferred from electronic annotation
209597_s_at	0.009169196	0.68258	0.652076697	1.731651265	0.961988252	paraneoplastic antigen MA2	Hs.591838	10687	603970	PNMA2	AF286487	0006810 // transport // inferred from electronic annotation	0005215 // transporter activity // inferred from electronic annotation	0005634 // nucleus // inferred from electronic annotation /// 0016020 // membrane // inferred from electronic annotation
213728_at	0.009171817	0.68258	0.150044054	12.92522259	12.78333832	lysosomal-associated membrane protein 1	Hs.494419	3916	153330	LAMP1	AI248598			0005624 // membrane fraction // traceable author statement /// 0005764 // lysosome // inferred from direct assay /// 0005771 // multivesicular body // inferred from electronic annotation /// 0005887 // integral to plasma membrane // traceable author statem
212625_at	0.00917928	0.68258	0.342774644	9.316950078	8.900571384	syntaxin 10	Hs.43812	8677	603765	STX10	NM_003765	0006886 // intracellular protein transport // inferred from electronic annotation /// 0006810 // transport // inferred from electronic annotation /// 0015031 // protein transport // inferred from electronic annotation	0008565 // protein transporter activity // inferred from electronic annotation	0000139 // Golgi membrane // traceable author statement /// 0016020 // membrane // inferred from electronic annotation /// 0016021 // integral to membrane // inferred from electronic annotation
205868_s_at	0.009212432	0.68258	-0.972900807	6.034060346	6.980039199	protein tyrosine phosphatase, non-receptor type 11 (Noonan syndrome 1)	Hs.506852	5781	151100 /	PTPN11	L07527	0000077 // DNA damage checkpoint // inferred from electronic annotation /// 0000187 // activation of MAPK activity // inferred from electronic annotation /// 0006470 // protein amino acid dephosphorylation // inferred from electronic annotation /// 0007242	0004726 // non-membrane spanning protein tyrosine phosphatase activity // traceable author statement /// 0005515 // protein binding // inferred from physical interaction /// 0016787 // hydrolase activity // inferred from electronic annotation /// 0004721 /
207608_x_at	0.009214809	0.68258	1.287549303	7.14451665	5.762709783	cytochrome P450, family 1, subfamily A, polypeptide 2	Hs.1361	1544	124060	CYP1A2	NM_000761	0006118 // electron transport // inferred from electronic annotation	0005506 // iron ion binding // inferred from electronic annotation /// 0009055 // electron carrier activity // traceable author statement /// 0019825 // oxygen binding // traceable author statement /// 0020037 // heme binding // inferred from electronic an	0005615 // extracellular space // inferred from electronic annotation /// 0005783 // endoplasmic reticulum // non-traceable author statement /// 0005792 // microsome // inferred from electronic annotation /// 0016020 // membrane // inferred from electronic
228915_at	0.009219824	0.68258	2.087462841	3.344824785	1.00383188	dachshund homolog 1 (Drosophila)	Hs.129452	1602	603803	DACH1	AI650353	0006350 // transcription // inferred from electronic annotation /// 0006355 // regulation of transcription, DNA-dependent // inferred from electronic annotation /// 0007275 // development // inferred from electronic annotation /// 0007456 // eye developmen	0003677 // DNA binding // inferred from electronic annotation /// 0005515 // protein binding // inferred from physical interaction	0005634 // nucleus // inferred from electronic annotation
236101_at	0.009233171	0.68258	2.638600464	3.67839604	1.074988788	Solute carrier family 2 (facilitated glucose transporter), member 9	Hs.444612	56606	606142	SLC2A9	AA487975	0008643 // carbohydrate transport // inferred from electronic annotation /// 0015758 // glucose transport // non-traceable author statement /// 0006810 // transport // inferred from electronic annotation /// 0015758 // glucose transport // inferred from el	0005215 // transporter activity // inferred from electronic annotation /// 0005351 // sugar porter activity // inferred from electronic annotation /// 0005351 // sugar porter activity // non-traceable author statement /// 0005355 // glucose transporter act	0005635 // nuclear envelope // inferred from electronic annotation /// 0005886 // plasma membrane // inferred from electronic annotation /// 0005887 // integral to plasma membrane // inferred from electronic annotation /// 0016020 // membrane // inferred f
217715_x_at	0.009243864	0.68258	0.300782764	8.300001722	8.030342175	Zinc finger protein 354A	Hs.484324	6940	602444	ZNF354A	BE045142	0006350 // transcription // inferred from electronic annotation /// 0006357 // regulation of transcription from RNA polymerase II promoter // traceable author statement /// 0007605 // sensory perception of sound // traceable author statement /// 0006355 //	0003677 // DNA binding // inferred from electronic annotation /// 0003702 // RNA polymerase II transcription factor activity // traceable author statement /// 0008270 // zinc ion binding // inferred from electronic annotation /// 0046872 // metal ion bindi	0005622 // intracellular // inferred from electronic annotation /// 0005634 // nucleus // inferred from electronic annotation
202233_s_at	0.009247168	0.68258	0.24058202	13.79539905	13.5136556	ubiquinol-cytochrome c reductase hinge protein	Hs.481571	7388		UQCRH	NM_006004	0006118 // electron transport // traceable author statement /// 0006119 // oxidative phosphorylation // traceable author statement /// 0006122 // mitochondrial electron transport, ubiquinol to cytochrome c // inferred from electronic annotation /// 0006810	0008121 // ubiquinol-cytochrome-c reductase activity // traceable author statement /// 0016491 // oxidoreductase activity // inferred from electronic annotation /// 0008121 // ubiquinol-cytochrome-c reductase activity // inferred from electronic annotation	0005739 // mitochondrion // inferred from electronic annotation /// 0005746 // mitochondrial electron transport chain // traceable author statement /// 0016020 // membrane // inferred from electronic annotation /// 0005746 // mitochondrial electron transpo
232089_at	0.009257971	0.68258	-0.192645078	8.298149934	8.495644596	Tigger transposable element derived 7 /// Tudor domain containing 7	Hs.193842	23424 //		TIGD7 /// TDRD7	AI765123	0045449 // regulation of transcription // inferred from electronic annotation	0003677 // DNA binding // inferred from electronic annotation /// 0003676 // nucleic acid binding // inferred from electronic annotation /// 0005515 // protein binding // inferred from physical interaction	0000775 // chromosome, pericentric region // inferred from electronic annotation /// 0005634 // nucleus // inferred from electronic annotation
1562326_at	0.009263717	0.68258	-0.485426827	1.042544427	1.575247052	hypothetical gene supported by AL832565	Hs.503210	400955		FLJ30838	AL832565
216012_at	0.009309227	0.68258	-0.97924144	1.857629889	2.746485109	Unidentified mRNA, partial sequence	Hs.550193				U43604
214857_at	0.009313091	0.68258	0.496718204	12.19305096	11.74166183	Chromosome 10 open reading frame 95	Hs.225084	79946		C10orf95	AL050035
216540_at	0.009324866	0.68258	0.256887856	9.916345567	9.682875465	T cell receptor alpha locus	Hs.74647	6955	186880	TRA@	X61072	0006968 // cellular defense response // non-traceable author statement /// 0006955 // immune response // non-traceable author statement	0004872 // receptor activity // inferred from electronic annotation /// 0005515 // protein binding // inferred from physical interaction /// 0042287 // MHC protein binding // non-traceable author statement /// 0042605 // peptide antigen binding // non-trac	0005887 // integral to plasma membrane // non-traceable author statement /// 0016020 // membrane // inferred from electronic annotation /// 0005886 // plasma membrane // non-traceable author statement
215754_at	0.009335134	0.68258	0.277367757	5.708296876	5.470321835	scavenger receptor class B, member 2		950	602257	SCARB2	AU148040	0007155 // cell adhesion // inferred from electronic annotation	0004872 // receptor activity // inferred from electronic annotation	0005624 // membrane fraction // traceable author statement /// 0005765 // lysosomal membrane // not recorded /// 0005887 // integral to plasma membrane // traceable author statement /// 0016020 // membrane // inferred from electronic annotation
222244_s_at	0.009353517	0.68258	0.417938491	11.13178467	10.65017329	taurine upregulated gene 1	Hs.554829	55000		TUG1	AK000749
236971_at	0.00938493	0.68258	-2.936637939	2.333213094	4.792862043	Transcribed locus	Hs.30814				R68654
205077_s_at	0.009388554	0.68258	-0.23710019	11.22235679	11.5168498	phosphatidylinositol glycan anchor biosynthesis, class F	Hs.468415	5281	600153	PIGF	NM_002643	0006506 // GPI anchor biosynthesis // inferred from sequence or structural similarity /// 0006506 // GPI anchor biosynthesis // inferred from electronic annotation /// 0006506 // GPI anchor biosynthesis // traceable author statement	0004307 // ethanolaminephosphotransferase activity // traceable author statement /// 0005515 // protein binding // inferred from direct assay /// 0016780 // phosphotransferase activity, for other substituted phosphate groups // inferred from electronic ann	0005783 // endoplasmic reticulum // inferred from electronic annotation /// 0005789 // endoplasmic reticulum membrane // inferred from sequence or structural similarity /// 0016020 // membrane // inferred from electronic annotation /// 0016021 // integral
228358_at	0.009407176	0.68258	1.006633092	5.424003354	4.504490048	SRY (sex determining region Y)-box 12	Hs.43627	6666	601947	SOX12	AI161357	0006357 // regulation of transcription from RNA polymerase II promoter // traceable author statement /// 0006355 // regulation of transcription, DNA-dependent // inferred from electronic annotation	0003677 // DNA binding // inferred from electronic annotation /// 0003702 // RNA polymerase II transcription factor activity // traceable author statement	0005634 // nucleus // inferred from electronic annotation
222207_x_at	0.009416769	0.68258	0.295360916	9.79809472	9.485070757	similar to Williams Beuren syndrome chromosome region 19		441258		LOC441258	AK024602
1558111_at	0.009419506	0.68258	0.342556237	13.33230792	13.00324848	Muscleblind-like (Drosophila)	Hs.478000	4154	606516	MBNL1	AL562860	0001701 // embryonic development (sensu Mammalia) // inferred from sequence or structural similarity /// 0006376 // mRNA splice site selection // inferred from electronic annotation /// 0007399 // nervous system development // inferred from sequence or str	0003676 // nucleic acid binding // inferred from electronic annotation /// 0003725 // double-stranded RNA binding // inferred from direct assay /// 0008270 // zinc ion binding // inferred from electronic annotation /// 0046872 // metal ion binding // infer	0005634 // nucleus // inferred from direct assay /// 0005737 // cytoplasm // inferred from direct assay /// 0005634 // nucleus // inferred from electronic annotation
243278_at	0.009420808	0.68258	2.440572591	2.785428231	0.596645956	Forkhead box P2	Hs.282787	93986	602081 /	FOXP2	AW291402	0006350 // transcription // inferred from electronic annotation /// 0006355 // regulation of transcription, DNA-dependent // inferred from electronic annotation /// 0016481 // negative regulation of transcription // inferred from electronic annotation ///	0003676 // nucleic acid binding // inferred from electronic annotation /// 0003700 // transcription factor activity // inferred from electronic annotation /// 0008270 // zinc ion binding // inferred from electronic annotation /// 0016564 // transcriptional	0005622 // intracellular // inferred from electronic annotation /// 0005634 // nucleus // inferred from electronic annotation
1565566_a_at	0.009420855	0.68258	1.436013655	6.932391124	5.621532622	Syntaxin 7	Hs.593148	8417	603217	STX7	H21394	0006886 // intracellular protein transport // inferred from electronic annotation /// 0006892 // post-Golgi vesicle-mediated transport // traceable author statement /// 0007033 // vacuole organization and biogenesis // inferred from electronic annotation /	0005515 // protein binding // inferred from electronic annotation /// 0008565 // protein transporter activity // inferred from electronic annotation	0005768 // endosome // inferred from electronic annotation /// 0005887 // integral to plasma membrane // inferred from electronic annotation /// 0016020 // membrane // inferred from electronic annotation /// 0016021 // integral to membrane // inferred from
243817_at	0.00942866	0.68258	0.618406673	6.896043473	6.272251153	Acyl-Coenzyme A oxidase 3, pristanoyl	Hs.479122	8310	603402	ACOX3	AI874267	0006118 // electron transport // inferred from electronic annotation /// 0006629 // lipid metabolism // inferred from electronic annotation /// 0006631 // fatty acid metabolism // traceable author statement /// 0006635 // fatty acid beta-oxidation // infer	0003995 // acyl-CoA dehydrogenase activity // inferred from electronic annotation /// 0016402 // pristanoyl-CoA oxidase activity // inferred from electronic annotation /// 0050660 // FAD binding // inferred from electronic annotation /// 0003997 // acyl-Co	0005777 // peroxisome // traceable author statement /// 0005782 // peroxisomal matrix // inferred from electronic annotation /// 0005777 // peroxisome // inferred from electronic annotation
203117_s_at	0.009428707	0.68258	-0.424426332	8.122430812	8.533211627	ubiquitin specific peptidase 52	Hs.273397	9924		USP52	NM_014871	0006511 // ubiquitin-dependent protein catabolism // inferred from electronic annotation	0004197 // cysteine-type endopeptidase activity // inferred from electronic annotation /// 0004221 // ubiquitin thiolesterase activity // inferred from electronic annotation /// 0004527 // exonuclease activity // inferred from electronic annotation /// 001	0005622 // intracellular // inferred from electronic annotation
230575_at	0.009447721	0.68258	-1.096704083	4.585971245	5.597689516	gb:AI620189 /DB_XREF=gi:4629315 /DB_XREF=tu54c01.x1 /CLONE=IMAGE:2254848 /FEA=EST /CNT=9 /TID=Hs.159204.0 /TIER=Stack /STK=9 /UG=Hs.159204 /UG_TITLE=ESTs					AI620189
206613_s_at	0.009452116	0.68258	-0.740973376	7.183832834	7.876500979	TATA box binding protein (TBP)-associated factor, RNA polymerase I, A, 48kDa	Hs.153088	9015	604903	TAF1A	NM_005681	0006350 // transcription // inferred from electronic annotation /// 0006355 // regulation of transcription, DNA-dependent // inferred from electronic annotation /// 0006360 // transcription from RNA polymerase I promoter // traceable author statement /// 0	0003677 // DNA binding // inferred from electronic annotation /// 0003701 // RNA polymerase I transcription factor activity // traceable author statement /// 0005215 // transporter activity // inferred from electronic annotation /// 0005515 // protein bind	0000120 // RNA polymerase I transcription factor complex // inferred from electronic annotation /// 0005634 // nucleus // inferred from electronic annotation /// 0016020 // membrane // inferred from electronic annotation
211600_at	0.0094727	0.68258	0.233177502	14.26635094	14.01084081	gb:U20489.1 /DB_XREF=gi:885925 /GEN=GLEPP1 /FEA=FLmRNA /CNT=1 /TID=HsAffx.900321.277 /TIER=FL /STK=0 /DEF=Human glomerular epithelial protein 1 (GLEPP1) mRNA, complete cds. /PROD=glomerular epithelial protein 1 /FL=gb:U20489.1					U20489	0042773 // ATP synthesis coupled electron transport // inferred from electronic annotation	0008137 // NADH dehydrogenase (ubiquinone) activity // inferred from electronic annotation /// 0016491 // oxidoreductase activity // inferred from electronic annotation	0005739 // mitochondrion // inferred from electronic annotation /// 0016020 // membrane // inferred from electronic annotation /// 0016021 // integral to membrane // inferred from electronic annotation
207985_at	0.00948056	0.68258	1.295455884	2.312102714	1.100334085	enolase alpha, lung-specific		26237	607098	ENO1B	NM_014355	0006096 // glycolysis // inferred from electronic annotation	0000287 // magnesium ion binding // inferred from electronic annotation /// 0004634 // phosphopyruvate hydratase activity // traceable author statement /// 0016829 // lyase activity // inferred from electronic annotation /// 0004634 // phosphopyruvate hydr	0000015 // phosphopyruvate hydratase complex // inferred from electronic annotation
205333_s_at	0.009483769	0.68258	-0.19704466	8.506298199	8.750937821	RCE1 homolog, prenyl protein peptidase (S. cerevisiae)	Hs.591964	9986	605385	RCE1	NM_005133	0006508 // proteolysis // traceable author statement	0008487 // prenyl-dependent CAAX protease activity // traceable author statement /// 0016787 // hydrolase activity // inferred from electronic annotation	0005783 // endoplasmic reticulum // inferred from electronic annotation /// 0005887 // integral to plasma membrane // traceable author statement /// 0016020 // membrane // inferred from electronic annotation /// 0016021 // integral to membrane // inferred
211257_x_at	0.009490616	0.68258	-0.346319627	10.34507331	10.7721302	zinc finger protein 638	Hs.434401	27332		ZNF638	AF273049	0006355 // regulation of transcription, DNA-dependent // inferred from electronic annotation /// 0008380 // RNA splicing // traceable author statement	0003677 // DNA binding // inferred from electronic annotation /// 0003690 // double-stranded DNA binding // traceable author statement /// 0003723 // RNA binding // traceable author statement /// 0008270 // zinc ion binding // inferred from electronic anno	0005622 // intracellular // inferred from electronic annotation /// 0005634 // nucleus // inferred from electronic annotation /// 0005654 // nucleoplasm // traceable author statement /// 0005737 // cytoplasm // traceable author statement
217372_at	0.009492518	0.68258	0.485426827	1.018629919	0.54718201	gb:Y09908.1 /DB_XREF=gi:2143255 /GEN=IL-15 /FEA=mRNA /CNT=1 /TID=Hs.168132.2 /TIER=ConsEnd /STK=0 /UG=Hs.168132 /LL=3600 /DEF=H.sapiens mRNA for interleukin-15. /PROD=interleukin-15					Y09908	0001866 // NK T cell proliferation // inferred from electronic annotation /// 0006955 // immune response // inferred from electronic annotation /// 0042102 // positive regulation of T cell proliferation // inferred from electronic annotation /// 0045062 //	0005515 // protein binding // inferred from physical interaction /// 0005125 // cytokine activity // inferred from electronic annotation /// 0005126 // hematopoietin/interferon-class (D200-domain) cytokine receptor binding // inferred from electronic annot	0005576 // extracellular region // inferred from electronic annotation /// 0005615 // extracellular space // inferred from electronic annotation /// 0005615 // extracellular space // traceable author statement /// 0005624 // membrane fraction // traceable
202351_at	0.009496401	0.68258	-0.533617674	8.362028073	9.003397132	integrin, alpha V (vitronectin receptor, alpha polypeptide, antigen CD51)	Hs.436873	3685	193210	ITGAV	AI093579	0007155 // cell adhesion // inferred from electronic annotation /// 0007155 // cell adhesion // traceable author statement /// 0007160 // cell-matrix adhesion // non-traceable author statement /// 0007229 // integrin-mediated signaling pathway // inferred	0004872 // receptor activity // inferred from electronic annotation /// 0005509 // calcium ion binding // inferred from electronic annotation /// 0005515 // protein binding // inferred from electronic annotation /// 0005515 // protein binding // inferred f	0008305 // integrin complex // inferred from electronic annotation /// 0008305 // integrin complex // non-traceable author statement /// 0016020 // membrane // inferred from electronic annotation /// 0016021 // integral to membrane // inferred from electro
235719_at	0.009499146	0.68258	0.555637516	10.15868544	9.508834764	Cytochrome P450, family 4, subfamily V, polypeptide 2	Hs.237642	285440	210370 /	CYP4V2	BE326857	0006118 // electron transport // inferred from electronic annotation /// 0007601 // visual perception // inferred from electronic annotation /// 0050896 // response to stimulus // inferred from electronic annotation	0004497 // monooxygenase activity // inferred from electronic annotation /// 0005506 // iron ion binding // inferred from electronic annotation /// 0020037 // heme binding // inferred from electronic annotation /// 0046872 // metal ion binding // inferred	0005783 // endoplasmic reticulum // inferred from electronic annotation /// 0016020 // membrane // inferred from electronic annotation /// 0016021 // integral to membrane // inferred from electronic annotation
1554974_at	0.009499444	0.68258	-1.650925763	2.222938029	3.615054352	aspartoacylase (aminocyclase) 3	Hs.126265	91703		ACY3	AY032593	0008152 // metabolism // inferred from electronic annotation	0004046 // aminoacylase activity // inferred from electronic annotation /// 0016788 // hydrolase activity, acting on ester bonds // inferred from electronic annotation /// 0019807 // aspartoacylase activity // inferred from electronic annotation /// 004280	0005624 // membrane fraction // inferred from electronic annotation /// 0005737 // cytoplasm // inferred from electronic annotation /// 0016324 // apical plasma membrane // inferred from electronic annotation
203016_s_at	0.009509068	0.68258	-0.331596843	10.03405343	10.34133828	synovial sarcoma, X breakpoint 2 interacting protein	Hs.22587	117178	608690	SSX2IP	AK001710	0007155 // cell adhesion // inferred from electronic annotation	0005515 // protein binding // inferred from electronic annotation	0005634 // nucleus // inferred from electronic annotation /// 0043234 // protein complex // inferred from direct assay
218274_s_at	0.009521283	0.68258	-0.065060987	9.09882996	9.166009563	ankyrin repeat and zinc finger domain containing 1	Hs.437647	55139		ANKZF1	NM_018089	0006355 // regulation of transcription, DNA-dependent // inferred from electronic annotation	0003676 // nucleic acid binding // inferred from electronic annotation /// 0003700 // transcription factor activity // inferred from electronic annotation /// 0008270 // zinc ion binding // inferred from electronic annotation /// 0046872 // metal ion bindi	0005622 // intracellular // inferred from electronic annotation
213593_s_at	0.009538509	0.68258	0.389005136	8.54243371	8.143692827	transformer-2 alpha	Hs.645489	29896	602718	TRA2A	AW978896	0000398 // nuclear mRNA splicing, via spliceosome // inferred from direct assay /// 0008380 // RNA splicing // inferred from electronic annotation /// 0000398 // nuclear mRNA splicing, via spliceosome // inferred from electronic annotation /// 0006397 // m	0000166 // nucleotide binding // inferred from electronic annotation /// 0003723 // RNA binding // inferred from electronic annotation /// 0003676 // nucleic acid binding // inferred from electronic annotation	0005634 // nucleus // inferred from direct assay /// 0005634 // nucleus // inferred from electronic annotation
225643_at	0.009563459	0.68258	0.374020923	11.88510512	11.53956062	chromosome 14 open reading frame 32	Hs.594338	93487		C14orf32	AI261542
235849_at	0.009569003	0.68258	-1.24961389	1.916690162	3.217655612	scavenger receptor class A, member 5 (putative)	Hs.591833	286133		SCARA5	BE787752	0006817 // phosphate transport // inferred from electronic annotation	0004872 // receptor activity // inferred from electronic annotation /// 0005044 // scavenger receptor activity // inferred from electronic annotation	0005737 // cytoplasm // inferred from electronic annotation /// 0016020 // membrane // inferred from electronic annotation
228216_at	0.009598441	0.68258	0.289506617	8.164653075	7.84811452	Transcribed locus	Hs.559765				AI953914
229192_s_at	0.009613157	0.68258	-0.389089047	7.423277301	7.749848408	tubulin folding cofactor D	Hs.464391	6904	604649	TBCD	AL096745	0006457 // protein folding // traceable author statement /// 0007025 // beta-tubulin folding // traceable author statement /// 0006457 // protein folding // inferred from electronic annotation	0051087 // chaperone binding // traceable author statement	0005874 // microtubule // traceable author statement
242322_at	0.009628978	0.68258	0.784987109	3.120647925	2.340789271	gb:AA424067 /DB_XREF=gi:2103028 /DB_XREF=zv80e12.s1 /CLONE=IMAGE:759982 /FEA=EST /CNT=4 /TID=Hs.188772.0 /TIER=ConsEnd /STK=3 /UG=Hs.188772 /UG_TITLE=ESTs					AA424067
1563018_at	0.009629165	0.68258	2.852442812	4.275318837	1.527839695	T-box 5	Hs.381715	6910	142900 /	TBX5	BC011028	0002009 // morphogenesis of an epithelium // inferred from electronic annotation /// 0006350 // transcription // inferred from electronic annotation /// 0006355 // regulation of transcription, DNA-dependent // inferred from electronic annotation /// 000738	0003700 // transcription factor activity // inferred from electronic annotation /// 0003702 // RNA polymerase II transcription factor activity // inferred from direct assay /// 0005515 // protein binding // inferred from physical interaction /// 0003677 //	0005634 // nucleus // inferred from electronic annotation
212350_at	0.009633998	0.68258	0.322976298	10.64598791	10.3328656	SMAD family member 5 /// TBC1 (tre-2/USP6, BUB2, cdc16) domain family, member 1	Hs.176503	23216 //	603110 /	SMAD5 /// TBC1D1	AB029031	0006350 // transcription // inferred from electronic annotation /// 0006355 // regulation of transcription, DNA-dependent // inferred from sequence or structural similarity /// 0007165 // signal transduction // non-traceable author statement /// 0007179 //	0003700 // transcription factor activity // inferred from sequence or structural similarity /// 0005057 // receptor signaling protein activity // non-traceable author statement /// 0005515 // protein binding // inferred from electronic annotation /// 00165	0005622 // intracellular // non-traceable author statement /// 0005634 // nucleus // non-traceable author statement /// 0016021 // integral to membrane // non-traceable author statement /// 0005634 // nucleus // inferred from electronic annotation /// 0005
201928_at	0.009641906	0.68258	-0.579131789	9.790426752	10.28531527	plakophilin 4	Hs.407580	8502	604276	PKP4	AA194254	0007155 // cell adhesion // non-traceable author statement /// 0007155 // cell adhesion // inferred from electronic annotation	0005198 // structural molecule activity // inferred from electronic annotation /// 0005488 // binding // inferred from electronic annotation /// 0005515 // protein binding // inferred from electronic annotation	0005856 // cytoskeleton // inferred from electronic annotation /// 0005911 // intercellular junction // traceable author statement
209067_s_at	0.009652886	0.68258	0.221181575	13.85183349	13.66547901	heterogeneous nuclear ribonucleoprotein D-like	Hs.527105	9987	607137	HNRPDL	D89092	0006396 // RNA processing // traceable author statement	0000166 // nucleotide binding // inferred from electronic annotation /// 0003676 // nucleic acid binding // inferred from electronic annotation /// 0003690 // double-stranded DNA binding // traceable author statement /// 0003697 // single-stranded DNA bind	0005634 // nucleus // traceable author statement /// 0030530 // heterogeneous nuclear ribonucleoprotein complex // traceable author statement /// 0030529 // ribonucleoprotein complex // inferred from electronic annotation
215420_at	0.009665732	0.68258	-0.498453507	2.61899523	3.166152108	Indian hedgehog homolog (Drosophila)	Hs.369782	3549	112500 /	IHH	BE869172	0001501 // skeletal development // inferred from electronic annotation /// 0001569 // patterning of blood vessels // inferred from electronic annotation /// 0001649 // osteoblast differentiation // inferred from electronic annotation /// 0006508 // proteol	0005113 // patched binding // non-traceable author statement /// 0005515 // protein binding // inferred from electronic annotation /// 0008233 // peptidase activity // inferred from electronic annotation /// 0015485 // cholesterol binding // non-traceable	0005576 // extracellular region // non-traceable author statement /// 0016020 // membrane // inferred from electronic annotation
221922_at	0.009665836	0.68258	-0.789302144	8.915235627	9.575229268	G-protein signalling modulator 2 (AGS3-like, C. elegans)	Hs.584901	29899	609245	GPSM2	AW195581	0007165 // signal transduction // inferred from electronic annotation /// 0007186 // G-protein coupled receptor protein signaling pathway // traceable author statement	0005096 // GTPase activator activity // inferred from electronic annotation /// 0005488 // binding // inferred from electronic annotation /// 0042802 // identical protein binding // inferred from physical interaction /// 0005515 // protein binding // infer
204438_at	0.009671649	0.68258	0.651196199	4.661132795	3.888739559	mannose receptor, C type 1 /// mannose receptor, C type 1-like 1	Hs.75182	414308 /	153618	MRC1 /// MRC1L1	NM_002438	0006898 // receptor-mediated endocytosis // traceable author statement /// 0006907 // pinocytosis // not recorded /// 0006897 // endocytosis // inferred from electronic annotation	0004872 // receptor activity // traceable author statement /// 0005509 // calcium ion binding // inferred from electronic annotation /// 0005529 // sugar binding // inferred from electronic annotation /// 0005537 // mannose binding // traceable author stat	0005886 // plasma membrane // traceable author statement /// 0005887 // integral to plasma membrane // traceable author statement /// 0016020 // membrane // inferred from electronic annotation /// 0016021 // integral to membrane // inferred from electronic
223504_at	0.009675201	0.68258	-0.519151317	7.800362967	8.26409106	Ras-associated protein Rap1	Hs.434993	51277		RBJ	AL117490	0007264 // small GTPase mediated signal transduction // inferred from electronic annotation	0000166 // nucleotide binding // inferred from electronic annotation /// 0005525 // GTP binding // inferred from electronic annotation /// 0031072 // heat shock protein binding // inferred from electronic annotation	0016020 // membrane // inferred from electronic annotation
218462_at	0.009675884	0.68258	0.283606373	11.73197703	11.37828724	brix domain containing 5	Hs.481202	80135		BXDC5	NM_025065	0006364 // rRNA processing // inferred from electronic annotation /// 0007046 // ribosome biogenesis // inferred from direct assay /// 0007046 // ribosome biogenesis // inferred from electronic annotation	0019843 // rRNA binding // inferred from electronic annotation /// 0003723 // RNA binding // inferred from direct assay /// 0003723 // RNA binding // inferred from electronic annotation	0005634 // nucleus // inferred from electronic annotation /// 0005730 // nucleolus // inferred from direct assay
222984_at	0.009700812	0.68258	0.227923293	12.99855993	12.74879176	poly(A) binding protein interacting protein 2	Hs.396644	51247	605604	PAIP2	AF151052	0006445 // regulation of translation // inferred from electronic annotation /// 0045947 // negative regulation of translational initiation // inferred from direct assay /// 0006417 // regulation of protein biosynthesis // inferred from electronic annotatio	0005515 // protein binding // inferred from physical interaction /// 0030371 // translation repressor activity // inferred from direct assay	0005737 // cytoplasm // inferred from direct assay
217839_at	0.009707348	0.68258	-0.212155704	10.57119125	10.77701521	TRK-fused gene	Hs.518123	10342	602498	TFG	NM_006070	0006468 // protein amino acid phosphorylation // inferred from electronic annotation /// 0007169 // transmembrane receptor protein tyrosine kinase signaling pathway // inferred from electronic annotation /// 0043123 // positive regulation of I-kappaB kinas	0004714 // transmembrane receptor protein tyrosine kinase activity // inferred from electronic annotation /// 0004871 // signal transducer activity // inferred from mutant phenotype /// 0005524 // ATP binding // inferred from electronic annotation /// 0042	0005737 // cytoplasm // non-traceable author statement /// 0016020 // membrane // inferred from electronic annotation
231402_at	0.009710767	0.68258	0.593374741	2.939802113	2.434605757	KIAA0773 gene product	Hs.131743	9715		KIAA0773	AI830201
205396_at	0.009714012	0.68258	1.024662054	2.708161078	1.852806904	SMAD family member 3	Hs.36915	4088	603109	SMAD3	BF971416	0000122 // negative regulation of transcription from RNA polymerase II promoter // inferred from electronic annotation /// 0001707 // mesoderm formation // inferred from electronic annotation /// 0006350 // transcription // inferred from electronic annotat	0003690 // double-stranded DNA binding // inferred from electronic annotation /// 0003700 // transcription factor activity // traceable author statement /// 0008134 // transcription factor binding // inferred from electronic annotation /// 0016563 // trans	0005622 // intracellular // --- /// 0005634 // nucleus // inferred from electronic annotation /// 0005886 // plasma membrane // inferred from electronic annotation /// 0005622 // intracellular // inferred from electronic annotation
216043_x_at	0.009721939	0.68258	0.701918647	5.688173916	4.864813749	RAB11 family interacting protein 3 (class II)	Hs.531642	9727	608738	RAB11FIP3	AK024135		0005509 // calcium ion binding // inferred from electronic annotation /// 0017137 // Rab GTPase binding // non-traceable author statement
234212_at	0.009736462	0.68258	1.041027268	4.656569494	3.70952737	ARP2 actin-related protein 2 homolog (yeast)	Hs.393201	10097	604221	ACTR2	AK025051	0006928 // cell motility // traceable author statement	0005198 // structural molecule activity // inferred from electronic annotation /// 0005515 // protein binding // inferred from electronic annotation	0005885 // Arp2/3 protein complex // traceable author statement /// 0005856 // cytoskeleton // inferred from electronic annotation /// 0015629 // actin cytoskeleton // traceable author statement
214928_at	0.009741268	0.68258	0.502500341	1.651522857	1.226624716	obscurin-like 1	Hs.526594	23363		OBSL1	AI915513		0004687 // myosin light chain kinase activity // inferred from electronic annotation /// 0016301 // kinase activity // inferred from electronic annotation
223985_at	0.009746436	0.68258	-1.70379873	2.459272618	3.882907194	fibronectin type III and SPRY domain containing 1-like	Hs.136901	83856	609829	FSD1L	AF316830	0008150 // biological_process // ---	0003674 // molecular_function // ---	0005575 // cellular_component // ---
1557362_at	0.009756755	0.68258	0.5360529	1.573973149	1.107309365	pleckstrin homology domain interacting protein	Hs.606356	55023		PHIP	AI969112	0008286 // insulin receptor signaling pathway // non-traceable author statement	0005158 // insulin receptor binding // non-traceable author statement /// 0005515 // protein binding // inferred from physical interaction	0005575 // cellular_component // ---
1570140_at	0.009761963	0.68258	0.552541023	2.233757267	1.597618451	hypothetical LOC653110		653110		LOC653110	BC021910
208340_at	0.009767235	0.68258	1.733606582	3.553770161	1.927845077	Caspase 4, apoptosis-related cysteine peptidase	Hs.138378	837	602664	CASP4	NM_003723	0006508 // proteolysis // inferred from electronic annotation /// 0006508 // proteolysis // traceable author statement /// 0006917 // induction of apoptosis // traceable author statement /// 0042981 // regulation of apoptosis // inferred from electronic an	0005515 // protein binding // inferred from electronic annotation /// 0008234 // cysteine-type peptidase activity // inferred from electronic annotation /// 0030693 // caspase activity // inferred from electronic annotation /// 0008233 // peptidase activit	0005622 // intracellular // inferred from electronic annotation /// 0005737 // cytoplasm // not recorded
205692_s_at	0.009785618	0.68258	-0.377286688	6.713128723	7.05441709	CD38 molecule	Hs.479214	952	107270	CD38	NM_001775	0006091 // generation of precursor metabolites and energy // not recorded /// 0007165 // signal transduction // non-traceable author statement /// 0008624 // induction of apoptosis by extracellular signals // traceable author statement	0003953 // NAD+ nucleosidase activity // inferred from electronic annotation /// 0004872 // receptor activity // inferred from electronic annotation /// 0016798 // hydrolase activity, acting on glycosyl bonds // inferred from electronic annotation /// 0016	0005624 // membrane fraction // traceable author statement /// 0005886 // plasma membrane // traceable author statement /// 0016021 // integral to membrane // inferred from electronic annotation /// 0005624 // membrane fraction // inferred from electronic
207123_s_at	0.009788755	0.68258	1.801339507	5.098278079	3.367059103	matrilin 4	Hs.278489	8785	603897	MATN4	NM_003833	0030198 // extracellular matrix organization and biogenesis // inferred from electronic annotation	0005201 // extracellular matrix structural constituent // inferred from electronic annotation /// 0005518 // collagen binding // inferred from electronic annotation	0005576 // extracellular region // traceable author statement /// 0005578 // extracellular matrix (sensu Metazoa) // inferred from electronic annotation
227772_at	0.009801952	0.68258	-0.307091535	10.73794031	11.00840804	Transcribed locus	Hs.633030				AV700849
1552489_s_at	0.009803258	0.68258	1.512450001	3.437612907	1.599799399	membrane protein, palmitoylated 4 (MAGUK p55 subfamily member 4)	Hs.63085	58538	606575	MPP4	NM_033066		0005515 // protein binding // inferred from electronic annotation
203430_at	0.009825052	0.68258	0.098378926	11.65320715	11.56303652	heme binding protein 2	Hs.486589	23593	605825	HEBP2	NM_014320			0005737 // cytoplasm // inferred from electronic annotation
228334_x_at	0.009827341	0.68258	-0.104129203	9.830072668	9.938063634	KIAA1712	Hs.555989	80817		KIAA1712	AI633734
230177_at	0.009833156	0.68258	-0.39445496	9.606691106	10.01153943	Clone HLS_IMAGE_204740 mRNA sequence	Hs.374577				AI884495
1563497_at	0.009836449	0.68258	0.817015033	8.611340438	7.724472645	ubiquitin specific peptidase 25	Hs.473370	29761	604736	USP25	AL833500	0006508 // proteolysis // traceable author statement /// 0006511 // ubiquitin-dependent protein catabolism // inferred from electronic annotation /// 0006512 // ubiquitin cycle // inferred from electronic annotation /// 0006464 // protein modification // t	0004197 // cysteine-type endopeptidase activity // inferred from electronic annotation /// 0004221 // ubiquitin thiolesterase activity // inferred from electronic annotation /// 0008233 // peptidase activity // inferred from electronic annotation /// 00082
203601_s_at	0.009846582	0.68258	-0.860142336	3.277773409	4.266307372	zinc finger and BTB domain containing 17	Hs.433764	7709	604084	ZBTB17	AW574837	0006350 // transcription // inferred from electronic annotation /// 0006355 // regulation of transcription, DNA-dependent // inferred from electronic annotation /// 0007275 // development // inferred from electronic annotation /// 0045786 // negative regul	0003700 // transcription factor activity // inferred from direct assay /// 0005515 // protein binding // inferred from physical interaction /// 0008270 // zinc ion binding // inferred from electronic annotation /// 0046872 // metal ion binding // inferred	0005622 // intracellular // inferred from electronic annotation /// 0005634 // nucleus // inferred from electronic annotation
[truncated: 53,891 more rows]
