# Supplementary material for: Immune cell subsets and their gene expression profiles from human PBMC isolated by Vacutainer Cell Preparation Tube (CPT™) and standard density gradient
Source: BMC Immunol. 2015 Aug 26;16:48. doi: 10.1186/s12865-015-0113-0 (PMC4549105; doi:10.1186/s12865-015-0113-0)
Supplement: Additional file 4: Table S4. — Comparison of gene expression of CD14+ monocytes separated from PBMC isolated using CPT and Ficoll. A two-group comparison with permutation analysis for differential expression was performed, as described in Methods, on microarray data to identify differentially expressed genes between CD14+ monocytes separated from CPT- and Ficoll-isolated PBMC. Probsets are ranked according to the FDR value. (CSV 26353 kb) [file 12865_2015_113_MOESM4_ESM.csv]

Probe_set_id	Unadjusted P-value	FDR	log2FC	Exp Group Log2 Mean	Control Group Log2 Mean	Gene.Description	Unigene	LocusLink	OMIM	Gene.Symbol	SeqDerivedFrom	GO_biological_process	GO_molecular_function	GO_cellular_component
1562187_at	9.80E-06	0.26865	0.526303279	8.919670212	8.395970114	Full length insert cDNA clone YT94C01	Hs.621488				AF085981
201751_at	1.03E-05	0.26865	0.617204428	12.03494405	11.42104558	Josephin domain containing 1	Hs.3094	9929		JOSD1	NM_014876
231975_s_at	2.04E-05	0.26865	1.130478568	9.355265856	8.215793907	mesoderm induction early response 1, family member 3	Hs.567754	166968		MIER3	AK002183		0003677 // DNA binding // inferred from electronic annotation /// 0005509 // calcium ion binding // inferred from electronic annotation	0005634 // nucleus // inferred from electronic annotation
238739_at	2.50E-05	0.26865	0.576780894	12.30241688	11.7294383	gb:AW902062 /DB_XREF=gi:8066267 /DB_XREF=QV0-NN1022-120500-220-d07 /FEA=EST /CNT=8 /TID=Hs.30280.0 /TIER=ConsEnd /STK=0 /UG=Hs.30280 /UG_TITLE=ESTs					AW902062
201413_at	2.88E-05	0.26865	-0.365558428	11.75118941	12.11901016	hydroxysteroid (17-beta) dehydrogenase 4	Hs.406861	3295	261515 /	HSD17B4	NM_000414	0006605 // protein targeting // inferred from electronic annotation /// 0006629 // lipid metabolism // inferred from electronic annotation /// 0006631 // fatty acid metabolism // inferred from electronic annotation /// 0008152 // metabolism // inferred fro	0003857 // 3-hydroxyacyl-CoA dehydrogenase activity // inferred from electronic annotation /// 0004303 // estradiol 17-beta-dehydrogenase activity // traceable author statement /// 0005498 // sterol carrier activity // traceable author statement /// 001524	0005739 // mitochondrion // inferred from electronic annotation /// 0005777 // peroxisome // traceable author statement /// 0005777 // peroxisome // inferred from electronic annotation /// 0005622 // intracellular // inferred from electronic annotation
216625_at	3.95E-05	0.26865	1.847075351	6.61428054	4.788806517	Rho-associated, coiled-coil containing protein kinase 1	Hs.306307	6093	601702	ROCK1	AL050032	0006468 // protein amino acid phosphorylation // traceable author statement /// 0006915 // apoptosis // inferred from electronic annotation /// 0007018 // microtubule-based movement // inferred from electronic annotation /// 0007242 // intracellular signal	0000166 // nucleotide binding // inferred from electronic annotation /// 0004674 // protein serine/threonine kinase activity // traceable author statement /// 0004713 // protein-tyrosine kinase activity // inferred from electronic annotation /// 0005198 //	0005622 // intracellular // inferred from electronic annotation /// 0005856 // cytoskeleton // inferred from electronic annotation /// 0005874 // microtubule // inferred from electronic annotation
204952_at	4.40E-05	0.26865	-3.082672075	6.905133386	9.957523472	LY6/PLAUR domain containing 3	Hs.631594	27076	609484	LYPD3	NM_014400		0048503 // GPI anchor binding // inferred from electronic annotation	0016020 // membrane // inferred from electronic annotation /// 0046658 // anchored to plasma membrane // traceable author statement
202207_at	5.43E-05	0.26865	1.631603929	12.973025	11.33291375	ADP-ribosylation factor-like 4C	Hs.111554	10123	604787	ARL4C	BG435404	0006886 // intracellular protein transport // inferred from electronic annotation /// 0007264 // small GTPase mediated signal transduction // inferred from electronic annotation	0000166 // nucleotide binding // inferred from electronic annotation /// 0003924 // GTPase activity // traceable author statement /// 0005525 // GTP binding // inferred from electronic annotation /// 0003924 // GTPase activity // inferred from electronic a	0005622 // intracellular // inferred from electronic annotation /// 0005634 // nucleus // traceable author statement /// 0005634 // nucleus // inferred from electronic annotation
218379_at	5.50E-05	0.26865	0.878874588	11.98121528	11.09106705	RNA binding motif protein 7	Hs.533736	10179		RBM7	NM_016090	0007126 // meiosis // inferred from electronic annotation	0000166 // nucleotide binding // inferred from electronic annotation /// 0003676 // nucleic acid binding // inferred from electronic annotation /// 0003723 // RNA binding // inferred from electronic annotation
225716_at	5.84E-05	0.26865	-0.686043046	10.65967541	11.33612417	Full-length cDNA clone CS0DK008YI09 of HeLa cells Cot 25-normalized of Homo sapiens (human)	Hs.330495				AI357639
241732_at	5.90E-05	0.26865	2.243925583	3.900669381	1.688926025	CDK5 regulatory subunit associated protein 1-like 1	Hs.484844	54901		CDKAL1	BF513820	0008152 // metabolism // inferred from electronic annotation	0003824 // catalytic activity // inferred from electronic annotation /// 0005506 // iron ion binding // inferred from electronic annotation /// 0046872 // metal ion binding // inferred from electronic annotation /// 0051536 // iron-sulfur cluster binding /
203921_at	6.17E-05	0.26865	-0.199624748	9.266235073	9.468878195	carbohydrate (N-acetylglucosamine-6-O) sulfotransferase 2	Hs.8786	9435	603798	CHST2	NM_004267	0005975 // carbohydrate metabolism // inferred from electronic annotation /// 0006044 // N-acetylglucosamine metabolism // inferred from direct assay /// 0006790 // sulfur metabolism // inferred from direct assay /// 0006954 // inflammatory response // tra	0001517 // N-acetylglucosamine 6-O-sulfotransferase activity // inferred from direct assay /// 0016740 // transferase activity // inferred from electronic annotation /// 0008146 // sulfotransferase activity // inferred from electronic annotation /// 000814	0005615 // extracellular space // inferred from electronic annotation /// 0005802 // Golgi trans face // inferred from direct assay /// 0016020 // membrane // inferred from electronic annotation /// 0016021 // integral to membrane // inferred from electron
215642_at	7.11E-05	0.26865	0.774046246	4.927260806	4.14514911	Clone HQ0085	Hs.612030				AF090887
219885_at	7.38E-05	0.26865	0.325544814	9.159692236	8.838663578	schlafen family member 12		55106		SLFN12	NM_018042
211786_at	7.65E-05	0.26865	-0.875793299	7.398638076	8.288830251	tumor necrosis factor receptor superfamily, member 9 /// tumor necrosis factor receptor superfamily, member 9	Hs.193418	3604	602250	TNFRSF9	BC006196	0006917 // induction of apoptosis // traceable author statement /// 0006955 // immune response // not recorded /// 0008285 // negative regulation of cell proliferation // traceable author statement	0004872 // receptor activity // traceable author statement /// 0005515 // protein binding // inferred from electronic annotation /// 0004872 // receptor activity // inferred from electronic annotation	0005887 // integral to plasma membrane // traceable author statement /// 0016020 // membrane // inferred from electronic annotation /// 0016021 // integral to membrane // inferred from electronic annotation
215355_at	7.86E-05	0.26865	-1.736965594	0.959248083	2.670967944	POU domain, class 2, transcription factor 3	Hs.227115	25833	607394	POU2F3	AI686582	0006357 // regulation of transcription from RNA polymerase II promoter // traceable author statement /// 0008544 // epidermis development // traceable author statement /// 0006355 // regulation of transcription, DNA-dependent // inferred from electronic an	0003700 // transcription factor activity // inferred from electronic annotation /// 0043565 // sequence-specific DNA binding // inferred from electronic annotation /// 0003677 // DNA binding // inferred from electronic annotation	0005634 // nucleus // inferred from electronic annotation
207625_s_at	8.45E-05	0.27162	0.711869869	10.6002905	9.880647899	core-binding factor, runt domain, alpha subunit 2; translocated to, 2	Hs.153934	9139	603672	CBFA2T2	NM_005093	0006355 // regulation of transcription, DNA-dependent // inferred from electronic annotation /// 0008283 // cell proliferation // traceable author statement	0003700 // transcription factor activity // inferred from electronic annotation /// 0003712 // transcription cofactor activity // not recorded /// 0008270 // zinc ion binding // inferred from electronic annotation /// 0046872 // metal ion binding // inferr	0005634 // nucleus // inferred from electronic annotation
201830_s_at	9.17E-05	0.27859	1.545384843	8.739006165	7.222470065	neuroepithelial cell transforming gene 1	Hs.25155	10276	606450	NET1	NM_005863	0001558 // regulation of cell growth // non-traceable author statement /// 0007165 // signal transduction // traceable author statement /// 0035023 // regulation of Rho protein signal transduction // inferred from electronic annotation /// 0007242 // intra	0005085 // guanyl-nucleotide exchange factor activity // traceable author statement /// 0005089 // Rho guanyl-nucleotide exchange factor activity // inferred from electronic annotation /// 0005085 // guanyl-nucleotide exchange factor activity // inferred f	0005575 // cellular_component // --- /// 0005622 // intracellular // inferred from electronic annotation /// 0005634 // nucleus // inferred from electronic annotation
225582_at	9.88E-05	0.28418	-0.957426655	11.28129393	12.22342546	KIAA1754	Hs.523252	85450		KIAA1754	AA425726
206581_at	0.000105825	0.2893	2.46712601	3.183598933	0.725653664	basonuclin 1	Hs.459153	646	601930	BNC1	NM_001717	0006350 // transcription // inferred from electronic annotation /// 0006355 // regulation of transcription, DNA-dependent // inferred from electronic annotation /// 0008284 // positive regulation of cell proliferation // traceable author statement /// 0008	0003676 // nucleic acid binding // inferred from electronic annotation /// 0003700 // transcription factor activity // traceable author statement /// 0008270 // zinc ion binding // inferred from electronic annotation /// 0046872 // metal ion binding // inf	0005622 // intracellular // inferred from electronic annotation /// 0005634 // nucleus // traceable author statement /// 0005634 // nucleus // inferred from electronic annotation
1554037_a_at	0.0001208	0.3009	1.585219918	9.155457002	7.603729694	zinc finger and BTB domain containing 24	Hs.409876	9841		ZBTB24	BC036731	0006350 // transcription // inferred from electronic annotation /// 0006355 // regulation of transcription, DNA-dependent // inferred from electronic annotation	0003700 // transcription factor activity // inferred from electronic annotation /// 0005515 // protein binding // inferred from electronic annotation /// 0008270 // zinc ion binding // inferred from electronic annotation /// 0046872 // metal ion binding //	0005622 // intracellular // inferred from electronic annotation /// 0005634 // nucleus // inferred from electronic annotation
232911_at	0.000121074	0.3009	-0.637429921	3.943454362	4.567552514	zinc finger protein 14 homolog (mouse)	Hs.35524	57677		ZFP14	AB046779	0006350 // transcription // inferred from electronic annotation /// 0006355 // regulation of transcription, DNA-dependent // inferred from electronic annotation	0003677 // DNA binding // inferred from electronic annotation /// 0008270 // zinc ion binding // inferred from electronic annotation /// 0046872 // metal ion binding // inferred from electronic annotation /// 0003676 // nucleic acid binding // inferred fro	0005622 // intracellular // inferred from electronic annotation /// 0005634 // nucleus // inferred from electronic annotation
237480_at	0.000165258	0.38147	1.277533976	2.885117276	1.637166616	Transcribed locus	Hs.213049				AI912612
234924_s_at	0.000175393	0.38147	0.35816776	8.77059694	8.403640408	zinc finger protein 687	Hs.186756	57592	610568	ZNF687	AK023105	0006350 // transcription // inferred from electronic annotation /// 0006355 // regulation of transcription, DNA-dependent // inferred from electronic annotation	0003677 // DNA binding // inferred from electronic annotation /// 0008270 // zinc ion binding // inferred from electronic annotation /// 0046872 // metal ion binding // inferred from electronic annotation /// 0003676 // nucleic acid binding // inferred fro	0005622 // intracellular // inferred from electronic annotation /// 0005634 // nucleus // inferred from electronic annotation
227052_at	0.000199938	0.38147	-0.512890714	12.08164677	12.60280007	Full-length cDNA clone CS0DE011YO20 of Placenta of Homo sapiens (human)	Hs.205952				AI810669
1557511_at	0.000207446	0.38147	1.572889668	3.468508852	1.885117276	Homo sapiens, clone IMAGE:5164933, mRNA	Hs.399823				AI207158
204071_s_at	0.000207949	0.38147	0.392806464	8.684582105	8.287574518	topoisomerase I binding, arginine/serine-rich	Hs.589962	10210	609507	TOPORS	NM_005802	0006350 // transcription // non-traceable author statement /// 0006512 // ubiquitin cycle // inferred from electronic annotation /// 0006915 // apoptosis // inferred from electronic annotation /// 0006974 // response to DNA damage stimulus // inferred from	0003677 // DNA binding // inferred from direct assay /// 0003823 // antigen binding // inferred from physical interaction /// 0005515 // protein binding // inferred from physical interaction /// 0008270 // zinc ion binding // inferred from electronic annot	0005634 // nucleus // inferred from electronic annotation /// 0016607 // nuclear speck // inferred from direct assay
233648_at	0.000213352	0.38147	1.161832853	9.381174364	8.251664893	SNF1-like kinase 2	Hs.269128	23235	608973	SNF1LK2	AK026914	0006468 // protein amino acid phosphorylation // inferred from direct assay /// 0007243 // protein kinase cascade // inferred from direct assay /// 0046626 // regulation of insulin receptor signaling pathway // inferred from sequence or structural similari	0000166 // nucleotide binding // inferred from electronic annotation /// 0000287 // magnesium ion binding // inferred from direct assay /// 0004674 // protein serine/threonine kinase activity // inferred from direct assay /// 0005524 // ATP binding // infe	0005634 // nucleus // inferred from electronic annotation /// 0005737 // cytoplasm // inferred from sequence or structural similarity /// 0005737 // cytoplasm // inferred from electronic annotation
204013_s_at	0.000215091	0.38147	1.798366139	2.989670769	1.239216336	leucine carboxyl methyltransferase 2	Hs.200596	9836		LCMT2	NM_014793		0005515 // protein binding // inferred from physical interaction /// 0008168 // methyltransferase activity // inferred from electronic annotation /// 0016740 // transferase activity // inferred from electronic annotation
212171_x_at	0.000215739	0.38147	0.800565451	11.05395435	10.23791153	vascular endothelial growth factor A	Hs.73793	7422	125853 /	VEGFA	H95344	0000074 // regulation of progression through cell cycle // inferred from electronic annotation /// 0001525 // angiogenesis // inferred from direct assay /// 0001525 // angiogenesis // non-traceable author statement /// 0001568 // blood vessel development /	0005172 // vascular endothelial growth factor receptor binding // traceable author statement /// 0008083 // growth factor activity // inferred from electronic annotation /// 0008083 // growth factor activity // non-traceable author statement /// 0008201 //	0005578 // extracellular matrix (sensu Metazoa) // non-traceable author statement /// 0005615 // extracellular space // inferred from direct assay /// 0005615 // extracellular space // traceable author statement /// 0005737 // cytoplasm // inferred from el
236882_at	0.000216885	0.38147	2.189033824	3.677128056	1.42226218	Paraoxonase 2	Hs.530077	5445	602447	PON2	AA922154		0004063 // aryldialkylphosphatase activity // inferred from electronic annotation /// 0004064 // arylesterase activity // inferred from electronic annotation /// 0004064 // arylesterase activity // traceable author statement /// 0016787 // hydrolase activi	0005576 // extracellular region // inferred from electronic annotation /// 0016020 // membrane // inferred from electronic annotation
1552398_a_at	0.000232834	0.38147	-0.318071073	12.29464591	12.62087204	C-type lectin domain family 12, member A	Hs.190519	160364		CLEC12A	NM_138337		0004872 // receptor activity // inferred from electronic annotation /// 0005529 // sugar binding // inferred from electronic annotation
237101_at	0.000240852	0.38147	1.025535092	3.238184878	2.188126056	Transcribed locus	Hs.130212				AI733109
1558662_s_at	0.0002443	0.38147	-0.612048681	6.598235979	7.192091066	B-cell scaffold protein with ankyrin repeats 1	Hs.480400	55024	610292	BANK1	BG200452	0042113 // B cell activation // inferred from electronic annotation
241954_at	0.000272409	0.38147	3.077705875	9.056599001	6.067983306	Farnesyl-diphosphate farnesyltransferase 1	Hs.593928	2222	184420	FDFT1	AA757900	0006695 // cholesterol biosynthesis // inferred from electronic annotation /// 0008299 // isoprenoid biosynthesis // inferred from electronic annotation /// 0006694 // steroid biosynthesis // inferred from electronic annotation /// 0008610 // lipid biosynt	0000287 // magnesium ion binding // inferred from electronic annotation /// 0004310 // farnesyl-diphosphate farnesyltransferase activity // inferred from electronic annotation /// 0016491 // oxidoreductase activity // inferred from electronic annotation //	0005783 // endoplasmic reticulum // inferred from electronic annotation /// 0016020 // membrane // inferred from electronic annotation /// 0016021 // integral to membrane // traceable author statement /// 0016021 // integral to membrane // inferred from el
1558679_at	0.000276077	0.38147	-0.467293736	5.066792779	5.542090857	hypothetical protein LOC284804		284804		LOC284804	BC023657	0007018 // microtubule-based movement // inferred from electronic annotation	0005198 // structural molecule activity // inferred from electronic annotation	0005874 // microtubule // inferred from electronic annotation
238727_at	0.000288666	0.38147	-5.795455272	4.308270835	10.13402257	Hypothetical gene supported by BC008048	Hs.238964	440934		LOC440934	AA031832
239193_at	0.000298142	0.38147	0.556049809	6.602319171	6.042996647	hypothetical protein LOC158301	Hs.601255	158301		LOC158301	BF060981
205767_at	0.00031757	0.38147	-1.522781454	12.13148834	13.64978952	epiregulin	Hs.115263	2069	602061	EREG	NM_001432	0000074 // regulation of progression through cell cycle // inferred from electronic annotation /// 0001525 // angiogenesis // inferred from electronic annotation /// 0001550 // ovarian cumulus expansion // inferred from sequence or structural similarity //	0005154 // epidermal growth factor receptor binding // inferred from sequence or structural similarity /// 0005154 // epidermal growth factor receptor binding // traceable author statement /// 0005515 // protein binding // inferred from physical interactio	0005615 // extracellular space // inferred from direct assay /// 0005887 // integral to plasma membrane // traceable author statement /// 0016020 // membrane // inferred from electronic annotation /// 0016021 // integral to membrane // inferred from electr
202751_at	0.000337653	0.38147	0.778081993	8.565303425	7.790555148	tuftelin interacting protein 11	Hs.20225	24144		TFIP11	NM_012143	0001503 // ossification // inferred from electronic annotation /// 0006397 // mRNA processing // inferred from electronic annotation /// 0008380 // RNA splicing // inferred from electronic annotation /// 0030154 // cell differentiation // inferred from seq	0003676 // nucleic acid binding // inferred from electronic annotation /// 0005515 // protein binding // inferred from sequence or structural similarity /// 0005515 // protein binding // inferred from electronic annotation	0005578 // extracellular matrix (sensu Metazoa) // inferred from electronic annotation /// 0005622 // intracellular // inferred from sequence or structural similarity /// 0005634 // nucleus // inferred from electronic annotation /// 0005681 // spliceosome
1556012_at	0.000341833	0.38147	-0.464164357	3.968515737	4.445733096	kelch domain containing 7A	Hs.406913	127707		KLHDC7A	BM976939
233616_at	0.000343572	0.38147	-2.342392197	2.35739719	4.626251997	gb:AK022413.1 /DB_XREF=gi:10433805 /FEA=mRNA /CNT=2 /TID=Hs.332765.0 /TIER=ConsEnd /STK=0 /UG=Hs.332765 /UG_TITLE=Homo sapiens cDNA FLJ12351 fis, clone MAMMA1002311 /DEF=Homo sapiens cDNA FLJ12351 fis, clone MAMMA1002311.					AK022413
201942_s_at	0.000350829	0.38147	0.674515805	9.709269246	9.031770998	carboxypeptidase D	Hs.446079	1362	603102	CPD	D85390	0006508 // proteolysis // inferred from electronic annotation	0004180 // carboxypeptidase activity // inferred from electronic annotation /// 0004182 // carboxypeptidase A activity // inferred from electronic annotation /// 0004187 // carboxypeptidase D activity // traceable author statement /// 0008237 // metallopep	0005615 // extracellular space // inferred from electronic annotation /// 0005624 // membrane fraction // traceable author statement /// 0016020 // membrane // inferred from electronic annotation /// 0016021 // integral to membrane // inferred from electro
209015_s_at	0.000360197	0.38147	-0.166534486	12.19557021	12.36862445	DnaJ (Hsp40) homolog, subfamily B, member 6	Hs.490745	10049		DNAJB6	BC002446	0006457 // protein folding // inferred from electronic annotation /// 0006986 // response to unfolded protein // non-traceable author statement	0031072 // heat shock protein binding // inferred from electronic annotation	0005575 // cellular_component // ---
222776_at	0.000368999	0.38147	-1.143046618	4.913861372	6.03416378	mago-nashi homolog 2	Hs.104650	55110		FLJ10292	NM_018048	0006397 // mRNA processing // inferred from electronic annotation /// 0006810 // transport // inferred from electronic annotation /// 0008380 // RNA splicing // inferred from electronic annotation /// 0051028 // mRNA transport // inferred from electronic a	0003723 // RNA binding // inferred from electronic annotation	0005634 // nucleus // inferred from electronic annotation
214992_s_at	0.00037562	0.38147	0.742935963	9.721265348	8.974448512	deoxyribonuclease II, lysosomal	Hs.118243	1777	126350	DNASE2	AD000092	0006308 // DNA catabolism // inferred from electronic annotation /// 0006915 // apoptosis // inferred from electronic annotation /// 0007275 // development // inferred from electronic annotation /// 0030218 // erythrocyte differentiation // inferred from e	0003677 // DNA binding // traceable author statement /// 0004519 // endonuclease activity // inferred from electronic annotation /// 0004531 // deoxyribonuclease II activity // traceable author statement /// 0016787 // hydrolase activity // inferred from e	0005615 // extracellular space // inferred from electronic annotation /// 0005764 // lysosome // traceable author statement /// 0005764 // lysosome // inferred from electronic annotation
235190_at	0.00037562	0.38147	1.810947386	10.37706987	8.596741476	Calmodulin 2 (phosphorylase kinase, delta)	Hs.643483	805	114182	CALM2	BF591288	0007186 // G-protein coupled receptor protein signaling pathway // inferred from sequence or structural similarity /// 0007186 // G-protein coupled receptor protein signaling pathway // traceable author statement	0005515 // protein binding // inferred from physical interaction /// 0031997 // N-terminal myristoylation domain binding // inferred from physical interaction /// 0005509 // calcium ion binding // inferred from sequence or structural similarity /// 0005515	0005737 // cytoplasm // inferred from sequence or structural similarity /// 0005886 // plasma membrane // inferred from sequence or structural similarity /// 0005737 // cytoplasm // traceable author statement /// 0005886 // plasma membrane // traceable aut
213420_at	0.000376854	0.38147	-0.269727424	8.696129384	8.956047968	DEAH (Asp-Glu-Ala-Asp/His) box polypeptide 57	Hs.468226	90957		DHX57	AA100250		0000166 // nucleotide binding // inferred from electronic annotation /// 0003676 // nucleic acid binding // inferred from electronic annotation /// 0005524 // ATP binding // inferred from electronic annotation /// 0008026 // ATP-dependent helicase activity
237860_at	0.000390661	0.38147	-2.502500341	0.54718201	3.124411645	RNA binding motif, single stranded interacting protein	Hs.221436	27303	605786	RBMS3	AI821998		0000166 // nucleotide binding // inferred from electronic annotation /// 0003723 // RNA binding // inferred from electronic annotation /// 0003676 // nucleic acid binding // inferred from electronic annotation
236288_at	0.000391276	0.38147	0.563220722	6.473284716	5.924414084	ring finger protein 34	Hs.292804	80196	608299	RNF34	AW572402	0006512 // ubiquitin cycle // inferred from electronic annotation /// 0006915 // apoptosis // inferred from electronic annotation	0005515 // protein binding // inferred from electronic annotation /// 0008270 // zinc ion binding // inferred from electronic annotation /// 0016874 // ligase activity // inferred from electronic annotation /// 0046872 // metal ion binding // inferred from	0005634 // nucleus // inferred from electronic annotation /// 0016020 // membrane // inferred from electronic annotation
227639_at	0.000395197	0.38147	-0.369876935	8.545859838	8.929940015	phosphatidylinositol glycan anchor biosynthesis, class K	Hs.178305	10026	605087	PIGK	AI275605	0006467 // protein thiol-disulfide exchange // traceable author statement /// 0006508 // proteolysis // inferred from electronic annotation /// 0016255 // attachment of GPI anchor to protein // traceable author statement /// 0006506 // GPI anchor biosynthe	0001509 // legumain activity // inferred from electronic annotation /// 0003923 // GPI-anchor transamidase activity // inferred from mutant phenotype /// 0005515 // protein binding // inferred from physical interaction /// 0048503 // GPI anchor binding //	0005783 // endoplasmic reticulum // inferred from electronic annotation /// 0016020 // membrane // inferred from electronic annotation /// 0016021 // integral to membrane // inferred from electronic annotation /// 0042765 // GPI-anchor transamidase complex
235007_at	0.000402257	0.38147	-0.719706394	6.824540345	7.567350112	Bardet-Biedl syndrome 7	Hs.591694	55212	209900 /	BBS7	AI683802	0007601 // visual perception // inferred from electronic annotation /// 0050896 // response to stimulus // inferred from electronic annotation
209695_at	0.000406013	0.38147	0.406102116	8.011479239	7.596289079	protein tyrosine phosphatase type IVA, member 3	Hs.43666	11156	606449	PTP4A3	BC003105	0006470 // protein amino acid dephosphorylation // inferred from electronic annotation	0004727 // prenylated protein tyrosine phosphatase activity // traceable author statement /// 0008138 // protein tyrosine/serine/threonine phosphatase activity // inferred from electronic annotation /// 0016787 // hydrolase activity // inferred from electr	0016020 // membrane // inferred from electronic annotation
221071_at	0.000414989	0.38147	0.839500288	7.808057818	6.996769507	gb:NM_021651.1 /DB_XREF=gi:11067366 /GEN=PRO0457 /FEA=FLmRNA /CNT=2 /TID=Hs.192705.0 /TIER=FL /STK=0 /UG=Hs.192705 /LL=29046 /DEF=Homo sapiens PRO0457 protein (PRO0457), mRNA. /PROD=PRO0457 protein /FL=gb:NM_021651.1 gb:AF090927.1					NM_021651
224391_s_at	0.000418277	0.38147	-0.542315295	8.480729854	9.024285136	sialic acid acetylesterase /// sialic acid acetylesterase	Hs.10056	54414	610079	SIAE	AF303378		0001681 // sialate O-acetylesterase activity // inferred from electronic annotation /// 0004759 // serine esterase activity // inferred from electronic annotation /// 0016787 // hydrolase activity // inferred from electronic annotation	0005615 // extracellular space // inferred from electronic annotation /// 0005764 // lysosome // inferred from electronic annotation
220500_s_at	0.000424901	0.38147	0.37164295	7.600116971	7.2236896	RAB, member of RAS oncogene family-like 2B /// RAB, member of RAS oncogene family-like 2A	Hs.446425	11158 //	605413 /	RABL2B /// RABL2A	NM_007082	0007264 // small GTPase mediated signal transduction // inferred from electronic annotation	0000166 // nucleotide binding // inferred from electronic annotation /// 0003924 // GTPase activity // traceable author statement /// 0005525 // GTP binding // inferred from electronic annotation	0016020 // membrane // inferred from electronic annotation
217903_at	0.000431905	0.38147	-0.339465069	7.783987818	8.132288335	striatin, calmodulin binding protein 4	Hs.631590	29888		STRN4	NM_013403	0007165 // signal transduction // traceable author statement /// 0007268 // synaptic transmission // traceable author statement	0005198 // structural molecule activity // traceable author statement /// 0005516 // calmodulin binding // inferred from electronic annotation /// 0005516 // calmodulin binding // traceable author statement	0005624 // membrane fraction // traceable author statement /// 0005737 // cytoplasm // traceable author statement
224787_s_at	0.000433597	0.38147	0.409373663	11.33885873	10.94410295	RAB18, member RAS oncogene family	Hs.406799	22931	602207	RAB18	AI333232	0006355 // regulation of transcription, DNA-dependent // inferred from electronic annotation /// 0006897 // endocytosis // non-traceable author statement /// 0007264 // small GTPase mediated signal transduction // inferred from electronic annotation /// 00	0000166 // nucleotide binding // inferred from electronic annotation /// 0003924 // GTPase activity // non-traceable author statement /// 0005524 // ATP binding // inferred from electronic annotation /// 0005525 // GTP binding // inferred from electronic a	0005575 // cellular_component // --- /// 0005622 // intracellular // inferred from electronic annotation /// 0016020 // membrane // inferred from electronic annotation /// 0005622 // intracellular // inferred from direct assay
221493_at	0.000435652	0.38147	0.379556361	12.46185074	12.09710217	TSPY-like 1	Hs.458358	7259	604714 /	TSPYL1	AL136629	0006334 // nucleosome assembly // inferred from electronic annotation /// 0008150 // biological_process // ---	0003674 // molecular_function // --- /// 0003677 // DNA binding // inferred from electronic annotation	0005575 // cellular_component // --- /// 0005622 // intracellular // inferred from direct assay /// 0005634 // nucleus // inferred from electronic annotation
1556048_at	0.000440976	0.38147	0.612351169	7.053169021	6.424287164	Homo sapiens, clone IMAGE:4753714, mRNA	Hs.592502				BC033363
214455_at	0.000450215	0.38147	2.169925001	8.331641602	6.22571352	histone cluster 1, H2bg /// histone cluster 1, H2bc	Hs.182137	8339 ///	602798 /	HIST1H2BG /// HIST1H2BC	NM_003526	0006334 // nucleosome assembly // non-traceable author statement /// 0007001 // chromosome organization and biogenesis (sensu Eukaryota) // inferred from electronic annotation /// 0042742 // defense response to bacterium // inferred from electronic annotat	0003677 // DNA binding // non-traceable author statement /// 0003677 // DNA binding // inferred from electronic annotation	0000786 // nucleosome // non-traceable author statement /// 0005634 // nucleus // inferred from electronic annotation /// 0005694 // chromosome // inferred from electronic annotation /// 0000786 // nucleosome // inferred from electronic annotation
240155_x_at	0.000459106	0.38147	1.101879614	7.104058528	6.033622508	zinc finger protein 738 /// zinc finger protein 493	Hs.359535	148203 /		ZNF738 /// ZNF493	AI122756	0006355 // regulation of transcription, DNA-dependent // inferred from electronic annotation /// 0006350 // transcription // inferred from electronic annotation	0003676 // nucleic acid binding // inferred from electronic annotation /// 0003677 // DNA binding // inferred from electronic annotation /// 0008270 // zinc ion binding // inferred from electronic annotation /// 0046872 // metal ion binding // inferred fro	0005622 // intracellular // inferred from electronic annotation /// 0005634 // nucleus // inferred from electronic annotation
203094_at	0.000469573	0.38147	0.77804709	9.225583583	8.413941856	MAD2L1 binding protein	Hs.122346	9587		MAD2L1BP	NM_014628	0007096 // regulation of exit from mitosis // inferred from electronic annotation	0005515 // protein binding // inferred from physical interaction	0005634 // nucleus // inferred from direct assay /// 0005634 // nucleus // inferred from electronic annotation /// 0005737 // cytoplasm // inferred from direct assay
209084_s_at	0.00047512	0.38147	-0.505900576	9.795944256	10.29266542	RAB28, member RAS oncogene family	Hs.408190	9364		RAB28	BE504689	0007264 // small GTPase mediated signal transduction // inferred from electronic annotation /// 0006260 // DNA replication // inferred from electronic annotation /// 0006350 // transcription // inferred from electronic annotation /// 0006355 // regulation	0000166 // nucleotide binding // inferred from electronic annotation /// 0003924 // GTPase activity // traceable author statement /// 0005525 // GTP binding // inferred from electronic annotation /// 0005515 // protein binding // inferred from physical int	0016020 // membrane // inferred from electronic annotation /// 0005622 // intracellular // inferred from electronic annotation /// 0005634 // nucleus // inferred from electronic annotation /// 0005663 // DNA replication factor C complex // traceable author
225556_at	0.000478748	0.38147	-0.272410374	10.78023007	11.04349166	hypothetical protein LOC203547	Hs.58633	203547		LOC203547	BG290058
216789_at	0.000484331	0.38147	2.165308373	7.221085555	5.051731781	CDNA: FLJ22786 fis, clone KAIA2150	Hs.612913				AK026439
219657_s_at	0.000496784	0.38147	1.50287915	8.625523375	7.142119923	Kruppel-like factor 3 (basic)	Hs.298658	51274	609392	KLF3	NM_016531	0000122 // negative regulation of transcription from RNA polymerase II promoter // not recorded /// 0006350 // transcription // inferred from electronic annotation /// 0006355 // regulation of transcription, DNA-dependent // inferred from electronic annota	0003700 // transcription factor activity // non-traceable author statement /// 0008270 // zinc ion binding // inferred from electronic annotation /// 0046872 // metal ion binding // inferred from electronic annotation /// 0003676 // nucleic acid binding //	0005622 // intracellular // inferred from electronic annotation /// 0005634 // nucleus // inferred from electronic annotation
238455_at	0.000496842	0.38147	-0.493749743	10.17207638	10.64940989	CDNA FLJ45742 fis, clone KIDNE2016327	Hs.585479				AA329676
219380_x_at	0.000499185	0.38147	-0.388070452	5.211689307	5.585102716	polymerase (DNA directed), eta	Hs.439153	5429	278750 /	POLH	NM_006502	0006260 // DNA replication // inferred from electronic annotation /// 0006281 // DNA repair // inferred from electronic annotation /// 0006282 // regulation of DNA repair // traceable author statement /// 0006290 // pyrimidine dimer repair // inferred from	0000287 // magnesium ion binding // inferred from electronic annotation /// 0003684 // damaged DNA binding // traceable author statement /// 0015999 // eta DNA polymerase activity // traceable author statement /// 0016451 // nu DNA polymerase activity // i	0005634 // nucleus // inferred from electronic annotation /// 0005654 // nucleoplasm // traceable author statement
237605_at	0.000505033	0.38147	-2.214124805	1.350312322	3.535695382	gb:AI829568 /DB_XREF=gi:5450239 /DB_XREF=wf28e01.x1 /CLONE=IMAGE:2356920 /FEA=EST /CNT=5 /TID=Hs.127184.0 /TIER=ConsEnd /STK=5 /UG=Hs.127184 /UG_TITLE=ESTs					AI829568
236491_at	0.000507582	0.38147	-0.46712601	1.802360258	2.260365794	BCL2-like 10 (apoptosis facilitator)	Hs.283672	10017	606910	BCL2L10	AI813346	0006916 // anti-apoptosis // traceable author statement /// 0006919 // caspase activation // traceable author statement /// 0007283 // spermatogenesis // traceable author statement /// 0007292 // female gamete generation // traceable author statement /// 0	0005515 // protein binding // traceable author statement	0005624 // membrane fraction // traceable author statement /// 0005739 // mitochondrion // inferred from electronic annotation /// 0016020 // membrane // inferred from electronic annotation /// 0016021 // integral to membrane // inferred from electronic an
238645_at	0.000515756	0.38147	-0.401063625	8.213033704	8.628566641	Villin 2 (ezrin)	Hs.642735	7430	123900	VIL2	AW361623	0007016 // cytoskeletal anchoring // non-traceable author statement /// 0008360 // regulation of cell shape // inferred from electronic annotation /// 0051017 // actin filament bundle formation // inferred from direct assay	0005198 // structural molecule activity // inferred from electronic annotation /// 0005488 // binding // inferred from electronic annotation /// 0008092 // cytoskeletal protein binding // inferred from electronic annotation /// 0043621 // protein self-asso	0001726 // ruffle // inferred from direct assay /// 0005737 // cytoplasm // inferred from electronic annotation /// 0005829 // cytosol // inferred from direct assay /// 0005856 // cytoskeleton // inferred from electronic annotation /// 0005884 // actin fil
238027_at	0.000515941	0.38147	-0.466384379	5.40135639	5.858723547	hypothetical protein LOC202051	Hs.373612	202051		LOC202051	BE745685
238801_at	0.000534501	0.38147	0.755389921	8.442715442	7.700049664	RNA binding motif protein 33	Hs.591815	155435		RBM33	AA262061		0003723 // RNA binding // inferred from electronic annotation /// 0003676 // nucleic acid binding // inferred from electronic annotation
202158_s_at	0.000547308	0.38147	-0.593695741	11.44128023	12.04225961	CUG triplet repeat, RNA binding protein 2	Hs.309288	10659	602538	CUGBP2	NM_006561	0006396 // RNA processing // traceable author statement /// 0007528 // neuromuscular junction development // not recorded /// 0008016 // regulation of heart contraction // traceable author statement	0000166 // nucleotide binding // inferred from electronic annotation /// 0003723 // RNA binding // inferred from electronic annotation /// 0003723 // RNA binding // traceable author statement /// 0003676 // nucleic acid binding // inferred from electronic
214568_at	0.000551774	0.38147	-1.201633861	2.832963029	3.994926481	tryptase delta 1		23430	609272	TPSD1	NM_012217	0006508 // proteolysis // inferred from electronic annotation	0004252 // serine-type endopeptidase activity // inferred from electronic annotation /// 0008233 // peptidase activity // inferred from electronic annotation /// 0016787 // hydrolase activity // inferred from electronic annotation /// 0030019 // tryptase a
218197_s_at	0.000557858	0.38147	-0.555928337	10.48613802	11.01869651	oxidation resistance 1	Hs.148778	55074	605609	OXR1	NM_018002	0006979 // response to oxidative stress // non-traceable author statement /// 0016998 // cell wall catabolism // inferred from electronic annotation	0003674 // molecular_function // ---	0005575 // cellular_component // --- /// 0005739 // mitochondrion // inferred from electronic annotation
225955_at	0.000569965	0.38147	0.643755334	11.45897859	10.83038317	mediator of RNA polymerase II transcription, subunit 25 homolog (S. cerevisiae) /// meteorin, glial cell differentiation regulator-like /// similar to meteorin, glial cell differentiation regulator-like	Hs.591142	284207 /		MED25 /// METRNL /// LOC653506	BG231494	0006418 // tRNA aminoacylation for protein translation // inferred from electronic annotation	0004812 // aminoacyl-tRNA ligase activity // inferred from electronic annotation /// 0005524 // ATP binding // inferred from electronic annotation
221070_s_at	0.000590713	0.38147	-1.336525471	2.600851713	3.959164757	KIAA1967	Hs.433722	57805	607359	KIAA1967	NM_021174	0006915 // apoptosis // inferred from direct assay	0003674 // molecular_function // non-traceable author statement	0005634 // nucleus // inferred from direct assay /// 0005737 // cytoplasm // inferred from direct assay /// 0005759 // mitochondrial matrix // inferred from direct assay
212418_at	0.000611365	0.38147	0.989259394	13.17740737	12.16187649	E74-like factor 1 (ets domain transcription factor)	Hs.135646	1997	189973	ELF1	M82882	0001817 // regulation of cytokine production // inferred from electronic annotation /// 0006350 // transcription // inferred from electronic annotation /// 0006355 // regulation of transcription, DNA-dependent // inferred from electronic annotation /// 004	0003700 // transcription factor activity // inferred from direct assay /// 0003700 // transcription factor activity // inferred from electronic annotation /// 0005515 // protein binding // inferred from physical interaction /// 0016563 // transcriptional a	0005634 // nucleus // --- /// 0005634 // nucleus // inferred from electronic annotation
201582_at	0.000615296	0.38147	-0.709610428	9.765482289	10.45465677	Sec23 homolog B (S. cerevisiae)	Hs.369373	10483	610512	SEC23B	AL121900	0006886 // intracellular protein transport // inferred from electronic annotation /// 0006888 // ER to Golgi vesicle-mediated transport // inferred from electronic annotation /// 0016192 // vesicle-mediated transport // traceable author statement /// 00068	0005515 // protein binding // inferred from electronic annotation /// 0008270 // zinc ion binding // inferred from electronic annotation	0005783 // endoplasmic reticulum // inferred from electronic annotation /// 0016020 // membrane // traceable author statement /// 0030127 // COPII vesicle coat // inferred from electronic annotation /// 0048471 // perinuclear region // inferred from electr
213448_at	0.00062148	0.38147	-0.427101336	8.216417432	8.63449051	Metaxin 1	Hs.490874	4580	600605	MTX1	AI693193	0015031 // protein transport // inferred from electronic annotation		0005739 // mitochondrion // inferred from electronic annotation /// 0005743 // mitochondrial inner membrane // inferred from electronic annotation /// 0016020 // membrane // inferred from electronic annotation /// 0016021 // integral to membrane // traceab
223044_at	0.000629284	0.38147	-0.478262276	11.4394082	11.92259988	solute carrier family 40 (iron-regulated transporter), member 1	Hs.643005	30061	604653 /	SLC40A1	AL136944	0006811 // ion transport // inferred from electronic annotation /// 0006826 // iron ion transport // traceable author statement /// 0006879 // iron ion homeostasis // traceable author statement /// 0009653 // morphogenesis // traceable author statement ///	0005381 // iron ion transporter activity // traceable author statement /// 0005488 // binding // inferred from electronic annotation /// 0005506 // iron ion binding // inferred from electronic annotation /// 0005381 // iron ion transporter activity // infe	0005737 // cytoplasm // traceable author statement /// 0005743 // mitochondrial inner membrane // inferred from electronic annotation /// 0005886 // plasma membrane // inferred from direct assay /// 0005887 // integral to plasma membrane // traceable autho
239449_at	0.000634595	0.38147	2.356649474	6.31926333	3.947930773	Ankylosis, progressive homolog (mouse)	Hs.156727	56172	118600 /	ANKH	AV693734	0001501 // skeletal development // non-traceable author statement /// 0006810 // transport // inferred from electronic annotation /// 0006817 // phosphate transport // inferred from electronic annotation /// 0007605 // sensory perception of sound // inferr	0005315 // inorganic phosphate transporter activity // inferred from direct assay /// 0015114 // phosphate transporter activity // inferred from electronic annotation /// 0030504 // inorganic diphosphate transporter activity // inferred from direct assay	0005887 // integral to plasma membrane // inferred from electronic annotation /// 0016020 // membrane // inferred from electronic annotation /// 0016021 // integral to membrane // inferred from electronic annotation /// 0019867 // outer membrane // inferre
204190_at	0.000648901	0.38147	1.186115663	10.17222422	8.927374408	ubiquitin specific peptidase like 1	Hs.533831	10208		USPL1	NM_005800	0006511 // ubiquitin-dependent protein catabolism // inferred from electronic annotation	0004197 // cysteine-type endopeptidase activity // inferred from electronic annotation /// 0004221 // ubiquitin thiolesterase activity // inferred from electronic annotation
200602_at	0.000652094	0.38147	-0.208246171	13.31335871	13.51172319	amyloid beta (A4) precursor protein (peptidase nexin-II, Alzheimer disease)	Hs.651215	351	104760 /	APP	NM_000484	0000085 // G2 phase of mitotic cell cycle // inferred from electronic annotation /// 0001967 // suckling behavior // inferred from electronic annotation /// 0006878 // copper ion homeostasis // traceable author statement /// 0006897 // endocytosis // infer	0004867 // serine-type endopeptidase inhibitor activity // inferred from direct assay /// 0004867 // serine-type endopeptidase inhibitor activity // non-traceable author statement /// 0005488 // binding // inferred from electronic annotation /// 0005506 //	0005576 // extracellular region // traceable author statement /// 0005624 // membrane fraction // inferred from electronic annotation /// 0005887 // integral to plasma membrane // traceable author statement /// 0005905 // coated pit // inferred from electr
215359_x_at	0.000652303	0.38147	0.560365243	10.76719401	10.20693044	zinc finger protein 44	Hs.296731	51710	194542	ZNF44	AI758888	0006350 // transcription // inferred from electronic annotation /// 0006355 // regulation of transcription, DNA-dependent // inferred from electronic annotation	0003676 // nucleic acid binding // inferred from electronic annotation /// 0003677 // DNA binding // inferred from electronic annotation /// 0005515 // protein binding // inferred from physical interaction /// 0008270 // zinc ion binding // inferred from e	0005622 // intracellular // inferred from electronic annotation /// 0005634 // nucleus // inferred from electronic annotation
1562576_at	0.000659728	0.38147	1.376563351	6.694126866	5.244788286	CDNA clone IMAGE:5273124	Hs.434672				BC040998
206182_at	0.00066818	0.38147	1.627273306	7.763911266	6.122895357	zinc finger protein 134	Hs.469694	7693	604076	ZNF134	NM_003435	0006350 // transcription // inferred from electronic annotation /// 0006355 // regulation of transcription, DNA-dependent // non-traceable author statement /// 0006355 // regulation of transcription, DNA-dependent // inferred from electronic annotation	0003700 // transcription factor activity // non-traceable author statement /// 0008270 // zinc ion binding // inferred from electronic annotation /// 0046872 // metal ion binding // inferred from electronic annotation /// 0003676 // nucleic acid binding //	0005622 // intracellular // inferred from electronic annotation /// 0005634 // nucleus // non-traceable author statement /// 0005634 // nucleus // inferred from electronic annotation
1568596_a_at	0.000675504	0.38147	2.120294234	5.276342988	3.257036588	trophinin associated protein (tastin)	Hs.524399	10024	603872	TROAP	AI199355	0006508 // proteolysis // inferred from electronic annotation /// 0007155 // cell adhesion // traceable author statement /// 0007155 // cell adhesion // inferred from electronic annotation	0004182 // carboxypeptidase A activity // inferred from electronic annotation /// 0005515 // protein binding // inferred from electronic annotation	0005737 // cytoplasm // traceable author statement
226489_at	0.000695687	0.38147	1.168271483	10.41562435	9.291416989	transmembrane and coiled-coil domain family 3	Hs.370410	57458		TMCC3	BG177562			0016020 // membrane // inferred from electronic annotation /// 0016021 // integral to membrane // inferred from electronic annotation
1554443_s_at	0.000700918	0.38147	-0.901112363	10.44886017	11.35796537	bestrophin 1		7439	153700 /	BEST1	BC041664	0006811 // ion transport // inferred from electronic annotation /// 0007601 // visual perception // traceable author statement /// 0050896 // response to stimulus // inferred from electronic annotation /// 0006810 // transport // inferred from electronic a	0005216 // ion channel activity // inferred from electronic annotation /// 0005254 // chloride channel activity // inferred from electronic annotation /// 0005509 // calcium ion binding // inferred from electronic annotation /// 0031404 // chloride ion bin	0005624 // membrane fraction // traceable author statement /// 0016020 // membrane // inferred from electronic annotation /// 0016021 // integral to membrane // traceable author statement /// 0016323 // basolateral plasma membrane // inferred from direct a
225156_at	0.000707054	0.38147	0.681366985	10.23563872	9.570558059	elongation factor 1 homolog (S. cerevisiae)	Hs.631633	84337		ELOF1	AK001171	0006350 // transcription // inferred from electronic annotation /// 0006355 // regulation of transcription, DNA-dependent // inferred from electronic annotation /// 0006508 // proteolysis // inferred from electronic annotation /// 0000074 // regulation of	0008270 // zinc ion binding // inferred from electronic annotation /// 0046872 // metal ion binding // inferred from electronic annotation	0005634 // nucleus // inferred from electronic annotation /// 0005829 // cytosol // inferred from electronic annotation /// 0005838 // proteasome regulatory particle (sensu Eukaryota) // inferred from electronic annotation /// 0043234 // protein complex //
225501_at	0.000711642	0.38147	-0.472292474	8.394324798	8.879405984	PHD finger protein 6	Hs.356501	84295	300414 /	PHF6	AK027039	0006350 // transcription // inferred from electronic annotation /// 0006355 // regulation of transcription, DNA-dependent // inferred from electronic annotation	0005515 // protein binding // inferred from electronic annotation /// 0008270 // zinc ion binding // inferred from electronic annotation /// 0046872 // metal ion binding // inferred from electronic annotation	0005634 // nucleus // inferred from electronic annotation
230749_s_at	0.000716544	0.38147	-2.789867495	2.834224237	5.513665859	calcium/calmodulin-dependent protein kinase (CaM kinase) II delta	Hs.144114	817	607708	CAMK2D	AI829910	0000082 // G1/S transition of mitotic cell cycle // inferred from electronic annotation /// 0001558 // regulation of cell growth // non-traceable author statement /// 0006468 // protein amino acid phosphorylation // inferred from electronic annotation ///	0000166 // nucleotide binding // inferred from electronic annotation /// 0004674 // protein serine/threonine kinase activity // inferred from electronic annotation /// 0004685 // calcium- and calmodulin-dependent protein kinase activity // non-traceable au	0005954 // calcium- and calmodulin-dependent protein kinase complex // traceable author statement
216019_x_at	0.000726537	0.38147	-1.715040172	5.234682525	7.032145452	pleckstrin homology-like domain, family B, member 1	Hs.504062	23187		PHLDB1	AK021690
230183_at	0.000730232	0.38147	-0.782501846	6.660597517	7.408800778	gb:AW189467 /DB_XREF=gi:6463929 /DB_XREF=xl07a06.x1 /CLONE=IMAGE:2675506 /FEA=EST /CNT=13 /TID=Hs.44609.0 /TIER=Stack /STK=8 /UG=Hs.44609 /UG_TITLE=ESTs					AW189467
224068_x_at	0.000730926	0.38147	-0.552933647	10.94445377	11.47482025	RNA binding motif protein 22	Hs.202023	55696		RBM22	U39402	0006397 // mRNA processing // inferred from electronic annotation /// 0008380 // RNA splicing // inferred from electronic annotation	0000166 // nucleotide binding // inferred from electronic annotation /// 0003723 // RNA binding // inferred from electronic annotation /// 0008270 // zinc ion binding // inferred from electronic annotation /// 0046872 // metal ion binding // inferred from	0005634 // nucleus // inferred from electronic annotation /// 0005681 // spliceosome complex // inferred from electronic annotation /// 0005634 // nucleus // inferred from direct assay
203068_at	0.000738907	0.38147	-0.55416082	11.70833713	12.24700009	kelch-like 21 (Drosophila)	Hs.7764	9903		KLHL21	NM_014851		0005515 // protein binding // inferred from electronic annotation
241250_at	0.000743083	0.38147	-1.952322025	7.541330579	9.58216182	Ring finger and FYVE-like domain containing 1	Hs.13680	117584	609735	RFFL	N66072	0006512 // ubiquitin cycle // inferred from electronic annotation /// 0006915 // apoptosis // inferred from electronic annotation	0005515 // protein binding // inferred from electronic annotation /// 0008270 // zinc ion binding // inferred from electronic annotation /// 0016874 // ligase activity // inferred from electronic annotation /// 0046872 // metal ion binding // inferred from	0016020 // membrane // inferred from electronic annotation
210986_s_at	0.000753761	0.38147	-0.50076462	10.10432159	10.61392808	tropomyosin 1 (alpha)	Hs.133892	7168	115196 /	TPM1	Z24727	0006928 // cell motility // traceable author statement /// 0006937 // regulation of muscle contraction // traceable author statement /// 0008016 // regulation of heart contraction // traceable author statement	0003779 // actin binding // inferred from electronic annotation /// 0005200 // structural constituent of cytoskeleton // inferred from electronic annotation /// 0008307 // structural constituent of muscle // traceable author statement /// 0003743 // transl	0005856 // cytoskeleton // traceable author statement /// 0005862 // muscle thin filament tropomyosin // traceable author statement /// 0005856 // cytoskeleton // inferred from electronic annotation
214211_at	0.000765869	0.38147	-0.345072822	13.09509194	13.43544382	ferritin, heavy polypeptide 1	Hs.524910	2495	134770	FTH1	AA083483	0006826 // iron ion transport // inferred from electronic annotation /// 0006879 // iron ion homeostasis // inferred from electronic annotation /// 0006880 // intracellular sequestering of iron ion // traceable author statement /// 0006955 // immune respon	0004322 // ferroxidase activity // inferred from electronic annotation /// 0005488 // binding // inferred from electronic annotation /// 0005515 // protein binding // inferred from physical interaction /// 0008199 // ferric iron binding // inferred from el	0005886 // plasma membrane // inferred from sequence or structural similarity /// 0005886 // plasma membrane // non-traceable author statement /// 0008043 // ferritin complex // traceable author statement
212676_at	0.000766377	0.38147	-0.237910804	9.918429019	10.15642927	neurofibromin 1 (neurofibromatosis, von Recklinghausen disease, Watson disease)	Hs.113577	4763	162200 /	NF1	AW293356	0007049 // cell cycle // inferred from electronic annotation /// 0007265 // Ras protein signal transduction // not recorded /// 0008150 // biological_process // --- /// 0008285 // negative regulation of cell proliferation // traceable author statement ///	0003674 // molecular_function // --- /// 0004857 // enzyme inhibitor activity // traceable author statement /// 0005096 // GTPase activator activity // inferred from electronic annotation /// 0005099 // Ras GTPase activator activity // not recorded /// 000	0005575 // cellular_component // --- /// 0005622 // intracellular // inferred from electronic annotation /// 0005737 // cytoplasm // traceable author statement
219589_s_at	0.000780834	0.38147	-1.014006858	5.942978365	6.963590822	transmembrane protein 143	Hs.351335	55260		TMEM143	NM_018273			0005739 // mitochondrion // inferred from direct assay /// 0016021 // integral to membrane // inferred from electronic annotation
226693_at	0.000787081	0.38147	0.725580042	10.36089301	9.629625389	succinate dehydrogenase complex, subunit A, flavoprotein pseudogene 2	Hs.596261	727956		SDHALP2	AW172779	0006118 // electron transport // inferred from electronic annotation	0016491 // oxidoreductase activity // inferred from electronic annotation
222624_s_at	0.000789469	0.38147	0.351333792	10.2500485	9.879990751	zinc finger protein 639	Hs.632578	51193		ZNF639	AA224199	0006350 // transcription // inferred from electronic annotation /// 0006355 // regulation of transcription, DNA-dependent // inferred from electronic annotation	0003677 // DNA binding // inferred from electronic annotation /// 0008270 // zinc ion binding // inferred from electronic annotation /// 0046872 // metal ion binding // inferred from electronic annotation /// 0003676 // nucleic acid binding // inferred fro	0005622 // intracellular // inferred from electronic annotation /// 0005634 // nucleus // inferred from electronic annotation
238429_at	0.000795791	0.38147	-0.318923333	11.05489281	11.35874769	transmembrane protein 71	Hs.293842	137835		TMEM71	AI342543			0016021 // integral to membrane // inferred from electronic annotation
226582_at	0.000803033	0.38147	1.253756592	3.490028447	2.239453875	hypothetical gene supported by BC009385	Hs.19193	400043		LOC400043	AL520272
1559765_a_at	0.000804745	0.38147	-1.157239742	3.883612116	5.109101875	hypothetical protein LOC286254	Hs.635171	286254		LOC286254	AI471954
234814_at	0.000825278	0.38147	-0.268488836	2.101941546	2.379782233	MRNA; cDNA DKFZp434P1019 (from clone DKFZp434P1019)	Hs.540581				AL137542
222294_s_at	0.00082969	0.38147	-0.76724268	11.29506774	12.08416385	CDNA clone IMAGE:5745639	Hs.626665				AW971415
1566697_at	0.000859621	0.38147	-1.991402663	5.825574554	7.732152228	MRNA; cDNA DKFZp586I2322 (from clone DKFZp586I2322)	Hs.608501				AL117464
1552276_a_at	0.00086932	0.38147	0.575502171	3.708164524	3.105811742	vacuolar protein sorting 18 homolog (S. cerevisiae)	Hs.23876	57617	608551	VPS18	NM_080432	0007032 // endosome organization and biogenesis // inferred from electronic annotation /// 0015031 // protein transport // inferred from electronic annotation /// 0006810 // transport // inferred from electronic annotation	0003779 // actin binding // inferred from electronic annotation /// 0005515 // protein binding // inferred from electronic annotation /// 0008270 // zinc ion binding // inferred from electronic annotation /// 0046872 // metal ion binding // inferred from e	0005769 // early endosome // inferred from electronic annotation /// 0005884 // actin filament // inferred from electronic annotation /// 0016020 // membrane // inferred from electronic annotation
226810_at	0.000882388	0.38147	-0.391011409	12.39112692	12.7938337	MRNA full length insert cDNA clone EUROIMAGE 1509279	Hs.648434				BE500942
243091_at	0.000886284	0.38147	0.750754183	6.131526205	5.339527339	Crystallin, zeta (quinone reductase)-like 1	Hs.352671	9946	603920	CRYZL1	BF435599		0003960 // NADPH:quinone reductase activity // traceable author statement /// 0008270 // zinc ion binding // inferred from electronic annotation /// 0016491 // oxidoreductase activity // inferred from electronic annotation
210121_at	0.00089171	0.38147	2.207595419	3.205588564	0.961988252	UDP-Gal:betaGlcNAc beta 1,3-galactosyltransferase, polypeptide 2	Hs.518834	8707	603018	B3GALT2	AF288390	0006486 // protein amino acid glycosylation // traceable author statement /// 0009312 // oligosaccharide biosynthesis // inferred from electronic annotation /// 0006486 // protein amino acid glycosylation // inferred from electronic annotation	0008378 // galactosyltransferase activity // inferred from electronic annotation /// 0008499 // UDP-galactose:beta-N-acetylglucosamine beta-1,3-galactosyltransferase activity // traceable author statement /// 0016757 // transferase activity, transferring g	0016020 // membrane // inferred from electronic annotation /// 0016021 // integral to membrane // inferred from electronic annotation
225093_at	0.000894508	0.38147	0.147635851	13.20853659	13.06818857	utrophin	Hs.133135	7402	128240	UTRN	N66570	0006935 // chemotaxis // inferred from electronic annotation /// 0006936 // muscle contraction // traceable author statement /// 0007165 // signal transduction // inferred from electronic annotation /// 0007517 // muscle development // traceable author sta	0003779 // actin binding // inferred from electronic annotation /// 0004888 // transmembrane receptor activity // inferred from electronic annotation /// 0005198 // structural molecule activity // inferred from electronic annotation /// 0005509 // calcium	0005624 // membrane fraction // traceable author statement /// 0005856 // cytoskeleton // traceable author statement /// 0005886 // plasma membrane // traceable author statement /// 0030054 // cell junction // inferred from electronic annotation /// 004520
224977_at	0.000896699	0.38147	-0.506143629	8.725109553	9.240092798	chromosome 6 open reading frame 89	Hs.433381	221477		C6orf89	AL119182			0016020 // membrane // inferred from electronic annotation /// 0016021 // integral to membrane // inferred from electronic annotation
202536_at	0.000906393	0.38147	0.124473017	11.49999725	11.380047	chromatin modifying protein 2B	Hs.476930	25978	600795 /	CHMP2B	AK002165	0015031 // protein transport // inferred from electronic annotation /// 0006810 // transport // inferred from electronic annotation		0005622 // intracellular // inferred from direct assay
205481_at	0.000919764	0.38147	2.222392421	4.684270852	2.39594897	adenosine A1 receptor	Hs.77867	134	102775	ADORA1	NM_000674	0006909 // phagocytosis // traceable author statement /// 0006954 // inflammatory response // traceable author statement /// 0007165 // signal transduction // traceable author statement /// 0007186 // G-protein coupled receptor protein signaling pathway //	0001584 // rhodopsin-like receptor activity // inferred from electronic annotation /// 0001610 // A1 adenosine receptor activity, G-protein coupled // inferred from electronic annotation /// 0004872 // receptor activity // inferred from electronic annotati	0005887 // integral to plasma membrane // traceable author statement /// 0016020 // membrane // inferred from electronic annotation /// 0016021 // integral to membrane // inferred from electronic annotation
209115_at	0.000925442	0.38147	-0.242033372	11.99604433	12.2534061	ubiquitin-activating enzyme E1C (UBA3 homolog, yeast)	Hs.154320	9039	603172	UBE1C	AL117566	0000074 // regulation of progression through cell cycle // inferred from electronic annotation /// 0000278 // mitotic cell cycle // inferred from electronic annotation /// 0006508 // proteolysis // traceable author statement /// 0006512 // ubiquitin cycle	0000166 // nucleotide binding // inferred from electronic annotation /// 0003824 // catalytic activity // inferred from electronic annotation /// 0004839 // ubiquitin activating enzyme activity // inferred from electronic annotation /// 0004840 // ubiquiti	0005575 // cellular_component // --- /// 0005634 // nucleus // inferred from direct assay
221918_at	0.000937819	0.38147	0.286061553	11.17114868	10.88281378	PCTAIRE protein kinase 2	Hs.506415	5128	603440	PCTK2	AI742210	0000074 // regulation of progression through cell cycle // traceable author statement /// 0006468 // protein amino acid phosphorylation // traceable author statement /// 0006468 // protein amino acid phosphorylation // inferred from electronic annotation	0000166 // nucleotide binding // inferred from electronic annotation /// 0004674 // protein serine/threonine kinase activity // inferred from electronic annotation /// 0005524 // ATP binding // inferred from electronic annotation /// 0016740 // transferase
205667_at	0.000942495	0.38147	-0.274792772	8.692175603	8.974209992	Werner syndrome	Hs.632050	7486	277700 /	WRN	NM_000553	0000723 // telomere maintenance // inferred from electronic annotation /// 0006310 // DNA recombination // inferred from electronic annotation /// 0007568 // aging // traceable author statement /// 0040009 // regulation of growth rate // inferred from elec	0000166 // nucleotide binding // inferred from electronic annotation /// 0003677 // DNA binding // traceable author statement /// 0003678 // DNA helicase activity // traceable author statement /// 0005515 // protein binding // inferred from physical intera	0005622 // intracellular // inferred from electronic annotation /// 0005634 // nucleus // traceable author statement /// 0005634 // nucleus // inferred from electronic annotation
217894_at	0.000951379	0.38147	-0.120712027	9.003661712	9.117859117	potassium channel tetramerisation domain containing 3	Hs.335139	51133		KCTD3	NM_016121	0006813 // potassium ion transport // inferred from electronic annotation	0005249 // voltage-gated potassium channel activity // inferred from electronic annotation /// 0005515 // protein binding // inferred from electronic annotation /// 0005216 // ion channel activity // inferred from electronic annotation	0008076 // voltage-gated potassium channel complex // inferred from electronic annotation /// 0016020 // membrane // inferred from electronic annotation
217484_at	0.000956916	0.38147	-0.380497049	6.856038893	7.261389939	complement component (3b/4b) receptor 1 (Knops blood group)	Hs.334019	1378	120620 /	CR1	X14362	0006958 // complement activation, classical pathway // inferred from electronic annotation /// 0045087 // innate immune response // inferred from electronic annotation /// 0006955 // immune response // inferred from electronic annotation /// 0006956 // com	0004872 // receptor activity // inferred from electronic annotation /// 0004877 // complement component C3b receptor activity // not recorded /// 0004875 // complement receptor activity // traceable author statement	0005887 // integral to plasma membrane // traceable author statement /// 0016020 // membrane // inferred from electronic annotation /// 0016021 // integral to membrane // inferred from electronic annotation
1563370_at	0.000964702	0.38147	-2.815608349	4.48949799	7.18659623	Homo sapiens, clone IMAGE:5224224, mRNA	Hs.577039				BI835949
238920_at	0.000975217	0.38147	0.790818452	9.594787051	8.834421204	gb:BE222450 /DB_XREF=gi:8909768 /DB_XREF=hv91b11.x1 /CLONE=IMAGE:3180765 /FEA=EST /CNT=10 /TID=Hs.266390.0 /TIER=ConsEnd /STK=4 /UG=Hs.266390 /UG_TITLE=ESTs					BE222450
223746_at	0.000997189	0.38147	1.140228161	9.403232361	8.216269801	serine/threonine kinase 4	Hs.472838	6789	604965	STK4	BC005231	0000902 // cell morphogenesis // inferred from direct assay /// 0006468 // protein amino acid phosphorylation // non-traceable author statement /// 0006915 // apoptosis // inferred from electronic annotation /// 0007165 // signal transduction // traceable	0000166 // nucleotide binding // inferred from electronic annotation /// 0000287 // magnesium ion binding // inferred from direct assay /// 0004674 // protein serine/threonine kinase activity // inferred from direct assay /// 0004713 // protein-tyrosine ki	0005634 // nucleus // inferred from electronic annotation /// 0005737 // cytoplasm // inferred from electronic annotation /// 0016021 // integral to membrane // inferred from sequence or structural similarity
222466_s_at	0.001014102	0.38147	-0.201541937	10.81246766	11.02669921	mitochondrial ribosomal protein L42	Hs.199579	28977		MRPL42	AL136659	0006412 // protein biosynthesis // non-traceable author statement	0003735 // structural constituent of ribosome // non-traceable author statement	0005739 // mitochondrion // inferred from electronic annotation /// 0005763 // mitochondrial small ribosomal subunit // inferred from direct assay /// 0030529 // ribonucleoprotein complex // inferred from electronic annotation
242866_x_at	0.001040084	0.38147	-0.369818556	10.42545414	10.78606133	Transcribed locus	Hs.649329				BF509229
200771_at	0.001050564	0.38147	-1.685992421	6.116112851	7.780497978	laminin, gamma 1 (formerly LAMB2)	Hs.609663	3915	150290	LAMC1	NM_002293	0006461 // protein complex assembly // traceable author statement /// 0007155 // cell adhesion // traceable author statement /// 0007492 // endoderm development // traceable author statement /// 0050679 // positive regulation of epithelial cell proliferati	0005201 // extracellular matrix structural constituent // traceable author statement /// 0005515 // protein binding // inferred from electronic annotation	0005604 // basement membrane // traceable author statement /// 0005606 // laminin-1 complex // traceable author statement /// 0005615 // extracellular space // inferred from electronic annotation /// 0005578 // extracellular matrix (sensu Metazoa) // infer
235890_at	0.001051808	0.38147	0.784531277	7.238343858	6.414408216	Transcribed locus	Hs.644678				AI669022
222553_x_at	0.001060357	0.38147	-0.552191116	10.22059196	10.74267916	oxidation resistance 1	Hs.148778	55074	605609	OXR1	AL541048	0006979 // response to oxidative stress // non-traceable author statement /// 0016998 // cell wall catabolism // inferred from electronic annotation	0003674 // molecular_function // ---	0005575 // cellular_component // --- /// 0005739 // mitochondrion // inferred from electronic annotation
214597_at	0.00106891	0.38147	-3.428843299	1.463097154	4.934581223	somatostatin receptor 2	Hs.514451	6752	182452	SSTR2	BC000256	0007165 // signal transduction // inferred from electronic annotation /// 0007187 // G-protein signaling, coupled to cyclic nucleotide second messenger // traceable author statement /// 0007193 // G-protein signaling, adenylate cyclase inhibiting pathway /	0001584 // rhodopsin-like receptor activity // inferred from electronic annotation /// 0004872 // receptor activity // inferred from electronic annotation /// 0004983 // neuropeptide Y receptor activity // inferred from electronic annotation /// 0004994 //	0005624 // membrane fraction // inferred from electronic annotation /// 0005886 // plasma membrane // traceable author statement /// 0005887 // integral to plasma membrane // traceable author statement /// 0005886 // plasma membrane // inferred from electr
222391_at	0.00109056	0.38147	-0.397188372	12.54186635	12.93682009	transmembrane protein 30A	Hs.108530	55754		TMEM30A	AL080250			0016020 // membrane // inferred from electronic annotation /// 0016021 // integral to membrane // inferred from electronic annotation
228254_at	0.001095086	0.38147	-0.366072761	10.07707654	10.43667578	Transcribed locus	Hs.595523				AW024643
1554728_at	0.00110063	0.38147	0.914963896	5.78587999	4.883010246	solute carrier family 9 (sodium/hydrogen exchanger), member 1 (antiporter, Na+/H+, amiloride sensitive)	Hs.469116	6548	107310	SLC9A1	BC012121	0006811 // ion transport // inferred from electronic annotation /// 0006814 // sodium ion transport // inferred from electronic annotation /// 0006885 // regulation of pH // inferred from electronic annotation /// 0006885 // regulation of pH // traceable a	0005216 // ion channel activity // inferred from electronic annotation /// 0015297 // antiporter activity // inferred from electronic annotation /// 0015299 // solute:hydrogen antiporter activity // inferred from electronic annotation /// 0015299 // solute	0005624 // membrane fraction // inferred from electronic annotation /// 0016020 // membrane // inferred from electronic annotation /// 0016021 // integral to membrane // inferred from electronic annotation /// 0016021 // integral to membrane // traceable a
222657_s_at	0.001101785	0.38147	0.335428989	11.14170025	10.81816299	ubiquitin-conjugating enzyme E2W (putative)	Hs.128841	55284		UBE2W	AK024050	0006512 // ubiquitin cycle // inferred from electronic annotation /// 0006464 // protein modification // inferred from electronic annotation	0004840 // ubiquitin conjugating enzyme activity // inferred from electronic annotation /// 0004842 // ubiquitin-protein ligase activity // inferred from electronic annotation /// 0016874 // ligase activity // inferred from electronic annotation
231834_at	0.001103495	0.38147	0.521254906	6.302569841	5.767262749	proline rich 8	Hs.585001	92454		PRR8	AL137724
1569675_at	0.001103537	0.38147	-2.564784619	0.458021906	2.873558126	POU domain, class 2, associating factor 1	Hs.128180	5450	601206	POU2AF1	BC022056	0006350 // transcription // inferred from electronic annotation /// 0006355 // regulation of transcription, DNA-dependent // inferred from electronic annotation /// 0006366 // transcription from RNA polymerase II promoter // traceable author statement ///	0003677 // DNA binding // inferred from electronic annotation /// 0003713 // transcription coactivator activity // traceable author statement /// 0005515 // protein binding // inferred from physical interaction /// 0003712 // transcription cofactor activit	0005634 // nucleus // inferred from electronic annotation
202498_s_at	0.00111492	0.38147	0.450162124	12.65937067	12.19067283	solute carrier family 2 (facilitated glucose transporter), member 3	Hs.419240	6515	138170	SLC2A3	BE550486	0005975 // carbohydrate metabolism // non-traceable author statement /// 0008643 // carbohydrate transport // inferred from electronic annotation /// 0015758 // glucose transport // traceable author statement /// 0006810 // transport // inferred from elect	0005215 // transporter activity // inferred from electronic annotation /// 0005351 // sugar porter activity // inferred from electronic annotation /// 0005355 // glucose transporter activity // traceable author statement /// 0005355 // glucose transporter	0005624 // membrane fraction // not recorded /// 0016020 // membrane // inferred from electronic annotation /// 0016021 // integral to membrane // inferred from electronic annotation
237058_x_at	0.001116958	0.38147	-0.934546939	4.033413502	4.919735537	solute carrier family 6 (neurotransmitter transporter, GABA), member 13	Hs.504398	6540		SLC6A13	AI802118	0006836 // neurotransmitter transport // inferred from electronic annotation /// 0006810 // transport // inferred from electronic annotation	0005328 // neurotransmitter:sodium symporter activity // inferred from electronic annotation /// 0005332 // gamma-aminobutyric acid:sodium symporter activity // inferred from electronic annotation /// 0015293 // symporter activity // inferred from electron	0005887 // integral to plasma membrane // inferred from electronic annotation /// 0016020 // membrane // inferred from electronic annotation /// 0016021 // integral to membrane // inferred from electronic annotation
204836_at	0.001118219	0.38147	0.240491837	4.348596108	4.120967565	glycine dehydrogenase (decarboxylating)	Hs.584238	2731	238300 /	GLDC	NM_000170	0006544 // glycine metabolism // inferred from electronic annotation /// 0006546 // glycine catabolism // traceable author statement	0004375 // glycine dehydrogenase (decarboxylating) activity // inferred from electronic annotation /// 0004375 // glycine dehydrogenase (decarboxylating) activity // traceable author statement /// 0009055 // electron carrier activity // traceable author st	0005739 // mitochondrion // inferred from electronic annotation /// 0005961 // glycine dehydrogenase complex (decarboxylating) // inferred from electronic annotation
200924_s_at	0.001125857	0.38147	0.992944293	11.06592149	10.10265618	solute carrier family 3 (activators of dibasic and neutral amino acid transport), member 2	Hs.502769	6520	158070	SLC3A2	NM_002394	0005975 // carbohydrate metabolism // inferred from electronic annotation /// 0006810 // transport // inferred from electronic annotation /// 0006816 // calcium ion transport // non-traceable author statement /// 0006865 // amino acid transport // traceabl	0003824 // catalytic activity // inferred from electronic annotation /// 0005432 // calcium:sodium antiporter activity // traceable author statement /// 0005515 // protein binding // inferred from physical interaction /// 0005515 // protein binding // infe	0009986 // cell surface // inferred from expression pattern /// 0016020 // membrane // inferred from electronic annotation /// 0016021 // integral to membrane // inferred from sequence or structural similarity /// 0016021 // integral to membrane // non-tra
239162_at	0.001132969	0.38147	-1.862005958	7.498998519	9.249706924	Death-associated protein kinase 1	Hs.380277	1612	600831	DAPK1	H04394	0006468 // protein amino acid phosphorylation // inferred from direct assay /// 0006915 // apoptosis // inferred from electronic annotation /// 0007165 // signal transduction // inferred from electronic annotation /// 0007243 // protein kinase cascade // i	0000166 // nucleotide binding // inferred from electronic annotation /// 0004674 // protein serine/threonine kinase activity // inferred from electronic annotation /// 0004684 // calmodulin-dependent protein kinase I activity // traceable author statement	0015629 // actin cytoskeleton // inferred from expression pattern
235558_at	0.001133608	0.38147	-0.470179053	6.362992709	6.811872726	Fucosyltransferase 1 (galactoside 2-alpha-L-fucosyltransferase, H blood group)	Hs.648783	2523	211100	FUT1	AW838569	0005975 // carbohydrate metabolism // traceable author statement /// 0006486 // protein amino acid glycosylation // traceable author statement /// 0042355 // L-fucose catabolism // non-traceable author statement	0008107 // galactoside 2-alpha-L-fucosyltransferase activity // traceable author statement /// 0008417 // fucosyltransferase activity // traceable author statement /// 0016757 // transferase activity, transferring glycosyl groups // inferred from electroni	0005615 // extracellular space // inferred from electronic annotation /// 0005624 // membrane fraction // traceable author statement /// 0005794 // Golgi apparatus // traceable author statement /// 0005887 // integral to plasma membrane // traceable author
230793_at	0.001137239	0.38147	-0.674112685	6.618380955	7.30255556	leucine rich repeat containing 16	Hs.145481	55604		LRRC16	BE671038		0005515 // protein binding // inferred from electronic annotation
229702_at	0.001138294	0.38147	-1.063725598	4.948254867	6.059657296	casein kinase 1, gamma 3	Hs.129206	1456	604253	CSNK1G3	BF516404	0006468 // protein amino acid phosphorylation // inferred from electronic annotation /// 0007165 // signal transduction // traceable author statement /// 0016055 // Wnt receptor signaling pathway // inferred from electronic annotation /// 0006464 // protei	0000166 // nucleotide binding // inferred from electronic annotation /// 0004674 // protein serine/threonine kinase activity // inferred from electronic annotation /// 0005524 // ATP binding // inferred from electronic annotation /// 0016740 // transferase
214336_s_at	0.001144779	0.38147	0.85772321	7.088198695	6.202452084	coatomer protein complex, subunit alpha	Hs.162121	1314	601924	COPA	AI621079	0006605 // protein targeting // inferred from electronic annotation /// 0006888 // ER to Golgi vesicle-mediated transport // inferred from electronic annotation /// 0006890 // retrograde vesicle-mediated transport, Golgi to ER // inferred from sequence or	0005179 // hormone activity // inferred from electronic annotation /// 0008565 // protein transporter activity // inferred from electronic annotation	0005615 // extracellular space // inferred from direct assay /// 0005625 // soluble fraction // inferred from direct assay /// 0005737 // cytoplasm // inferred from direct assay /// 0005783 // endoplasmic reticulum // inferred from electronic annotation //
208173_at	0.001146194	0.38147	-8.184875343	1.121710864	9.354207183	interferon, beta 1, fibroblast	Hs.93177	3456	147640	IFNB1	NM_002176	0006917 // induction of apoptosis // inferred from direct assay /// 0006919 // caspase activation // inferred from direct assay /// 0006919 // caspase activation // non-traceable author statement /// 0006952 // defense response // inferred from electronic	0005132 // interferon-alpha/beta receptor binding // non-traceable author statement /// 0005125 // cytokine activity // inferred from electronic annotation /// 0005126 // hematopoietin/interferon-class (D200-domain) cytokine receptor binding // inferred fr	0005576 // extracellular region // --- /// 0005615 // extracellular space // inferred from electronic annotation /// 0005576 // extracellular region // inferred from electronic annotation
1568672_at	0.001149473	0.38147	1.416646752	4.90269178	3.42400773	ELL associated factor 2	Hs.477325	55840	607659	EAF2	BM991952	0006350 // transcription // inferred from electronic annotation /// 0006355 // regulation of transcription, DNA-dependent // inferred from electronic annotation /// 0006915 // apoptosis // inferred from electronic annotation /// 0045941 // positive regulat	0005515 // protein binding // inferred from electronic annotation /// 0016563 // transcriptional activator activity // inferred from electronic annotation	0005634 // nucleus // inferred from electronic annotation /// 0005654 // nucleoplasm // inferred from electronic annotation
226268_at	0.001160229	0.38147	-0.811286816	9.703988402	10.57277355	RAB21, member RAS oncogene family	Hs.524590	23011		RAB21	AI309554	0007264 // small GTPase mediated signal transduction // inferred from electronic annotation /// 0015031 // protein transport // inferred from electronic annotation /// 0006810 // transport // inferred from electronic annotation	0000166 // nucleotide binding // inferred from electronic annotation /// 0005525 // GTP binding // inferred from electronic annotation	0005768 // endosome // inferred from direct assay /// 0016020 // membrane // inferred from electronic annotation
233363_at	0.001170251	0.38147	2.070670857	7.762669083	5.797576096	MRNA; cDNA DKFZp564A156 (from clone DKFZp564A156)	Hs.321378				AL037230
227031_at	0.001181479	0.38147	-0.562412692	8.877072392	9.461971341	Transcribed locus	Hs.487648				AV681975
214721_x_at	0.001185144	0.38147	-0.503234891	10.98648275	11.48455301	CDC42 effector protein (Rho GTPase binding) 4	Hs.176479	23580	605468	CDC42EP4	AL162074	0007266 // Rho protein signal transduction // inferred from electronic annotation /// 0008360 // regulation of cell shape // inferred from direct assay /// 0031274 // positive regulation of pseudopodium formation // inferred from direct assay /// 0008360 /	0005515 // protein binding // inferred from electronic annotation /// 0017049 // GTP-Rho binding // non-traceable author statement	0005737 // cytoplasm // inferred from electronic annotation /// 0005856 // cytoskeleton // inferred from electronic annotation
203955_at	0.001190977	0.38147	-0.184582334	8.875889846	9.04918659	KIAA0649	Hs.533260	9858		KIAA0649	NM_014811
1564573_at	0.001198582	0.38147	-1.542028705	5.472259862	7.059751189	similar to RIKEN cDNA 6330512M04 gene (mouse)		402778		LOC402778	BC036199
211751_at	0.001213905	0.38147	-0.988230223	6.582034086	7.625021921	phosphodiesterase 4D interacting protein (myomegalin) /// phosphodiesterase 4D interacting protein (myomegalin)		9659	608117	PDE4DIP	BC005949	0006412 // protein biosynthesis // inferred from electronic annotation /// 0007010 // cytoskeleton organization and biogenesis // inferred from electronic annotation /// 0030036 // actin cytoskeleton organization and biogenesis // inferred from electronic	0003735 // structural constituent of ribosome // inferred from electronic annotation /// 0003779 // actin binding // inferred from electronic annotation	0005622 // intracellular // inferred from electronic annotation /// 0005840 // ribosome // inferred from electronic annotation /// 0015629 // actin cytoskeleton // inferred from electronic annotation
211593_s_at	0.001214093	0.38147	-0.606502092	6.804167856	7.375439851	microtubule associated serine/threonine kinase 2 /// microtubule associated serine/threonine kinase 2	Hs.319481	23139		MAST2	AB047005	0006468 // protein amino acid phosphorylation // inferred from sequence or structural similarity /// 0007242 // intracellular signaling cascade // inferred from electronic annotation /// 0045075 // regulation of interleukin-12 biosynthesis // inferred from	0000166 // nucleotide binding // inferred from electronic annotation /// 0000287 // magnesium ion binding // inferred from sequence or structural similarity /// 0004674 // protein serine/threonine kinase activity // inferred from electronic annotation ///	0005856 // cytoskeleton // inferred from electronic annotation /// 0016020 // membrane // inferred from electronic annotation
217409_at	0.001216185	0.38147	-0.167524608	8.747274037	8.922799351	myosin VA (heavy chain 12, myoxin)	Hs.21213	4644	160777 /	MYO5A	Z22957	0006118 // electron transport // inferred from electronic annotation /// 0006810 // transport // non-traceable author statement /// 0008150 // biological_process // --- /// 0030048 // actin filament-based movement // non-traceable author statement	0000146 // microfilament motor activity // non-traceable author statement /// 0000166 // nucleotide binding // inferred from electronic annotation /// 0003674 // molecular_function // --- /// 0003774 // motor activity // inferred from electronic annotation	0001726 // ruffle // inferred from direct assay /// 0005737 // cytoplasm // inferred from direct assay /// 0016459 // myosin complex // inferred from electronic annotation /// 0016459 // myosin complex // non-traceable author statement /// 0030426 // growt
226584_s_at	0.00122313	0.38147	1.267898434	10.29471495	9.107511573	chromosome 20 open reading frame 55	Hs.574822	83541		C20orf55	AL118502
203749_s_at	0.001223297	0.38147	1.004915082	10.25708354	9.259950034	retinoic acid receptor, alpha	Hs.137731	5914	180240	RARA	AI806984	0006350 // transcription // inferred from electronic annotation /// 0006355 // regulation of transcription, DNA-dependent // inferred from electronic annotation /// 0007165 // signal transduction // non-traceable author statement /// 0006950 // response to	0003700 // transcription factor activity // inferred from electronic annotation /// 0003700 // transcription factor activity // non-traceable author statement /// 0003707 // steroid hormone receptor activity // inferred from electronic annotation /// 00037	0005634 // nucleus // inferred from electronic annotation /// 0005634 // nucleus // inferred from direct assay /// 0005730 // nucleolus // inferred from direct assay /// 0005737 // cytoplasm // inferred from direct assay /// 0005813 // centrosome // inferr
218583_s_at	0.001229538	0.38147	-0.187033655	10.0940781	10.28757256	DCN1, defective in cullin neddylation 1, domain containing 1 (S. cerevisiae)	Hs.104613	54165	605905	DCUN1D1	NM_020640	0008150 // biological_process // ---	0003674 // molecular_function // ---	0005575 // cellular_component // ---
238042_at	0.001230334	0.38147	1.357685792	8.164655127	6.719546959	Unc-51-like kinase 1 (C. elegans)	Hs.47061	8408	603168	ULK1	AW134485	0006468 // protein amino acid phosphorylation // inferred from electronic annotation /// 0006468 // protein amino acid phosphorylation // traceable author statement /// 0007165 // signal transduction // traceable author statement /// 0007265 // Ras protein	0000166 // nucleotide binding // inferred from electronic annotation /// 0004674 // protein serine/threonine kinase activity // inferred from electronic annotation /// 0004674 // protein serine/threonine kinase activity // traceable author statement /// 00	0005624 // membrane fraction // inferred from electronic annotation /// 0030659 // cytoplasmic vesicle membrane // inferred from electronic annotation /// 0043005 // neuron projection // inferred from electronic annotation
230383_x_at	0.001231081	0.38147	0.25752793	7.761431217	7.514461588	Transcribed locus	Hs.585792				AA133285
233984_at	0.001232647	0.38147	1.801351189	7.033596957	5.161786802	MRNA; cDNA DKFZp434F0728 (from clone DKFZp434F0728)	Hs.648769				AL133091
208705_s_at	0.001243495	0.38147	0.357649506	12.75846317	12.41333452	eukaryotic translation initiation factor 5	Hs.433702	1983	601710	EIF5	BG481972	0006412 // protein biosynthesis // inferred from electronic annotation /// 0006446 // regulation of translational initiation // traceable author statement /// 0006413 // translational initiation // inferred from electronic annotation /// 0006446 // regulat	0000166 // nucleotide binding // inferred from electronic annotation /// 0003743 // translation initiation factor activity // non-traceable author statement /// 0003924 // GTPase activity // traceable author statement /// 0005525 // GTP binding // inferred	0005737 // cytoplasm // traceable author statement /// 0005829 // cytosol // non-traceable author statement
224333_s_at	0.001245656	0.38147	0.163899293	11.27586166	11.09998715	mitochondrial ribosomal protein S5 /// mitochondrial ribosomal protein S5	Hs.355664	64969		MRPS5	AB049940	0006412 // protein biosynthesis // inferred from electronic annotation /// 0006355 // regulation of transcription, DNA-dependent // inferred from electronic annotation /// 0006350 // transcription // inferred from electronic annotation	0003723 // RNA binding // inferred from electronic annotation /// 0003735 // structural constituent of ribosome // inferred from electronic annotation /// 0003676 // nucleic acid binding // inferred from electronic annotation /// 0008270 // zinc ion bindin	0005622 // intracellular // inferred from electronic annotation /// 0005739 // mitochondrion // inferred from electronic annotation /// 0005840 // ribosome // inferred from electronic annotation /// 0030529 // ribonucleoprotein complex // inferred from ele
231850_x_at	0.001247484	0.38147	0.760682118	9.280427592	8.466855632	KIAA1712	Hs.555989	80817		KIAA1712	AB051499
222143_s_at	0.001250449	0.38147	-0.205932007	11.73037057	11.92492575	myotubularin related protein 14	Hs.475382	64419		MTMR14	AY007098	0006470 // protein amino acid dephosphorylation // inferred from electronic annotation	0004438 // phosphatidylinositol-3-phosphatase activity // inferred from direct assay /// 0004721 // phosphoprotein phosphatase activity // inferred from electronic annotation	0001726 // ruffle // inferred from direct assay /// 0048471 // perinuclear region // inferred from direct assay
242448_at	0.001250748	0.38147	1.083604286	8.500084501	7.420642527	Mitogen-activated protein kinase kinase kinase kinase 3	Hs.468239	8491	604921	MAP4K3	AI800895	0006468 // protein amino acid phosphorylation // inferred from direct assay /// 0006950 // response to stress // inferred from direct assay /// 0007243 // protein kinase cascade // inferred from direct assay /// 0007254 // JNK cascade // traceable author s	0000166 // nucleotide binding // inferred from electronic annotation /// 0004674 // protein serine/threonine kinase activity // inferred from direct assay /// 0005083 // small GTPase regulator activity // inferred from electronic annotation /// 0005524 //
204838_s_at	0.001258771	0.38147	-0.615792271	7.972089197	8.580064018	mutL homolog 3 (E. coli)	Hs.436650	27030	114500 /	MLH3	NM_014381	0006298 // mismatch repair // inferred from electronic annotation /// 0006298 // mismatch repair // non-traceable author statement /// 0007131 // meiotic recombination // non-traceable author statement /// 0007140 // male meiosis // inferred from electroni	0003682 // chromatin binding // inferred from electronic annotation /// 0003696 // satellite DNA binding // traceable author statement /// 0005515 // protein binding // non-traceable author statement /// 0005524 // ATP binding // inferred from electronic a	0000793 // condensed chromosome // inferred from electronic annotation /// 0000795 // synaptonemal complex // inferred from electronic annotation /// 0005634 // nucleus // traceable author statement /// 0005712 // chiasma // inferred from electronic annota
233763_at	0.001258986	0.38147	-0.563693884	4.105290903	4.702659726	LYR motif containing 2	Hs.177275	57226		LYRM2	AL122090
216020_at	0.001263018	0.38147	-0.878868098	6.815120867	7.728028477	Interferon induced with helicase C domain 1	Hs.163173	64135	606951 /	IFIH1	AL080107	0009615 // response to virus // inferred from electronic annotation /// 0042981 // regulation of apoptosis // inferred from electronic annotation /// 0045087 // innate immune response // inferred from electronic annotation /// 0006955 // immune response //	0000166 // nucleotide binding // inferred from electronic annotation /// 0003723 // RNA binding // inferred from electronic annotation /// 0005515 // protein binding // inferred from electronic annotation /// 0005524 // ATP binding // inferred from electro	0005622 // intracellular // inferred from electronic annotation
210972_x_at	0.001269521	0.38147	0.957399088	8.023410821	7.114718972	T cell receptor alpha locus /// T cell receptor delta variable 2 /// T cell receptor alpha variable 20 /// T cell receptor alpha joining 17 /// T cell receptor alpha constant	Hs.74647	28517 //	186880	TRA@ /// TRDV2 /// TRAV20 ///	M15565	0006968 // cellular defense response // non-traceable author statement /// 0006955 // immune response // non-traceable author statement	0004872 // receptor activity // inferred from electronic annotation /// 0005515 // protein binding // inferred from physical interaction /// 0042287 // MHC protein binding // non-traceable author statement /// 0042605 // peptide antigen binding // non-trac	0005887 // integral to plasma membrane // non-traceable author statement /// 0016020 // membrane // inferred from electronic annotation /// 0005886 // plasma membrane // non-traceable author statement
201324_at	0.001270327	0.38147	2.203421397	12.25619396	10.04119015	epithelial membrane protein 1	Hs.436298	2012	602333	EMP1	NM_001423	0007275 // development // traceable author statement /// 0008219 // cell death // not recorded /// 0008283 // cell proliferation // traceable author statement /// 0008544 // epidermis development // traceable author statement /// 0016049 // cell growth //		0005624 // membrane fraction // traceable author statement /// 0016020 // membrane // inferred from electronic annotation /// 0016021 // integral to membrane // traceable author statement /// 0016021 // integral to membrane // inferred from electronic anno
233377_at	0.001292587	0.38147	-2.739848103	1.260453238	4.163434624	AT rich interactive domain 5B (MRF1-like)	Hs.535297	84159	608538	ARID5B	AK025011	0006350 // transcription // inferred from electronic annotation /// 0045892 // negative regulation of transcription, DNA-dependent // traceable author statement /// 0006355 // regulation of transcription, DNA-dependent // inferred from electronic annotatio	0003677 // DNA binding // inferred from direct assay /// 0003677 // DNA binding // inferred from electronic annotation /// 0016564 // transcriptional repressor activity // traceable author statement	0005622 // intracellular // inferred from electronic annotation /// 0005634 // nucleus // --- /// 0005634 // nucleus // inferred from electronic annotation
229980_s_at	0.001292819	0.38147	0.268740653	12.10754572	11.83429356	sorting nexin 5	Hs.316890	27131	605937	SNX5	AA131508	0007154 // cell communication // inferred from electronic annotation /// 0015031 // protein transport // inferred from electronic annotation /// 0006810 // transport // inferred from electronic annotation	0005515 // protein binding // inferred from electronic annotation /// 0035091 // phosphoinositide binding // inferred from electronic annotation
216788_at	0.001301526	0.38147	2.753750178	4.948638221	2.076952087	CDNA: FLJ21911 fis, clone HEP03855	Hs.636894				AK025564
208974_x_at	0.001305832	0.38147	-0.429996474	11.96721987	12.37055869	karyopherin (importin) beta 1	Hs.532793	3837	602738	KPNB1	BC003572	0000059 // protein import into nucleus, docking // inferred from electronic annotation /// 0000060 // protein import into nucleus, translocation // traceable author statement /// 0006607 // NLS-bearing substrate import into nucleus // traceable author stat	0005515 // protein binding // inferred from physical interaction /// 0008139 // nuclear localization sequence binding // traceable author statement /// 0008270 // zinc ion binding // traceable author statement /// 0008565 // protein transporter activity //	0005634 // nucleus // inferred from electronic annotation /// 0005643 // nuclear pore // traceable author statement /// 0005737 // cytoplasm // traceable author statement /// 0005643 // nuclear pore // inferred from electronic annotation /// 0005737 // cyt
213568_at	0.001313583	0.38147	-2.822905336	7.903585305	10.6996885	odd-skipped related 2 (Drosophila)	Hs.253247	116039		OSR2	AI811298		0003676 // nucleic acid binding // inferred from electronic annotation /// 0008270 // zinc ion binding // inferred from electronic annotation /// 0046872 // metal ion binding // inferred from electronic annotation	0005622 // intracellular // inferred from electronic annotation /// 0005634 // nucleus // inferred from electronic annotation
1557148_at	0.001320098	0.38147	-1.341036918	1.459272618	2.774372609	Histocompatibility (minor) 13	Hs.373741	81502	607106	HM13	AF075033		0005515 // protein binding // inferred from physical interaction /// 0008233 // peptidase activity // inferred from electronic annotation /// 0008717 // D-alanyl-D-alanine endopeptidase activity // inferred from electronic annotation /// 0016787 // hydrola	0005783 // endoplasmic reticulum // inferred from electronic annotation /// 0016020 // membrane // inferred from electronic annotation /// 0016021 // integral to membrane // inferred from electronic annotation
212374_at	0.00132135	0.38147	1.966456954	9.484681725	7.555281061	fem-1 homolog b (C. elegans)	Hs.362733	10116		FEM1B	NM_015322	0006917 // induction of apoptosis // non-traceable author statement	0004872 // receptor activity // inferred from electronic annotation /// 0005123 // death receptor binding // non-traceable author statement	0005575 // cellular_component // ---
222889_at	0.001324347	0.38147	-0.47480972	8.441606131	8.945716182	DNA cross-link repair 1B (PSO2 homolog, S. cerevisiae)	Hs.591412	64858	609683	DCLRE1B	AI703304	0006281 // DNA repair // inferred from electronic annotation /// 0006974 // response to DNA damage stimulus // inferred from electronic annotation	0016787 // hydrolase activity // inferred from electronic annotation	0005634 // nucleus // inferred from electronic annotation
233274_at	0.001336522	0.38147	0.708909309	7.075879883	6.345124704	NCK adaptor protein 1	Hs.477693	4690	600508	NCK1	AU145144	0007015 // actin filament organization // inferred from electronic annotation /// 0007172 // signal complex formation // non-traceable author statement /// 0007242 // intracellular signaling cascade // inferred from electronic annotation /// 0016477 // cel	0005102 // receptor binding // inferred from physical interaction /// 0008093 // cytoskeletal adaptor activity // non-traceable author statement /// 0030159 // receptor signaling complex scaffold activity // non-traceable author statement /// 0005515 // pr	0005737 // cytoplasm // non-traceable author statement /// 0012506 // vesicle membrane // inferred from electronic annotation /// 0005737 // cytoplasm // traceable author statement
228714_at	0.00136021	0.38147	-0.59839864	5.883604334	6.456073664	CDNA FLJ46701 fis, clone TRACH3014063	Hs.570274				AI681888
234778_at	0.001360868	0.38147	1.7365659	6.735234047	4.918539039	Transmembrane and coiled-coil domain family 3	Hs.370410	57458		TMCC3	AK025030			0016020 // membrane // inferred from electronic annotation /// 0016021 // integral to membrane // inferred from electronic annotation
1566228_at	0.001361207	0.38147	1.159871337	3.887230867	2.634860145	CDNA clone IMAGE:2988896	Hs.620639				BC025343
223040_at	0.001361341	0.38147	0.168736493	11.0382604	10.87358217	N-acetyltransferase 5	Hs.368783	51126		NAT5	BC005181		0008080 // N-acetyltransferase activity // inferred from electronic annotation /// 0008415 // acyltransferase activity // inferred from electronic annotation /// 0016740 // transferase activity // inferred from electronic annotation	0005622 // intracellular // inferred from direct assay
242163_at	0.001372085	0.38147	0.858159293	7.528594852	6.702982343	thyroid hormone receptor associated protein 3	Hs.585396	9967	603809	THRAP3	AW082726	0006350 // transcription // inferred from electronic annotation /// 0006355 // regulation of transcription, DNA-dependent // inferred from electronic annotation /// 0006367 // transcription initiation from RNA polymerase II promoter // inferred from direct	0000166 // nucleotide binding // inferred from electronic annotation /// 0004872 // receptor activity // inferred from direct assay /// 0005524 // ATP binding // inferred from electronic annotation /// 0016455 // RNA polymerase II transcription mediator ac	0000119 // mediator complex // inferred from direct assay /// 0005634 // nucleus // inferred from direct assay /// 0005634 // nucleus // inferred from electronic annotation
1557611_at	0.001375661	0.38147	0.738831953	8.322514173	7.581044472	Tubulin tyrosine ligase-like family, member 4	Hs.471405	9654		TTLL4	AW779022	0006464 // protein modification // inferred from electronic annotation	0004835 // tubulin-tyrosine ligase activity // inferred from electronic annotation /// 0016874 // ligase activity // inferred from electronic annotation
218206_x_at	0.001377186	0.38147	0.335559672	8.60403405	8.287722167	SCAN domain containing 1	Hs.584909	51282	610416	SCAND1	NM_016558	0000074 // regulation of progression through cell cycle // inferred from sequence or structural similarity /// 0006355 // regulation of transcription, DNA-dependent // inferred from sequence or structural similarity /// 0042127 // regulation of cell prolif	0003700 // transcription factor activity // inferred from sequence or structural similarity /// 0003723 // RNA binding // inferred from sequence or structural similarity /// 0008134 // transcription factor binding // not recorded /// 0042802 // identical p	0005634 // nucleus // inferred from sequence or structural similarity /// 0005634 // nucleus // inferred from direct assay /// 0005634 // nucleus // inferred from electronic annotation /// 0005634 // nucleus // non-traceable author statement
201739_at	0.001383522	0.38147	0.298366719	13.98844628	13.67184821	serum/glucocorticoid regulated kinase	Hs.510078	6446	602958	SGK	NM_005627	0006468 // protein amino acid phosphorylation // inferred from electronic annotation /// 0006468 // protein amino acid phosphorylation // traceable author statement /// 0006814 // sodium ion transport // traceable author statement /// 0006915 // apoptosis	0000166 // nucleotide binding // inferred from electronic annotation /// 0004674 // protein serine/threonine kinase activity // inferred from electronic annotation /// 0004674 // protein serine/threonine kinase activity // traceable author statement /// 00	0005634 // nucleus // inferred from electronic annotation
237426_at	0.001389362	0.38147	1.151195765	7.416189888	6.187043179	SP100 nuclear antigen	Hs.369056	6672	604585	SP100	AA286940	0006355 // regulation of transcription, DNA-dependent // traceable author statement /// 0006355 // regulation of transcription, DNA-dependent // inferred from electronic annotation	0003677 // DNA binding // inferred from electronic annotation /// 0005515 // protein binding // inferred from electronic annotation /// 0008270 // zinc ion binding // inferred from electronic annotation	0000785 // chromatin // inferred from electronic annotation /// 0005634 // nucleus // traceable author statement /// 0005694 // chromosome // inferred from electronic annotation /// 0016605 // PML body // traceable author statement /// 0005634 // nucleus /
1554758_a_at	0.001389405	0.38147	1.38827059	4.135931534	2.811142291	CD99 molecule-like 2	Hs.522805	83692		CD99L2	AY078166
213318_s_at	0.001408133	0.38147	-0.123275489	11.36105493	11.47887325	HLA-B associated transcript 3	Hs.440900	7917	142590	BAT3	BG028844	0006464 // protein modification // inferred from electronic annotation	0005515 // protein binding // inferred from physical interaction
202988_s_at	0.001410476	0.38147	1.182872159	12.39128917	11.28335919	regulator of G-protein signalling 1	Hs.75256	5996	600323	RGS1	NM_002922	0006955 // immune response // traceable author statement /// 0007165 // signal transduction // non-traceable author statement /// 0007186 // G-protein coupled receptor protein signaling pathway // inferred from electronic annotation /// 0007193 // G-protei	0004871 // signal transducer activity // inferred from electronic annotation /// 0005096 // GTPase activator activity // traceable author statement /// 0005516 // calmodulin binding // traceable author statement	0005886 // plasma membrane // traceable author statement
223218_s_at	0.00141495	0.38147	-0.390976806	13.98891902	14.3594742	nuclear factor of kappa light polypeptide gene enhancer in B-cells inhibitor, zeta	Hs.319171	64332	608004	NFKBIZ	AB037925
234692_at	0.001423105	0.38147	-1.604071324	1.314952815	2.86330442	Brain-specific angiogenesis inhibitor 3	Hs.13261	577	602684	BAI3	AL512745	0007165 // signal transduction // inferred from electronic annotation /// 0007218 // neuropeptide signaling pathway // inferred from electronic annotation /// 0007186 // G-protein coupled receptor protein signaling pathway // inferred from electronic annot	0004872 // receptor activity // inferred from electronic annotation /// 0004930 // G-protein coupled receptor activity // inferred from electronic annotation /// 0004930 // G-protein coupled receptor activity // traceable author statement /// 0016527 // br	0009986 // cell surface // inferred from electronic annotation /// 0016020 // membrane // inferred from electronic annotation /// 0016021 // integral to membrane // inferred from electronic annotation /// 0016021 // integral to membrane // traceable author
202088_at	0.001424229	0.38147	-0.389472965	11.18905552	11.58296072	solute carrier family 39 (zinc transporter), member 6	Hs.79136	25800	608731	SLC39A6	AI635449	0006811 // ion transport // inferred from electronic annotation /// 0006829 // zinc ion transport // inferred from electronic annotation /// 0007275 // development // inferred from electronic annotation /// 0007399 // nervous system development // inferred	0008270 // zinc ion binding // inferred from electronic annotation /// 0046873 // metal ion transporter activity // inferred from electronic annotation	0005783 // endoplasmic reticulum // inferred from electronic annotation /// 0016020 // membrane // inferred from electronic annotation /// 0016021 // integral to membrane // inferred from electronic annotation
217293_at	0.001425139	0.38147	0.821029859	3.12373315	2.235740356	gb:AF209975.1 /DB_XREF=gi:12246902 /FEA=mRNA /CNT=1 /TID=Hs.2463.1 /TIER=ConsEnd /STK=0 /UG=Hs.2463 /LL=284 /UG_GENE=ANGPT1 /UG_TITLE=angiopoietin 1 /DEF=Homo sapiens tissue-type aorta mRNA sequence.					AF209975
217824_at	0.001426881	0.38147	-0.848090728	11.28834027	12.15712178	ubiquitin-conjugating enzyme E2, J1 (UBC6 homolog, yeast)	Hs.163776	51465		UBE2J1	AW500009	0006512 // ubiquitin cycle // inferred from electronic annotation /// 0006464 // protein modification // inferred from electronic annotation	0004842 // ubiquitin-protein ligase activity // inferred from electronic annotation /// 0016874 // ligase activity // inferred from electronic annotation	0005783 // endoplasmic reticulum // inferred from electronic annotation /// 0016020 // membrane // inferred from electronic annotation /// 0016021 // integral to membrane // inferred from electronic annotation
232547_at	0.001427793	0.38147	2.885357434	3.85251646	0.98634274	SNAP25-interacting protein	Hs.448872	80725		SNIP	BF062187	0006887 // exocytosis // inferred from electronic annotation /// 0007162 // negative regulation of cell adhesion // inferred from electronic annotation	0005515 // protein binding // inferred from electronic annotation	0005925 // focal adhesion // inferred from direct assay /// 0015629 // actin cytoskeleton // inferred from direct assay /// 0005856 // cytoskeleton // inferred from electronic annotation
222588_s_at	0.001429809	0.38147	0.289643002	9.158518294	8.884001846	chromosome 11 open reading frame 57	Hs.195060	55216		C11orf57	AA024582
203542_s_at	0.001450346	0.38147	1.476726021	11.42971847	10.01289754	Kruppel-like factor 9	Hs.150557	687	602902	KLF9	AI690205	0006357 // regulation of transcription from RNA polymerase II promoter // traceable author statement /// 0007566 // embryo implantation // inferred from electronic annotation /// 0050847 // progesterone receptor signaling pathway // inferred from electroni	0003700 // transcription factor activity // traceable author statement /// 0008270 // zinc ion binding // inferred from electronic annotation /// 0046872 // metal ion binding // inferred from electronic annotation /// 0003676 // nucleic acid binding // inf	0005622 // intracellular // inferred from electronic annotation /// 0005634 // nucleus // inferred from electronic annotation
238315_s_at	0.001456264	0.38147	0.307428525	4.273902874	3.975076012	zinc finger protein 567	Hs.412517	163081		ZNF567	BF061829	0006350 // transcription // inferred from electronic annotation /// 0006355 // regulation of transcription, DNA-dependent // inferred from electronic annotation	0003677 // DNA binding // inferred from electronic annotation /// 0008270 // zinc ion binding // inferred from electronic annotation /// 0046872 // metal ion binding // inferred from electronic annotation /// 0003676 // nucleic acid binding // inferred fro	0005622 // intracellular // inferred from electronic annotation /// 0005634 // nucleus // inferred from electronic annotation
1562010_x_at	0.001457928	0.38147	-3.268227075	2.284964437	5.639528953	CDNA FLJ40764 fis, clone TRACH2002954	Hs.482589				AI991943
200929_at	0.001461949	0.38147	0.426139992	11.65843394	11.25535269	transmembrane emp24-like trafficking protein 10 (yeast)	Hs.74137	10972	605406	TMED10	NM_006827	0006886 // intracellular protein transport // inferred from sequence or structural similarity /// 0006888 // ER to Golgi vesicle-mediated transport // inferred from electronic annotation /// 0006903 // vesicle targeting // inferred from sequence or structu	0005515 // protein binding // inferred from physical interaction	0005624 // membrane fraction // traceable author statement /// 0005792 // microsome // inferred from sequence or structural similarity /// 0005793 // ER-Golgi intermediate compartment // inferred from direct assay /// 0005886 // plasma membrane // traceabl
214189_s_at	0.001463331	0.38147	0.531682418	5.433955108	4.907515357	Golgi associated, gamma adaptin ear containing, ARF binding protein 2	Hs.460336	23062	606005	GGA2	AI799984	0006461 // protein complex assembly // inferred from electronic annotation /// 0006886 // intracellular protein transport // non-traceable author statement /// 0006810 // transport // inferred from electronic annotation /// 0006886 // intracellular protein	0005515 // protein binding // inferred from physical interaction /// 0030306 // ADP-ribosylation factor binding // inferred from direct assay	0005622 // intracellular // inferred from electronic annotation /// 0005802 // Golgi trans face // inferred from direct assay /// 0016020 // membrane // inferred from electronic annotation /// 0030130 // clathrin coat of trans-Golgi network vesicle // infe
211372_s_at	0.00146519	0.38147	-0.434776894	7.748266438	8.172557881	interleukin 1 receptor, type II	Hs.25333	7850	147811	IL1R2	U64094	0006955 // immune response // traceable author statement	0004872 // receptor activity // inferred from electronic annotation /// 0004910 // interleukin-1, Type II, blocking receptor activity // inferred from electronic annotation /// 0004908 // interleukin-1 receptor activity // inferred from electronic annotati	0016020 // membrane // inferred from electronic annotation /// 0016021 // integral to membrane // inferred from electronic annotation
231524_at	0.00148898	0.38549	-0.73306114	2.807444644	3.567010298	gb:AI394131 /DB_XREF=gi:4223678 /DB_XREF=tf76a11.x1 /CLONE=IMAGE:2105180 /FEA=EST /CNT=8 /TID=Hs.157818.0 /TIER=Stack /STK=8 /UG=Hs.157818 /UG_TITLE=ESTs					AI394131
233823_at	0.0015037	0.38549	0.319501357	6.459729868	6.120675302	KIAA1276 protein		27146		KIAA1276	AB033102
1556166_x_at	0.001503778	0.38549	-0.510853287	4.646772545	5.130560201	CDNA FLJ32963 fis, clone TESTI2008405	Hs.572852				AK057525
208892_s_at	0.001523036	0.38549	0.307057965	13.94581947	13.62783198	dual specificity phosphatase 6	Hs.298654	1848	602748	DUSP6	BC003143	0000074 // regulation of progression through cell cycle // non-traceable author statement /// 0000188 // inactivation of MAPK activity // inferred from direct assay /// 0006470 // protein amino acid dephosphorylation // traceable author statement /// 00064	0004722 // protein serine/threonine phosphatase activity // inferred from direct assay /// 0004725 // protein tyrosine phosphatase activity // inferred from direct assay /// 0016787 // hydrolase activity // inferred from electronic annotation /// 0017017 /	0005625 // soluble fraction // traceable author statement /// 0005737 // cytoplasm // inferred from direct assay
212267_at	0.001528071	0.38549	0.357044265	11.60661318	11.2238905	wings apart-like homolog (Drosophila)	Hs.203099	23063		WAPAL	D87450			0005634 // nucleus // inferred from electronic annotation
218323_at	0.001542392	0.38549	-0.299036106	11.53191723	11.8463224	ras homolog gene family, member T1	Hs.500775	55288		RHOT1	NM_018307	0006915 // apoptosis // inferred from mutant phenotype /// 0007264 // small GTPase mediated signal transduction // inferred from electronic annotation /// 0019725 // cell homeostasis // inferred from mutant phenotype /// 0047497 // mitochondrion transport	0000166 // nucleotide binding // inferred from electronic annotation /// 0003674 // molecular_function // --- /// 0005509 // calcium ion binding // inferred from electronic annotation /// 0005525 // GTP binding // inferred from electronic annotation /// 00	0005622 // intracellular // inferred from electronic annotation /// 0005739 // mitochondrion // inferred from electronic annotation /// 0016020 // membrane // inferred from electronic annotation /// 0016021 // integral to membrane // inferred from electron
200011_s_at	0.001552327	0.38549	-0.248041317	12.28567884	12.51822314	ADP-ribosylation factor 3 /// ADP-ribosylation factor 3	Hs.119177	377	103190	ARF3	NM_001659	0006888 // ER to Golgi vesicle-mediated transport // inferred from electronic annotation /// 0007264 // small GTPase mediated signal transduction // inferred from electronic annotation /// 0015031 // protein transport // inferred from electronic annotation	0000166 // nucleotide binding // inferred from electronic annotation /// 0003924 // GTPase activity // traceable author statement /// 0005525 // GTP binding // traceable author statement /// 0005525 // GTP binding // inferred from electronic annotation ///	0005622 // intracellular // inferred from electronic annotation /// 0005794 // Golgi apparatus // inferred from electronic annotation /// 0005615 // extracellular space // inferred from electronic annotation /// 0016021 // integral to membrane // inferred
1552664_at	0.001570022	0.38549	0.221784815	12.5303443	12.28984514	folliculin	Hs.513975	201163	114500 /	FLCN	NM_144997	0007049 // cell cycle // inferred from electronic annotation /// 0045786 // negative regulation of progression through cell cycle // inferred from electronic annotation
215975_x_at	0.001587642	0.38549	0.728812075	8.95061396	8.275585312	glycerol kinase		2710	300474 /	GK	X68285	0005975 // carbohydrate metabolism // inferred from electronic annotation /// 0006072 // glycerol-3-phosphate metabolism // inferred from electronic annotation /// 0006071 // glycerol metabolism // inferred from electronic annotation /// 0006071 // glycero	0000166 // nucleotide binding // inferred from electronic annotation /// 0004370 // glycerol kinase activity // inferred from electronic annotation /// 0004370 // glycerol kinase activity // non-traceable author statement /// 0005524 // ATP binding // infe	0005737 // cytoplasm // non-traceable author statement /// 0005741 // mitochondrial outer membrane // non-traceable author statement
207901_at	0.001596767	0.38549	-8.030462789	2.159117842	9.862202309	interleukin 12B (natural killer cell stimulatory factor 2, cytotoxic lymphocyte maturation factor 2, p40)	Hs.674	3593	161561 /	IL12B	NM_002187	0006468 // protein amino acid phosphorylation // inferred from electronic annotation /// 0007166 // cell surface receptor linked signal transduction // inferred from electronic annotation /// 0019735 // antimicrobial humoral response (sensu Vertebrata) //	0004674 // protein serine/threonine kinase activity // inferred from electronic annotation /// 0004871 // signal transducer activity // traceable author statement /// 0004896 // hematopoietin/interferon-class (D200-domain) cytokine receptor activity // inf	0005615 // extracellular space // traceable author statement /// 0016020 // membrane // inferred from electronic annotation /// 0005615 // extracellular space // inferred from electronic annotation
218247_s_at	0.001601256	0.38549	0.499710266	12.73303312	12.26681471	ring finger and KH domain containing 2	Hs.465144	51320		RKHD2	NM_016626		0005515 // protein binding // inferred from electronic annotation /// 0008270 // zinc ion binding // inferred from electronic annotation /// 0046872 // metal ion binding // inferred from electronic annotation
231575_at	0.001605575	0.38549	-2.111552638	5.733950913	7.74907699	Early growth response 4	Hs.3052	1961	128992	EGR4	BE045359	0006350 // transcription // inferred from electronic annotation /// 0006355 // regulation of transcription, DNA-dependent // inferred from electronic annotation /// 0008284 // positive regulation of cell proliferation // traceable author statement	0003700 // transcription factor activity // non-traceable author statement /// 0008270 // zinc ion binding // inferred from electronic annotation /// 0046872 // metal ion binding // inferred from electronic annotation /// 0003676 // nucleic acid binding //	0005622 // intracellular // inferred from electronic annotation /// 0005634 // nucleus // inferred from electronic annotation
212215_at	0.001609437	0.38549	-0.878556821	9.413211426	10.2474666	prolyl endopeptidase-like	Hs.444349	9581	609557	PREPL	AB007896	0006508 // proteolysis // inferred from electronic annotation	0004252 // serine-type endopeptidase activity // inferred from electronic annotation /// 0004287 // prolyl oligopeptidase activity // inferred from electronic annotation /// 0008236 // serine-type peptidase activity // inferred from electronic annotation /
230663_at	0.001614103	0.38549	0.388943303	6.638600252	6.274960875	Formin-like 2	Hs.149566	114793		FMNL2	AI741025	0006355 // regulation of transcription, DNA-dependent // inferred from electronic annotation /// 0016043 // cell organization and biogenesis // inferred from electronic annotation /// 0030036 // actin cytoskeleton organization and biogenesis // inferred fr	0003700 // transcription factor activity // inferred from electronic annotation /// 0003779 // actin binding // inferred from electronic annotation /// 0017048 // Rho GTPase binding // inferred from electronic annotation /// 0003743 // translation initiati	0005634 // nucleus // inferred from electronic annotation
205126_at	0.001616521	0.38549	0.181356405	9.716373987	9.524574241	vaccinia related kinase 2	Hs.651156	7444	602169	VRK2	NM_006296	0046777 // protein amino acid autophosphorylation // inferred from electronic annotation /// 0006468 // protein amino acid phosphorylation // inferred from electronic annotation /// 0006468 // protein amino acid phosphorylation // traceable author statemen	0000166 // nucleotide binding // inferred from electronic annotation /// 0004674 // protein serine/threonine kinase activity // traceable author statement /// 0005524 // ATP binding // inferred from electronic annotation /// 0016740 // transferase activity	0005624 // membrane fraction // inferred from electronic annotation /// 0005783 // endoplasmic reticulum // inferred from electronic annotation /// 0016020 // membrane // inferred from electronic annotation /// 0016021 // integral to membrane // inferred f
232604_at	0.001646257	0.38549	1.571906348	3.777255969	2.214315668	zinc finger protein 541	Hs.14161	84215		ZNF541	AL136846		0003677 // DNA binding // inferred from electronic annotation /// 0008270 // zinc ion binding // inferred from electronic annotation /// 0046872 // metal ion binding // inferred from electronic annotation /// 0003676 // nucleic acid binding // inferred fro	0005622 // intracellular // inferred from electronic annotation /// 0005634 // nucleus // inferred from electronic annotation
202984_s_at	0.001658365	0.38549	0.392355722	12.57831811	12.1630222	BCL2-associated athanogene 5	Hs.5443	9529	603885	BAG5	AA457021	0006457 // protein folding // traceable author statement /// 0006915 // apoptosis // inferred from electronic annotation /// 0006457 // protein folding // inferred from electronic annotation	0005515 // protein binding // inferred from electronic annotation
218656_s_at	0.001667399	0.38549	0.466695196	7.826776107	7.376597567	lipoma HMGIC fusion partner	Hs.507798	10186	606710	LHFP	NM_005780		0003677 // DNA binding // traceable author statement	0016020 // membrane // inferred from electronic annotation /// 0016021 // integral to membrane // inferred from electronic annotation
229810_at	0.00166857	0.38549	-1.103871471	8.791733848	9.841539879	Transcribed locus	Hs.391527				AI796536
1555291_at	0.001674916	0.38549	-0.658963082	1.955075332	2.661833477	transient receptor potential cation channel, subfamily V, member 3	Hs.446255	162514	607066	TRPV3	AY118267	0006811 // ion transport // inferred from electronic annotation /// 0006816 // calcium ion transport // inferred from electronic annotation /// 0006810 // transport // inferred from electronic annotation	0005216 // ion channel activity // inferred from electronic annotation /// 0005262 // calcium channel activity // inferred from electronic annotation /// 0005509 // calcium ion binding // inferred from electronic annotation /// 0004872 // receptor activity	0016020 // membrane // inferred from electronic annotation /// 0016021 // integral to membrane // inferred from electronic annotation
1562743_at	0.001690332	0.38549	1.441371647	4.492095835	3.1408845	Zinc finger protein 83	Hs.499453	55769	194558	ZNF83	BC042873	0006350 // transcription // inferred from electronic annotation /// 0006355 // regulation of transcription, DNA-dependent // non-traceable author statement /// 0006355 // regulation of transcription, DNA-dependent // inferred from electronic annotation	0003676 // nucleic acid binding // inferred from electronic annotation /// 0003700 // transcription factor activity // non-traceable author statement /// 0008270 // zinc ion binding // inferred from electronic annotation /// 0046872 // metal ion binding //	0005622 // intracellular // inferred from electronic annotation /// 0005634 // nucleus // inferred from electronic annotation /// 0005634 // nucleus // non-traceable author statement
201604_s_at	0.001709329	0.38549	0.361599462	12.2884084	11.9506089	protein phosphatase 1, regulatory (inhibitor) subunit 12A	Hs.49582	4659	602021	PPP1R12A	NM_002480	0006937 // regulation of muscle contraction // not recorded	0004871 // signal transducer activity // non-traceable author statement	0015629 // actin cytoskeleton // not recorded
232119_at	0.00170942	0.38549	-2.649092838	1.250345059	4.082487255	Synaptopodin 2	Hs.480615	171024		SYNPO2	BF984227		0003779 // actin binding // inferred from electronic annotation /// 0005515 // protein binding // inferred from electronic annotation	0005634 // nucleus // inferred from electronic annotation
239564_at	0.001718093	0.38549	-0.66002545	4.197238314	4.80700867	CDNA clone IMAGE:4824791	Hs.587138				AI935024
210792_x_at	0.001720349	0.38549	0.307291117	8.690277281	8.375867216	SIVA1, apoptosis-inducing factor	Hs.112058	10572	605567	SIVA1	AF033111	0006915 // apoptosis // inferred from electronic annotation /// 0006952 // defense response // traceable author statement /// 0008624 // induction of apoptosis by extracellular signals // traceable author statement /// 0006952 // defense response // inferr	0005057 // receptor signaling protein activity // traceable author statement /// 0005175 // CD27 receptor binding // inferred from electronic annotation /// 0005515 // protein binding // inferred from physical interaction /// 0042614 // CD70 receptor bindi	0005737 // cytoplasm // inferred from electronic annotation /// 0005887 // integral to plasma membrane // non-traceable author statement /// 0005887 // integral to plasma membrane // inferred from electronic annotation
239354_at	0.001726253	0.38549	-0.535511217	5.840799133	6.376808181	Small EDRK-rich factor 1A (telomeric)	Hs.202179	8293	603011	SERF1A	C20606	0007399 // nervous system development // traceable author statement /// 0006281 // DNA repair // inferred from electronic annotation /// 0006350 // transcription // inferred from electronic annotation /// 0006355 // regulation of transcription, DNA-depende	0003674 // molecular_function // --- /// 0005515 // protein binding // inferred from physical interaction /// 0003702 // RNA polymerase II transcription factor activity // inferred from electronic annotation /// 0008270 // zinc ion binding // inferred from	0005575 // cellular_component // --- /// 0005634 // nucleus // inferred from electronic annotation /// 0005681 // spliceosome complex // inferred from electronic annotation /// 0005737 // cytoplasm // inferred from electronic annotation /// 0005737 // cyto
214840_at	0.001738514	0.38549	-0.378511623	1.98504226	2.336538635	target of myb1-like 2 (chicken)	Hs.462379	146691		TOM1L2	AF038192	0006886 // intracellular protein transport // inferred from electronic annotation		0005622 // intracellular // inferred from electronic annotation
202987_at	0.001743415	0.38549	0.384701981	6.607466989	6.198879133	TRAF3 interacting protein 2	Hs.571184	10758	607043	TRAF3IP2	AW296296	0001783 // B cell apoptosis // inferred from electronic annotation /// 0006959 // humoral immune response // inferred from electronic annotation /// 0007242 // intracellular signaling cascade // non-traceable author statement /// 0043123 // positive regula	0004871 // signal transducer activity // inferred from expression pattern /// 0005515 // protein binding // inferred from electronic annotation	0005575 // cellular_component // ---
231831_at	0.001743736	0.38549	0.83377327	9.440860254	8.577188404	COX19 cytochrome c oxidase assembly homolog (S. cerevisiae)	Hs.121593	90639	610429	COX19	AU153267
221803_s_at	0.001752539	0.38549	1.11735826	10.65909418	9.574198332	nuclear receptor binding factor 2	Hs.449628	29982		NRBF2	AA883074	0006350 // transcription // inferred from electronic annotation /// 0006355 // regulation of transcription, DNA-dependent // inferred from electronic annotation		0005634 // nucleus // inferred from electronic annotation /// 0005737 // cytoplasm // inferred from direct assay
210564_x_at	0.001754264	0.38549	-1.26816275	10.22643198	11.6037957	CASP8 and FADD-like apoptosis regulator	Hs.390736	8837	603599	CFLAR	AF009619	0006508 // proteolysis // inferred from electronic annotation /// 0006916 // anti-apoptosis // traceable author statement /// 0008624 // induction of apoptosis by extracellular signals // traceable author statement /// 0042981 // regulation of apoptosis //	0004871 // signal transducer activity // inferred from expression pattern /// 0005515 // protein binding // inferred from physical interaction /// 0030693 // caspase activity // inferred from electronic annotation /// 0005515 // protein binding // inferred
238351_x_at	0.001766172	0.38549	-1.32788555	3.39179787	4.841460034	Capping protein (actin filament) muscle Z-line, beta	Hs.432760	832	601572	CAPZB	AI792565	0006508 // proteolysis // inferred from electronic annotation /// 0006928 // cell motility // traceable author statement /// 0030036 // actin cytoskeleton organization and biogenesis // inferred from electronic annotation /// 0051016 // barbed-end actin fi	0003779 // actin binding // inferred from electronic annotation /// 0003779 // actin binding // traceable author statement /// 0004246 // peptidyl-dipeptidase A activity // inferred from electronic annotation /// 0005515 // protein binding // inferred from	0008290 // F-actin capping protein complex // inferred from electronic annotation /// 0008290 // F-actin capping protein complex // traceable author statement /// 0016020 // membrane // inferred from electronic annotation /// 0005634 // nucleus // inferred
211318_s_at	0.001768617	0.38549	0.676714074	9.782583285	9.070968239	RAE1 RNA export 1 homolog (S. pombe)	Hs.371698	8480	603343	RAE1	U85943	0006406 // mRNA export from nucleus // traceable author statement /// 0051227 // mitotic spindle assembly // inferred from direct assay	0003723 // RNA binding // traceable author statement /// 0008017 // microtubule binding // inferred from sequence or structural similarity	0005634 // nucleus // traceable author statement /// 0005640 // nuclear outer membrane // traceable author statement /// 0005643 // nuclear pore // traceable author statement /// 0005737 // cytoplasm // traceable author statement /// 0005856 // cytoskeleto
234991_at	0.001771044	0.38549	1.096850177	8.60524039	7.510498174	ZXD family zinc finger C	Hs.440049	79364		ZXDC	AA702187		0003676 // nucleic acid binding // inferred from electronic annotation /// 0008270 // zinc ion binding // inferred from electronic annotation /// 0046872 // metal ion binding // inferred from electronic annotation	0005622 // intracellular // inferred from electronic annotation
1560006_a_at	0.001775179	0.38549	0.862248569	5.586091541	4.790907417	hypothetical protein LOC646762	Hs.30579	646762		LOC646762	BG501482
230665_at	0.001786752	0.38549	-1.850622376	2.31976883	4.30901239	CDNA FLJ40823 fis, clone TRACH2011093	Hs.572062				AI417194
225985_at	0.001794695	0.38549	-0.730831533	8.91413263	9.681032556	protein kinase, AMP-activated, alpha 1 catalytic subunit	Hs.43322	5562	602739	PRKAA1	AI935917	0000187 // activation of MAPK activity // non-traceable author statement /// 0001666 // response to hypoxia // non-traceable author statement /// 0006468 // protein amino acid phosphorylation // inferred from electronic annotation /// 0006468 // protein am	0000166 // nucleotide binding // inferred from electronic annotation /// 0000287 // magnesium ion binding // inferred from electronic annotation /// 0004674 // protein serine/threonine kinase activity // inferred from electronic annotation /// 0004691 // c	0005622 // intracellular // ---
223537_s_at	0.001797185	0.38549	2.465001877	5.58551126	3.239362528	wingless-type MMTV integration site family, member 5B	Hs.306051	81029	606361	WNT5B	AW007350	0007165 // signal transduction // inferred from electronic annotation /// 0007223 // frizzled-2 signaling pathway // inferred from electronic annotation /// 0007267 // cell-cell signaling // inferred from electronic annotation /// 0007275 // development //	0004871 // signal transducer activity // inferred from electronic annotation /// 0005102 // receptor binding // inferred from electronic annotation	0005576 // extracellular region // inferred from electronic annotation /// 0005615 // extracellular space // inferred from electronic annotation
204293_at	0.001817104	0.38549	0.390121979	9.31727653	8.893982828	N-sulfoglucosamine sulfohydrolase (sulfamidase)	Hs.31074	6448	252900 /	SGSH	NM_000199	0008152 // metabolism // inferred from electronic annotation /// 0030201 // heparan sulfate proteoglycan metabolism // inferred from electronic annotation /// 0030203 // glycosaminoglycan metabolism // inferred from electronic annotation /// 0006029 // pro	0008484 // sulfuric ester hydrolase activity // inferred from electronic annotation /// 0016250 // N-sulfoglucosamine sulfohydrolase activity // inferred from electronic annotation /// 0016787 // hydrolase activity // inferred from electronic annotation //	0005764 // lysosome // inferred from electronic annotation
227406_at	0.001818429	0.38549	0.117443136	8.211503702	8.083395923	GA binding protein transcription factor, beta subunit 2	Hs.560351	2553	600610	GABPB2	AI286203	0006350 // transcription // inferred from electronic annotation /// 0006357 // regulation of transcription from RNA polymerase II promoter // traceable author statement	0003700 // transcription factor activity // traceable author statement /// 0005515 // protein binding // inferred from physical interaction	0005634 // nucleus // traceable author statement
227035_x_at	0.001824136	0.38549	0.344752594	8.248672177	7.889183344	PNAS-13	Hs.648086	441212		LOC441212	BE670798
1568126_at	0.001834936	0.38549	-0.40928857	10.25280821	10.65980921	annexin A2	Hs.511605	302	151740	ANXA2	D28364	0001501 // skeletal development // traceable author statement	0004859 // phospholipase inhibitor activity // inferred from electronic annotation /// 0004859 // phospholipase inhibitor activity // traceable author statement /// 0005509 // calcium ion binding // inferred from electronic annotation /// 0005544 // calciu	0005625 // soluble fraction // traceable author statement /// 0005886 // plasma membrane // traceable author statement
214638_s_at	0.001836502	0.38549	0.783341047	7.595122991	6.873504585	cyclin T2	Hs.591241	905	603862	CCNT2	AV681875	0000079 // regulation of cyclin-dependent protein kinase activity // traceable author statement /// 0000910 // cytokinesis // inferred from electronic annotation /// 0006355 // regulation of transcription, DNA-dependent // inferred from electronic annotati	0005515 // protein binding // inferred from direct assay /// 0016538 // cyclin-dependent protein kinase regulator activity // inferred from electronic annotation /// 0019901 // protein kinase binding // inferred from electronic annotation	0005634 // nucleus // inferred from direct assay /// 0005634 // nucleus // inferred from electronic annotation
208953_at	0.001838151	0.38549	-0.297841562	8.746249774	9.060638613	La ribonucleoprotein domain family, member 5	Hs.631814	23185		LARP5	AU154358		0003676 // nucleic acid binding // inferred from electronic annotation
207246_at	0.001846367	0.38549	-1.46712601	2.533145608	3.98390242	zinc finger protein, Y-linked	Hs.522845	7544	490000	ZFY	NM_003411	0006355 // regulation of transcription, DNA-dependent // inferred from electronic annotation /// 0006350 // transcription // inferred from electronic annotation /// 0045449 // regulation of transcription // inferred from electronic annotation	0003677 // DNA binding // inferred from electronic annotation /// 0008270 // zinc ion binding // inferred from electronic annotation /// 0030528 // transcription regulator activity // inferred from electronic annotation /// 0046872 // metal ion binding //	0005622 // intracellular // inferred from electronic annotation /// 0005634 // nucleus // inferred from electronic annotation
218276_s_at	0.001850395	0.38549	-1.827235168	8.729133611	10.65983984	salvador homolog 1 (Drosophila)	Hs.642842	60485	607203	SAV1	NM_021818	0007165 // signal transduction // inferred from electronic annotation	0042802 // identical protein binding // inferred from physical interaction /// 0005515 // protein binding // inferred from physical interaction /// 0005515 // protein binding // inferred from electronic annotation
224911_s_at	0.001858968	0.38549	0.964233637	8.525078807	7.604350715	discoidin, CUB and LCCL domain containing 2	Hs.203691	131566	608698	DCBLD2	AA722799	0007155 // cell adhesion // inferred from electronic annotation /// 0030308 // negative regulation of cell growth // inferred from direct assay /// 0030308 // negative regulation of cell growth // inferred from sequence or structural similarity /// 0030522	0005515 // protein binding // inferred from sequence or structural similarity /// 0005515 // protein binding // non-traceable author statement	0005887 // integral to plasma membrane // inferred from direct assay /// 0005887 // integral to plasma membrane // inferred from sequence or structural similarity /// 0009986 // cell surface // inferred from direct assay /// 0009986 // cell surface // infe
238712_at	0.001867239	0.38549	1.07725172	10.3232039	9.322268912	Forkhead box P1	Hs.431498	27086	605515	FOXP1	BF801735	0006350 // transcription // inferred from electronic annotation /// 0006355 // regulation of transcription, DNA-dependent // inferred from electronic annotation /// 0016481 // negative regulation of transcription // inferred from electronic annotation	0003676 // nucleic acid binding // inferred from electronic annotation /// 0003700 // transcription factor activity // inferred from electronic annotation /// 0008270 // zinc ion binding // inferred from electronic annotation /// 0016564 // transcriptional	0005622 // intracellular // inferred from electronic annotation /// 0005634 // nucleus // inferred from electronic annotation
214779_s_at	0.001877468	0.38549	-0.456453919	7.66339688	8.15750261	RUN and TBC1 domain containing 3	Hs.474914	27352	610440	RUTBC3	R51077
218662_s_at	0.001878166	0.38549	-0.530998721	7.413507179	7.909539374	non-SMC condensin I complex, subunit G	Hs.567567	64151	606280	NCAPG	NM_022346	0007049 // cell cycle // inferred from electronic annotation /// 0007067 // mitosis // inferred from electronic annotation /// 0007076 // mitotic chromosome condensation // non-traceable author statement /// 0051301 // cell division // inferred from electr	0003674 // molecular_function // ---	0005634 // nucleus // non-traceable author statement /// 0005634 // nucleus // inferred from electronic annotation
243705_at	0.001882656	0.38549	0.762960803	4.634820004	3.930199793	DDHD domain containing 1	Hs.513260	80821		DDHD1	AW183689	0016042 // lipid catabolism // inferred from electronic annotation	0016787 // hydrolase activity // inferred from electronic annotation /// 0046872 // metal ion binding // inferred from electronic annotation
222649_at	0.00189341	0.38549	0.267176745	9.26331757	8.998914844	exportin 4	Hs.507452	64328		XPO4	BF968638	0015031 // protein transport // inferred from electronic annotation /// 0006810 // transport // inferred from electronic annotation		0005634 // nucleus // inferred from electronic annotation
241268_x_at	0.001902256	0.38549	0.367533521	8.379676855	7.977337686	SAM domain and HD domain 1	Hs.580681	25939	606754	SAMHD1	AI939447	0006955 // immune response // non-traceable author statement /// 0007165 // signal transduction // inferred from electronic annotation /// 0006955 // immune response // inferred from electronic annotation	0003824 // catalytic activity // inferred from electronic annotation /// 0004114 // 3',5'-cyclic-nucleotide phosphodiesterase activity // inferred from electronic annotation	0005622 // intracellular // non-traceable author statement /// 0005634 // nucleus // inferred from direct assay
1553979_at	0.001908074	0.38549	0.806944444	11.03455228	10.24174143	Homo sapiens, clone IMAGE:3906992, mRNA	Hs.433010				BC020854
223714_at	0.001918318	0.38549	1.950921178	7.268702119	5.245267658	zinc finger protein 256		10172	606956	ZNF256	BC001438	0006350 // transcription // inferred from electronic annotation /// 0006355 // regulation of transcription, DNA-dependent // inferred from electronic annotation /// 0007275 // development // traceable author statement	0003700 // transcription factor activity // traceable author statement /// 0008270 // zinc ion binding // inferred from electronic annotation /// 0046872 // metal ion binding // inferred from electronic annotation /// 0003676 // nucleic acid binding // inf	0005622 // intracellular // inferred from electronic annotation /// 0005634 // nucleus // inferred from electronic annotation
1554171_at	0.001924225	0.38549	-0.200560686	8.642528785	8.831898147	zinc finger, MYM-type 3	Hs.522684	9203	300061	ZMYM3	BC013009	0007275 // development // traceable author statement	0003677 // DNA binding // traceable author statement /// 0008270 // zinc ion binding // inferred from electronic annotation /// 0046872 // metal ion binding // inferred from electronic annotation	0005634 // nucleus // inferred from electronic annotation
216747_at	0.001932953	0.38549	-2.135514971	1.509940316	3.837777608	amyloid beta (A4) precursor protein-binding, family B, member 2 (Fe65-like)	Hs.479602	323	104300 /	APBB2	AK024871	0007050 // cell cycle arrest // inferred from sequence or structural similarity /// 0007242 // intracellular signaling cascade // non-traceable author statement /// 0007409 // axonogenesis // inferred from sequence or structural similarity /// 0030048 // a	0001540 // beta-amyloid binding // inferred from sequence or structural similarity /// 0008134 // transcription factor binding // inferred from sequence or structural similarity /// 0035035 // histone acetyltransferase binding // inferred from sequence or	0005634 // nucleus // inferred from sequence or structural similarity /// 0016020 // membrane // non-traceable author statement /// 0030027 // lamellipodium // inferred from sequence or structural similarity /// 0030426 // growth cone // inferred from sequ
219649_at	0.001936106	0.38549	-0.519886006	9.724948091	10.2047143	asparagine-linked glycosylation 6 homolog (S. cerevisiae, alpha-1,3-glucosyltransferase)	Hs.258501	29929	603147 /	ALG6	NM_013339	0006487 // protein amino acid N-linked glycosylation // inferred from direct assay /// 0006487 // protein amino acid N-linked glycosylation // traceable author statement	0004576 // oligosaccharyl transferase activity // traceable author statement /// 0016757 // transferase activity, transferring glycosyl groups // inferred from electronic annotation /// 0046527 // glucosyltransferase activity // inferred from direct assay	0005783 // endoplasmic reticulum // inferred from electronic annotation /// 0016020 // membrane // inferred from electronic annotation /// 0016021 // integral to membrane // inferred from electronic annotation
229301_at	0.001942406	0.38549	-1.01972947	5.762593034	6.794201635	gb:AA046436 /DB_XREF=gi:1526347 /DB_XREF=zf47a01.s1 /CLONE=IMAGE:380040 /FEA=EST /CNT=16 /TID=Hs.52184.1 /TIER=Stack /STK=9 /UG=Hs.52184 /LL=55000 /UG_GENE=FLJ20618 /UG_TITLE=hypothetical protein FLJ20618					AA046436
240793_at	0.001950031	0.38549	-1.077527863	5.725058421	6.879653504	Titin	Hs.134602	7273	188840 /	TTN	BF224054	0005975 // carbohydrate metabolism // inferred from electronic annotation /// 0006468 // protein amino acid phosphorylation // inferred from electronic annotation /// 0006941 // striated muscle contraction // traceable author statement /// 0006979 // respo	0000166 // nucleotide binding // inferred from electronic annotation /// 0004601 // peroxidase activity // inferred from electronic annotation /// 0004674 // protein serine/threonine kinase activity // inferred from direct assay /// 0004674 // protein seri	0000794 // condensed nuclear chromosome // traceable author statement /// 0005634 // nucleus // inferred from electronic annotation /// 0016020 // membrane // inferred from electronic annotation /// 0016021 // integral to membrane // inferred from electron
241462_at	0.001958697	0.38549	-1.056478034	5.684127083	6.802423397	Transcribed locus, strongly similar to XP_001139387.1 hypothetical protein [Pan troglodytes]	Hs.201185				BF593417
236118_at	0.00196299	0.38549	-0.658963082	3.600511257	4.321988203	hypothetical protein LOC728473	Hs.514745	728473		LOC728473	N63706
225979_at	0.001972469	0.38549	-2.241640306	5.375308941	7.6488986	pleckstrin homology domain containing, family G (with RhoGef domain) member 2	Hs.631574	64857		PLEKHG2	AK024429	0035023 // regulation of Rho protein signal transduction // inferred from electronic annotation	0005085 // guanyl-nucleotide exchange factor activity // inferred from electronic annotation /// 0005089 // Rho guanyl-nucleotide exchange factor activity // inferred from electronic annotation	0005622 // intracellular // inferred from electronic annotation
227929_at	0.001987436	0.38549	-1.014272364	9.347848982	10.30771041	CDNA clone IMAGE:5277945	Hs.586760				AU151342
211605_s_at	0.001990478	0.38549	0.747529308	7.545665147	6.833333175	retinoic acid receptor, alpha /// retinoic acid receptor, alpha	Hs.137731	5914	180240	RARA	U41742	0006350 // transcription // inferred from electronic annotation /// 0006355 // regulation of transcription, DNA-dependent // inferred from electronic annotation /// 0007165 // signal transduction // non-traceable author statement /// 0006950 // response to	0003700 // transcription factor activity // inferred from electronic annotation /// 0003700 // transcription factor activity // non-traceable author statement /// 0003707 // steroid hormone receptor activity // inferred from electronic annotation /// 00037	0005634 // nucleus // inferred from electronic annotation /// 0005634 // nucleus // inferred from direct assay /// 0005730 // nucleolus // inferred from direct assay /// 0005737 // cytoplasm // inferred from direct assay /// 0005813 // centrosome // inferr
209141_at	0.002000883	0.38549	0.534867392	10.30268527	9.774371236	ubiquitin-conjugating enzyme E2G 1 (UBC7 homolog, yeast)	Hs.462035	7326	601569	UBE2G1	AW299555	0006511 // ubiquitin-dependent protein catabolism // traceable author statement /// 0006512 // ubiquitin cycle // inferred from electronic annotation /// 0006464 // protein modification // inferred from electronic annotation /// 0006511 // ubiquitin-depend	0004840 // ubiquitin conjugating enzyme activity // inferred from electronic annotation /// 0004842 // ubiquitin-protein ligase activity // inferred from electronic annotation /// 0016874 // ligase activity // inferred from electronic annotation
239648_at	0.002001226	0.38549	-0.743320972	12.49974297	13.2213183	DCN1, defective in cullin neddylation 1, domain containing 3 (S. cerevisiae)	Hs.101007	123879		DCUN1D3	AI765327		0008270 // zinc ion binding // inferred from electronic annotation
212150_at	0.002010382	0.38549	-0.217052149	11.41403946	11.61360122	KIAA0143 protein	Hs.204564	23167		KIAA0143	AA805651			0005622 // intracellular // inferred from electronic annotation /// 0005886 // plasma membrane // inferred from electronic annotation /// 0016020 // membrane // inferred from electronic annotation /// 0016021 // integral to membrane // inferred from electr
216426_at	0.002013441	0.38549	0.397550073	5.118413195	4.691678392	similar to transcription elongation factor B (SIII), polypeptide 1 /// similar to transcription elongation factor B (SIII), polypeptide 1		644540 /		LOC644540 /// LOC649647	AL136318
203823_at	0.002023953	0.38549	-0.141558319	9.30128236	9.449926612	regulator of G-protein signalling 3	Hs.494875	5998	602189	RGS3	NM_021106	0000188 // inactivation of MAPK activity // traceable author statement /// 0008277 // regulation of G-protein coupled receptor protein signaling pathway // traceable author statement /// 0009968 // negative regulation of signal transduction // inferred fro	0004871 // signal transducer activity // inferred from electronic annotation /// 0005096 // GTPase activator activity // traceable author statement /// 0005515 // protein binding // inferred from electronic annotation	0005634 // nucleus // inferred from electronic annotation /// 0005829 // cytosol // traceable author statement /// 0016020 // membrane // inferred from electronic annotation
1566403_at	0.002030004	0.38549	1.05471141	7.910697145	6.936853379	small nucleolar RNA, H/ACA box 68		26780		SNORA68	Y11162
231237_x_at	0.002033454	0.38549	-0.509013647	2.422174736	2.977525004	E2F transcription factor 5, p130-binding	Hs.445758	1875	600967	E2F5	BF434182	0000074 // regulation of progression through cell cycle // traceable author statement /// 0000082 // G1/S transition of mitotic cell cycle // inferred from electronic annotation /// 0006350 // transcription // inferred from electronic annotation /// 000635	0003700 // transcription factor activity // non-traceable author statement /// 0005515 // protein binding // traceable author statement /// 0003677 // DNA binding // inferred from electronic annotation /// 0003700 // transcription factor activity // inferr	0005634 // nucleus // inferred from electronic annotation /// 0005635 // nuclear envelope // inferred from electronic annotation /// 0005667 // transcription factor complex // inferred from electronic annotation
36829_at	0.00204894	0.38549	1.638066739	11.380331	9.877236904	period homolog 1 (Drosophila)	Hs.445534	5187	602260	PER1	AF022991	0006350 // transcription // inferred from electronic annotation /// 0006355 // regulation of transcription, DNA-dependent // inferred from electronic annotation /// 0007165 // signal transduction // inferred from electronic annotation /// 0009649 // entrai	0004871 // signal transducer activity // inferred from electronic annotation /// 0005515 // protein binding // inferred from sequence or structural similarity	0005634 // nucleus // inferred from electronic annotation
229757_at	0.00206118	0.38549	-0.787959708	8.560949835	9.41881521	Hypothetical protein BC008207	Hs.129095	92345		LOC92345	AI741365
1569583_at	0.00206745	0.38549	-2.416394819	8.926171611	11.37829807	Epiregulin	Hs.115263	2069	602061	EREG	BC035806	0000074 // regulation of progression through cell cycle // inferred from electronic annotation /// 0001525 // angiogenesis // inferred from electronic annotation /// 0001550 // ovarian cumulus expansion // inferred from sequence or structural similarity //	0005154 // epidermal growth factor receptor binding // inferred from sequence or structural similarity /// 0005154 // epidermal growth factor receptor binding // traceable author statement /// 0005515 // protein binding // inferred from physical interactio	0005615 // extracellular space // inferred from direct assay /// 0005887 // integral to plasma membrane // traceable author statement /// 0016020 // membrane // inferred from electronic annotation /// 0016021 // integral to membrane // inferred from electr
202636_at	0.002068751	0.38549	0.470107489	11.02543562	10.59455294	ring finger protein 103	Hs.469199	7844	602507	RNF103	NM_005667	0007417 // central nervous system development // traceable author statement	0005515 // protein binding // inferred from electronic annotation /// 0008270 // zinc ion binding // inferred from electronic annotation /// 0046872 // metal ion binding // inferred from electronic annotation	0016020 // membrane // inferred from electronic annotation /// 0016021 // integral to membrane // inferred from electronic annotation
81811_at	0.00209694	0.38549	0.564258487	7.93193116	7.343556341	Programmed cell death 6	Hs.50823	10016	601057	PDCD6	AI744451	0006915 // apoptosis // inferred from electronic annotation /// 0008624 // induction of apoptosis by extracellular signals // traceable author statement /// 0006355 // regulation of transcription, DNA-dependent // inferred from electronic annotation /// 00	0005509 // calcium ion binding // inferred from electronic annotation /// 0004871 // signal transducer activity // inferred from electronic annotation /// 0030528 // transcription regulator activity // inferred from electronic annotation	0005634 // nucleus // inferred from electronic annotation
222909_s_at	0.00210015	0.38549	1.753213671	8.493758787	6.656692562	BCL2-associated athanogene 4	Hs.194726	9530	603884	BAG4	AF111116	0006457 // protein folding // traceable author statement /// 0006916 // anti-apoptosis // traceable author statement /// 0042981 // regulation of apoptosis // inferred from electronic annotation /// 0006457 // protein folding // inferred from electronic an	0005057 // receptor signaling protein activity // traceable author statement /// 0005515 // protein binding // inferred from electronic annotation
230733_at	0.002101544	0.38549	2.250961574	7.725947092	5.647850918	Myosin regulatory light chain MRCL3	Hs.190086	10627		MRCL3	H98113	0006940 // regulation of smooth muscle contraction // not recorded	0003774 // motor activity // inferred from electronic annotation /// 0005509 // calcium ion binding // inferred from electronic annotation	0005859 // muscle myosin complex // not recorded /// 0016459 // myosin complex // inferred from electronic annotation
208115_x_at	0.002104429	0.38549	1.014002326	7.348897648	6.287004303	chromosome 10 open reading frame 137 /// chromosome 10 open reading frame 137	Hs.468688	26098		C10orf137	NM_030897	0006350 // transcription // inferred from electronic annotation /// 0006355 // regulation of transcription, DNA-dependent // inferred from electronic annotation		0005634 // nucleus // inferred from electronic annotation
1563259_at	0.002107793	0.38549	1.28082693	7.613338214	6.364126359	Chromosome 14 open reading frame 135	Hs.509499	64430		C14orf135	AK024838			0016021 // integral to membrane // inferred from electronic annotation
229494_s_at	0.002112255	0.38549	-0.392493958	9.209080068	9.576614369	Pleckstrin homology-like domain, family A, member 2	Hs.154036	7262	602131	PHLDA2	BE220003	0006349 // imprinting // not recorded /// 0006915 // apoptosis // traceable author statement /// 0009887 // organ morphogenesis // inferred from electronic annotation		0005737 // cytoplasm // inferred from electronic annotation
227786_at	0.002114469	0.38549	0.422502617	10.13752605	9.745328005	thyroid hormone receptor associated protein 6	Hs.492612	90390	610237	THRAP6	AI026938	0006350 // transcription // inferred from electronic annotation /// 0006355 // regulation of transcription, DNA-dependent // inferred from electronic annotation /// 0006367 // transcription initiation from RNA polymerase II promoter // inferred from direct	0003712 // transcription cofactor activity // inferred from direct assay /// 0004872 // receptor activity // inferred from direct assay /// 0016455 // RNA polymerase II transcription mediator activity // inferred from direct assay /// 0016563 // transcript	0000119 // mediator complex // inferred from direct assay /// 0005634 // nucleus // inferred from direct assay /// 0005634 // nucleus // inferred from electronic annotation
216687_x_at	0.002138166	0.38549	-2.28757659	0.909669623	3.124170834	UDP glucuronosyltransferase 2 family, polypeptide B15	Hs.651166	7366	600069	UGT2B15	U06641	0006805 // xenobiotic metabolism // traceable author statement /// 0008152 // metabolism // inferred from electronic annotation /// 0008202 // steroid metabolism // traceable author statement	0015020 // glucuronosyltransferase activity // inferred from electronic annotation /// 0016758 // transferase activity, transferring hexosyl groups // inferred from electronic annotation /// 0016740 // transferase activity // inferred from electronic annot	0005783 // endoplasmic reticulum // inferred from electronic annotation /// 0005792 // microsome // inferred from electronic annotation /// 0016020 // membrane // inferred from electronic annotation /// 0016021 // integral to membrane // inferred from elec
205404_at	0.002156818	0.38549	-6.002252452	2.072927056	7.765549254	hydroxysteroid (11-beta) dehydrogenase 1	Hs.195040	3290	600713 /	HSD11B1	NM_005525	0006629 // lipid metabolism // inferred from electronic annotation /// 0008152 // metabolism // inferred from electronic annotation /// 0008211 // glucocorticoid metabolism // non-traceable author statement /// 0030324 // lung development // inferred from	0003845 // 11-beta-hydroxysteroid dehydrogenase activity // inferred from direct assay /// 0016491 // oxidoreductase activity // inferred from electronic annotation /// 0003845 // 11-beta-hydroxysteroid dehydrogenase activity // inferred from electronic an	0005783 // endoplasmic reticulum // inferred from electronic annotation /// 0005789 // endoplasmic reticulum membrane // inferred from direct assay /// 0005792 // microsome // inferred from electronic annotation /// 0016020 // membrane // inferred from ele
214500_at	0.002162551	0.38549	0.801921036	9.828135075	9.077923752	H2A histone family, member Y	Hs.420272	9555	610054	H2AFY	AF044286	0006334 // nucleosome assembly // non-traceable author statement /// 0007001 // chromosome organization and biogenesis (sensu Eukaryota) // inferred from electronic annotation /// 0007549 // dosage compensation // inferred from direct assay /// 0016568 //	0003677 // DNA binding // non-traceable author statement /// 0003682 // chromatin binding // inferred from electronic annotation /// 0003677 // DNA binding // inferred from electronic annotation	0000786 // nucleosome // non-traceable author statement /// 0000793 // condensed chromosome // inferred from electronic annotation /// 0001740 // Barr body // inferred from direct assay /// 0005634 // nucleus // inferred from electronic annotation /// 0005
233935_at	0.002164196	0.38549	0.193830339	8.780895426	8.573366719	CDNA: FLJ23051 fis, clone LNG02642	Hs.548037				AK026704
202014_at	0.002171175	0.38549	-0.644214301	11.98311329	12.57898602	protein phosphatase 1, regulatory (inhibitor) subunit 15A	Hs.631593	23645		PPP1R15A	NM_014330	0006915 // apoptosis // traceable author statement /// 0006974 // response to DNA damage stimulus // traceable author statement /// 0007050 // cell cycle arrest // traceable author statement
1561026_a_at	0.002176143	0.38549	2.674088391	5.496796697	2.737924991	CDK5 regulatory subunit associated protein 1-like 1	Hs.484844	54901		CDKAL1	AK074342	0008152 // metabolism // inferred from electronic annotation	0003824 // catalytic activity // inferred from electronic annotation /// 0005506 // iron ion binding // inferred from electronic annotation /// 0046872 // metal ion binding // inferred from electronic annotation /// 0051536 // iron-sulfur cluster binding /
220381_at	0.002177017	0.38549	-1.900464326	1.45157808	3.523518002	Rho GTPase activating protein 28	Hs.183114	79822	610592	ARHGAP28	NM_030672	0007165 // signal transduction // inferred from electronic annotation /// 0019076 // release of virus from host // inferred from electronic annotation		0005622 // intracellular // inferred from electronic annotation /// 0016020 // membrane // inferred from electronic annotation
226109_at	0.00218569	0.38549	-0.525055203	10.38070428	10.95966093	chromosome 21 open reading frame 91	Hs.293811	54149		C21orf91	AK023825
217655_at	0.002186558	0.38549	1.760049207	6.368909592	4.670142525	FXYD domain containing ion transport regulator 5	Hs.333418	53827	606669	FXYD5	BE552409	0006811 // ion transport // inferred from electronic annotation /// 0030033 // microvillus biogenesis // non-traceable author statement /// 0046588 // negative regulation of calcium-dependent cell-cell adhesion // non-traceable author statement /// 0006810	0003779 // actin binding // inferred from direct assay /// 0005216 // ion channel activity // inferred from electronic annotation /// 0045296 // cadherin binding // inferred from direct assay	0005615 // extracellular space // inferred from electronic annotation /// 0016020 // membrane // inferred from electronic annotation /// 0016021 // integral to membrane // inferred from direct assay /// 0016021 // integral to membrane // inferred from elec
210910_s_at	0.002197416	0.38549	0.224273103	9.665317808	9.43083075	POM (POM121 homolog, rat) and ZP3 fusion		22932	600587	POMZP3	BC000487	0008150 // biological_process // ---	0003674 // molecular_function // ---	0005575 // cellular_component // ---
223968_at	0.002197711	0.38549	0.253215345	3.568819055	3.332242562	zinc finger protein 44	Hs.296731	51710	194542	ZNF44	BC001868	0006350 // transcription // inferred from electronic annotation /// 0006355 // regulation of transcription, DNA-dependent // inferred from electronic annotation	0003676 // nucleic acid binding // inferred from electronic annotation /// 0003677 // DNA binding // inferred from electronic annotation /// 0005515 // protein binding // inferred from physical interaction /// 0008270 // zinc ion binding // inferred from e	0005622 // intracellular // inferred from electronic annotation /// 0005634 // nucleus // inferred from electronic annotation
226019_at	0.002206455	0.38549	-0.434847889	9.537203792	9.95601738	OMA1 homolog, zinc metallopeptidase (S. cerevisiae)	Hs.425769	115209		OMA1	AI927931	0006508 // proteolysis // inferred from electronic annotation	0004222 // metalloendopeptidase activity // inferred from electronic annotation /// 0008270 // zinc ion binding // inferred from electronic annotation /// 0008233 // peptidase activity // inferred from electronic annotation /// 0008237 // metallopeptidase	0016020 // membrane // inferred from electronic annotation
1558299_at	0.002208005	0.38549	-1.706449168	8.19860369	9.963311484	Signal-regulatory protein alpha	Hs.581021	140885	602461	SIRPA	BG745857	0007155 // cell adhesion // traceable author statement		0005886 // plasma membrane // traceable author statement /// 0016021 // integral to membrane // inferred from electronic annotation /// 0016020 // membrane // inferred from electronic annotation /// 0016020 // membrane // traceable author statement
221477_s_at	0.002214985	0.38549	-0.68686898	12.43713803	13.09561526	hypothetical protein MGC5618		79099		MGC5618	BF575213
1558279_a_at	0.002217343	0.38549	-0.447177104	7.964655612	8.375349789	CDNA FLJ36555 fis, clone TRACH2008716	Hs.596777				BF666293
229134_at	0.002235713	0.38549	-0.231971398	5.706691596	5.918614206	vang-like 1 (van gogh, Drosophila)	Hs.515130	81839	610132	VANGL1	BF509230	0007275 // development // inferred from electronic annotation	0005515 // protein binding // inferred from physical interaction	0016020 // membrane // inferred from electronic annotation /// 0016021 // integral to membrane // inferred from electronic annotation
228475_at	0.002241248	0.38549	1.881145183	4.929287899	3.208735161	Hypothetical protein LOC729440	Hs.515479	729440		LOC729440	AC007785
1557644_at	0.002244069	0.38549	1.652076697	3.339722714	1.518605385	RaP2 interacting protein 8	Hs.500197	10900	605448	RPIP8	AK055254	0007264 // small GTPase mediated signal transduction // traceable author statement	0005083 // small GTPase regulator activity // traceable author statement
242826_at	0.002251356	0.38549	-2	2.541834765	4.482508492	Transcribed locus	Hs.594851				AA687479
215779_s_at	0.002251894	0.38549	2.425414188	10.54010842	7.959943157	histone cluster 1, H2bg	Hs.591809	8339	602798	HIST1H2BG	BE271470	0006334 // nucleosome assembly // inferred from electronic annotation /// 0007001 // chromosome organization and biogenesis (sensu Eukaryota) // inferred from electronic annotation /// 0042742 // defense response to bacterium // inferred from electronic an	0003677 // DNA binding // inferred from electronic annotation /// 0003677 // DNA binding // non-traceable author statement	0000786 // nucleosome // inferred from electronic annotation /// 0005634 // nucleus // inferred from electronic annotation /// 0005694 // chromosome // inferred from electronic annotation /// 0000786 // nucleosome // non-traceable author statement
1556224_a_at	0.002252693	0.38549	-2.91222404	1.798811177	4.734056379	zinc finger protein 783	Hs.490512	155060		ZNF783	AK094035	0006355 // regulation of transcription, DNA-dependent // inferred from electronic annotation	0003676 // nucleic acid binding // inferred from electronic annotation	0005622 // intracellular // inferred from electronic annotation
221092_at	0.002252942	0.38549	-0.50794008	3.289047602	3.752902451	IKAROS family zinc finger 3 (Aiolos)	Hs.444388	22806	606221	IKZF3	NM_012481	0006350 // transcription // inferred from electronic annotation /// 0006355 // regulation of transcription, DNA-dependent // inferred from electronic annotation /// 0006357 // regulation of transcription from RNA polymerase II promoter // inferred from ele	0003676 // nucleic acid binding // inferred from electronic annotation /// 0008270 // zinc ion binding // inferred from electronic annotation /// 0046872 // metal ion binding // inferred from electronic annotation /// 0003677 // DNA binding // inferred fro	0005622 // intracellular // inferred from electronic annotation /// 0005634 // nucleus // inferred from electronic annotation
1554905_x_at	0.002255815	0.38549	0.641841051	7.255505451	6.668450586	FKSG44 gene	Hs.578433	83786		FKSG44	BC033851		0005488 // binding // inferred from electronic annotation	0005856 // cytoskeleton // inferred from electronic annotation
1553172_at	0.002259857	0.38549	0.98772167	5.60551137	4.703101902	zinc finger protein 777	Hs.38512	27153		ZNF777	NM_015694	0006355 // regulation of transcription, DNA-dependent // inferred from electronic annotation /// 0006350 // transcription // inferred from electronic annotation	0003676 // nucleic acid binding // inferred from electronic annotation /// 0008270 // zinc ion binding // inferred from electronic annotation /// 0046872 // metal ion binding // inferred from electronic annotation /// 0003677 // DNA binding // inferred fro	0005622 // intracellular // inferred from electronic annotation /// 0005634 // nucleus // inferred from electronic annotation
234949_at	0.002262225	0.38549	1.558064017	7.017422113	5.304124543	Similar to FRG1 protein (FSHD region gene 1 protein)	Hs.582712	284802		MGC72104	AL117574
1564662_at	0.002268879	0.38549	1.857413415	6.699040229	4.721963949	hypothetical protein LOC285346	Hs.648974	285346		LOC285346	BC014381		0003676 // nucleic acid binding // inferred from electronic annotation /// 0008270 // zinc ion binding // inferred from electronic annotation /// 0046872 // metal ion binding // inferred from electronic annotation	0005622 // intracellular // inferred from electronic annotation /// 0005634 // nucleus // inferred from electronic annotation
201841_s_at	0.002281089	0.38549	0.325716119	9.163633284	8.816384458	heat shock 27kDa protein 1 /// Meis1, myeloid ecotropic viral integration site 1 homolog 3 (mouse)	Hs.380923	3315 ///	602195 /	HSPB1 /// MEIS3	NM_001540	0006446 // regulation of translational initiation // traceable author statement /// 0006457 // protein folding // inferred from electronic annotation /// 0006916 // anti-apoptosis // traceable author statement /// 0006928 // cell motility // traceable auth	0005515 // protein binding // inferred from physical interaction /// 0003700 // transcription factor activity // inferred from electronic annotation /// 0043565 // sequence-specific DNA binding // inferred from electronic annotation /// 0003677 // DNA bind	0005737 // cytoplasm // traceable author statement /// 0005856 // cytoskeleton // traceable author statement /// 0009986 // cell surface // inferred from expression pattern /// 0005634 // nucleus // inferred from electronic annotation
208512_s_at	0.002283602	0.38549	-1.396890153	2.080104776	3.537361123	myeloid/lymphoid or mixed-lineage leukemia (trithorax homolog, Drosophila); translocated to, 4	Hs.648081	4301	159559	MLLT4	NM_005936	0007155 // cell adhesion // traceable author statement /// 0007165 // signal transduction // inferred from electronic annotation /// 0007165 // signal transduction // traceable author statement /// 0007267 // cell-cell signaling // traceable author stateme	0003674 // molecular_function // --- /// 0003774 // motor activity // inferred from electronic annotation /// 0005515 // protein binding // inferred from electronic annotation /// 0008022 // protein C-terminus binding // traceable author statement	0005575 // cellular_component // --- /// 0005911 // intercellular junction // traceable author statement /// 0016459 // myosin complex // inferred from electronic annotation
1565579_at	0.002286045	0.38549	-1.334575471	5.602179431	6.824421573	CDNA clone IMAGE:3689276	Hs.611748				BC009749
222364_at	0.002302039	0.38549	-0.900660225	5.811155809	6.636560743	gb:AW971205 /DB_XREF=gi:8161050 /DB_XREF=EST383293 /FEA=EST /CNT=6 /TID=Hs.114280.0 /TIER=ConsEnd /STK=0 /UG=Hs.114280 /UG_TITLE=ESTs					AW971205
1561481_at	0.002325396	0.38549	-1.654503434	2.612983922	4.263511949	CDNA clone IMAGE:4827393	Hs.385528				BC034606
235006_at	0.002326228	0.38549	-0.353929217	8.388317387	8.754948506	similar to RIKEN cDNA A430101B06 gene	Hs.156506	91368		MGC13017	AL571598
236743_at	0.002337898	0.38549	-1.242493627	3.197146688	4.374870284	Golgi autoantigen, golgin subfamily a, 7	Hs.355753	51125	609453	GOLGA7	AW070433	0007595 // lactation // inferred from sequence or structural similarity /// 0008610 // lipid biosynthesis // inferred from sequence or structural similarity /// 0019432 // triacylglycerol biosynthesis // inferred from sequence or structural similarity ///	0005515 // protein binding // inferred from physical interaction /// 0042802 // identical protein binding // inferred from physical interaction /// 0008780 // acyl-[acyl-carrier-protein]-UDP-N-acetylglucosamine O-acyltransferase activity // inferred from s	0016020 // membrane // inferred from electronic annotation /// 0005783 // endoplasmic reticulum // inferred from sequence or structural similarity /// 0030176 // integral to endoplasmic reticulum membrane // inferred from sequence or structural similarity
213254_at	0.002341517	0.38549	0.476756048	9.480571896	8.986254484	trinucleotide repeat containing 6B	Hs.372082	23112		TNRC6B	N64803		0000166 // nucleotide binding // inferred from electronic annotation /// 0003676 // nucleic acid binding // inferred from electronic annotation
224976_at	0.002349195	0.38549	0.614459398	7.967600637	7.324302722	nuclear factor I/A	Hs.191911	4774	600727	NFIA	R37335	0006118 // electron transport // inferred from electronic annotation /// 0006260 // DNA replication // inferred from electronic annotation /// 0006350 // transcription // inferred from electronic annotation /// 0006355 // regulation of transcription, DNA-d	0003700 // transcription factor activity // inferred from electronic annotation /// 0003700 // transcription factor activity // non-traceable author statement /// 0005506 // iron ion binding // inferred from electronic annotation /// 0008134 // transcripti	0005622 // intracellular // inferred from electronic annotation /// 0005634 // nucleus // inferred from direct assay /// 0005634 // nucleus // inferred from electronic annotation /// 0005634 // nucleus // non-traceable author statement
236545_at	0.002366077	0.38549	1.121145968	8.444667568	7.210629754	Protein phosphatase 3 (formerly 2B), catalytic subunit, alpha isoform (calcineurin A alpha)	Hs.435512	5530	114105	PPP3CA	AA532718	0000082 // G1/S transition of mitotic cell cycle // inferred from electronic annotation /// 0006470 // protein amino acid dephosphorylation // non-traceable author statement /// 0006606 // protein import into nucleus // inferred from electronic annotation	0000158 // protein phosphatase type 2A activity // inferred from electronic annotation /// 0005506 // iron ion binding // inferred from electronic annotation /// 0005509 // calcium ion binding // non-traceable author statement /// 0005516 // calmodulin bin	0005634 // nucleus // inferred from electronic annotation /// 0005955 // calcineurin complex // non-traceable author statement /// 0030018 // Z disc // inferred from electronic annotation
208891_at	0.002367057	0.38549	0.376807113	14.23704245	13.85464217	dual specificity phosphatase 6	Hs.298654	1848	602748	DUSP6	BC003143	0000074 // regulation of progression through cell cycle // non-traceable author statement /// 0000188 // inactivation of MAPK activity // inferred from direct assay /// 0006470 // protein amino acid dephosphorylation // traceable author statement /// 00064	0004722 // protein serine/threonine phosphatase activity // inferred from direct assay /// 0004725 // protein tyrosine phosphatase activity // inferred from direct assay /// 0016787 // hydrolase activity // inferred from electronic annotation /// 0017017 /	0005625 // soluble fraction // traceable author statement /// 0005737 // cytoplasm // inferred from direct assay
1560274_at	0.002368941	0.38549	-2.140725025	5.655534381	7.658006594	Wilms tumor 1 associated protein	Hs.446091	9589	605442	WTAP	BF679507			0005634 // nucleus // inferred from direct assay /// 0031965 // nuclear membrane // inferred from direct assay /// 0005634 // nucleus // inferred from electronic annotation
239730_at	0.002369364	0.38549	0.588912228	8.254627344	7.615766875	DiGeorge syndrome critical region gene 13	Hs.643453	26221		DGCR13	AA662761	0006468 // protein amino acid phosphorylation // inferred from sequence or structural similarity /// 0007283 // spermatogenesis // inferred from sequence or structural similarity /// 0006468 // protein amino acid phosphorylation // inferred from electronic	0005515 // protein binding // inferred from physical interaction /// 0000287 // magnesium ion binding // inferred from sequence or structural similarity /// 0004674 // protein serine/threonine kinase activity // inferred from sequence or structural similar
226922_at	0.00237133	0.38549	-1.00172468	7.784094286	8.7712787	RAN binding protein 2	Hs.590897	5903	601181	RANBP2	BF215302	0006457 // protein folding // inferred from electronic annotation /// 0006512 // ubiquitin cycle // inferred from electronic annotation /// 0006606 // protein import into nucleus // traceable author statement /// 0046907 // intracellular transport // infer	0003755 // peptidyl-prolyl cis-trans isomerase activity // inferred from electronic annotation /// 0005515 // protein binding // inferred from physical interaction /// 0008270 // zinc ion binding // inferred from electronic annotation /// 0008536 // Ran GT	0005622 // intracellular // inferred from electronic annotation /// 0005634 // nucleus // inferred from electronic annotation /// 0005643 // nuclear pore // traceable author statement
1556507_at	0.002381166	0.38549	-0.38466385	1.860450416	2.211066229	CDNA clone IMAGE:5267328	Hs.570546				BC038725
1563772_a_at	0.002395737	0.38549	0.90442234	2.865907036	2.040442098	laminin, alpha 3	Hs.436367	3909	226650 /	LAMA3	AK096422	0008544 // epidermis development // traceable author statement /// 0030155 // regulation of cell adhesion // inferred from electronic annotation /// 0030334 // regulation of cell migration // inferred from electronic annotation /// 0045995 // regulation of	0005102 // receptor binding // inferred from electronic annotation /// 0005198 // structural molecule activity // non-traceable author statement /// 0005515 // protein binding // inferred from electronic annotation	0005578 // extracellular matrix (sensu Metazoa) // inferred from electronic annotation /// 0005604 // basement membrane // traceable author statement /// 0005606 // laminin-1 complex // inferred from electronic annotation /// 0005610 // laminin-5 complex /
208986_at	0.002401662	0.38549	-0.399678469	10.66662631	11.08836891	transcription factor 12 (HTF4, helix-loop-helix transcription factors 4)	Hs.511504	6938	600480	TCF12	AL559478	0006357 // regulation of transcription from RNA polymerase II promoter // traceable author statement /// 0006955 // immune response // traceable author statement /// 0007275 // development // inferred from electronic annotation /// 0007517 // muscle develo	0003677 // DNA binding // inferred from electronic annotation /// 0003702 // RNA polymerase II transcription factor activity // traceable author statement /// 0030528 // transcription regulator activity // inferred from electronic annotation	0005634 // nucleus // inferred from electronic annotation /// 0005634 // nucleus // inferred from direct assay
238097_at	0.002420498	0.38549	-0.430020529	5.122676029	5.519296111	hypothetical protein LOC650669	Hs.369201	650669		FLJ41484	AA971263
213122_at	0.00242122	0.38549	0.670942165	8.230847754	7.48786033	TSPY-like 5	Hs.173094	85453		TSPYL5	AI096375	0006334 // nucleosome assembly // inferred from electronic annotation		0005634 // nucleus // inferred from electronic annotation
214980_at	0.002427929	0.38549	1.257960269	8.576559719	7.411943773	Ubiquitin protein ligase E3A (human papilloma virus E6-associated protein, Angelman syndrome)	Hs.22543	7337	105830 /	UBE3A	AF037219	0006508 // proteolysis // traceable author statement /// 0006511 // ubiquitin-dependent protein catabolism // traceable author statement /// 0006512 // ubiquitin cycle // inferred from electronic annotation /// 0007420 // brain development // traceable aut	0004840 // ubiquitin conjugating enzyme activity // traceable author statement /// 0004842 // ubiquitin-protein ligase activity // inferred from electronic annotation /// 0005515 // protein binding // inferred from physical interaction /// 0016874 // ligas	0005622 // intracellular // inferred from electronic annotation /// 0005634 // nucleus // inferred from electronic annotation /// 0005829 // cytosol // inferred from electronic annotation
222755_s_at	0.002446832	0.38549	0.563360246	5.467058418	4.939655522	chromodomain helicase DNA binding protein 7	Hs.20395	55636	214800 /	CHD7	AI475906	0006333 // chromatin assembly or disassembly // inferred from electronic annotation /// 0006350 // transcription // inferred from electronic annotation /// 0006355 // regulation of transcription, DNA-dependent // inferred from electronic annotation /// 001	0000166 // nucleotide binding // inferred from electronic annotation /// 0003677 // DNA binding // inferred from electronic annotation /// 0003682 // chromatin binding // inferred from electronic annotation /// 0004386 // helicase activity // inferred from	0000785 // chromatin // inferred from electronic annotation /// 0005634 // nucleus // inferred from electronic annotation
225417_at	0.002448449	0.38549	0.484492938	12.37956092	11.85302895	enhancer of polycomb homolog 1 (Drosophila)	Hs.167805	80314		EPC1	AA766646	0001558 // regulation of cell growth // inferred from electronic annotation /// 0006350 // transcription // traceable author statement /// 0006355 // regulation of transcription, DNA-dependent // inferred from electronic annotation /// 0016568 // chromatin	0016563 // transcriptional activator activity // traceable author statement /// 0016564 // transcriptional repressor activity // inferred from direct assay	0005634 // nucleus // inferred from direct assay /// 0005634 // nucleus // inferred from electronic annotation
212240_s_at	0.002462798	0.38549	0.904477389	9.174619807	8.341884199	phosphoinositide-3-kinase, regulatory subunit 1 (p85 alpha)	Hs.132225	5295	171833	PIK3R1	AI679268	0006468 // protein amino acid phosphorylation // inferred from electronic annotation /// 0007242 // intracellular signaling cascade // non-traceable author statement /// 0008286 // insulin receptor signaling pathway // inferred from physical interaction //	0005158 // insulin receptor binding // inferred from physical interaction /// 0005159 // insulin-like growth factor receptor binding // inferred from physical interaction /// 0005545 // phosphatidylinositol binding // non-traceable author statement /// 001	0005622 // intracellular // inferred from electronic annotation /// 0016020 // membrane // inferred from electronic annotation /// 0035030 // phosphoinositide 3-kinase complex, class IA // inferred from sequence or structural similarity /// 0005942 // phos
243985_at	0.00247371	0.38549	1.115919287	5.951120731	4.760603652	gb:BE219444 /DB_XREF=gi:8906762 /DB_XREF=hv58c01.x1 /CLONE=IMAGE:3177600 /FEA=EST /CNT=3 /TID=Hs.279528.0 /TIER=ConsEnd /STK=3 /UG=Hs.279528 /UG_TITLE=ESTs					BE219444
223670_s_at	0.002475144	0.38549	-0.997569174	4.877221779	5.787291383	hemogen	Hs.176626	55363		HEMGN	AF322875	0030154 // cell differentiation // inferred from electronic annotation /// 0007275 // development // inferred from electronic annotation		0005634 // nucleus // inferred from electronic annotation /// 0005654 // nucleoplasm // inferred from electronic annotation
236531_at	0.002478164	0.38549	0.920997542	6.509147147	5.533734185	Zinc finger protein 800	Hs.159006	168850		ZNF800	AI740836		0003676 // nucleic acid binding // inferred from electronic annotation /// 0008270 // zinc ion binding // inferred from electronic annotation /// 0046872 // metal ion binding // inferred from electronic annotation	0005622 // intracellular // inferred from electronic annotation
208153_s_at	0.00248012	0.38549	-1	1.691130605	2.743644364	FAT tumor suppressor homolog 2 (Drosophila) /// FAT tumor suppressor homolog 2 (Drosophila)	Hs.591255	2196	604269	FAT2	NM_001447	0007155 // cell adhesion // inferred from electronic annotation /// 0007156 // homophilic cell adhesion // inferred from electronic annotation /// 0008150 // biological_process // ---	0005509 // calcium ion binding // inferred from electronic annotation /// 0005509 // calcium ion binding // non-traceable author statement /// 0005515 // protein binding // inferred from electronic annotation	0005575 // cellular_component // --- /// 0016020 // membrane // inferred from electronic annotation /// 0016021 // integral to membrane // inferred from electronic annotation
239108_at	0.002481652	0.38549	-0.961263258	9.214678274	10.13344876	Male sterility domain containing 1	Hs.298851	55711		MLSTD1	H16791	0006629 // lipid metabolism // inferred from electronic annotation /// 0008610 // lipid biosynthesis // inferred from electronic annotation	0016491 // oxidoreductase activity // inferred from electronic annotation	0005777 // peroxisome // inferred from electronic annotation /// 0005783 // endoplasmic reticulum // inferred from electronic annotation /// 0016020 // membrane // inferred from electronic annotation /// 0016021 // integral to membrane // inferred from ele
240845_at	0.002482363	0.38549	0.967938791	7.239040265	6.184654571	Ecotropic viral integration site 5	Hs.404265	7813	602942	EVI5	BF435861	0007049 // cell cycle // inferred from electronic annotation /// 0007275 // development // traceable author statement /// 0008283 // cell proliferation // traceable author statement /// 0051301 // cell division // inferred from electronic annotation	0005515 // protein binding // traceable author statement	0005634 // nucleus // inferred from electronic annotation
213124_at	0.002490772	0.38549	0.825240992	7.402675756	6.601969609	zinc finger protein 473	Hs.440553	25888		ZNF473	BG538800	0006355 // regulation of transcription, DNA-dependent // inferred from electronic annotation	0003677 // DNA binding // inferred from electronic annotation /// 0008270 // zinc ion binding // inferred from electronic annotation /// 0046872 // metal ion binding // inferred from electronic annotation /// 0003676 // nucleic acid binding // inferred fro	0005622 // intracellular // inferred from electronic annotation /// 0005634 // nucleus // inferred from electronic annotation
230318_at	0.00250391	0.38549	-0.769186308	8.545679277	9.291200836	Serpin peptidase inhibitor, clade A (alpha-1 antiproteinase, antitrypsin), member 1	Hs.525557	5265	107400 /	SERPINA1	T62088	0006953 // acute-phase response // inferred from electronic annotation	0004867 // serine-type endopeptidase inhibitor activity // inferred from electronic annotation /// 0004867 // serine-type endopeptidase inhibitor activity // non-traceable author statement /// 0005515 // protein binding // inferred from physical interactio	0005576 // extracellular region // non-traceable author statement /// 0005615 // extracellular space // inferred from mutant phenotype
242963_at	0.002528167	0.38549	0.426996493	11.97255867	11.56731333	hypothetical protein MGC26963	Hs.595423	166929		MGC26963	AI160370	0006629 // lipid metabolism // inferred from electronic annotation /// 0006665 // sphingolipid metabolism // inferred from electronic annotation /// 0006686 // sphingomyelin biosynthesis // inferred from direct assay /// 0006686 // sphingomyelin biosynthes	0016301 // kinase activity // inferred from electronic annotation /// 0016740 // transferase activity // inferred from electronic annotation /// 0047493 // ceramide cholinephosphotransferase activity // inferred from direct assay /// 0047493 // ceramide ch	0005794 // Golgi apparatus // inferred from direct assay /// 0005887 // integral to plasma membrane // inferred from direct assay /// 0016020 // membrane // inferred from electronic annotation /// 0030173 // integral to Golgi membrane // inferred from dire
225984_at	0.002530523	0.38549	-0.497963474	10.07902019	10.62549097	protein kinase, AMP-activated, alpha 1 catalytic subunit	Hs.43322	5562	602739	PRKAA1	AI810497	0000187 // activation of MAPK activity // non-traceable author statement /// 0001666 // response to hypoxia // non-traceable author statement /// 0006468 // protein amino acid phosphorylation // inferred from electronic annotation /// 0006468 // protein am	0000166 // nucleotide binding // inferred from electronic annotation /// 0000287 // magnesium ion binding // inferred from electronic annotation /// 0004674 // protein serine/threonine kinase activity // inferred from electronic annotation /// 0004691 // c	0005622 // intracellular // ---
1553718_at	0.002545341	0.38549	0.799842797	10.68430707	9.953584572	zinc finger protein 548		147694		ZNF548	NM_152909	0006350 // transcription // inferred from electronic annotation /// 0006355 // regulation of transcription, DNA-dependent // inferred from electronic annotation	0003677 // DNA binding // inferred from electronic annotation /// 0008270 // zinc ion binding // inferred from electronic annotation /// 0046872 // metal ion binding // inferred from electronic annotation /// 0003676 // nucleic acid binding // inferred fro	0005622 // intracellular // inferred from electronic annotation /// 0005634 // nucleus // inferred from electronic annotation
208654_s_at	0.002545873	0.38549	0.091711809	11.84194353	11.74542406	CD164 molecule, sialomucin	Hs.520313	8763	603356	CD164	BF669455	0006955 // immune response // traceable author statement /// 0007155 // cell adhesion // inferred from direct assay /// 0007157 // heterophilic cell adhesion // inferred from direct assay /// 0007162 // negative regulation of cell adhesion // non-traceable		0005624 // membrane fraction // not recorded /// 0005625 // soluble fraction // not recorded /// 0005768 // endosome // non-traceable author statement /// 0005886 // plasma membrane // inferred from direct assay /// 0005887 // integral to plasma membrane /
240991_at	0.002552557	0.38549	1.254622166	8.924512023	7.621996174	N-myc downstream regulated gene 1	Hs.372914	10397	601455 /	NDRG1	AI732596	0010038 // response to metal ion // traceable author statement /// 0030154 // cell differentiation // inferred from electronic annotation		0005634 // nucleus // inferred from electronic annotation
219628_at	0.002559831	0.38549	-0.218317853	9.994747472	10.21133718	zinc finger, matrin type 3	Hs.386299	64393	606452	ZMAT3	NM_022470		0003676 // nucleic acid binding // inferred from electronic annotation /// 0008270 // zinc ion binding // inferred from electronic annotation	0005622 // intracellular // inferred from electronic annotation /// 0005634 // nucleus // inferred from electronic annotation
225848_at	0.002578375	0.38549	0.495642354	11.62578736	11.15052455	zinc finger protein 746	Hs.24643	155061		ZNF746	AI300168	0006350 // transcription // inferred from electronic annotation /// 0006355 // regulation of transcription, DNA-dependent // inferred from electronic annotation	0003676 // nucleic acid binding // inferred from electronic annotation /// 0008270 // zinc ion binding // inferred from electronic annotation /// 0046872 // metal ion binding // inferred from electronic annotation	0005622 // intracellular // inferred from electronic annotation /// 0005634 // nucleus // inferred from electronic annotation
242365_at	0.002591434	0.38549	0.808603468	6.308477791	5.492732869	Coiled-coil domain containing 32	Hs.146520	90416		CCDC32	AA921687
229885_at	0.002600276	0.38549	0.810488699	7.985171906	7.23437094	Transcribed locus	Hs.572073				BF512183
202797_at	0.002604779	0.38549	-0.268691663	11.7450748	11.99479054	SAC1 suppressor of actin mutations 1-like (yeast)	Hs.156509	22908	606569	SACM1L	NM_014016			0005794 // Golgi apparatus // inferred from direct assay
212613_at	0.002610644	0.38549	-0.415194544	10.34440823	10.75977076	butyrophilin, subfamily 3, member A2	Hs.376046	11118		BTN3A2	AI991252	0008150 // biological_process // ---	0003674 // molecular_function // ---	0005575 // cellular_component // --- /// 0016020 // membrane // inferred from electronic annotation /// 0016021 // integral to membrane // inferred from electronic annotation
217922_at	0.002623697	0.38549	-0.466834894	9.31146204	9.794309341	CDNA FLJ40810 fis, clone TRACH2009743	Hs.633107				AL157902
224315_at	0.002632223	0.38549	1.780844136	9.236965192	7.602387909	DEAD (Asp-Glu-Ala-Asp) box polypeptide 20	Hs.591405	11218	606168	DDX20	AL133598	0000122 // negative regulation of transcription from RNA polymerase II promoter // inferred from electronic annotation /// 0000244 // assembly of spliceosomal tri-snRNP // traceable author statement /// 0006397 // mRNA processing // inferred from electroni	0000166 // nucleotide binding // inferred from electronic annotation /// 0003677 // DNA binding // inferred from electronic annotation /// 0004004 // ATP-dependent RNA helicase activity // traceable author statement /// 0005515 // protein binding // inferr	0005634 // nucleus // traceable author statement /// 0005681 // spliceosome complex // inferred from electronic annotation /// 0005737 // cytoplasm // traceable author statement /// 0005856 // cytoskeleton // traceable author statement /// 0017053 // trans
220820_at	0.002642873	0.38549	1.154577037	6.216639979	5.103329286	gb:NM_018539.1 /DB_XREF=gi:8924203 /GEN=PRO2822 /FEA=FLmRNA /CNT=4 /TID=Hs.272034.0 /TIER=FL /STK=0 /UG=Hs.272034 /LL=55877 /DEF=Homo sapiens hypothetical protein PRO2822 (PRO2822), mRNA. /PROD=hypothetical protein PRO2822 /FL=gb:AF119900.1 gb:NM_018539.1					NM_018539
217312_s_at	0.002650989	0.38549	1.114399373	4.376315485	3.353522082	collagen, type VII, alpha 1 (epidermolysis bullosa, dystrophic, dominant and recessive)	Hs.476218	1294	120120 /	COL7A1	L23982	0006817 // phosphate transport // inferred from electronic annotation /// 0007155 // cell adhesion // inferred from electronic annotation /// 0008544 // epidermis development // traceable author statement	0004867 // serine-type endopeptidase inhibitor activity // inferred from electronic annotation /// 0005198 // structural molecule activity // inferred from electronic annotation /// 0005515 // protein binding // inferred from electronic annotation /// 0004	0005590 // collagen type VII // traceable author statement /// 0005604 // basement membrane // traceable author statement /// 0005615 // extracellular space // inferred from electronic annotation /// 0005737 // cytoplasm // inferred from electronic annotat
225639_at	0.002651414	0.38549	-0.369291626	12.08278213	12.43862768	src kinase associated phosphoprotein 2	Hs.200770	8935	605215	SKAP2	N21390	0006461 // protein complex assembly // traceable author statement /// 0007165 // signal transduction // traceable author statement	0005070 // SH3/SH2 adaptor activity // traceable author statement /// 0016301 // kinase activity // inferred from electronic annotation	0005886 // plasma membrane // inferred from direct assay
204847_at	0.002665089	0.38549	0.161290895	11.33735578	11.19047666	zinc finger and BTB domain containing 11	Hs.545311	27107		ZBTB11	NM_014415	0006350 // transcription // inferred from electronic annotation /// 0006355 // regulation of transcription, DNA-dependent // inferred from electronic annotation	0003677 // DNA binding // inferred from electronic annotation /// 0005515 // protein binding // inferred from electronic annotation /// 0008270 // zinc ion binding // inferred from electronic annotation /// 0046872 // metal ion binding // inferred from ele	0005622 // intracellular // inferred from electronic annotation /// 0005634 // nucleus // inferred from electronic annotation
1559842_at	0.002666057	0.38549	1.426264755	2.172824064	0.696499384	ATP-binding cassette, sub-family A (ABC1), member 11 (pseudogene)	Hs.428360	79963		ABCA11	BF674069		0003676 // nucleic acid binding // inferred from electronic annotation /// 0008270 // zinc ion binding // inferred from electronic annotation /// 0046872 // metal ion binding // inferred from electronic annotation	0005622 // intracellular // inferred from electronic annotation /// 0005634 // nucleus // inferred from electronic annotation
1561169_at	0.002668499	0.38549	-0.299560282	1.226699757	1.545328835	similar to PRP38 pre-mRNA processing factor 38 (yeast) domain containing B	Hs.602166	727818		LOC727818	BC040221
213494_s_at	0.002681252	0.38549	0.481570172	9.40173465	8.882604385	YY1 transcription factor	Hs.388927	7528	600013	YY1	AA748649	0006350 // transcription // inferred from electronic annotation /// 0006357 // regulation of transcription from RNA polymerase II promoter // traceable author statement /// 0019735 // antimicrobial humoral response (sensu Vertebrata) // traceable author st	0003700 // transcription factor activity // traceable author statement /// 0003713 // transcription coactivator activity // traceable author statement /// 0003714 // transcription corepressor activity // traceable author statement /// 0005515 // protein bi	0005622 // intracellular // inferred from electronic annotation /// 0005634 // nucleus // inferred from electronic annotation /// 0005667 // transcription factor complex // inferred from electronic annotation
244663_at	0.002696858	0.38549	-0.173241391	6.712828056	6.876074972	Transcribed locus	Hs.156256				AI675336
212659_s_at	0.002706012	0.38549	-4.568602529	8.080181	12.64018269	interleukin 1 receptor antagonist	Hs.81134	3557	137215 /	IL1RN	AW083357	0006954 // inflammatory response // not recorded /// 0006955 // immune response // non-traceable author statement /// 0006955 // immune response // inferred from electronic annotation	0005152 // interleukin-1 receptor antagonist activity // traceable author statement /// 0005515 // protein binding // inferred from physical interaction /// 0005149 // interleukin-1 receptor binding // inferred from electronic annotation /// 0005152 // int	0005576 // extracellular region // inferred from electronic annotation /// 0005615 // extracellular space // traceable author statement /// 0005622 // intracellular // non-traceable author statement
238666_at	0.002713178	0.38549	2.163746427	7.442779413	5.445543097	Farnesyl-diphosphate farnesyltransferase 1	Hs.593928	2222	184420	FDFT1	BF438300	0006695 // cholesterol biosynthesis // inferred from electronic annotation /// 0008299 // isoprenoid biosynthesis // inferred from electronic annotation /// 0006694 // steroid biosynthesis // inferred from electronic annotation /// 0008610 // lipid biosynt	0000287 // magnesium ion binding // inferred from electronic annotation /// 0004310 // farnesyl-diphosphate farnesyltransferase activity // inferred from electronic annotation /// 0016491 // oxidoreductase activity // inferred from electronic annotation //	0005783 // endoplasmic reticulum // inferred from electronic annotation /// 0016020 // membrane // inferred from electronic annotation /// 0016021 // integral to membrane // traceable author statement /// 0016021 // integral to membrane // inferred from el
205182_s_at	0.002724299	0.38549	0.565882337	8.484272094	7.919846186	zinc finger protein 324	Hs.515660	25799		ZNF324	NM_014347	0006350 // transcription // inferred from electronic annotation /// 0006355 // regulation of transcription, DNA-dependent // inferred from electronic annotation	0003677 // DNA binding // inferred from electronic annotation /// 0008270 // zinc ion binding // inferred from electronic annotation /// 0046872 // metal ion binding // inferred from electronic annotation /// 0003676 // nucleic acid binding // inferred fro	0005622 // intracellular // inferred from electronic annotation /// 0005634 // nucleus // inferred from electronic annotation
217164_at	0.002734226	0.38549	1.082185755	5.972649174	4.826555534	gb:AK024108.1 /DB_XREF=gi:10436406 /FEA=mRNA /CNT=1 /TID=Hs.142677.0 /TIER=ConsEnd /STK=0 /UG=Hs.142677 /UG_TITLE=Homo sapiens cDNA FLJ14046 fis, clone HEMBA1006461 /DEF=Homo sapiens cDNA FLJ14046 fis, clone HEMBA1006461.					AK024108
1553117_a_at	0.00274427	0.38549	-0.576647233	9.0462619	9.573619052	serine/threonine kinase 38	Hs.409578	11329	606964	STK38	NM_007271	0006468 // protein amino acid phosphorylation // inferred from direct assay /// 0007243 // protein kinase cascade // inferred from direct assay /// 0006464 // protein modification // inferred from direct assay /// 0006468 // protein amino acid phosphorylat	0000166 // nucleotide binding // inferred from electronic annotation /// 0000287 // magnesium ion binding // inferred from direct assay /// 0004674 // protein serine/threonine kinase activity // inferred from direct assay /// 0005515 // protein binding //	0005634 // nucleus // inferred from direct assay /// 0005634 // nucleus // inferred from electronic annotation
1552790_a_at	0.00277171	0.38549	-1.079755867	8.374308985	9.419107091	translocation protein 1	Hs.592561	7095	602173	TLOC1	NM_153039	0006605 // protein targeting // inferred from electronic annotation /// 0006613 // cotranslational protein targeting to membrane // traceable author statement /// 0015031 // protein transport // inferred from electronic annotation /// 0006810 // transport	0004872 // receptor activity // traceable author statement /// 0008565 // protein transporter activity // inferred from electronic annotation	0005783 // endoplasmic reticulum // traceable author statement /// 0016020 // membrane // inferred from electronic annotation /// 0016021 // integral to membrane // traceable author statement /// 0016021 // integral to membrane // inferred from electronic
1557882_at	0.002772353	0.38549	-0.395928676	2.307462722	2.750099473	CDNA FLJ30446 fis, clone BRACE2009255	Hs.208125				AI806183
226581_at	0.002774931	0.38549	0.639484021	10.29081933	9.588424879	zinc finger, FYVE domain containing 20	Hs.475565	64145	609511	ZFYVE20	AA524034	0015031 // protein transport // inferred from electronic annotation /// 0016197 // endosome transport // non-traceable author statement /// 0006810 // transport // inferred from electronic annotation	0003676 // nucleic acid binding // inferred from electronic annotation /// 0008270 // zinc ion binding // non-traceable author statement /// 0046872 // metal ion binding // inferred from electronic annotation /// 0008270 // zinc ion binding // inferred fro	0005622 // intracellular // inferred from electronic annotation /// 0005768 // endosome // non-traceable author statement /// 0016020 // membrane // inferred from electronic annotation
219681_s_at	0.002777365	0.38549	0.466506624	13.53329552	13.04007728	RAB11 family interacting protein 1 (class I)	Hs.191179	80223	608737	RAB11FIP1	NM_025151	0015031 // protein transport // inferred from electronic annotation /// 0006810 // transport // inferred from electronic annotation
229572_at	0.002777533	0.38549	-0.80202567	8.362276981	9.140122651	Transcribed locus	Hs.25786				BF037662
225569_at	0.002780499	0.38549	0.467659462	11.32608262	10.80433267	Eukaryotic translation initiation factor 2C, 2	Hs.449415	27161	606229	EIF2C2	AI813489	0006412 // protein biosynthesis // non-traceable author statement /// 0006412 // protein biosynthesis // inferred from electronic annotation	0003743 // translation initiation factor activity // non-traceable author statement /// 0005515 // protein binding // inferred from physical interaction /// 0003743 // translation initiation factor activity // inferred from electronic annotation	0005575 // cellular_component // ---
222766_at	0.002821464	0.38549	-0.856034226	4.100530835	5.009940009	polymerase (RNA) III (DNA directed) polypeptide K, 12.3 kDa	Hs.632223	51728	606007	POLR3K	AF060223	0006354 // RNA elongation // inferred from electronic annotation /// 0006355 // regulation of transcription, DNA-dependent // inferred from electronic annotation /// 0006383 // transcription from RNA polymerase III promoter // traceable author statement //	0003677 // DNA binding // inferred from electronic annotation /// 0003702 // RNA polymerase II transcription factor activity // inferred from electronic annotation /// 0003899 // DNA-directed RNA polymerase activity // traceable author statement /// 000827	0005634 // nucleus // inferred from electronic annotation /// 0005666 // DNA-directed RNA polymerase III complex // traceable author statement
204567_s_at	0.002821678	0.38549	-0.44661265	9.750902852	10.2392929	ATP-binding cassette, sub-family G (WHITE), member 1	Hs.124649	9619	603076	ABCG1	NM_004915	0006869 // lipid transport // traceable author statement /// 0008203 // cholesterol metabolism // non-traceable author statement /// 0009720 // detection of hormone stimulus // non-traceable author statement /// 0010033 // response to organic substance //	0000166 // nucleotide binding // inferred from electronic annotation /// 0005524 // ATP binding // traceable author statement /// 0015196 // L-tryptophan transporter activity // traceable author statement /// 0015216 // purine nucleotide transporter activi	0005624 // membrane fraction // traceable author statement /// 0005783 // endoplasmic reticulum // inferred from electronic annotation /// 0005887 // integral to plasma membrane // --- /// 0016020 // membrane // inferred from electronic annotation /// 0016
208981_at	0.002822279	0.38549	-0.158141864	12.90592855	13.0493208	platelet/endothelial cell adhesion molecule (CD31 antigen)	Hs.514412	5175	173445	PECAM1	AA702701	0006928 // cell motility // not recorded /// 0007155 // cell adhesion // inferred from electronic annotation /// 0007165 // signal transduction // traceable author statement /// 0007266 // Rho protein signal transduction // inferred from electronic annotat	0005515 // protein binding // inferred from electronic annotation	0005886 // plasma membrane // traceable author statement /// 0005911 // intercellular junction // not recorded /// 0016021 // integral to membrane // inferred from electronic annotation /// 0045121 // lipid raft // inferred from electronic annotation /// 0
209960_at	0.002822794	0.38549	-0.928664508	7.707747172	8.667432241	hepatocyte growth factor (hepapoietin A; scatter factor)	Hs.396530	3082	142409	HGF	X16323	0000187 // activation of MAPK activity // inferred from electronic annotation /// 0000902 // cell morphogenesis // inferred from electronic annotation /// 0006508 // proteolysis // inferred from electronic annotation /// 0006916 // anti-apoptosis // inferr	0004252 // serine-type endopeptidase activity // inferred from electronic annotation /// 0005515 // protein binding // inferred from physical interaction /// 0008083 // growth factor activity // non-traceable author statement /// 0008083 // growth factor a	0005575 // cellular_component // ---
235733_at	0.002823957	0.38549	-2.873997263	5.805053282	8.467989625	Transcribed locus	Hs.648664				AW043921
238691_at	0.002824402	0.38549	-1.221344522	6.240341354	7.539580796	small nucleolar RNA host gene (non-protein coding) 10	Hs.448753	283596		SNHG10	AA447830
213810_s_at	0.00283225	0.38549	1.746455283	11.81673687	10.02006672	gb:AW007137 /DB_XREF=gi:5855915 /DB_XREF=wt09f08.x1 /CLONE=IMAGE:2506983 /FEA=EST /CNT=24 /TID=Hs.101514.1 /TIER=Stack /STK=19 /UG=Hs.101514 /LL=55122 /UG_GENE=FLJ10342 /UG_TITLE=hypothetical protein FLJ10342					AW007137
227811_at	0.002842611	0.38549	0.637371193	10.32525165	9.677708649	FYVE, RhoGEF and PH domain containing 3	Hs.411081	89846		FGD3	AK000004	0007010 // cytoskeleton organization and biogenesis // inferred from sequence or structural similarity /// 0008360 // regulation of cell shape // inferred from sequence or structural similarity /// 0030036 // actin cytoskeleton organization and biogenesis	0005085 // guanyl-nucleotide exchange factor activity // inferred from sequence or structural similarity /// 0005089 // Rho guanyl-nucleotide exchange factor activity // inferred from electronic annotation /// 0005515 // protein binding // inferred from se	0001726 // ruffle // inferred from sequence or structural similarity /// 0005622 // intracellular // inferred from electronic annotation /// 0005737 // cytoplasm // inferred from sequence or structural similarity /// 0005794 // Golgi apparatus // inferred
240156_at	0.002851833	0.38549	1.798125247	9.921697582	8.157666989	Regulatory factor X, 2 (influences HLA class II expression)	Hs.465709	5990	142765	RFX2	AA417099	0006355 // regulation of transcription, DNA-dependent // inferred from electronic annotation /// 0006350 // transcription // inferred from electronic annotation /// 0045449 // regulation of transcription // inferred from electronic annotation	0003677 // DNA binding // traceable author statement /// 0003702 // RNA polymerase II transcription factor activity // not recorded /// 0003677 // DNA binding // inferred from electronic annotation /// 0030528 // transcription regulator activity // inferre	0005634 // nucleus // inferred from electronic annotation
226978_at	0.002855796	0.38549	-0.610689326	7.575297966	8.217066994	peroxisome proliferator-activated receptor alpha	Hs.103110	5465	170998	PPARA	AA910945	0006006 // glucose metabolism // inferred from electronic annotation /// 0006350 // transcription // inferred from electronic annotation /// 0006355 // regulation of transcription, DNA-dependent // inferred from electronic annotation /// 0006366 // transcr	0003700 // transcription factor activity // inferred from electronic annotation /// 0003707 // steroid hormone receptor activity // inferred from electronic annotation /// 0004879 // ligand-dependent nuclear receptor activity // inferred from electronic an	0005634 // nucleus // inferred from electronic annotation /// 0005634 // nucleus // traceable author statement
213341_at	0.002859594	0.38549	0.705686361	12.07787029	11.29266166	fem-1 homolog c (C. elegans)	Hs.47367	56929	608767	FEM1C	AI862658
232670_at	0.002859912	0.38549	1.198151554	6.701811798	5.476042621	CDNA FLJ11735 fis, clone HEMBA1005447	Hs.636495				AL137339
209946_at	0.002868155	0.38549	-1.216036926	3.507298279	4.77608061	vascular endothelial growth factor C	Hs.435215	7424	601528	VEGFC	U58111	0000074 // regulation of progression through cell cycle // inferred from electronic annotation /// 0001525 // angiogenesis // inferred from electronic annotation /// 0006929 // substrate-bound cell migration // traceable author statement /// 0007165 // sig	0008083 // growth factor activity // inferred from electronic annotation	0005615 // extracellular space // inferred from electronic annotation /// 0016020 // membrane // inferred from electronic annotation
1555022_at	0.002878348	0.38549	1.586818853	9.440539854	7.988761148	regulator of G-protein signalling 12	Hs.527061	6002	602512	RGS12	AF464736	0007165 // signal transduction // inferred from electronic annotation /// 0008277 // regulation of G-protein coupled receptor protein signaling pathway // traceable author statement /// 0009968 // negative regulation of signal transduction // inferred from	0005057 // receptor signaling protein activity // inferred from electronic annotation /// 0005096 // GTPase activator activity // traceable author statement /// 0005515 // protein binding // inferred from electronic annotation /// 0004871 // signal transdu	0000794 // condensed nuclear chromosome // traceable author statement /// 0005634 // nucleus // inferred from electronic annotation
238826_x_at	0.00287969	0.38549	-0.943416472	5.585481107	6.497906219	Full length insert cDNA clone ZE12C10	Hs.42612				AI052102
1560922_s_at	0.00288977	0.38549	0.371084123	7.497552741	7.097830671	zinc finger protein 169	Hs.387623	169841	603404	ZNF169	AK093956	0006350 // transcription // inferred from electronic annotation /// 0006355 // regulation of transcription, DNA-dependent // inferred from electronic annotation /// 0006355 // regulation of transcription, DNA-dependent // non-traceable author statement	0003676 // nucleic acid binding // inferred from electronic annotation /// 0003700 // transcription factor activity // non-traceable author statement /// 0008270 // zinc ion binding // inferred from electronic annotation /// 0046872 // metal ion binding //	0005622 // intracellular // inferred from electronic annotation /// 0005634 // nucleus // inferred from electronic annotation /// 0005634 // nucleus // non-traceable author statement
209545_s_at	0.002890414	0.38549	-0.428989756	13.14909768	13.54680734	receptor-interacting serine-threonine kinase 2	Hs.103755	8767	603455	RIPK2	AF064824	0006468 // protein amino acid phosphorylation // inferred from electronic annotation /// 0006954 // inflammatory response // traceable author statement /// 0007165 // signal transduction // traceable author statement /// 0043065 // positive regulation of a	0000166 // nucleotide binding // inferred from electronic annotation /// 0004674 // protein serine/threonine kinase activity // traceable author statement /// 0004871 // signal transducer activity // inferred from expression pattern /// 0005515 // protein	0005622 // intracellular // inferred from electronic annotation
244475_at	0.002891332	0.38549	0.563900885	1.8527967	1.274854737	Similar to CG14142-PA	Hs.444293	646951		LOC646951	AW296024
1558849_at	0.002892932	0.38549	-2.061400545	1.20072393	3.34567691	hypothetical protein LOC284276	Hs.390287	284276		LOC284276	BC035336
206428_s_at	0.00289383	0.38549	1.624694996	5.847670316	4.138843938	zinc finger protein 143	Hs.523471	7702	603433	ZNF143	NM_003442	0006350 // transcription // inferred from electronic annotation /// 0006357 // regulation of transcription from RNA polymerase II promoter // traceable author statement /// 0006359 // regulation of transcription from RNA polymerase III promoter // traceabl	0003677 // DNA binding // inferred from electronic annotation /// 0003704 // specific RNA polymerase II transcription factor activity // traceable author statement /// 0003709 // RNA polymerase III transcription factor activity // traceable author statemen	0005622 // intracellular // inferred from electronic annotation /// 0005634 // nucleus // inferred from electronic annotation
224813_at	0.002896813	0.38549	1.16330148	11.15391826	10.08995263	Wiskott-Aldrich syndrome-like	Hs.143728	8976	605056	WASL	AL523820	0006350 // transcription // inferred from electronic annotation /// 0006355 // regulation of transcription, DNA-dependent // inferred from electronic annotation /// 0006461 // protein complex assembly // traceable author statement /// 0006928 // cell motil	0003677 // DNA binding // inferred from electronic annotation /// 0003779 // actin binding // inferred from electronic annotation /// 0005083 // small GTPase regulator activity // traceable author statement /// 0005515 // protein binding // inferred from p	0005634 // nucleus // inferred from electronic annotation /// 0005737 // cytoplasm // inferred from electronic annotation /// 0015629 // actin cytoskeleton // traceable author statement /// 0030027 // lamellipodium // inferred from electronic annotation //
236007_at	0.002924489	0.38549	0.760598439	9.309814058	8.621999419	A kinase (PRKA) anchor protein 10	Hs.645379	11216	152430 /	AKAP10	AU147278	0007165 // signal transduction // traceable author statement /// 0008104 // protein localization // traceable author statement /// 0008104 // protein localization // inferred from electronic annotation	0004871 // signal transducer activity // inferred from electronic annotation /// 0005515 // protein binding // traceable author statement /// 0005515 // protein binding // inferred from electronic annotation /// 0016301 // kinase activity // inferred from	0005739 // mitochondrion // inferred from electronic annotation
216878_x_at	0.002930394	0.38549	-0.575339916	5.112848263	5.724121862	B1 for mucin	Hs.592371	55547		HAB1	X83412
209102_s_at	0.002933144	0.38549	0.231728923	12.81409633	12.57045666	HMG-box transcription factor 1	Hs.162032	26959		HBP1	AF019214	0006350 // transcription // inferred from electronic annotation /// 0006355 // regulation of transcription, DNA-dependent // inferred from electronic annotation /// 0007050 // cell cycle arrest // non-traceable author statement /// 0016055 // Wnt receptor	0003677 // DNA binding // inferred from electronic annotation /// 0005515 // protein binding // inferred from electronic annotation	0005634 // nucleus // inferred from electronic annotation
202346_at	0.002936724	0.38549	-0.437333645	10.60792818	11.01936887	huntingtin interacting protein 2	Hs.50308	3093	602846	HIP2	NM_005339	0006355 // regulation of transcription, DNA-dependent // inferred from electronic annotation /// 0006511 // ubiquitin-dependent protein catabolism // traceable author statement /// 0006512 // ubiquitin cycle // inferred from electronic annotation /// 00064	0003700 // transcription factor activity // inferred from electronic annotation /// 0004840 // ubiquitin conjugating enzyme activity // traceable author statement /// 0004842 // ubiquitin-protein ligase activity // traceable author statement /// 0016874 //	0005634 // nucleus // inferred from electronic annotation
1556153_s_at	0.002964082	0.38549	-3.912335876	5.953193419	9.790090851	Nuclear factor of kappa light polypeptide gene enhancer in B-cells inhibitor, zeta	Hs.319171	64332	608004	NFKBIZ	BQ025487
204243_at	0.002965466	0.38549	0.836601602	11.56245575	10.75993252	rearranged L-myc fusion	Hs.205627	6018	180610	RLF	NM_012421	0006350 // transcription // inferred from electronic annotation /// 0006355 // regulation of transcription, DNA-dependent // inferred from electronic annotation	0003700 // transcription factor activity // traceable author statement /// 0005515 // protein binding // inferred from physical interaction /// 0008270 // zinc ion binding // traceable author statement /// 0046872 // metal ion binding // inferred from elec	0005622 // intracellular // inferred from electronic annotation /// 0005634 // nucleus // inferred from electronic annotation
235556_at	0.002968417	0.38549	0.972597635	10.81203762	9.878958678	Adult retina protein	Hs.484195	153222		LOC153222	AL037805	0006355 // regulation of transcription, DNA-dependent // inferred from electronic annotation	0003700 // transcription factor activity // inferred from electronic annotation /// 0043565 // sequence-specific DNA binding // inferred from electronic annotation /// 0046983 // protein dimerization activity // inferred from electronic annotation	0005634 // nucleus // inferred from electronic annotation
200730_s_at	0.002983884	0.38549	0.111494925	10.97099216	10.85258332	protein tyrosine phosphatase type IVA, member 1	Hs.227777	7803	601585	PTP4A1	BF576710	0006470 // protein amino acid dephosphorylation // inferred from electronic annotation /// 0007049 // cell cycle // inferred from electronic annotation /// 0007275 // development // inferred from electronic annotation	0004725 // protein tyrosine phosphatase activity // non-traceable author statement /// 0016787 // hydrolase activity // inferred from electronic annotation /// 0004721 // phosphoprotein phosphatase activity // inferred from electronic annotation /// 000472	0005783 // endoplasmic reticulum // inferred from electronic annotation /// 0016020 // membrane // inferred from electronic annotation
217974_at	0.002986252	0.38549	-0.618656207	8.929822039	9.569695806	transmembrane 7 superfamily member 3	Hs.438641	51768	605181	TM7SF3	NM_016551			0016020 // membrane // inferred from electronic annotation /// 0016021 // integral to membrane // inferred from electronic annotation
213282_at	0.002998958	0.38549	-0.701537273	9.070650222	9.798048076	Spermidine/spermine N1-acetyl transferase-like 1	Hs.512181	340562		SATL1	BE501952		0016740 // transferase activity // inferred from electronic annotation
200752_s_at	0.003005172	0.38549	-0.483903993	9.527059075	9.992327873	calpain 1, (mu/I) large subunit	Hs.502842	823	114220	CAPN1	NM_005186	0006508 // proteolysis // inferred from electronic annotation /// 0008284 // positive regulation of cell proliferation // traceable author statement	0004198 // calpain activity // inferred from electronic annotation /// 0005509 // calcium ion binding // inferred from electronic annotation /// 0004197 // cysteine-type endopeptidase activity // inferred from electronic annotation /// 0008233 // peptidase	0005622 // intracellular // inferred from electronic annotation
1560486_at	0.003007854	0.38549	-0.997350422	8.149994593	9.095233941	syntaxin binding protein 3	Hs.530436	6814	608339	STXBP3	BC028028	0006904 // vesicle docking during exocytosis // inferred from electronic annotation /// 0008150 // biological_process // --- /// 0015031 // protein transport // inferred from electronic annotation /// 0016192 // vesicle-mediated transport // inferred from	0003674 // molecular_function // ---	0005575 // cellular_component // ---
214113_s_at	0.003012622	0.38549	-0.278314298	10.9633847	11.2665361	RNA binding motif protein 8A	Hs.591455	9939	605313	RBM8A	AI738479	0000184 // mRNA catabolism, nonsense-mediated decay // inferred from electronic annotation /// 0006397 // mRNA processing // inferred from electronic annotation /// 0006810 // transport // inferred from electronic annotation /// 0008150 // biological_proce	0000166 // nucleotide binding // inferred from electronic annotation /// 0003729 // mRNA binding // non-traceable author statement /// 0005515 // protein binding // inferred from physical interaction /// 0003676 // nucleic acid binding // inferred from ele	0005634 // nucleus // non-traceable author statement /// 0005681 // spliceosome complex // inferred from electronic annotation /// 0005737 // cytoplasm // non-traceable author statement /// 0005634 // nucleus // inferred from electronic annotation /// 0005
206765_at	0.003013637	0.38549	-2.90879416	10.43005035	13.4232734	potassium inwardly-rectifying channel, subfamily J, member 2	Hs.1547	3759	170390 /	KCNJ2	AF153820	0006811 // ion transport // inferred from electronic annotation /// 0006813 // potassium ion transport // traceable author statement /// 0006810 // transport // inferred from electronic annotation /// 0006813 // potassium ion transport // inferred from ele	0005242 // inward rectifier potassium channel activity // traceable author statement /// 0005244 // voltage-gated ion channel activity // inferred from electronic annotation /// 0005515 // protein binding // inferred from physical interaction /// 0030955 /	0005887 // integral to plasma membrane // traceable author statement /// 0016020 // membrane // inferred from electronic annotation /// 0016021 // integral to membrane // inferred from electronic annotation
1568717_a_at	0.003016824	0.38549	1.004342201	8.197292825	7.281632906	FK506 binding protein 15, 133kDa	Hs.522351	23307		FKBP15	BC009609	0006457 // protein folding // inferred from electronic annotation	0003755 // peptidyl-prolyl cis-trans isomerase activity // inferred from electronic annotation /// 0016853 // isomerase activity // inferred from electronic annotation
222898_s_at	0.003016898	0.38549	0.506959989	2.617948661	2.064261986	delta-like 3 (Drosophila)	Hs.127792	10683	277300 /	DLL3	BE350882	0001501 // skeletal development // inferred from mutant phenotype /// 0001701 // embryonic development (sensu Mammalia) // inferred from sequence or structural similarity /// 0001709 // cell fate determination // inferred from sequence or structural simila	0005112 // Notch binding // non-traceable author statement /// 0005515 // protein binding // inferred from electronic annotation	0016020 // membrane // inferred from electronic annotation /// 0016021 // integral to membrane // non-traceable author statement /// 0016021 // integral to membrane // inferred from electronic annotation
210890_x_at	0.003023527	0.38549	0.916550707	5.523396912	4.688004215	killer cell immunoglobulin-like receptor, two domains, long cytoplasmic tail, 1	Hs.512572	3802	604936	KIR2DL1	U24078	0006955 // immune response // inferred from sequence or structural similarity /// 0006955 // immune response // non-traceable author statement /// 0006955 // immune response // traceable author statement /// 0030101 // natural killer cell activation // non	0004872 // receptor activity // inferred from electronic annotation /// 0004872 // receptor activity // inferred from sequence or structural similarity /// 0030110 // HLA-C specific inhibitory MHC class I receptor activity // non-traceable author statement	0005887 // integral to plasma membrane // non-traceable author statement /// 0005887 // integral to plasma membrane // traceable author statement /// 0016020 // membrane // inferred from electronic annotation /// 0016021 // integral to membrane // inferred
221563_at	0.00302474	0.38549	0.936358792	11.75370984	10.85821443	dual specificity phosphatase 10	Hs.497822	11221	608867	DUSP10	N36770	0006470 // protein amino acid dephosphorylation // inferred from electronic annotation /// 0006470 // protein amino acid dephosphorylation // traceable author statement /// 0006950 // response to stress // traceable author statement /// 0007254 // JNK casc	0000158 // protein phosphatase type 2A activity // inferred from electronic annotation /// 0004725 // protein tyrosine phosphatase activity // inferred from electronic annotation /// 0008420 // CTD phosphatase activity // inferred from electronic annotatio	0005634 // nucleus // traceable author statement /// 0005737 // cytoplasm // traceable author statement /// 0005634 // nucleus // inferred from electronic annotation /// 0005737 // cytoplasm // inferred from electronic annotation
235014_at	0.003026271	0.38549	0.40298464	8.637157103	8.227661253	Hypothetical protein LOC147727	Hs.631616	147727		LOC147727	BF345728
221497_x_at	0.003028472	0.38549	0.59703822	9.781636955	9.112981183	egl nine homolog 1 (C. elegans)	Hs.444450	54583	606425 /	EGLN1	BC005369	0019538 // protein metabolism // inferred from electronic annotation	0005506 // iron ion binding // inferred from electronic annotation /// 0008270 // zinc ion binding // inferred from electronic annotation /// 0016491 // oxidoreductase activity // inferred from electronic annotation /// 0016702 // oxidoreductase activity,	0005829 // cytosol // traceable author statement
230838_s_at	0.003030103	0.38549	1.8259706	6.108267494	4.335442026	gb:AW771492 /DB_XREF=gi:7703548 /DB_XREF=hn57d03.x1 /CLONE=IMAGE:3031973 /FEA=EST /CNT=10 /TID=Hs.4900.3 /TIER=Stack /STK=8 /UG=Hs.4900 /LL=57019 /UG_GENE=LOC57019 /UG_TITLE=hypothetical protein					AW771492
219410_at	0.003031637	0.38549	-1.063407508	6.706910832	7.673333409	transmembrane protein 45A	Hs.126598	55076		TMEM45A	NM_018004			0016020 // membrane // inferred from electronic annotation /// 0016021 // integral to membrane // inferred from electronic annotation
228455_at	0.003036776	0.38549	0.905968451	6.931061078	6.090257504	RNA binding motif protein 15	Hs.435947	64783	606077	RBM15	AI092824	0045449 // regulation of transcription // inferred from electronic annotation	0000166 // nucleotide binding // inferred from electronic annotation /// 0003723 // RNA binding // inferred from electronic annotation /// 0003676 // nucleic acid binding // inferred from electronic annotation /// 0005488 // binding // inferred from electr	0005634 // nucleus // inferred from electronic annotation
201745_at	0.003051465	0.38549	1.014439155	11.23379797	10.13330888	twinfilin, actin-binding protein, homolog 1 (Drosophila)	Hs.189075	5756		TWF1	NM_002822	0006468 // protein amino acid phosphorylation // inferred from direct assay	0004713 // protein-tyrosine kinase activity // inferred from direct assay /// 0003779 // actin binding // inferred from electronic annotation	0015629 // actin cytoskeleton // inferred from sequence or structural similarity /// 0005622 // intracellular // inferred from electronic annotation /// 0005856 // cytoskeleton // inferred from electronic annotation
212420_at	0.003061688	0.38549	0.800330724	11.53858574	10.75369514	E74-like factor 1 (ets domain transcription factor)	Hs.135646	1997	189973	ELF1	AL559590	0001817 // regulation of cytokine production // inferred from electronic annotation /// 0006350 // transcription // inferred from electronic annotation /// 0006355 // regulation of transcription, DNA-dependent // inferred from electronic annotation /// 004	0003700 // transcription factor activity // inferred from direct assay /// 0003700 // transcription factor activity // inferred from electronic annotation /// 0005515 // protein binding // inferred from physical interaction /// 0016563 // transcriptional a	0005634 // nucleus // --- /// 0005634 // nucleus // inferred from electronic annotation
241558_at	0.003064042	0.38549	-2.934112064	1.706673365	4.349923202	Transcribed locus	Hs.29235				AI668561
203693_s_at	0.003064284	0.38549	0.436652058	12.72820196	12.28765801	E2F transcription factor 3	Hs.269408	1871	600427	E2F3	NM_001949	0000074 // regulation of progression through cell cycle // inferred from electronic annotation /// 0006350 // transcription // inferred from electronic annotation /// 0006355 // regulation of transcription, DNA-dependent // inferred from electronic annotat	0003700 // transcription factor activity // traceable author statement /// 0005515 // protein binding // inferred from physical interaction /// 0003677 // DNA binding // inferred from electronic annotation /// 0003700 // transcription factor activity // in	0005634 // nucleus // inferred from electronic annotation /// 0005667 // transcription factor complex // inferred from electronic annotation
226029_at	0.003070534	0.38549	2.332575339	3.731326224	1.615698313	vang-like 2 (van gogh, Drosophila)	Hs.99477	57216	600533	VANGL2	AB033041	0001736 // establishment of planar polarity // inferred from sequence or structural similarity /// 0001843 // neural tube closure // inferred from sequence or structural similarity /// 0001947 // heart looping // inferred from sequence or structural simila	0005515 // protein binding // inferred from sequence or structural similarity	0016020 // membrane // inferred from electronic annotation /// 0016021 // integral to membrane // inferred from sequence or structural similarity /// 0016021 // integral to membrane // inferred from electronic annotation
202638_s_at	0.003074384	0.38549	-0.685642421	13.08156524	13.82624284	intercellular adhesion molecule 1 (CD54), human rhinovirus receptor	Hs.643447	3383	147840 /	ICAM1	NM_000201	0016337 // cell-cell adhesion // inferred from electronic annotation /// 0030155 // regulation of cell adhesion // inferred from electronic annotation /// 0007155 // cell adhesion // inferred from electronic annotation	0004888 // transmembrane receptor activity // traceable author statement /// 0005515 // protein binding // inferred from electronic annotation /// 0004872 // receptor activity // traceable author statement	0005886 // plasma membrane // non-traceable author statement /// 0005887 // integral to plasma membrane // traceable author statement /// 0016020 // membrane // inferred from electronic annotation /// 0016021 // integral to membrane // inferred from electr
212473_s_at	0.003078249	0.38549	-0.117002295	12.08191021	12.20193606	microtubule associated monoxygenase, calponin and LIM domain containing 2	Hs.501928	9645	608881	MICAL2	BE965029	0006118 // electron transport // inferred from electronic annotation /// 0008152 // metabolism // inferred from electronic annotation	0008270 // zinc ion binding // inferred from electronic annotation /// 0016491 // oxidoreductase activity // inferred from electronic annotation /// 0046872 // metal ion binding // inferred from electronic annotation	0005856 // cytoskeleton // inferred from electronic annotation
204363_at	0.003081311	0.38549	-4.191720925	9.271851025	13.26031043	coagulation factor III (thromboplastin, tissue factor)	Hs.62192	2152	134390	F3	NM_001993	0006955 // immune response // not recorded /// 0007596 // blood coagulation // inferred from electronic annotation	0004888 // transmembrane receptor activity // not recorded /// 0004872 // receptor activity // not recorded	0005886 // plasma membrane // non-traceable author statement /// 0016021 // integral to membrane // inferred from electronic annotation /// 0016021 // integral to membrane // traceable author statement /// 0016020 // membrane // inferred from electronic an
209766_at	0.003089832	0.38549	-1.291231298	3.979894996	5.271866548	peroxiredoxin 3	Hs.523302	10935	604769	PRDX3	AF118073	0051092 // activation of NF-kappaB transcription factor // inferred from direct assay	0008785 // alkyl hydroperoxide reductase activity // traceable author statement /// 0016209 // antioxidant activity // inferred from electronic annotation /// 0016491 // oxidoreductase activity // inferred from electronic annotation /// 0019901 // protein	0005615 // extracellular space // inferred from electronic annotation /// 0005739 // mitochondrion // inferred from electronic annotation /// 0008385 // IkappaB kinase complex // inferred from physical interaction
203381_s_at	0.003092151	0.38549	-1.331900681	5.062632824	6.384492591	apolipoprotein E		348	104310 /	APOE	N33009	0000302 // response to reactive oxygen species // non-traceable author statement /// 0006869 // lipid transport // traceable author statement /// 0006874 // calcium ion homeostasis // inferred from electronic annotation /// 0006917 // induction of apoptosi	0001540 // beta-amyloid binding // inferred from direct assay /// 0005319 // lipid transporter activity // inferred from electronic annotation /// 0005543 // phospholipid binding // traceable author statement /// 0008034 // lipoprotein binding // inferred	0005576 // extracellular region // non-traceable author statement /// 0005576 // extracellular region // traceable author statement /// 0005737 // cytoplasm // traceable author statement /// 0042627 // chylomicron // inferred from electronic annotation ///
224071_at	0.003098874	0.38549	-2.024662054	2.631201635	4.47318876	interleukin 20	Hs.272373	50604	605619	IL20	AF224266	0006955 // immune response // inferred from electronic annotation /// 0030097 // hemopoiesis // inferred from sequence or structural similarity /// 0042517 // positive regulation of tyrosine phosphorylation of Stat3 protein // traceable author statement //	0045517 // interleukin-20 receptor binding // traceable author statement /// 0005125 // cytokine activity // inferred from electronic annotation /// 0045517 // interleukin-20 receptor binding // inferred from electronic annotation	0005576 // extracellular region // traceable author statement /// 0005615 // extracellular space // inferred from electronic annotation /// 0005576 // extracellular region // inferred from electronic annotation
214630_at	0.003103179	0.38549	1.610053482	4.395252722	2.621546026	cytochrome P450, family 11, subfamily B, polypeptide 2	Hs.632054	1585	124080 /	CYP11B2	X54741	0006118 // electron transport // inferred from electronic annotation /// 0006629 // lipid metabolism // inferred from electronic annotation /// 0006700 // C21-steroid hormone biosynthesis // inferred from electronic annotation /// 0006704 // glucocorticoid	0004497 // monooxygenase activity // inferred from electronic annotation /// 0004507 // steroid 11-beta-monooxygenase activity // traceable author statement /// 0005506 // iron ion binding // inferred from electronic annotation /// 0019825 // oxygen bindin	0005739 // mitochondrion // inferred from electronic annotation /// 0016020 // membrane // inferred from electronic annotation
227013_at	0.003110592	0.38549	0.545574349	12.56982073	12.05115838	LATS, large tumor suppressor, homolog 2 (Drosophila)	Hs.78960	26524	604861	LATS2	AI535735	0000082 // G1/S transition of mitotic cell cycle // inferred from direct assay /// 0006468 // protein amino acid phosphorylation // inferred from direct assay /// 0007049 // cell cycle // inferred from electronic annotation /// 0007067 // mitosis // inferr	0000166 // nucleotide binding // inferred from electronic annotation /// 0000287 // magnesium ion binding // inferred from electronic annotation /// 0004674 // protein serine/threonine kinase activity // inferred from direct assay /// 0004674 // protein se	0000922 // spindle pole // inferred from direct assay /// 0005634 // nucleus // non-traceable author statement
231631_at	0.003118573	0.38549	-1.114678604	3.299190066	4.543682058	Transcribed locus	Hs.17661				AA702234
238084_at	0.003129195	0.38549	0.364207366	8.020641795	7.645184902	polycomb group ring finger 3	Hs.144309	10336		PCGF3	AA187595		0005515 // protein binding // inferred from electronic annotation /// 0008270 // zinc ion binding // inferred from electronic annotation /// 0046872 // metal ion binding // inferred from electronic annotation
202527_s_at	0.003133544	0.38549	0.66440843	9.888731456	9.238528053	SMAD family member 4		4089	174900 /	SMAD4	NM_005359	0001658 // ureteric bud branching // inferred from electronic annotation /// 0006350 // transcription // inferred from electronic annotation /// 0006355 // regulation of transcription, DNA-dependent // inferred from electronic annotation /// 0007183 // SMA	0003700 // transcription factor activity // traceable author statement /// 0003712 // transcription cofactor activity // traceable author statement /// 0005515 // protein binding // inferred from physical interaction /// 0016563 // transcriptional activato	0005622 // intracellular // inferred from electronic annotation /// 0005634 // nucleus // traceable author statement /// 0005667 // transcription factor complex // inferred from physical interaction /// 0005737 // cytoplasm // not recorded /// 0005634 // n
226255_at	0.003135144	0.38549	0.65458438	11.34776562	10.70841376	zinc finger and BTB domain containing 33	Hs.143604	10009	300329	ZBTB33	BE302089	0006350 // transcription // inferred from electronic annotation /// 0006355 // regulation of transcription, DNA-dependent // inferred from electronic annotation /// 0007242 // intracellular signaling cascade // traceable author statement /// 0016055 // Wnt	0003677 // DNA binding // inferred from electronic annotation /// 0005515 // protein binding // traceable author statement /// 0008270 // zinc ion binding // inferred from electronic annotation /// 0046872 // metal ion binding // inferred from electronic a	0005622 // intracellular // inferred from electronic annotation /// 0005634 // nucleus // traceable author statement /// 0005634 // nucleus // inferred from electronic annotation
234969_s_at	0.003137318	0.38549	0.833328425	12.24877688	11.47474171	enhancer of polycomb homolog 1 (Drosophila)	Hs.167805	80314		EPC1	AK024117	0001558 // regulation of cell growth // inferred from electronic annotation /// 0006350 // transcription // traceable author statement /// 0006355 // regulation of transcription, DNA-dependent // inferred from electronic annotation /// 0016568 // chromatin	0016563 // transcriptional activator activity // traceable author statement /// 0016564 // transcriptional repressor activity // inferred from direct assay	0005634 // nucleus // inferred from direct assay /// 0005634 // nucleus // inferred from electronic annotation
221148_at	0.003147788	0.38549	-1.093494688	4.762570312	5.82956889	gb:NM_018625.1 /DB_XREF=gi:8924150 /GEN=PRO2289 /FEA=FLmRNA /CNT=2 /TID=Hs.283069.0 /TIER=FL /STK=0 /UG=Hs.283069 /LL=55488 /DEF=Homo sapiens hypothetical protein PRO2289 (PRO2289), mRNA. /PROD=hypothetical protein PRO2289 /FL=gb:AF116698.1 gb:NM_018625.1					NM_018625
229517_at	0.003149678	0.38549	-1.039034713	6.258948301	7.26187638	protein tyrosine phosphatase domain containing 1	Hs.437943	138639		PTPDC1	BE046919	0006470 // protein amino acid dephosphorylation // inferred from electronic annotation	0008138 // protein tyrosine/serine/threonine phosphatase activity // inferred from electronic annotation /// 0016787 // hydrolase activity // inferred from electronic annotation /// 0004721 // phosphoprotein phosphatase activity // inferred from electronic
216232_s_at	0.003151609	0.38549	-0.278516738	7.799748737	8.113570121	GCN1 general control of amino-acid synthesis 1-like 1 (yeast)	Hs.298716	10985	605614	GCN1L1	AI697055	0006445 // regulation of translation // non-traceable author statement	0005515 // protein binding // inferred from electronic annotation /// 0008135 // translation factor activity, nucleic acid binding // non-traceable author statement /// 0005488 // binding // inferred from electronic annotation	0005737 // cytoplasm // non-traceable author statement /// 0005840 // ribosome // non-traceable author statement
236313_at	0.003163293	0.3855	-1.516852312	9.147401107	10.51221401	cyclin-dependent kinase inhibitor 2B (p15, inhibits CDK4)	Hs.72901	1030	600431	CDKN2B	AW444761	0000079 // regulation of cyclin-dependent protein kinase activity // traceable author statement /// 0006355 // regulation of transcription, DNA-dependent // inferred from electronic annotation /// 0007049 // cell cycle // inferred from electronic annotatio	0003700 // transcription factor activity // inferred from electronic annotation /// 0004861 // cyclin-dependent protein kinase inhibitor activity // non-traceable author statement /// 0004861 // cyclin-dependent protein kinase inhibitor activity // traceab	0005634 // nucleus // inferred from direct assay /// 0005737 // cytoplasm // inferred from direct assay
39854_r_at	0.003165813	0.3855	-0.186041008	9.38044753	9.580553062	patatin-like phospholipase domain containing 2		57104	609059	PNPLA2	AF055000	0006629 // lipid metabolism // inferred from electronic annotation
202644_s_at	0.003186984	0.38631	-0.478392912	13.38832724	13.88890149	tumor necrosis factor, alpha-induced protein 3	Hs.591338	7128	191163	TNFAIP3	NM_006290	0006512 // ubiquitin cycle // inferred from electronic annotation /// 0006915 // apoptosis // inferred from electronic annotation /// 0006916 // anti-apoptosis // non-traceable author statement /// 0043124 // negative regulation of I-kappaB kinase/NF-kappa	0003677 // DNA binding // inferred from electronic annotation /// 0005515 // protein binding // inferred from physical interaction /// 0008234 // cysteine-type peptidase activity // inferred from electronic annotation /// 0008270 // zinc ion binding // inf	0005634 // nucleus // inferred from direct assay /// 0005737 // cytoplasm // inferred from electronic annotation /// 0005634 // nucleus // inferred from electronic annotation
227018_at	0.003187899	0.38631	0.233492291	11.87881046	11.61608428	dipeptidyl-peptidase 8	Hs.591106	54878	606819	DPP8	AV734194	0006508 // proteolysis // non-traceable author statement /// 0006955 // immune response // traceable author statement /// 0006508 // proteolysis // inferred from electronic annotation	0004177 // aminopeptidase activity // inferred from electronic annotation /// 0004252 // serine-type endopeptidase activity // inferred from electronic annotation /// 0004274 // dipeptidyl-peptidase IV activity // inferred from electronic annotation /// 00	0005737 // cytoplasm // non-traceable author statement /// 0016020 // membrane // inferred from electronic annotation
205647_at	0.00320369	0.38631	0.340877689	10.26640184	9.907943834	RAD52 homolog (S. cerevisiae)	Hs.410355	5893	600392	RAD52	NM_002879	0000724 // double-strand break repair via homologous recombination // inferred from electronic annotation /// 0006281 // DNA repair // inferred from electronic annotation /// 0006310 // DNA recombination // inferred from electronic annotation /// 0006312 /	0003677 // DNA binding // traceable author statement /// 0005515 // protein binding // inferred from direct assay /// 0005515 // protein binding // inferred from physical interaction	0005634 // nucleus // traceable author statement /// 0005634 // nucleus // inferred from electronic annotation
1569599_at	0.003210546	0.38631	-1.808002888	6.210716209	8.087330747	SAM domain, SH3 domain and nuclear localisation signals, 1	Hs.570423	64092	607978	SAMSN1	BC020638		0001784 // phosphotyrosine binding // inferred from direct assay
230296_at	0.003214251	0.38631	-0.420059975	9.85904371	10.25199988	Oxidation resistance 1 /// Chromosome 16 open reading frame 52 /// Similar to oxidation resistance 1	Hs.148778	146174 /	605609	OXR1 /// C16orf52 /// LOC64540	AU145642	0006979 // response to oxidative stress // non-traceable author statement /// 0016998 // cell wall catabolism // inferred from electronic annotation	0003674 // molecular_function // ---	0005575 // cellular_component // --- /// 0005739 // mitochondrion // inferred from electronic annotation
209363_s_at	0.003221757	0.38631	1.504423818	9.447484238	8.064009158	SRB7 suppressor of RNA polymerase B homolog (yeast)	Hs.286145	9412	603800	SURB7	U46837	0006350 // transcription // inferred from electronic annotation /// 0045944 // positive regulation of transcription from RNA polymerase II promoter // inferred from direct assay /// 0006355 // regulation of transcription, DNA-dependent // inferred from ele	0003702 // RNA polymerase II transcription factor activity // traceable author statement /// 0003713 // transcription coactivator activity // inferred from direct assay /// 0003899 // DNA-directed RNA polymerase activity // traceable author statement /// 0	0000119 // mediator complex // inferred from direct assay /// 0005634 // nucleus // inferred from electronic annotation /// 0005665 // DNA-directed RNA polymerase II, core complex // traceable author statement /// 0005665 // DNA-directed RNA polymerase II,
233288_at	0.003223749	0.38631	0.259292004	4.00709108	3.739086601	ataxia telangiectasia and Rad3 related	Hs.271791	545	210600 /	ATR	AU143947	0000075 // cell cycle checkpoint // traceable author statement /// 0006281 // DNA repair // traceable author statement /// 0007049 // cell cycle // traceable author statement /// 0007275 // development // traceable author statement /// 0006281 // DNA repai	0003677 // DNA binding // inferred from electronic annotation /// 0004674 // protein serine/threonine kinase activity // inferred from electronic annotation /// 0005515 // protein binding // inferred from physical interaction /// 0016740 // transferase act	0005634 // nucleus // inferred from electronic annotation /// 0005694 // chromosome // inferred from electronic annotation
233269_at	0.003228925	0.38631	0.567368441	5.0978622	4.47360781	CDNA FLJ20078 fis, clone COL02974	Hs.610959				AK000085
226077_at	0.003247551	0.38769	-0.856371742	10.62154163	11.46703819	hypothetical protein FLJ31951	Hs.349306	153830		FLJ31951	AL553942		0004872 // receptor activity // inferred from electronic annotation /// 0005515 // protein binding // inferred from electronic annotation /// 0008270 // zinc ion binding // inferred from electronic annotation /// 0046872 // metal ion binding // inferred fr
230409_at	0.003261232	0.38847	-3.436711542	2.653009406	5.737047608	Transcribed locus	Hs.601862				AI738585
222011_s_at	0.003278805	0.38854	-1.056286214	10.65478625	11.69714997	t-complex 1	Hs.363137	6950	186980	TCP1	BF224073	0006457 // protein folding // inferred from electronic annotation /// 0007021 // tubulin folding // non-traceable author statement /// 0044267 // cellular protein metabolism // inferred from electronic annotation /// 0006457 // protein folding // traceable	0000166 // nucleotide binding // inferred from electronic annotation /// 0005524 // ATP binding // inferred from electronic annotation /// 0051082 // unfolded protein binding // inferred from electronic annotation /// 0051082 // unfolded protein binding //	0000242 // pericentriolar material // inferred from electronic annotation /// 0005720 // nuclear heterochromatin // inferred from electronic annotation /// 0005815 // microtubule organizing center // inferred from electronic annotation /// 0005829 // cytos
1559283_a_at	0.003284703	0.38854	0.40053793	2.544719202	2.107309365	canopy 1 homolog (zebrafish)	Hs.146751	285888		CNPY1	AI147733
203887_s_at	0.003289345	0.38854	2.615393853	12.6128844	9.988663749	thrombomodulin	Hs.2030	7056	188040	THBD	NM_000361	0007565 // pregnancy // inferred from electronic annotation /// 0007596 // blood coagulation // traceable author statement /// 0009790 // embryonic development // inferred from electronic annotation /// 0050819 // negative regulation of coagulation // infe	0004888 // transmembrane receptor activity // inferred from electronic annotation /// 0005509 // calcium ion binding // traceable author statement /// 0005515 // protein binding // inferred from physical interaction /// 0005529 // sugar binding // inferred	0005615 // extracellular space // inferred from electronic annotation /// 0005886 // plasma membrane // inferred from electronic annotation /// 0005887 // integral to plasma membrane // traceable author statement /// 0016020 // membrane // inferred from el
243463_s_at	0.003295533	0.38854	0.532499478	12.93671354	12.36041284	Ras-like without CAAX 1	Hs.491234	6016	609591	RIT1	AA417878	0007165 // signal transduction // traceable author statement /// 0007264 // small GTPase mediated signal transduction // inferred from electronic annotation	0000166 // nucleotide binding // inferred from electronic annotation /// 0005516 // calmodulin binding // traceable author statement /// 0005525 // GTP binding // inferred from electronic annotation /// 0005525 // GTP binding // traceable author statement	0005622 // intracellular // inferred from electronic annotation /// 0005886 // plasma membrane // traceable author statement /// 0016020 // membrane // inferred from electronic annotation /// 0005886 // plasma membrane // inferred from electronic annotatio
1554335_at	0.003297607	0.38854	1.68740977	8.214798348	6.351008375	pleckstrin homology, Sec7 and coiled-coil domains 4	Hs.170944	27128	606514	PSCD4	BC017780	0032012 // regulation of ARF protein signal transduction // inferred from electronic annotation	0005086 // ARF guanyl-nucleotide exchange factor activity // traceable author statement /// 0005086 // ARF guanyl-nucleotide exchange factor activity // inferred from electronic annotation /// 0005085 // guanyl-nucleotide exchange factor activity // inferr	0005622 // intracellular // inferred from electronic annotation
230694_at	0.003314609	0.38854	0.551015169	3.157231845	2.646753578	gb:AI340341 /DB_XREF=gi:4077268 /DB_XREF=qo58c12.x1 /CLONE=IMAGE:1912726 /FEA=EST /CNT=25 /TID=Hs.214646.0 /TIER=Stack /STK=10 /UG=Hs.214646 /LL=9906 /UG_GENE=KIAA0447 /UG_TITLE=KIAA0447 gene product					AI340341
209428_s_at	0.00333487	0.38854	0.19026545	6.629204379	6.416255988	zinc finger protein-like 1	Hs.98170	7542		ZFPL1	BG420865	0045449 // regulation of transcription // non-traceable author statement	0003677 // DNA binding // non-traceable author statement /// 0005515 // protein binding // inferred from electronic annotation /// 0008270 // zinc ion binding // non-traceable author statement /// 0046872 // metal ion binding // inferred from electronic an	0005634 // nucleus // non-traceable author statement /// 0016020 // membrane // inferred from electronic annotation /// 0016021 // integral to membrane // inferred from electronic annotation
230585_at	0.003348859	0.38854	3.026800059	4.033254444	0.967679423	Transcribed locus	Hs.129583				AI632692
228521_s_at	0.00334975	0.38854	-0.239389306	10.04703347	10.27249695	RAB4B, member RAS oncogene family	Hs.631539	53916		RAB4B	AW242973	0007264 // small GTPase mediated signal transduction // inferred from electronic annotation /// 0015031 // protein transport // inferred from electronic annotation /// 0016192 // vesicle-mediated transport // non-traceable author statement /// 0006810 // t	0000166 // nucleotide binding // inferred from electronic annotation /// 0003924 // GTPase activity // non-traceable author statement /// 0005525 // GTP binding // inferred from electronic annotation	0005622 // intracellular // non-traceable author statement /// 0016020 // membrane // inferred from electronic annotation
235319_at	0.00336001	0.38854	-0.67552072	4.795168935	5.549760032	CDNA clone IMAGE:5302680	Hs.369356				AW028799
221958_s_at	0.003399029	0.38854	-0.602693655	10.18440675	10.78258111	G protein-coupled receptor 177	Hs.647659	79971		GPR177	AA775681	0043123 // positive regulation of I-kappaB kinase/NF-kappaB cascade // inferred from sequence or structural similarity /// 0043123 // positive regulation of I-kappaB kinase/NF-kappaB cascade // inferred from mutant phenotype /// 0006350 // transcription //	0004872 // receptor activity // inferred from electronic annotation /// 0004871 // signal transducer activity // inferred from mutant phenotype /// 0004871 // signal transducer activity // inferred from sequence or structural similarity /// 0003677 // DNA	0005634 // nucleus // inferred from electronic annotation
219011_at	0.003401746	0.38854	-2.68182404	3.146153068	5.631533759	pleckstrin homology domain containing, family A (phosphoinositide binding specific) member 4	Hs.9469	57664	607769	PLEKHA4	NM_020904	0008150 // biological_process // ---	0005545 // phosphatidylinositol binding // non-traceable author statement /// 0008289 // lipid binding // inferred from electronic annotation	0005575 // cellular_component // --- /// 0016020 // membrane // inferred from electronic annotation
227101_at	0.003402531	0.38854	0.547929086	10.42241598	9.811063827	zinc finger protein 800	Hs.159006	168850		ZNF800	AF218032		0003676 // nucleic acid binding // inferred from electronic annotation /// 0008270 // zinc ion binding // inferred from electronic annotation /// 0046872 // metal ion binding // inferred from electronic annotation	0005622 // intracellular // inferred from electronic annotation
240087_at	0.003412106	0.38854	1.77478706	5.171509057	3.512866747	Transcribed locus	Hs.245092				AW134997
237554_at	0.003413529	0.38854	2.083899359	8.851368195	6.890768149	Activin A receptor, type I	Hs.470316	90	102576 /	ACVR1	BE348304	0000082 // G1/S transition of mitotic cell cycle // inferred from mutant phenotype /// 0001701 // embryonic development (sensu Mammalia) // inferred from electronic annotation /// 0001755 // neural crest cell migration // inferred from electronic annotatio	0000166 // nucleotide binding // inferred from electronic annotation /// 0000287 // magnesium ion binding // inferred from electronic annotation /// 0004872 // receptor activity // inferred from electronic annotation /// 0005024 // transforming growth fact	0016020 // membrane // inferred from electronic annotation /// 0048179 // activin receptor complex // inferred from direct assay /// 0005887 // integral to plasma membrane // inferred from direct assay /// 0005887 // integral to plasma membrane // inferred
236683_at	0.00341663	0.38854	-1.400325001	4.737979453	6.22129857	Transcribed locus	Hs.574311				AI280131
243813_at	0.003421717	0.38854	-0.858116838	7.571124792	8.359011882	CDNA FLJ31059 fis, clone HSYRA2000832	Hs.583755				AA418028
226117_at	0.003424764	0.38854	-2.097673019	10.79474103	12.8919742	TRAF-interacting protein with a forkhead-associated domain	Hs.310640	92610	609028	TIFA	AA195074
215498_s_at	0.003426614	0.38854	-0.390671446	13.05708311	13.43651495	mitogen-activated protein kinase kinase 3 /// mitogen-activated protein kinase kinase 3	Hs.514012	5606	602315	MAP2K3	AA780381	0006468 // protein amino acid phosphorylation // inferred from electronic annotation /// 0007165 // signal transduction // traceable author statement /// 0045860 // positive regulation of protein kinase activity // inferred from direct assay /// 0045893 //	0000166 // nucleotide binding // inferred from electronic annotation /// 0004674 // protein serine/threonine kinase activity // inferred from electronic annotation /// 0004708 // MAP kinase kinase activity // traceable author statement /// 0004713 // prote
204272_at	0.003428592	0.38854	-0.824913293	3.791313928	4.700528141	lectin, galactoside-binding, soluble, 4 (galectin 4)	Hs.5302	3960	602518	LGALS4	NM_006149	0007155 // cell adhesion // traceable author statement	0005515 // protein binding // inferred from electronic annotation /// 0005529 // sugar binding // traceable author statement /// 0005529 // sugar binding // inferred from electronic annotation	0005829 // cytosol // traceable author statement /// 0005886 // plasma membrane // traceable author statement
238446_at	0.003429101	0.38854	0.775891455	9.081855164	8.307971843	glucuronidase, beta pseudogene 1	Hs.646958	153561		GUSBP1	AI970117	0005975 // carbohydrate metabolism // inferred from electronic annotation	0003824 // catalytic activity // inferred from electronic annotation /// 0004553 // hydrolase activity, hydrolyzing O-glycosyl compounds // inferred from electronic annotation /// 0043169 // cation binding // inferred from electronic annotation
1561067_at	0.003434621	0.38854	0.801137888	5.708821323	4.945534941	Polybromo 1	Hs.189920	55193	606083	PB1	H79538	0001890 // placenta development // inferred from electronic annotation /// 0006338 // chromatin remodeling // traceable author statement /// 0006350 // transcription // inferred from electronic annotation /// 0006355 // regulation of transcription, DNA-dep	0003677 // DNA binding // inferred from electronic annotation /// 0003682 // chromatin binding // non-traceable author statement /// 0005515 // protein binding // inferred from physical interaction /// 0003682 // chromatin binding // inferred from electron	0000228 // nuclear chromosome // non-traceable author statement /// 0000776 // kinetochore // inferred from electronic annotation /// 0005634 // nucleus // inferred from electronic annotation
232327_at	0.003440293	0.38854	0.874469118	2.530943581	1.540664411	thrombospondin, type I, domain containing 7B	Hs.68533	80731		THSD7B	AB051466			0016020 // membrane // inferred from electronic annotation /// 0016021 // integral to membrane // inferred from electronic annotation
1559174_at	0.003440968	0.38854	1.169925001	5.724487998	4.577278305	RAB6A, member RAS oncogene family	Hs.503222	5870	179513	RAB6A	BC034996	0006888 // ER to Golgi vesicle-mediated transport // inferred from electronic annotation /// 0007264 // small GTPase mediated signal transduction // inferred from electronic annotation /// 0015031 // protein transport // inferred from electronic annotation	0000166 // nucleotide binding // inferred from electronic annotation /// 0003924 // GTPase activity // traceable author statement /// 0005515 // protein binding // inferred from physical interaction /// 0005525 // GTP binding // inferred from electronic an	0005794 // Golgi apparatus // inferred from direct assay /// 0016020 // membrane // inferred from electronic annotation
1554694_at	0.003443397	0.38854	-1.833538854	2.018391319	4.013776413	chromosome 10 open reading frame 9	Hs.14745	219771		C10orf9	AF413522	0000074 // regulation of progression through cell cycle // inferred from electronic annotation		0005634 // nucleus // inferred from direct assay
238964_at	0.003448893	0.38854	1.556393349	2.594878282	0.871177218	Transcribed locus	Hs.595319				BE960968
1555628_a_at	0.003453682	0.38854	1.750790293	9.522477408	7.782950419	hepatitis A virus cellular receptor 2	Hs.616365	84868	606652	HAVCR2	BC020843	0006468 // protein amino acid phosphorylation // inferred from electronic annotation	0004672 // protein kinase activity // inferred from electronic annotation /// 0005524 // ATP binding // inferred from electronic annotation	0016020 // membrane // inferred from electronic annotation /// 0016021 // integral to membrane // inferred from electronic annotation
213390_at	0.00347313	0.38992	0.222746982	12.50474725	12.26572333	chromosome 19 open reading frame 7	Hs.104661	23211		C19orf7	AB028987		0003676 // nucleic acid binding // inferred from electronic annotation /// 0008270 // zinc ion binding // inferred from electronic annotation /// 0046872 // metal ion binding // inferred from electronic annotation
203996_s_at	0.003498071	0.39169	-0.37303721	8.229353865	8.631925797	chromosome 21 open reading frame 2	Hs.517331	755	603191	C21orf2	NM_004928	0008150 // biological_process // ---	0003674 // molecular_function // --- /// 0005515 // protein binding // inferred from electronic annotation	0005575 // cellular_component // ---
214959_s_at	0.003506156	0.39169	0.807730282	8.264846493	7.419001005	apoptosis inhibitor 5	Hs.435771	8539	609774	API5	AF229253	0006810 // transport // inferred from electronic annotation /// 0006915 // apoptosis // inferred from electronic annotation /// 0006916 // anti-apoptosis // inferred from mutant phenotype /// 0006916 // anti-apoptosis // inferred from sequence or structura	0017134 // fibroblast growth factor binding // inferred from physical interaction	0005634 // nucleus // non-traceable author statement /// 0005681 // spliceosome complex // inferred from sequence or structural similarity /// 0005737 // cytoplasm // non-traceable author statement /// 0005634 // nucleus // inferred from electronic annotat
209038_s_at	0.003514442	0.39169	-1.840440288	7.989194289	9.940808258	EH-domain containing 1	Hs.523774	10938	605888	EHD1	AL579035	0006897 // endocytosis // inferred from electronic annotation /// 0008150 // biological_process // --- /// 0016197 // endosome transport // inferred from electronic annotation	0000166 // nucleotide binding // inferred from electronic annotation /// 0003674 // molecular_function // --- /// 0003924 // GTPase activity // inferred from electronic annotation /// 0005509 // calcium ion binding // inferred from electronic annotation //	0005575 // cellular_component // --- /// 0005769 // early endosome // inferred from electronic annotation /// 0005886 // plasma membrane // inferred from electronic annotation /// 0030139 // endocytic vesicle // inferred from electronic annotation
244313_at	0.00351753	0.39169	-0.856530254	10.60867885	11.377991	complement component (3b/4b) receptor 1 (Knops blood group)	Hs.334019	1378	120620 /	CR1	AI052659	0006958 // complement activation, classical pathway // inferred from electronic annotation /// 0045087 // innate immune response // inferred from electronic annotation /// 0006955 // immune response // inferred from electronic annotation /// 0006956 // com	0004872 // receptor activity // inferred from electronic annotation /// 0004877 // complement component C3b receptor activity // not recorded /// 0004875 // complement receptor activity // traceable author statement	0005887 // integral to plasma membrane // traceable author statement /// 0016020 // membrane // inferred from electronic annotation /// 0016021 // integral to membrane // inferred from electronic annotation
212664_at	0.003537282	0.39309	1.270089163	2.382496625	1.069713799	tubulin, beta 4	Hs.110837	10382	602662	TUBB4	AL567012	0007018 // microtubule-based movement // inferred from electronic annotation /// 0051258 // protein polymerization // inferred from electronic annotation	0000166 // nucleotide binding // inferred from electronic annotation /// 0003924 // GTPase activity // inferred from electronic annotation /// 0005200 // structural constituent of cytoskeleton // not recorded /// 0005525 // GTP binding // inferred from ele	0005856 // cytoskeleton // not recorded /// 0005874 // microtubule // inferred from electronic annotation /// 0005929 // cilium // inferred from electronic annotation /// 0043234 // protein complex // inferred from electronic annotation
225830_at	0.003547152	0.39339	0.618971093	10.83477548	10.20147619	PDZ domain containing 8	Hs.501149	118987		PDZD8	AI052247	0007242 // intracellular signaling cascade // inferred from electronic annotation	0005515 // protein binding // inferred from electronic annotation /// 0008270 // zinc ion binding // inferred from electronic annotation /// 0019992 // diacylglycerol binding // inferred from electronic annotation /// 0046872 // metal ion binding // inferr
201829_at	0.003554532	0.39341	1.285022791	10.56683756	9.295953565	neuroepithelial cell transforming gene 1	Hs.25155	10276	606450	NET1	AW263232	0001558 // regulation of cell growth // non-traceable author statement /// 0007165 // signal transduction // traceable author statement /// 0035023 // regulation of Rho protein signal transduction // inferred from electronic annotation /// 0007242 // intra	0005085 // guanyl-nucleotide exchange factor activity // traceable author statement /// 0005089 // Rho guanyl-nucleotide exchange factor activity // inferred from electronic annotation /// 0005085 // guanyl-nucleotide exchange factor activity // inferred f	0005575 // cellular_component // --- /// 0005622 // intracellular // inferred from electronic annotation /// 0005634 // nucleus // inferred from electronic annotation
1563204_at	0.003587304	0.39623	1.550363839	5.912522682	4.268104186	Zinc finger protein 627	Hs.526665	199692		ZNF627	BC039523	0006355 // regulation of transcription, DNA-dependent // inferred from electronic annotation	0003676 // nucleic acid binding // inferred from electronic annotation /// 0008270 // zinc ion binding // inferred from electronic annotation /// 0046872 // metal ion binding // inferred from electronic annotation	0005622 // intracellular // inferred from electronic annotation /// 0005634 // nucleus // inferred from electronic annotation
202071_at	0.00360845	0.39649	-1.883876992	10.3900774	12.20995005	syndecan 4 (amphiglycan, ryudocan)	Hs.632267	6385	600017	SDC4	NM_002999	0008150 // biological_process // ---	0003674 // molecular_function // --- /// 0008092 // cytoskeletal protein binding // inferred from electronic annotation	0005887 // integral to plasma membrane // non-traceable author statement /// 0009986 // cell surface // inferred from electronic annotation /// 0016020 // membrane // inferred from electronic annotation /// 0016021 // integral to membrane // inferred from
233335_at	0.003616396	0.39649	-1.648738411	2.250706561	4.101581629	MRNA; cDNA DKFZp586J1717 (from clone DKFZp586J1717)	Hs.56027				AL117454
1554704_at	0.003617004	0.39649	-0.112803097	10.49951049	10.61760398	ATPase, Class I, type 8B, member 3	Hs.306212	148229	605866	ATP8B3	BC033179	0006810 // transport // inferred from electronic annotation /// 0006812 // cation transport // inferred from electronic annotation /// 0007339 // binding of sperm to zona pellucida // inferred from electronic annotation /// 0045332 // phospholipid transloc	0000166 // nucleotide binding // inferred from electronic annotation /// 0000287 // magnesium ion binding // inferred from electronic annotation /// 0004012 // phospholipid-translocating ATPase activity // inferred from electronic annotation /// 0005524 //	0000299 // integral to membrane of membrane fraction // inferred from electronic annotation /// 0001669 // acrosome // inferred from electronic annotation /// 0016020 // membrane // inferred from electronic annotation /// 0016021 // integral to membrane //
209362_at	0.003635365	0.39649	1.102780474	10.6196005	9.519444879	SRB7 suppressor of RNA polymerase B homolog (yeast)	Hs.286145	9412	603800	SURB7	AI688580	0006350 // transcription // inferred from electronic annotation /// 0045944 // positive regulation of transcription from RNA polymerase II promoter // inferred from direct assay /// 0006355 // regulation of transcription, DNA-dependent // inferred from ele	0003702 // RNA polymerase II transcription factor activity // traceable author statement /// 0003713 // transcription coactivator activity // inferred from direct assay /// 0003899 // DNA-directed RNA polymerase activity // traceable author statement /// 0	0000119 // mediator complex // inferred from direct assay /// 0005634 // nucleus // inferred from electronic annotation /// 0005665 // DNA-directed RNA polymerase II, core complex // traceable author statement /// 0005665 // DNA-directed RNA polymerase II,
1568954_s_at	0.003644865	0.39649	0.598631963	10.61406374	10.00713794	chromosome 16 open reading frame 72	Hs.221497	29035		C16orf72	BG403486
212281_s_at	0.003656703	0.39649	1.205559059	9.265327962	8.119897722	transmembrane protein 97	Hs.199695	27346		TMEM97	BF038366	0001558 // regulation of cell growth // non-traceable author statement	0003674 // molecular_function // ---	0005575 // cellular_component // --- /// 0016020 // membrane // inferred from electronic annotation /// 0016021 // integral to membrane // inferred from electronic annotation
214933_at	0.003661874	0.39649	1.28665801	7.012909246	5.66832511	calcium channel, voltage-dependent, P/Q type, alpha 1A subunit	Hs.501632	773	108500 /	CACNA1A	AA769818	0006355 // regulation of transcription, DNA-dependent // inferred from electronic annotation /// 0006811 // ion transport // inferred from electronic annotation /// 0006816 // calcium ion transport // inferred from electronic annotation /// 0007204 // elev	0003677 // DNA binding // inferred from electronic annotation /// 0005245 // voltage-gated calcium channel activity // inferred from direct assay /// 0005245 // voltage-gated calcium channel activity // inferred from electronic annotation /// 0005245 // vo	0005634 // nucleus // inferred from electronic annotation /// 0005891 // voltage-gated calcium channel complex // inferred from electronic annotation /// 0016020 // membrane // inferred from electronic annotation /// 0016021 // integral to membrane // infe
235669_at	0.00367848	0.39649	1.095758983	3.068914444	2.05501589	Heterogeneous nuclear ribonucleoprotein A/B	Hs.248746	3182	602688	HNRPAB	BF000693	0006381 // mRNA editing // traceable author statement	0000166 // nucleotide binding // inferred from electronic annotation /// 0003724 // RNA helicase activity // not recorded /// 0003729 // mRNA binding // traceable author statement /// 0008483 // transaminase activity // inferred from electronic annotation	0005634 // nucleus // inferred from electronic annotation
201073_s_at	0.003683693	0.39649	-0.133184455	7.294907953	7.426573466	SWI/SNF related, matrix associated, actin dependent regulator of chromatin, subfamily c, member 1	Hs.476179	6599	601732	SMARCC1	AL040633	0006323 // DNA packaging // inferred from electronic annotation /// 0006333 // chromatin assembly or disassembly // inferred from electronic annotation /// 0006338 // chromatin remodeling // inferred from direct assay /// 0006350 // transcription // inferr	0003677 // DNA binding // inferred from electronic annotation /// 0003682 // chromatin binding // inferred from electronic annotation /// 0003713 // transcription coactivator activity // traceable author statement /// 0005515 // protein binding // inferred	0000785 // chromatin // inferred from electronic annotation /// 0005622 // intracellular // inferred from electronic annotation /// 0005634 // nucleus // inferred from electronic annotation /// 0005654 // nucleoplasm // traceable author statement /// 00165
233892_at	0.003686988	0.39649	-2.738208761	2.575028908	5.215610977	glutamate receptor, ionotropic, N-methyl-D-aspartate 3B		116444	606651	GRIN3B	AC004528	0006811 // ion transport // inferred from electronic annotation	0000287 // magnesium ion binding // inferred from electronic annotation /// 0004872 // receptor activity // inferred from electronic annotation /// 0004970 // ionotropic glutamate receptor activity // inferred from electronic annotation /// 0005215 // tran	0005615 // extracellular space // inferred from electronic annotation /// 0016020 // membrane // inferred from electronic annotation /// 0016021 // integral to membrane // inferred from electronic annotation /// 0045211 // postsynaptic membrane // inferred
209544_at	0.003721302	0.39649	-1.343108847	10.62200501	12.05726674	receptor-interacting serine-threonine kinase 2	Hs.103755	8767	603455	RIPK2	AF027706	0006468 // protein amino acid phosphorylation // inferred from electronic annotation /// 0006954 // inflammatory response // traceable author statement /// 0007165 // signal transduction // traceable author statement /// 0043065 // positive regulation of a	0000166 // nucleotide binding // inferred from electronic annotation /// 0004674 // protein serine/threonine kinase activity // traceable author statement /// 0004871 // signal transducer activity // inferred from expression pattern /// 0005515 // protein	0005622 // intracellular // inferred from electronic annotation
230676_s_at	0.003728018	0.39649	-0.660752268	8.050440256	8.802209481	transmembrane protein 19	Hs.645522	55266		TMEM19	AW663887			0016021 // integral to membrane // inferred from electronic annotation
201486_at	0.003732851	0.39649	-0.538759742	9.737856505	10.21899808	reticulocalbin 2, EF-hand calcium binding domain	Hs.79088	5955	602584	RCN2	NM_002902		0005509 // calcium ion binding // traceable author statement /// 0005515 // protein binding // traceable author statement /// 0005509 // calcium ion binding // inferred from electronic annotation	0005783 // endoplasmic reticulum // traceable author statement /// 0005783 // endoplasmic reticulum // inferred from electronic annotation
218753_at	0.003739185	0.39649	0.921176882	10.0291711	9.153388224	XK, Kell blood group complex subunit-related family, member 8	Hs.55024	55113		XKR8	NM_018053			0016020 // membrane // inferred from electronic annotation /// 0016021 // integral to membrane // inferred from electronic annotation
210118_s_at	0.003747766	0.39649	-2.738961361	10.5306866	13.33421422	interleukin 1, alpha	Hs.1722	3552	147760	IL1A	M15329	0000074 // regulation of progression through cell cycle // inferred from electronic annotation /// 0001660 // fever // inferred from electronic annotation /// 0006915 // apoptosis // traceable author statement /// 0006916 // anti-apoptosis // traceable aut	0004871 // signal transducer activity // traceable author statement /// 0005149 // interleukin-1 receptor binding // inferred from electronic annotation /// 0005125 // cytokine activity // inferred from electronic annotation /// 0008083 // growth factor ac	0005576 // extracellular region // inferred from electronic annotation /// 0005615 // extracellular space // traceable author statement /// 0005737 // cytoplasm // not recorded /// 0005615 // extracellular space // inferred from electronic annotation
216391_s_at	0.003748822	0.39649	1.817939673	4.844517223	3.187055242	kelch-like 1 (Drosophila)	Hs.508201	57626	605332	KLHL1	AF126749	0030036 // actin cytoskeleton organization and biogenesis // non-traceable author statement	0003779 // actin binding // non-traceable author statement /// 0005515 // protein binding // inferred from electronic annotation /// 0003779 // actin binding // inferred from electronic annotation	0005737 // cytoplasm // non-traceable author statement /// 0005856 // cytoskeleton // inferred from electronic annotation
1563186_at	0.003754102	0.39649	0.847996907	1.99958655	1.21845061	Homo sapiens, clone IMAGE:5425697, mRNA	Hs.639261				BC041051
227578_at	0.003762699	0.39649	-1.904652123	7.290051656	9.315043638	CDNA clone IMAGE:5266100	Hs.594042				H28597
1556347_at	0.003771177	0.39649	0.792903766	4.152804597	3.315352747	Centromere protein P	Hs.642751	401541		CENPP	W72151			0000775 // chromosome, pericentric region // inferred from electronic annotation /// 0005634 // nucleus // inferred from electronic annotation /// 0005694 // chromosome // inferred from electronic annotation
226105_at	0.003781397	0.39649	0.291582224	9.465293901	9.156315442	CDNA FLJ13495 fis, clone PLACE1004425	Hs.239666				AI672489
210286_s_at	0.003784596	0.39649	-0.633402856	4.226373127	4.807135804	solute carrier family 4, sodium bicarbonate cotransporter, member 7	Hs.250072	9497	603353	SLC4A7	AF053755	0006814 // sodium ion transport // inferred from electronic annotation /// 0006820 // anion transport // inferred from electronic annotation /// 0015701 // bicarbonate transport // non-traceable author statement /// 0006810 // transport // inferred from el	0005452 // inorganic anion exchanger activity // inferred from electronic annotation /// 0008510 // sodium:bicarbonate symporter activity // non-traceable author statement /// 0015293 // symporter activity // inferred from electronic annotation /// 0031402	0016020 // membrane // inferred from electronic annotation /// 0016021 // integral to membrane // non-traceable author statement /// 0016021 // integral to membrane // inferred from electronic annotation
230455_at	0.003790372	0.39649	1.444302094	5.240334487	3.612542644	protein phosphatase 1, regulatory subunit 9B, spinophilin	Hs.514323	84687	603325	PPP1R9B	AI523759	0001560 // regulation of cell growth by extracellular stimulus // traceable author statement /// 0007050 // cell cycle arrest // traceable author statement /// 0007096 // regulation of exit from mitosis // non-traceable author statement /// 0007399 // nerv	0003779 // actin binding // inferred from electronic annotation /// 0004864 // protein phosphatase inhibitor activity // non-traceable author statement /// 0005515 // protein binding // inferred from physical interaction /// 0008157 // protein phosphatase	0000164 // protein phosphatase type 1 complex // traceable author statement /// 0005634 // nucleus // inferred from electronic annotation /// 0005654 // nucleoplasm // inferred from mutant phenotype /// 0005737 // cytoplasm // inferred from direct assay //
242842_at	0.003792099	0.39649	-0.358087046	8.738977872	9.084339928	Transcribed locus	Hs.437857				BF435734
205660_at	0.003792823	0.39649	-2.062711331	10.52914935	12.63701255	2'-5'-oligoadenylate synthetase-like	Hs.118633	8638	603281	OASL	NM_003733	0006464 // protein modification // inferred from electronic annotation /// 0006955 // immune response // inferred from electronic annotation /// 0008150 // biological_process // ---	0003677 // DNA binding // traceable author statement /// 0003725 // double-stranded RNA binding // traceable author statement /// 0005524 // ATP binding // inferred from electronic annotation /// 0016740 // transferase activity // inferred from electronic	0005730 // nucleolus // traceable author statement /// 0005737 // cytoplasm // traceable author statement
218433_at	0.00379638	0.39649	-0.635394988	8.477399654	9.067344716	pantothenate kinase 3	Hs.591729	79646	606161	PANK3	NM_024594	0015937 // coenzyme A biosynthesis // inferred from electronic annotation	0000166 // nucleotide binding // inferred from electronic annotation /// 0004594 // pantothenate kinase activity // inferred from electronic annotation /// 0005524 // ATP binding // inferred from electronic annotation /// 0016740 // transferase activity //
219913_s_at	0.0038024	0.39649	-0.551096714	8.228179129	8.720709191	Crn, crooked neck-like 1 (Drosophila)	Hs.171342	51340		CRNKL1	NM_016652	0000245 // spliceosome assembly // traceable author statement /// 0006397 // mRNA processing // inferred from electronic annotation /// 0008380 // RNA splicing // inferred from electronic annotation /// 0006396 // RNA processing // inferred from electronic	0005488 // binding // inferred from electronic annotation	0005622 // intracellular // inferred from electronic annotation /// 0005634 // nucleus // non-traceable author statement /// 0005681 // spliceosome complex // inferred from electronic annotation /// 0005634 // nucleus // inferred from electronic annotation
201452_at	0.003808722	0.39649	-2.328948523	3.593822091	5.915191514	Ras homolog enriched in brain	Hs.647068	6009	601293	RHEB	AW138374	0007165 // signal transduction // traceable author statement /// 0007264 // small GTPase mediated signal transduction // inferred from electronic annotation /// 0015031 // protein transport // inferred from electronic annotation	0000166 // nucleotide binding // inferred from electronic annotation /// 0003924 // GTPase activity // traceable author statement /// 0005525 // GTP binding // traceable author statement /// 0005525 // GTP binding // inferred from electronic annotation	0005622 // intracellular // inferred from electronic annotation /// 0005681 // spliceosome complex // inferred from electronic annotation /// 0016020 // membrane // traceable author statement /// 0016020 // membrane // inferred from electronic annotation
227456_s_at	0.003810889	0.39649	1.042509345	9.542851158	8.447761397	chromosome 6 open reading frame 136	Hs.591787	221545		C6orf136	BF224092
236103_at	0.003812895	0.39649	-1.249259027	3.543854231	4.780524065	Hypothetical protein LOC286272	Hs.571593	286272		LOC286272	AA741072
216182_at	0.00382354	0.39649	-2.760220946	3.375585363	6.468925802	Synaptojanin 2	Hs.434494	8871	609410	SYNJ2	AK026758		0001668 // phosphatidylinositol-4,5-bisphosphate 5-phosphatase activity // inferred from electronic annotation /// 0003723 // RNA binding // inferred from electronic annotation /// 0004439 // phosphoinositide 5-phosphatase activity // inferred from electro
236698_at	0.003835746	0.39649	-0.885541275	5.266731383	6.272302514	Full-length cDNA clone CS0DF025YA01 of Fetal brain of Homo sapiens (human)	Hs.632981				AI823600
226315_at	0.003836229	0.39649	0.508812415	9.019135398	8.50284758	coiled-coil domain containing 16	Hs.413678	91603		CCDC16	AI337102	0001832 // blastocyst growth // inferred from electronic annotation /// 0007049 // cell cycle // inferred from electronic annotation /// 0007067 // mitosis // inferred from electronic annotation /// 0007275 // development // inferred from electronic annota	0003676 // nucleic acid binding // inferred from electronic annotation /// 0008270 // zinc ion binding // inferred from electronic annotation	0005622 // intracellular // inferred from electronic annotation /// 0005634 // nucleus // inferred from electronic annotation
1561574_at	0.003836327	0.39649	1.217591435	3.141248743	2.00245831	Slit homolog 3 (Drosophila)	Hs.604116	6586	603745	SLIT3	BC032027	0007411 // axon guidance // inferred from electronic annotation /// 0007417 // central nervous system development // traceable author statement /// 0009887 // organ morphogenesis // inferred from electronic annotation /// 0030154 // cell differentiation //	0005102 // receptor binding // inferred from electronic annotation /// 0005198 // structural molecule activity // non-traceable author statement /// 0005509 // calcium ion binding // non-traceable author statement /// 0005509 // calcium ion binding // infe	0005615 // extracellular space // traceable author statement /// 0005615 // extracellular space // inferred from electronic annotation
201919_at	0.003842929	0.39649	0.86326246	11.33292705	10.45634134	Solute carrier family 25, member 36	Hs.144130	55186		SLC25A36	AL049246	0006810 // transport // inferred from electronic annotation /// 0006839 // mitochondrial transport // inferred from electronic annotation	0005215 // transporter activity // inferred from electronic annotation /// 0005488 // binding // inferred from electronic annotation	0005739 // mitochondrion // inferred from electronic annotation /// 0005743 // mitochondrial inner membrane // inferred from electronic annotation /// 0016020 // membrane // inferred from electronic annotation /// 0016021 // integral to membrane // inferre
208560_at	0.003847436	0.39649	0.975337946	3.529032887	2.560438576	potassium voltage-gated channel, shaker-related subfamily, member 10	Hs.248140	3744	602420	KCNA10	NM_005549	0006811 // ion transport // inferred from electronic annotation /// 0006813 // potassium ion transport // traceable author statement /// 0006810 // transport // inferred from electronic annotation /// 0006813 // potassium ion transport // inferred from ele	0005221 // intracellular cyclic nucleotide activated cation channel activity // traceable author statement /// 0005249 // voltage-gated potassium channel activity // inferred from electronic annotation /// 0005515 // protein binding // inferred from electr	0005624 // membrane fraction // not recorded /// 0008076 // voltage-gated potassium channel complex // inferred from electronic annotation /// 0016020 // membrane // inferred from electronic annotation /// 0016021 // integral to membrane // inferred from e
203333_at	0.003853596	0.39649	-0.136772519	7.884720087	8.037793296	kinesin-associated protein 3	Hs.433442	22920	601836	KIFAP3	NM_014970	0006461 // protein complex assembly // traceable author statement /// 0007017 // microtubule-based process // inferred from sequence or structural similarity /// 0007165 // signal transduction // traceable author statement	0005488 // binding // inferred from electronic annotation /// 0005515 // protein binding // inferred from physical interaction /// 0019894 // kinesin binding // inferred from electronic annotation	0005783 // endoplasmic reticulum // traceable author statement /// 0005871 // kinesin complex // inferred from electronic annotation /// 0016939 // kinesin II complex // inferred from sequence or structural similarity
221895_at	0.003861896	0.39649	-0.435949211	10.55170548	11.04206321	motile sperm domain containing 2	Hs.190043	158747		MOSPD2	AW469184	0006928 // cell motility // inferred from electronic annotation	0005198 // structural molecule activity // inferred from electronic annotation	0016020 // membrane // inferred from electronic annotation /// 0016021 // integral to membrane // inferred from electronic annotation
244380_at	0.00387179	0.39649	1.543142325	3.297791449	1.920517077	Transcribed locus	Hs.148256				AA905678
209112_at	0.003885974	0.39649	1.181971802	12.19354678	11.0798585	cyclin-dependent kinase inhibitor 1B (p27, Kip1)	Hs.238990	1027	600778	CDKN1B	BC001971	0007049 // cell cycle // inferred from electronic annotation /// 0007050 // cell cycle arrest // inferred from mutant phenotype /// 0008284 // positive regulation of cell proliferation // inferred from electronic annotation /// 0008285 // negative regulati	0004861 // cyclin-dependent protein kinase inhibitor activity // traceable author statement /// 0005072 // transforming growth factor beta receptor, cytoplasmic mediator activity // traceable author statement /// 0005515 // protein binding // inferred from	0005634 // nucleus // inferred from direct assay /// 0005737 // cytoplasm // inferred from direct assay /// 0005634 // nucleus // inferred from electronic annotation
208535_x_at	0.003888296	0.39649	-0.247927513	5.380433953	5.655009514	collagen, type XIII, alpha 1	Hs.211933	1305	120350	COL13A1	NM_005203	0006817 // phosphate transport // inferred from electronic annotation		0005600 // collagen type XIII // traceable author statement /// 0005737 // cytoplasm // inferred from electronic annotation /// 0005886 // plasma membrane // traceable author statement
212610_at	0.003895975	0.39649	-0.375016124	10.96563888	11.37291841	protein tyrosine phosphatase, non-receptor type 11 (Noonan syndrome 1)	Hs.506852	5781	151100 /	PTPN11	U79291	0000077 // DNA damage checkpoint // inferred from electronic annotation /// 0000187 // activation of MAPK activity // inferred from electronic annotation /// 0006470 // protein amino acid dephosphorylation // inferred from electronic annotation /// 0007242	0004726 // non-membrane spanning protein tyrosine phosphatase activity // traceable author statement /// 0005515 // protein binding // inferred from physical interaction /// 0016787 // hydrolase activity // inferred from electronic annotation /// 0004721 /
216660_at	0.003898671	0.39649	-1.650550842	3.054217718	4.752029257	myosin VIIB	Hs.154578	4648	606541	MYO7B	AK000145		0003774 // motor activity // inferred from electronic annotation /// 0005488 // binding // inferred from electronic annotation /// 0005524 // ATP binding // inferred from electronic annotation	0005856 // cytoskeleton // inferred from electronic annotation /// 0016459 // myosin complex // inferred from electronic annotation
236752_at	0.003907488	0.39649	0.982204417	6.819281112	5.723379686	Plakophilin 4	Hs.407580	8502	604276	PKP4	AA913146	0007155 // cell adhesion // non-traceable author statement /// 0007155 // cell adhesion // inferred from electronic annotation	0005198 // structural molecule activity // inferred from electronic annotation /// 0005488 // binding // inferred from electronic annotation /// 0005515 // protein binding // inferred from electronic annotation	0005856 // cytoskeleton // inferred from electronic annotation /// 0005911 // intercellular junction // traceable author statement
202228_s_at	0.003908653	0.39649	-0.139238843	12.72041234	12.86159997	neuroplastin	Hs.187866	27020		NPTN	NM_017455	0007156 // homophilic cell adhesion // inferred from sequence or structural similarity /// 0030155 // regulation of cell adhesion // inferred from sequence or structural similarity /// 0048170 // positive regulation of long-term neuronal synaptic plasticit	0050839 // cell adhesion molecule binding // inferred from sequence or structural similarity	0000299 // integral to membrane of membrane fraction // inferred from sequence or structural similarity /// 0016021 // integral to membrane // inferred from electronic annotation /// 0042734 // presynaptic membrane // inferred from sequence or structural s
243176_at	0.003930221	0.39783	-0.924296872	8.773722977	9.622062861	CDNA FLJ30090 fis, clone BNGH41000015	Hs.598543				AI636016
1562674_at	0.003936494	0.39783	-1.071161029	3.135364102	4.178556674	Homo sapiens, clone IMAGE:5165176, mRNA	Hs.568685				BC034299
225192_at	0.003959871	0.3985	0.20459527	11.57944887	11.3838983	chromosome 10 open reading frame 46	Hs.420024	143384		C10orf46	AA044726	0007049 // cell cycle // inferred from electronic annotation
1569856_at	0.003963509	0.3985	1.667706496	9.731353646	8.10244204	tripeptidyl peptidase II	Hs.432424	7174	190470	TPP2	BC024905	0006508 // proteolysis // inferred from electronic annotation /// 0006508 // proteolysis // traceable author statement	0004177 // aminopeptidase activity // inferred from electronic annotation /// 0004289 // subtilase activity // inferred from electronic annotation /// 0004294 // tripeptidyl-peptidase II activity // traceable author statement /// 0008233 // peptidase activ	0005737 // cytoplasm // traceable author statement
240137_at	0.003967029	0.3985	-1.325145832	6.89456435	8.237195796	Tudor domain containing 6	Hs.40510	221400		TDRD6	AI915629	0006810 // transport // inferred from electronic annotation /// 0006839 // mitochondrial transport // inferred from electronic annotation /// 0006091 // generation of precursor metabolites and energy // traceable author statement	0003676 // nucleic acid binding // inferred from electronic annotation /// 0005215 // transporter activity // inferred from electronic annotation /// 0005488 // binding // inferred from electronic annotation	0005739 // mitochondrion // inferred from electronic annotation /// 0005743 // mitochondrial inner membrane // inferred from electronic annotation /// 0016020 // membrane // inferred from electronic annotation /// 0016021 // integral to membrane // inferre
211056_s_at	0.003972273	0.3985	-0.188628228	9.944069515	10.13952508	steroid-5-alpha-reductase, alpha polypeptide 1 (3-oxo-5 alpha-steroid delta 4-dehydrogenase alpha 1) /// steroid-5-alpha-reductase, alpha polypeptide 1 (3-oxo-5 alpha-steroid delta 4-dehydrogenase alpha 1)	Hs.552	6715	184753	SRD5A1	BC006373	0006702 // androgen biosynthesis // inferred from electronic annotation /// 0007267 // cell-cell signaling // not recorded /// 0007530 // sex determination // non-traceable author statement /// 0007548 // sex differentiation // inferred from electronic ann	0003865 // 3-oxo-5-alpha-steroid 4-dehydrogenase activity // inferred from electronic annotation /// 0009055 // electron carrier activity // traceable author statement /// 0016491 // oxidoreductase activity // inferred from electronic annotation	0005783 // endoplasmic reticulum // inferred from electronic annotation /// 0005792 // microsome // inferred from electronic annotation /// 0016020 // membrane // inferred from electronic annotation /// 0016021 // integral to membrane // inferred from elec
228620_at	0.003984633	0.39901	-1.055534677	5.167810989	6.164485732	CDNA FLJ46701 fis, clone TRACH3014063	Hs.570274				AW664056
213315_x_at	0.003999168	0.39918	0.311548245	9.846366011	9.49728891	chromosome X open reading frame 40A	Hs.534641	91966		CXorf40A	L43577		0005515 // protein binding // inferred from physical interaction
234196_at	0.004000944	0.39918	1.201517048	6.850277271	5.783096416	Transmembrane and coiled-coil domain family 3	Hs.370410	57458		TMCC3	AK025030			0016020 // membrane // inferred from electronic annotation /// 0016021 // integral to membrane // inferred from electronic annotation
235371_at	0.004031122	0.39922	-4.216317907	2.577567785	6.908428665	similar to CG9996-PA	Hs.634085	727936		LOC727936	AI452595	0016051 // carbohydrate biosynthesis // inferred from electronic annotation	0016758 // transferase activity, transferring hexosyl groups // inferred from electronic annotation
224631_at	0.004035976	0.39922	0.629234471	9.503944537	8.902516034	zinc finger protein 91 homolog (mouse)	Hs.524920	80829		ZFP91	AA758013	0006350 // transcription // inferred from electronic annotation /// 0006355 // regulation of transcription, DNA-dependent // inferred from electronic annotation	0003677 // DNA binding // inferred from electronic annotation /// 0008270 // zinc ion binding // inferred from electronic annotation /// 0046872 // metal ion binding // inferred from electronic annotation /// 0003676 // nucleic acid binding // inferred fro	0005622 // intracellular // inferred from electronic annotation /// 0005634 // nucleus // inferred from electronic annotation
220581_at	0.004042106	0.39922	-0.404337611	5.98174245	6.428369009	chromosome 6 open reading frame 97	Hs.130239	80129		C6orf97	NM_025059
209845_at	0.004047609	0.39922	0.424995221	11.08057857	10.66618091	makorin, ring finger protein, 1	Hs.490347	23608	607754	MKRN1	AF117233	0008150 // biological_process // ---	0003674 // molecular_function // --- /// 0003676 // nucleic acid binding // inferred from electronic annotation /// 0005515 // protein binding // inferred from physical interaction /// 0008270 // zinc ion binding // inferred from electronic annotation ///	0005575 // cellular_component // ---
211302_s_at	0.004057481	0.39922	-1.473793231	10.16924504	11.63323055	phosphodiesterase 4B, cAMP-specific (phosphodiesterase E4 dunce homolog, Drosophila)	Hs.198072	5142	600127	PDE4B	L20966	0006939 // smooth muscle contraction // inferred from electronic annotation /// 0007165 // signal transduction // inferred from electronic annotation	0003824 // catalytic activity // inferred from electronic annotation /// 0004114 // 3',5'-cyclic-nucleotide phosphodiesterase activity // inferred from electronic annotation /// 0004115 // 3',5'-cyclic-AMP phosphodiesterase activity // traceable author sta	0005625 // soluble fraction // traceable author statement /// 0005626 // insoluble fraction // traceable author statement
232339_at	0.004059303	0.39922	-1.584962501	3.988763047	5.438114967	WD repeat domain 42A	Hs.632447	50717		WDR42A	AK026213
217225_x_at	0.004069287	0.39922	-0.397039447	11.27681174	11.69907869	NODAL modulator 2		283820	609158	NOMO2	AL512687	0006725 // aromatic compound metabolism // inferred from electronic annotation	0003824 // catalytic activity // inferred from electronic annotation /// 0008199 // ferric iron binding // inferred from electronic annotation /// 0005515 // protein binding // inferred from physical interaction /// 0030246 // carbohydrate binding // infer	0005783 // endoplasmic reticulum // inferred from electronic annotation /// 0016020 // membrane // inferred from electronic annotation /// 0016021 // integral to membrane // inferred from electronic annotation
207431_s_at	0.004084184	0.39922	-0.561825124	10.59111793	11.08915545	degenerative spermatocyte homolog 1, lipid desaturase (Drosophila)	Hs.299878	8560		DEGS1	NM_003676	0006629 // lipid metabolism // inferred from electronic annotation /// 0006636 // fatty acid desaturation // traceable author statement	0009055 // electron carrier activity // traceable author statement /// 0016717 // oxidoreductase activity, acting on paired donors, with oxidation of a pair of donors resulting in the reduction of molecular oxygen to two molecules of water // inferred from	0005624 // membrane fraction // traceable author statement /// 0005783 // endoplasmic reticulum // traceable author statement /// 0005887 // integral to plasma membrane // traceable author statement /// 0016020 // membrane // inferred from electronic annot
238032_at	0.004084688	0.39922	3.12032429	9.41470545	6.216110205	Dehydrogenase/reductase (SDR family) member 3	Hs.289347	9249		DHRS3	T68858	0007601 // visual perception // traceable author statement /// 0008152 // metabolism // inferred from electronic annotation /// 0042572 // retinol metabolism // traceable author statement	0000166 // nucleotide binding // traceable author statement /// 0009055 // electron carrier activity // traceable author statement /// 0016491 // oxidoreductase activity // inferred from electronic annotation	0005615 // extracellular space // inferred from electronic annotation /// 0016020 // membrane // inferred from electronic annotation /// 0016021 // integral to membrane // inferred from electronic annotation
226345_at	0.004092441	0.39922	-0.365006139	13.26098103	13.61015215	CDNA FLJ12853 fis, clone NT2RP2003456	Hs.594569				AW270158
212657_s_at	0.004092713	0.39922	-1.049758579	13.30972557	14.30347249	interleukin 1 receptor antagonist	Hs.81134	3557	137215 /	IL1RN	U65590	0006954 // inflammatory response // not recorded /// 0006955 // immune response // non-traceable author statement /// 0006955 // immune response // inferred from electronic annotation	0005152 // interleukin-1 receptor antagonist activity // traceable author statement /// 0005515 // protein binding // inferred from physical interaction /// 0005149 // interleukin-1 receptor binding // inferred from electronic annotation /// 0005152 // int	0005576 // extracellular region // inferred from electronic annotation /// 0005615 // extracellular space // traceable author statement /// 0005622 // intracellular // non-traceable author statement
230513_at	0.004105054	0.39922	-0.668514721	6.362359095	7.052105746	HLA-B associated transcript 3	Hs.440900	7917	142590	BAT3	AW104426	0006464 // protein modification // inferred from electronic annotation	0005515 // protein binding // inferred from physical interaction
203395_s_at	0.004112267	0.39922	0.590879235	11.97729009	11.36845283	hairy and enhancer of split 1, (Drosophila)	Hs.250666	3280	139605	HES1	NM_005524	0000122 // negative regulation of transcription from RNA polymerase II promoter // inferred from electronic annotation /// 0006355 // regulation of transcription, DNA-dependent // inferred from electronic annotation /// 0007155 // cell adhesion // inferred	0003677 // DNA binding // traceable author statement /// 0016564 // transcriptional repressor activity // inferred from electronic annotation /// 0003677 // DNA binding // inferred from electronic annotation /// 0030528 // transcription regulator activity	0005634 // nucleus // inferred from electronic annotation /// 0005737 // cytoplasm // inferred from electronic annotation
225434_at	0.004120388	0.39922	0.733990484	11.8958372	11.22528653	death effector domain containing 2	Hs.515432	162989		DEDD2	AW245401	0006350 // transcription // inferred from electronic annotation /// 0006355 // regulation of transcription, DNA-dependent // inferred from electronic annotation /// 0006396 // RNA processing // non-traceable author statement /// 0007242 // intracellular si	0003677 // DNA binding // inferred from electronic annotation /// 0005515 // protein binding // inferred from physical interaction /// 0030159 // receptor signaling complex scaffold activity // non-traceable author statement /// 0005515 // protein binding	0005634 // nucleus // inferred from electronic annotation /// 0005730 // nucleolus // inferred from direct assay
205476_at	0.004120684	0.39922	-2.910674575	10.92385565	13.65440984	chemokine (C-C motif) ligand 20	Hs.75498	6364	601960	CCL20	NM_004591	0006935 // chemotaxis // traceable author statement /// 0006954 // inflammatory response // traceable author statement /// 0006955 // immune response // traceable author statement /// 0007165 // signal transduction // traceable author statement /// 0007267	0005515 // protein binding // inferred from electronic annotation /// 0008009 // chemokine activity // traceable author statement /// 0005125 // cytokine activity // inferred from electronic annotation /// 0008009 // chemokine activity // inferred from ele	0005576 // extracellular region // inferred from electronic annotation /// 0005615 // extracellular space // traceable author statement /// 0005615 // extracellular space // inferred from electronic annotation
218516_s_at	0.004121688	0.39922	0.59821621	8.539806341	7.853700634	inositol monophosphatase domain containing 1	Hs.591872	54928		IMPAD1	NM_017813		0004437 // inositol or phosphatidylinositol phosphatase activity // inferred from electronic annotation
221444_at	0.004127891	0.39922	-1.788495895	1.748675994	3.585282993	taste receptor, type 2, member 16	Hs.272395	50833	604867	TAS2R16	NM_016945	0001580 // detection of chemical stimulus during sensory perception of bitter taste // inferred from electronic annotation /// 0007165 // signal transduction // traceable author statement /// 0007186 // G-protein coupled receptor protein signaling pathway	0004872 // receptor activity // inferred from electronic annotation /// 0004930 // G-protein coupled receptor activity // inferred from electronic annotation /// 0008527 // taste receptor activity // traceable author statement /// 0004871 // signal transdu	0016020 // membrane // inferred from electronic annotation /// 0016021 // integral to membrane // --- /// 0016021 // integral to membrane // inferred from electronic annotation
209409_at	0.004156491	0.39922	-0.440368277	7.712426977	8.132224087	growth factor receptor-bound protein 10	Hs.164060	2887	601523	GRB10	D86962	0007242 // intracellular signaling cascade // inferred from electronic annotation /// 0007267 // cell-cell signaling // traceable author statement /// 0008286 // insulin receptor signaling pathway // traceable author statement /// 0048009 // insulin-like g	0005070 // SH3/SH2 adaptor activity // traceable author statement /// 0005515 // protein binding // inferred from physical interaction /// 0005070 // SH3/SH2 adaptor activity // inferred from electronic annotation	0005737 // cytoplasm // traceable author statement /// 0005829 // cytosol // inferred from electronic annotation /// 0005886 // plasma membrane // traceable author statement
218559_s_at	0.004172411	0.39922	0.652005666	13.82873955	13.12049815	v-maf musculoaponeurotic fibrosarcoma oncogene homolog B (avian)	Hs.651210	9935	608968	MAFB	NM_005461	0006350 // transcription // inferred from electronic annotation /// 0006355 // regulation of transcription, DNA-dependent // inferred from electronic annotation /// 0007379 // segment specification // inferred from electronic annotation /// 0007423 // sens	0003700 // transcription factor activity // inferred from electronic annotation /// 0008134 // transcription factor binding // inferred from direct assay /// 0043565 // sequence-specific DNA binding // inferred from electronic annotation /// 0046983 // pro	0005634 // nucleus // traceable author statement /// 0005667 // transcription factor complex // inferred from electronic annotation /// 0005634 // nucleus // inferred from electronic annotation
226958_s_at	0.004173628	0.39922	0.45702225	10.26137902	9.84161219	mediator of RNA polymerase II transcription, subunit 11 homolog (S. cerevisiae)	Hs.513885	400569		MED11	AL531790		0005515 // protein binding // inferred from physical interaction	0000119 // mediator complex // inferred from direct assay
231027_at	0.004187054	0.39922	-0.787753704	4.950669369	5.747646725	Histone cluster 2, H3d	Hs.528615	653604		HIST2H3D	AW303454	0006334 // nucleosome assembly // inferred from electronic annotation /// 0007001 // chromosome organization and biogenesis (sensu Eukaryota) // inferred from electronic annotation	0003677 // DNA binding // inferred from electronic annotation	0000786 // nucleosome // inferred from electronic annotation /// 0005634 // nucleus // inferred from electronic annotation
208709_s_at	0.004191419	0.39922	-0.170765875	11.47274578	11.64527054	nardilysin (N-arginine dibasic convertase)	Hs.584782	4898	602651	NRD1	U64898	0006508 // proteolysis // inferred from electronic annotation /// 0006508 // proteolysis // non-traceable author statement /// 0007528 // neuromuscular junction development // traceable author statement /// 0008283 // cell proliferation // traceable author	0004222 // metalloendopeptidase activity // inferred from electronic annotation /// 0008270 // zinc ion binding // inferred from electronic annotation /// 0016919 // nardilysin activity // non-traceable author statement /// 0046872 // metal ion binding //	0005829 // cytosol // traceable author statement /// 0009986 // cell surface // traceable author statement
210845_s_at	0.004191431	0.39922	-0.339574457	13.54548983	13.85979847	plasminogen activator, urokinase receptor	Hs.466871	5329	173391	PLAUR	U08839	0006928 // cell motility // non-traceable author statement /// 0006935 // chemotaxis // traceable author statement /// 0007166 // cell surface receptor linked signal transduction // inferred from electronic annotation /// 0007596 // blood coagulation // no	0019899 // enzyme binding // inferred from physical interaction /// 0030377 // U-plasminogen activator receptor activity // non-traceable author statement /// 0048503 // GPI anchor binding // inferred from electronic annotation /// 0005515 // protein bindi	0005615 // extracellular space // inferred from electronic annotation /// 0005886 // plasma membrane // traceable author statement /// 0009986 // cell surface // inferred from expression pattern /// 0016021 // integral to membrane // non-traceable author s
1559413_at	0.004197631	0.39922	1.998420695	8.553937686	6.381197575	T-complex 11 (mouse) like 2	Hs.132050	255394		TCP11L2	AF306858
1556679_at	0.004200249	0.39922	-1.532221039	2.577219483	3.967654309	Yippee-like 2 (Drosophila)	Hs.463613	388403	609723	YPEL2	AF085961			0005634 // nucleus // inferred from electronic annotation
240154_at	0.004214943	0.39922	1.656169451	7.02563147	5.285803445	WAS/WASL interacting protein family, member 1	Hs.591641	7456	602357	WIPF1	BF511336	0000902 // cell morphogenesis // inferred from electronic annotation /// 0006461 // protein complex assembly // traceable author statement /// 0008154 // actin polymerization and/or depolymerization // traceable author statement /// 0030048 // actin filame	0003779 // actin binding // traceable author statement /// 0005522 // profilin binding // traceable author statement /// 0005515 // protein binding // inferred from physical interaction /// 0003779 // actin binding // inferred from electronic annotation //	0015629 // actin cytoskeleton // traceable author statement /// 0015629 // actin cytoskeleton // inferred from electronic annotation
236624_at	0.004217615	0.39922	0.855091695	6.934574602	6.049597727	Hypothetical protein LOC643837	Hs.133183	643837		LOC643837	AI051839
224470_at	0.004242519	0.39922	0.522663025	8.631807444	8.141437208	SEC22 vesicle trafficking protein homolog C (S. cerevisiae) /// SEC22 vesicle trafficking protein homolog C (S. cerevisiae)	Hs.445892	9117	604028	SEC22C	BC006178	0006888 // ER to Golgi vesicle-mediated transport // traceable author statement /// 0016192 // vesicle-mediated transport // inferred from electronic annotation /// 0006810 // transport // inferred from electronic annotation		0005783 // endoplasmic reticulum // traceable author statement /// 0016021 // integral to membrane // inferred from electronic annotation /// 0016021 // integral to membrane // traceable author statement
208639_x_at	0.004245333	0.39922	-0.196099604	12.05464779	12.23703331	protein disulfide isomerase family A, member 6	Hs.212102	10130		PDIA6	BC001312	0006457 // protein folding // traceable author statement /// 0045454 // cell redox homeostasis // inferred from electronic annotation	0003756 // protein disulfide isomerase activity // traceable author statement /// 0009055 // electron carrier activity // inferred from electronic annotation /// 0015035 // protein disulfide oxidoreductase activity // inferred from electronic annotation //	0005783 // endoplasmic reticulum // traceable author statement /// 0005793 // ER-Golgi intermediate compartment // inferred from direct assay /// 0005783 // endoplasmic reticulum // inferred from electronic annotation
229723_at	0.004246474	0.39922	-0.196293116	13.23749769	13.45832958	T-cell activation GTPase activating protein	Hs.529984	117289	609667	TAGAP	BF591040	0007165 // signal transduction // inferred from electronic annotation	0005085 // guanyl-nucleotide exchange factor activity // inferred from electronic annotation	0005622 // intracellular // inferred from electronic annotation
207133_x_at	0.004248599	0.39922	0.542913767	9.287834091	8.805636242	alpha-kinase 1	Hs.99691	80216	607347	ALPK1	NM_025144	0006468 // protein amino acid phosphorylation // inferred from electronic annotation	0004674 // protein serine/threonine kinase activity // inferred from electronic annotation /// 0005524 // ATP binding // inferred from electronic annotation /// 0016301 // kinase activity // inferred from electronic annotation /// 0016740 // transferase ac
1552961_at	0.004260168	0.39922	0.768674454	2.225356635	1.40651859	Defective in sister chromatid cohesion homolog 1 (S. cerevisiae)	Hs.315167	79075		DCC1	NM_032908
240518_at	0.004264148	0.39922	0.584962501	4.005088167	3.362728003	hypothetical protein LOC729291	Hs.129278	729291		LOC729291	AA704551
1560443_at	0.00426545	0.39922	1.000948206	8.265845259	7.261454788	Structural maintenance of chromosomes flexible hinge domain containing 1	Hs.8118	23347		SMCHD1	BC004890	0051276 // chromosome organization and biogenesis // inferred from electronic annotation	0005515 // protein binding // inferred from electronic annotation /// 0005524 // ATP binding // inferred from electronic annotation	0005694 // chromosome // inferred from electronic annotation
225993_at	0.004268916	0.39922	-0.44184747	6.480649174	6.956703067	glutamyl-tRNA synthetase 2 (mitochondrial)(putative)	Hs.620541	124454		EARS2	AL520723	0006412 // protein biosynthesis // inferred from electronic annotation /// 0006424 // glutamyl-tRNA aminoacylation // inferred from electronic annotation /// 0006418 // tRNA aminoacylation for protein translation // inferred from electronic annotation	0000166 // nucleotide binding // inferred from electronic annotation /// 0004818 // glutamate-tRNA ligase activity // inferred from electronic annotation /// 0005524 // ATP binding // inferred from electronic annotation /// 0016874 // ligase activity // in	0005737 // cytoplasm // inferred from electronic annotation /// 0005739 // mitochondrion // inferred from electronic annotation /// 0017101 // aminoacyl-tRNA synthetase multienzyme complex // inferred from electronic annotation
223093_at	0.004276605	0.39922	0.67066625	7.021597717	6.427762214	ankylosis, progressive homolog (mouse)	Hs.156727	56172	118600 /	ANKH	T99215	0001501 // skeletal development // non-traceable author statement /// 0006810 // transport // inferred from electronic annotation /// 0006817 // phosphate transport // inferred from electronic annotation /// 0007605 // sensory perception of sound // inferr	0005315 // inorganic phosphate transporter activity // inferred from direct assay /// 0015114 // phosphate transporter activity // inferred from electronic annotation /// 0030504 // inorganic diphosphate transporter activity // inferred from direct assay	0005887 // integral to plasma membrane // inferred from electronic annotation /// 0016020 // membrane // inferred from electronic annotation /// 0016021 // integral to membrane // inferred from electronic annotation /// 0019867 // outer membrane // inferre
200848_at	0.004288293	0.39922	-0.350633357	10.39768764	10.77372643	S-adenosylhomocysteine hydrolase-like 1	Hs.485365	10768	607826	AHCYL1	AA479488	0006730 // one-carbon compound metabolism // inferred from electronic annotation	0004013 // adenosylhomocysteinase activity // inferred from electronic annotation /// 0016787 // hydrolase activity // inferred from electronic annotation	0005783 // endoplasmic reticulum // inferred from electronic annotation
214699_x_at	0.004295849	0.39922	-0.346530599	8.932480564	9.275523227	WD repeat domain, phosphoinositide interacting 2	Hs.122363	26100	609225	WIPI2	AK024279			0043234 // protein complex // inferred from direct assay
230972_at	0.00429662	0.39922	1.439694506	8.289342801	6.958867881	ankyrin repeat domain 9	Hs.432945	122416		ANKRD9	AW194999
207768_at	0.004310318	0.39922	-3.112369634	5.414068897	8.616706532	early growth response 4	Hs.3052	1961	128992	EGR4	NM_001965	0006350 // transcription // inferred from electronic annotation /// 0006355 // regulation of transcription, DNA-dependent // inferred from electronic annotation /// 0008284 // positive regulation of cell proliferation // traceable author statement	0003700 // transcription factor activity // non-traceable author statement /// 0008270 // zinc ion binding // inferred from electronic annotation /// 0046872 // metal ion binding // inferred from electronic annotation /// 0003676 // nucleic acid binding //	0005622 // intracellular // inferred from electronic annotation /// 0005634 // nucleus // inferred from electronic annotation
228173_at	0.004318304	0.39922	1.733438613	9.820761112	8.036502893	gb:AA810695 /DB_XREF=gi:2880306 /DB_XREF=oa73c09.s1 /CLONE=IMAGE:1317904 /FEA=EST /CNT=32 /TID=Hs.46853.0 /TIER=Stack /STK=15 /UG=Hs.46853 /UG_TITLE=ESTs					AA810695
221779_at	0.004321282	0.39922	-0.135155769	8.278846716	8.41659975	MICAL-like 1	Hs.517610	85377		MICALL1	BC001090		0008270 // zinc ion binding // inferred from electronic annotation /// 0046872 // metal ion binding // inferred from electronic annotation	0005856 // cytoskeleton // inferred from electronic annotation
221876_at	0.004323555	0.39922	0.268669537	9.786254929	9.54887121	hypothetical protein DKFZp762P2111		55537		DKFZp762P2111	AU151157
201404_x_at	0.004334838	0.39922	0.324088203	8.451296873	8.126867869	proteasome (prosome, macropain) subunit, beta type, 2	Hs.471441	5690	602175	PSMB2	BC000268	0006511 // ubiquitin-dependent protein catabolism // inferred from electronic annotation	0004298 // threonine endopeptidase activity // inferred from electronic annotation /// 0004175 // endopeptidase activity // inferred from electronic annotation /// 0008233 // peptidase activity // inferred from electronic annotation /// 0016787 // hydrolas	0005634 // nucleus // inferred from electronic annotation /// 0005829 // cytosol // inferred from electronic annotation /// 0005839 // proteasome core complex (sensu Eukaryota) // inferred from electronic annotation /// 0043234 // protein complex // inferr
1570143_at	0.004339566	0.39922	1.165745768	7.275309408	6.163985169	Zinc finger protein 251	Hs.534516	90987		ZNF251	BC014363	0006350 // transcription // inferred from electronic annotation /// 0006355 // regulation of transcription, DNA-dependent // inferred from electronic annotation	0003676 // nucleic acid binding // inferred from electronic annotation /// 0003677 // DNA binding // inferred from electronic annotation /// 0008270 // zinc ion binding // inferred from electronic annotation /// 0046872 // metal ion binding // inferred fro	0005622 // intracellular // inferred from electronic annotation /// 0005634 // nucleus // inferred from electronic annotation
205041_s_at	0.004343552	0.39922	-0.617607264	5.473740004	6.185116515	orosomucoid 1 /// orosomucoid 2	Hs.567311	5004 ///	138600 /	ORM1 /// ORM2	NM_000607	0006953 // acute-phase response // traceable author statement /// 0006954 // inflammatory response // traceable author statement /// 0006953 // acute-phase response // inferred from electronic annotation	0005515 // protein binding // inferred from physical interaction /// 0005488 // binding // inferred from electronic annotation	0005576 // extracellular region // non-traceable author statement /// 0005615 // extracellular space // traceable author statement
222623_s_at	0.004349203	0.39922	0.533165249	9.804072069	9.308210055	zinc finger protein 639	Hs.632578	51193		ZNF639	BF001614	0006350 // transcription // inferred from electronic annotation /// 0006355 // regulation of transcription, DNA-dependent // inferred from electronic annotation	0003677 // DNA binding // inferred from electronic annotation /// 0008270 // zinc ion binding // inferred from electronic annotation /// 0046872 // metal ion binding // inferred from electronic annotation /// 0003676 // nucleic acid binding // inferred fro	0005622 // intracellular // inferred from electronic annotation /// 0005634 // nucleus // inferred from electronic annotation
206043_s_at	0.004353776	0.39922	-1.005998741	2.984111189	4.129605758	ATPase, Ca++ transporting, type 2C, member 2	Hs.6168	9914		ATP2C2	NM_014861	0006812 // cation transport // inferred from electronic annotation /// 0006816 // calcium ion transport // inferred from electronic annotation /// 0008152 // metabolism // inferred from electronic annotation /// 0015992 // proton transport // inferred from	0000166 // nucleotide binding // inferred from electronic annotation /// 0000287 // magnesium ion binding // inferred from electronic annotation /// 0005388 // calcium-transporting ATPase activity // inferred from electronic annotation /// 0005509 // calci	0016020 // membrane // inferred from electronic annotation /// 0016021 // integral to membrane // inferred from electronic annotation
212977_at	0.004364368	0.39922	-1.376792928	7.074013548	8.657498983	chemokine (C-X-C motif) receptor 7	Hs.471751	57007	610376	CXCR7	AI817041	0007165 // signal transduction // inferred from electronic annotation /// 0007186 // G-protein coupled receptor protein signaling pathway // inferred from electronic annotation /// 0008150 // biological_process // ---	0001584 // rhodopsin-like receptor activity // inferred from electronic annotation /// 0004872 // receptor activity // inferred from electronic annotation /// 0045028 // purinergic nucleotide receptor activity, G-protein coupled // inferred from electronic	0016020 // membrane // inferred from electronic annotation /// 0016021 // integral to membrane // non-traceable author statement /// 0016021 // integral to membrane // inferred from electronic annotation
219315_s_at	0.00436642	0.39922	0.530909597	4.942239926	4.449102296	chromosome 16 open reading frame 30	Hs.459652	79652		C16orf30	NM_024600			0016020 // membrane // inferred from electronic annotation /// 0016021 // integral to membrane // inferred from electronic annotation
202974_at	0.004392115	0.4003	-0.428792913	11.68418452	12.08115305	membrane protein, palmitoylated 1, 55kDa	Hs.496984	4354	305360	MPP1	NM_002436	0007165 // signal transduction // traceable author statement	0004385 // guanylate kinase activity // traceable author statement /// 0005515 // protein binding // inferred from electronic annotation	0005622 // intracellular // inferred from direct assay /// 0005624 // membrane fraction // traceable author statement /// 0005887 // integral to plasma membrane // traceable author statement /// 0016020 // membrane // inferred from electronic annotation
209882_at	0.004412408	0.4003	0.78646318	10.87566556	10.11896204	Ras-like without CAAX 1	Hs.491234	6016	609591	RIT1	AF084462	0007165 // signal transduction // traceable author statement /// 0007264 // small GTPase mediated signal transduction // inferred from electronic annotation	0000166 // nucleotide binding // inferred from electronic annotation /// 0005516 // calmodulin binding // traceable author statement /// 0005525 // GTP binding // inferred from electronic annotation /// 0005525 // GTP binding // traceable author statement	0005622 // intracellular // inferred from electronic annotation /// 0005886 // plasma membrane // traceable author statement /// 0016020 // membrane // inferred from electronic annotation /// 0005886 // plasma membrane // inferred from electronic annotatio
1560409_at	0.00441494	0.4003	-0.485426827	5.125788591	5.675729654	Sideroflexin 5	Hs.368171	94097		SFXN5	BC041462	0006812 // cation transport // inferred from electronic annotation /// 0006826 // iron ion transport // inferred from electronic annotation /// 0006810 // transport // inferred from electronic annotation /// 0006811 // ion transport // inferred from electr	0005506 // iron ion binding // inferred from electronic annotation /// 0008324 // cation transporter activity // inferred from electronic annotation	0005739 // mitochondrion // inferred from electronic annotation /// 0005743 // mitochondrial inner membrane // inferred from electronic annotation /// 0016020 // membrane // inferred from electronic annotation /// 0016021 // integral to membrane // inferre
220729_at	0.004416474	0.4003	1.908447894	8.065374211	6.00398357	gb:NM_014092.1 /DB_XREF=gi:7662595 /GEN=PRO1575 /FEA=FLmRNA /CNT=6 /TID=Hs.288840.0 /TIER=FL /STK=0 /UG=Hs.288840 /LL=29011 /DEF=Homo sapiens PRO1575 protein (PRO1575), mRNA. /PROD=PRO1575 protein /FL=gb:AF118066.1 gb:NM_014092.1					NM_014092
217816_s_at	0.00441978	0.4003	-0.126767762	12.82342701	12.95479759	PEST proteolytic signal containing nuclear protein	Hs.275865	57092		PCNP	NM_020357	0007049 // cell cycle // inferred from electronic annotation /// 0016567 // protein ubiquitination // inferred from direct assay /// 0043161 // proteasomal ubiquitin-dependent protein catabolism // inferred from direct assay	0005515 // protein binding // inferred from physical interaction	0005634 // nucleus // inferred from direct assay /// 0005634 // nucleus // inferred from electronic annotation
209824_s_at	0.004423479	0.4003	0.566396785	10.51528664	9.991238989	aryl hydrocarbon receptor nuclear translocator-like	Hs.65734	406	602550	ARNTL	AB000812	0006355 // regulation of transcription, DNA-dependent // inferred from electronic annotation /// 0007165 // signal transduction // inferred from electronic annotation /// 0007623 // circadian rhythm // traceable author statement /// 0006350 // transcriptio	0003700 // transcription factor activity // inferred from electronic annotation /// 0004871 // signal transducer activity // inferred from electronic annotation /// 0003677 // DNA binding // inferred from electronic annotation /// 0030528 // transcription	0005634 // nucleus // inferred from electronic annotation
203707_at	0.004429495	0.4003	0.275999082	8.674080594	8.405652919	zinc finger protein 263	Hs.611475	10127	604191	ZNF263	NM_005741	0006350 // transcription // inferred from electronic annotation /// 0006355 // regulation of transcription, DNA-dependent // traceable author statement /// 0006355 // regulation of transcription, DNA-dependent // inferred from electronic annotation	0003700 // transcription factor activity // traceable author statement /// 0008270 // zinc ion binding // inferred from electronic annotation /// 0016564 // transcriptional repressor activity // inferred from electronic annotation /// 0046872 // metal ion	0005622 // intracellular // inferred from electronic annotation /// 0005634 // nucleus // inferred from electronic annotation
230209_at	0.004437444	0.40036	0.649046436	8.50296323	7.846786901	ZXD family zinc finger C	Hs.440049	79364		ZXDC	AW194655		0003676 // nucleic acid binding // inferred from electronic annotation /// 0008270 // zinc ion binding // inferred from electronic annotation /// 0046872 // metal ion binding // inferred from electronic annotation	0005622 // intracellular // inferred from electronic annotation
234160_at	0.004463415	0.40105	1.265590111	3.427628571	2.021850257	Muscleblind-like 2 (Drosophila)	Hs.134221	10150	607327	MBNL2	AK025324		0003676 // nucleic acid binding // inferred from electronic annotation /// 0008270 // zinc ion binding // inferred from electronic annotation
244425_at	0.004465606	0.40105	1.689498855	6.889084863	5.370475944	Chromosome 14 open reading frame 43	Hs.560315	91748		C14orf43	AW573027	0006350 // transcription // inferred from electronic annotation /// 0006355 // regulation of transcription, DNA-dependent // inferred from electronic annotation	0003677 // DNA binding // inferred from electronic annotation	0005634 // nucleus // inferred from electronic annotation
204312_x_at	0.004467087	0.40105	0.129224786	9.529457544	9.410925428	cAMP responsive element binding protein 1	Hs.584750	1385	123810	CREB1	AI655737	0006355 // regulation of transcription, DNA-dependent // inferred from electronic annotation /// 0007165 // signal transduction // traceable author statement /// 0007409 // axonogenesis // inferred from electronic annotation /// 0008361 // regulation of ce	0003700 // transcription factor activity // inferred from electronic annotation /// 0003700 // transcription factor activity // traceable author statement /// 0003712 // transcription cofactor activity // traceable author statement /// 0043565 // sequence-	0005634 // nucleus // inferred from electronic annotation /// 0005634 // nucleus // traceable author statement /// 0005667 // transcription factor complex // inferred from electronic annotation
234455_at	0.004499878	0.40333	-2	0.945308025	2.825460563	zinc finger protein 1 homolog (mouse)	Hs.388813	162239		ZFP1	AL133038	0006350 // transcription // inferred from electronic annotation /// 0006355 // regulation of transcription, DNA-dependent // inferred from electronic annotation	0003677 // DNA binding // inferred from electronic annotation /// 0008270 // zinc ion binding // inferred from electronic annotation /// 0046872 // metal ion binding // inferred from electronic annotation /// 0003676 // nucleic acid binding // inferred fro	0005622 // intracellular // inferred from electronic annotation /// 0005634 // nucleus // inferred from electronic annotation
234491_s_at	0.004545011	0.4066	-1.802595511	7.767115628	9.657732059	salvador homolog 1 (Drosophila)	Hs.642842	60485	607203	SAV1	AJ292969	0007165 // signal transduction // inferred from electronic annotation	0042802 // identical protein binding // inferred from physical interaction /// 0005515 // protein binding // inferred from physical interaction /// 0005515 // protein binding // inferred from electronic annotation
235775_at	0.004554476	0.4066	-0.315892853	8.458451454	8.758818843	transmembrane and tetratricopeptide repeat containing 2	Hs.577775	160335		TMTC2	AI765006		0005488 // binding // inferred from electronic annotation /// 0016740 // transferase activity // inferred from electronic annotation /// 0016757 // transferase activity, transferring glycosyl groups // inferred from electronic annotation	0005783 // endoplasmic reticulum // inferred from direct assay /// 0016021 // integral to membrane // inferred from electronic annotation
243576_at	0.00457975	0.4066	-0.21063445	5.644308099	5.836994145	gb:BF732484 /DB_XREF=gi:12057487 /DB_XREF=nae10f10.x1 /CLONE=IMAGE:3435019 /FEA=EST /CNT=6 /TID=Hs.297628.0 /TIER=ConsEnd /STK=3 /UG=Hs.297628 /UG_TITLE=ESTs					BF732484
204665_at	0.004587568	0.4066	0.42062041	7.658894923	7.288102009	suppressor of IKK epsilon	Hs.632428	80143		SIKE	NM_025073
1560475_at	0.00459181	0.4066	-0.773724144	1.329470675	2.14925367	CDNA FLJ34815 fis, clone NT2NE2007786	Hs.636572				AK092134
202454_s_at	0.004593376	0.4066	-1.217029237	3.102910124	4.248348562	v-erb-b2 erythroblastic leukemia viral oncogene homolog 3 (avian)	Hs.118681	2065	190151	ERBB3	NM_001982	0006468 // protein amino acid phosphorylation // inferred from electronic annotation /// 0006468 // protein amino acid phosphorylation // traceable author statement /// 0007165 // signal transduction // inferred from direct assay /// 0007169 // transmembra	0000166 // nucleotide binding // inferred from electronic annotation /// 0004872 // receptor activity // inferred from electronic annotation /// 0005006 // epidermal growth factor receptor activity // inferred from electronic annotation /// 0005006 // epid	0005887 // integral to plasma membrane // traceable author statement /// 0016020 // membrane // inferred from electronic annotation /// 0016324 // apical plasma membrane // inferred from electronic annotation /// 0016328 // lateral plasma membrane // infer
224876_at	0.004617838	0.4066	0.202428462	9.797719575	9.601960798	chromosome 5 open reading frame 24	Hs.406549	134553		C5orf24	AV707506
223522_at	0.00462198	0.4066	-0.971803108	4.836798595	5.77182673	chromosome 9 open reading frame 45		81571		C9orf45	AF251293
207671_s_at	0.004630027	0.4066	-0.961177775	9.375090764	10.33497983	bestrophin 1		7439	153700 /	BEST1	NM_004183	0006811 // ion transport // inferred from electronic annotation /// 0007601 // visual perception // traceable author statement /// 0050896 // response to stimulus // inferred from electronic annotation /// 0006810 // transport // inferred from electronic a	0005216 // ion channel activity // inferred from electronic annotation /// 0005254 // chloride channel activity // inferred from electronic annotation /// 0005509 // calcium ion binding // inferred from electronic annotation /// 0031404 // chloride ion bin	0005624 // membrane fraction // traceable author statement /// 0016020 // membrane // inferred from electronic annotation /// 0016021 // integral to membrane // traceable author statement /// 0016323 // basolateral plasma membrane // inferred from direct a
1557948_at	0.004631244	0.4066	-0.798494945	4.8535016	5.585943473	pleckstrin homology-like domain, family B, member 3 /// similar to pleckstrin homology-like domain, family B, member 1 /// similar to pleckstrin homology-like domain, family B, member 1	Hs.631543	284345 /		PHLDB3 /// LOC653583 /// LOC73	BC007947
204125_at	0.004634132	0.4066	-0.840806951	8.850703812	9.676594733	NADH dehydrogenase (ubiquinone) 1 alpha subcomplex, assembly factor 1	Hs.106529	51103	606934	NDUFAF1	NM_016013	0006120 // mitochondrial electron transport, NADH to ubiquinone // non-traceable author statement /// 0006457 // protein folding // inferred from electronic annotation /// 0006461 // protein complex assembly // non-traceable author statement	0051082 // unfolded protein binding // non-traceable author statement	0005739 // mitochondrion // inferred from electronic annotation /// 0005747 // respiratory chain complex I (sensu Eukaryota) // non-traceable author statement
218404_at	0.004641124	0.4066	-0.325896627	12.93232386	13.27303065	sorting nexin 10	Hs.571296	29887		SNX10	NM_013322	0007154 // cell communication // inferred from electronic annotation /// 0015031 // protein transport // inferred from electronic annotation /// 0006810 // transport // inferred from electronic annotation	0005515 // protein binding // inferred from electronic annotation /// 0035091 // phosphoinositide binding // inferred from electronic annotation
211936_at	0.004644828	0.4066	0.188432945	13.29299949	13.10918468	heat shock 70kDa protein 5 (glucose-regulated protein, 78kDa)	Hs.605502	3309	138120	HSPA5	AF216292	0006916 // anti-apoptosis // inferred from mutant phenotype /// 0006916 // anti-apoptosis // traceable author statement /// 0006983 // ER overload response // inferred from electronic annotation /// 0043154 // negative regulation of caspase activity // inf	0000166 // nucleotide binding // inferred from electronic annotation /// 0005509 // calcium ion binding // traceable author statement /// 0005524 // ATP binding // non-traceable author statement /// 0030674 // protein binding, bridging // non-traceable aut	0005634 // nucleus // inferred from direct assay /// 0005783 // endoplasmic reticulum // traceable author statement /// 0005788 // endoplasmic reticulum lumen // traceable author statement /// 0005793 // ER-Golgi intermediate compartment // inferred from d
228712_at	0.004656563	0.4066	0.3571919	6.980549064	6.599918427	WNK lysine deficient protein kinase 1	Hs.356604	65125	145260 /	WNK1	AI924616	0006468 // protein amino acid phosphorylation // inferred from direct assay /// 0006811 // ion transport // inferred from sequence or structural similarity /// 0007243 // protein kinase cascade // inferred from direct assay /// 0050794 // regulation of cel	0000166 // nucleotide binding // inferred from electronic annotation /// 0004674 // protein serine/threonine kinase activity // inferred from direct assay /// 0004860 // protein kinase inhibitor activity // inferred from electronic annotation /// 0005515 /	0005625 // soluble fraction // inferred from electronic annotation /// 0005737 // cytoplasm // inferred from direct assay /// 0042598 // vesicular fraction // inferred from electronic annotation /// 0005737 // cytoplasm // inferred from electronic annotati
222815_at	0.004660387	0.4066	0.898771289	12.20281402	11.41132614	ring finger protein 12	Hs.550150	51132	300379	RNF12	BE966018	0006350 // transcription // inferred from electronic annotation /// 0006355 // regulation of transcription, DNA-dependent // inferred from electronic annotation /// 0006512 // ubiquitin cycle // inferred from electronic annotation /// 0016481 // negative r	0003714 // transcription corepressor activity // non-traceable author statement /// 0005515 // protein binding // inferred from electronic annotation /// 0008270 // zinc ion binding // inferred from electronic annotation /// 0046872 // metal ion binding //	0017053 // transcriptional repressor complex // non-traceable author statement
216243_s_at	0.004661921	0.4066	-4.427491362	8.576783914	12.94798126	interleukin 1 receptor antagonist	Hs.81134	3557	137215 /	IL1RN	BE563442	0006954 // inflammatory response // not recorded /// 0006955 // immune response // non-traceable author statement /// 0006955 // immune response // inferred from electronic annotation	0005152 // interleukin-1 receptor antagonist activity // traceable author statement /// 0005515 // protein binding // inferred from physical interaction /// 0005149 // interleukin-1 receptor binding // inferred from electronic annotation /// 0005152 // int	0005576 // extracellular region // inferred from electronic annotation /// 0005615 // extracellular space // traceable author statement /// 0005622 // intracellular // non-traceable author statement
212585_at	0.004671612	0.4066	-0.409789954	12.50331194	12.90122675	oxysterol binding protein-like 8	Hs.430849	114882	606736	OSBPL8	BF970829	0006869 // lipid transport // inferred from electronic annotation /// 0008202 // steroid metabolism // inferred from electronic annotation /// 0006810 // transport // inferred from electronic annotation
231786_at	0.004672827	0.4066	-0.770518154	0.62552202	1.433862549	homeobox A13	Hs.592172	3209	140000 /	HOXA13	BG289306	0001501 // skeletal development // traceable author statement /// 0006355 // regulation of transcription, DNA-dependent // inferred from electronic annotation /// 0007275 // development // inferred from electronic annotation /// 0045449 // regulation of tr	0003700 // transcription factor activity // inferred from electronic annotation /// 0005515 // protein binding // inferred from electronic annotation /// 0043565 // sequence-specific DNA binding // inferred from electronic annotation /// 0003677 // DNA bin	0005634 // nucleus // inferred from electronic annotation
209317_at	0.004677681	0.4066	0.838782224	10.05231699	9.159804275	polymerase (RNA) I polypeptide C, 30kDa	Hs.584839	9533	610060	POLR1C	AF008442	0006350 // transcription // inferred from electronic annotation /// 0006360 // transcription from RNA polymerase I promoter // traceable author statement /// 0006360 // transcription from RNA polymerase I promoter // inferred from electronic annotation	0003677 // DNA binding // inferred from electronic annotation /// 0003899 // DNA-directed RNA polymerase activity // inferred from electronic annotation /// 0003899 // DNA-directed RNA polymerase activity // traceable author statement /// 0016740 // transf	0005634 // nucleus // inferred from electronic annotation /// 0005736 // DNA-directed RNA polymerase I complex // traceable author statement /// 0005736 // DNA-directed RNA polymerase I complex // inferred from electronic annotation
200027_at	0.004696352	0.40726	-0.229220731	12.53251632	12.73553952	asparaginyl-tRNA synthetase /// asparaginyl-tRNA synthetase	Hs.465224	4677	108410	NARS	NM_004539	0006260 // DNA replication // inferred from electronic annotation /// 0006412 // protein biosynthesis // inferred from electronic annotation /// 0006421 // asparaginyl-tRNA aminoacylation // inferred from electronic annotation /// 0006422 // aspartyl-tRNA	0000166 // nucleotide binding // inferred from electronic annotation /// 0003676 // nucleic acid binding // inferred from electronic annotation /// 0003887 // DNA-directed DNA polymerase activity // inferred from electronic annotation /// 0004815 // aspart	0005625 // soluble fraction // traceable author statement /// 0005737 // cytoplasm // inferred from electronic annotation /// 0005737 // cytoplasm // traceable author statement
210348_at	0.004716215	0.40726	-1.361707997	3.348815347	4.691318085	septin 4	Hs.287518	5414	603696	04-Sep	AF176379	0000910 // cytokinesis // traceable author statement /// 0007049 // cell cycle // inferred from electronic annotation /// 0042981 // regulation of apoptosis // non-traceable author statement /// 0051301 // cell division // inferred from electronic annotati	0000166 // nucleotide binding // inferred from electronic annotation /// 0003924 // GTPase activity // traceable author statement /// 0005198 // structural molecule activity // traceable author statement /// 0005525 // GTP binding // inferred from electron	0005634 // nucleus // non-traceable author statement /// 0005739 // mitochondrion // non-traceable author statement
212193_s_at	0.00472996	0.40726	-0.162089366	9.438051613	9.592386182	La ribonucleoprotein domain family, member 1	Hs.292078	23367		LARP1	BE881529		0003723 // RNA binding // inferred from electronic annotation
230175_s_at	0.004735505	0.40726	1.078407731	9.062678099	8.042431441	gb:AA805633 /DB_XREF=gi:2874383 /DB_XREF=oc19d03.s1 /CLONE=IMAGE:1341317 /FEA=EST /CNT=12 /TID=Hs.173374.0 /TIER=Stack /STK=8 /UG=Hs.173374 /UG_TITLE=Homo sapiens cDNA FLJ10500 fis, clone NT2RP2000369					AA805633
230490_x_at	0.004735605	0.40726	-0.362605422	9.800322308	10.14832753	Ras suppressor protein 1	Hs.524161	6251	179555	RSU1	AI866717	0007165 // signal transduction // traceable author statement /// 0007265 // Ras protein signal transduction // inferred from electronic annotation	0005515 // protein binding // inferred from electronic annotation
210375_at	0.004736378	0.40726	-1.798366139	0.94772663	2.865446288	prostaglandin E receptor 3 (subtype EP3)	Hs.445000	5733	176806	PTGER3	X83858	0006351 // transcription, DNA-dependent // traceable author statement /// 0007165 // signal transduction // inferred from electronic annotation /// 0007186 // G-protein coupled receptor protein signaling pathway // inferred from electronic annotation /// 0	0001584 // rhodopsin-like receptor activity // inferred from electronic annotation /// 0004872 // receptor activity // inferred from electronic annotation /// 0004879 // ligand-dependent nuclear receptor activity // traceable author statement /// 0004957 /	0005635 // nuclear envelope // traceable author statement /// 0005886 // plasma membrane // traceable author statement /// 0005887 // integral to plasma membrane // traceable author statement /// 0016020 // membrane // inferred from electronic annotation /
235760_at	0.004737427	0.40726	0.633434791	8.517901462	7.934916494	gb:AI421972 /DB_XREF=gi:4267903 /DB_XREF=tf40b12.x1 /CLONE=IMAGE:2098655 /FEA=EST /CNT=13 /TID=Hs.98802.0 /TIER=ConsEnd /STK=0 /UG=Hs.98802 /UG_TITLE=ESTs, Moderately similar to NSD1 protein (M.musculus)					AI421972
230029_x_at	0.004756672	0.40827	-0.414910418	10.14926736	10.5818336	zinc finger protein 650	Hs.379548	130507		ZNF650	AI708334		0005515 // protein binding // inferred from electronic annotation /// 0008270 // zinc ion binding // inferred from electronic annotation
222110_at	0.00478083	0.40829	-0.832543254	4.988036957	5.73204496	SUMO1/sentrin specific peptidase 5	Hs.240770	205564		SENP5	AW008921	0006508 // proteolysis // inferred from electronic annotation /// 0006512 // ubiquitin cycle // inferred from electronic annotation /// 0007049 // cell cycle // inferred from electronic annotation /// 0051301 // cell division // inferred from electronic an	0008234 // cysteine-type peptidase activity // inferred from electronic annotation /// 0008233 // peptidase activity // inferred from electronic annotation /// 0016787 // hydrolase activity // inferred from electronic annotation	0005634 // nucleus // inferred from electronic annotation
240461_at	0.004784267	0.40829	1.527247003	3.351089617	1.708164524	Bicaudal D homolog 1 (Drosophila)	Hs.505202	636	602204	BICD1	R88483	0006396 // RNA processing // traceable author statement /// 0008298 // intracellular mRNA localization // non-traceable author statement /// 0009653 // morphogenesis // traceable author statement	0005200 // structural constituent of cytoskeleton // traceable author statement	0005856 // cytoskeleton // non-traceable author statement
204107_at	0.004793264	0.40829	1.483440556	7.355889843	5.940122962	nuclear transcription factor Y, alpha	Hs.10441	4800	189903	NFYA	BF445142	0006350 // transcription // inferred from electronic annotation /// 0006355 // regulation of transcription, DNA-dependent // inferred from direct assay /// 0006366 // transcription from RNA polymerase II promoter // traceable author statement /// 0045944 /	0003700 // transcription factor activity // traceable author statement /// 0005515 // protein binding // inferred from physical interaction /// 0016563 // transcriptional activator activity // inferred from electronic annotation /// 0005515 // protein bind	0005634 // nucleus // inferred from direct assay /// 0016602 // CCAAT-binding factor complex // inferred from direct assay /// 0005634 // nucleus // inferred from electronic annotation /// 0005634 // nucleus // traceable author statement
1552535_at	0.004795777	0.40829	-1.292781749	0.998796249	2.341140568	claudin 19	Hs.496270	149461	248190 /	CLDN19	NM_148960	0016338 // calcium-independent cell-cell adhesion // inferred from sequence or structural similarity /// 0019227 // action potential propagation // inferred from electronic annotation /// 0043297 // apical junction assembly // inferred from electronic anno	0005198 // structural molecule activity // inferred from electronic annotation /// 0042802 // identical protein binding // inferred from sequence or structural similarity /// 0005515 // protein binding // inferred from sequence or structural similarity	0005923 // tight junction // inferred from sequence or structural similarity /// 0016020 // membrane // inferred from electronic annotation /// 0016021 // integral to membrane // inferred from sequence or structural similarity /// 0005923 // tight junction
202150_s_at	0.004797872	0.40829	1.349821233	11.56820196	10.35821412	neural precursor cell expressed, developmentally down-regulated 9	Hs.37982	4739	602265	NEDD9	U64317	0000074 // regulation of progression through cell cycle // traceable author statement /// 0001558 // regulation of cell growth // inferred from electronic annotation /// 0007010 // cytoskeleton organization and biogenesis // non-traceable author statement	0005515 // protein binding // inferred from physical interaction /// 0005515 // protein binding // inferred from electronic annotation	0005634 // nucleus // traceable author statement /// 0005737 // cytoplasm // traceable author statement /// 0005819 // spindle // traceable author statement /// 0005856 // cytoskeleton // inferred from electronic annotation /// 0005634 // nucleus // inferr
221934_s_at	0.004803792	0.40829	-0.084733048	8.067329167	8.165068445	DALR anticodon binding domain containing 3	Hs.642639	55152		DALRD3	BF941492	0006420 // arginyl-tRNA aminoacylation // inferred from electronic annotation	0004814 // arginine-tRNA ligase activity // inferred from electronic annotation /// 0005524 // ATP binding // inferred from electronic annotation
218472_s_at	0.004822158	0.40829	2.108037768	9.786235281	7.868344675	pelota homolog (Drosophila)	Hs.644352	53918	605757	PELO	NM_015946	0006412 // protein biosynthesis // inferred from electronic annotation		0005634 // nucleus // inferred from electronic annotation
225833_at	0.004827908	0.40829	0.617178659	8.292068195	7.750430204	diacylglycerol lipase beta		221955		DAGLBETA	BE795104	0016042 // lipid catabolism // inferred from electronic annotation /// 0006629 // lipid metabolism // inferred from electronic annotation	0004806 // triacylglycerol lipase activity // inferred from electronic annotation /// 0005509 // calcium ion binding // inferred from electronic annotation /// 0016787 // hydrolase activity // inferred from electronic annotation /// 0003824 // catalytic ac	0016020 // membrane // inferred from electronic annotation /// 0016021 // integral to membrane // inferred from electronic annotation
203164_at	0.004829899	0.40829	0.45929149	9.969840852	9.553561381	solute carrier family 33 (acetyl-CoA transporter), member 1	Hs.478031	9197	603690	SLC33A1	BE464756	0006810 // transport // traceable author statement /// 0006810 // transport // inferred from electronic annotation	0008521 // acetyl-CoA transporter activity // traceable author statement	0005624 // membrane fraction // traceable author statement /// 0005783 // endoplasmic reticulum // inferred from electronic annotation /// 0005789 // endoplasmic reticulum membrane // traceable author statement /// 0005887 // integral to plasma membrane //
242747_at	0.004840229	0.40829	-2.019899557	0.968193478	2.983703277	gb:AW129128 /DB_XREF=gi:6117072 /DB_XREF=xe97g03.x1 /CLONE=IMAGE:2616532 /FEA=EST /CNT=6 /TID=Hs.31429.0 /TIER=ConsEnd /STK=0 /UG=Hs.31429 /UG_TITLE=ESTs					AW129128
201674_s_at	0.004859154	0.40829	0.467896237	6.66159954	6.237272476	A kinase (PRKA) anchor protein 1	Hs.463506	8165	602449	AKAP1	BC000729		0003723 // RNA binding // traceable author statement /// 0003676 // nucleic acid binding // inferred from electronic annotation /// 0003723 // RNA binding // inferred from electronic annotation	0005615 // extracellular space // inferred from electronic annotation /// 0005739 // mitochondrion // inferred from electronic annotation /// 0016020 // membrane // inferred from electronic annotation /// 0016021 // integral to membrane // inferred from el
206470_at	0.004881831	0.40829	-0.649813645	7.181835681	7.834103899	plexin C1	Hs.584845	10154	604259	PLXNC1	NM_005761	0007155 // cell adhesion // traceable author statement /// 0007275 // development // inferred from electronic annotation	0004872 // receptor activity // inferred from electronic annotation /// 0005102 // receptor binding // traceable author statement	0005615 // extracellular space // inferred from electronic annotation /// 0005886 // plasma membrane // non-traceable author statement /// 0016021 // integral to membrane // inferred from electronic annotation /// 0016020 // membrane // inferred from elect
239428_at	0.004883638	0.40829	0.557678899	7.000145033	6.490390368	RAB1A, member RAS oncogene family	Hs.310645	5861	179508	RAB1A	AA417892	0000160 // two-component signal transduction system (phosphorelay) // inferred from electronic annotation /// 0006355 // regulation of transcription, DNA-dependent // inferred from electronic annotation /// 0006886 // intracellular protein transport // inf	0000166 // nucleotide binding // inferred from electronic annotation /// 0003677 // DNA binding // inferred from electronic annotation /// 0003924 // GTPase activity // traceable author statement /// 0005525 // GTP binding // inferred from electronic annot	0005783 // endoplasmic reticulum // inferred from electronic annotation /// 0005794 // Golgi apparatus // inferred from electronic annotation /// 0005622 // intracellular // inferred from electronic annotation /// 0016020 // membrane // inferred from elect
222877_at	0.004903688	0.40829	-1.043781692	5.058299058	6.089517947	Neuropilin 2	Hs.471200	8828	602070	NRP2	AK024680	0001525 // angiogenesis // non-traceable author statement /// 0007155 // cell adhesion // inferred from electronic annotation /// 0007155 // cell adhesion // non-traceable author statement /// 0007399 // nervous system development // inferred from electron	0004872 // receptor activity // inferred from electronic annotation /// 0004872 // receptor activity // traceable author statement /// 0005021 // vascular endothelial growth factor receptor activity // non-traceable author statement /// 0005021 // vascular	0005615 // extracellular space // inferred from electronic annotation /// 0005624 // membrane fraction // traceable author statement /// 0005886 // plasma membrane // inferred from electronic annotation /// 0016020 // membrane // inferred from electronic a
224503_s_at	0.004905188	0.40829	1.336315925	7.650801754	6.469921165	zinc finger, CCHC domain containing 2 /// zinc finger, CCHC domain containing 2	Hs.114191	54877		ZCCHC2	BC006340		0003676 // nucleic acid binding // inferred from electronic annotation /// 0008270 // zinc ion binding // inferred from electronic annotation /// 0046872 // metal ion binding // inferred from electronic annotation
231513_at	0.004910842	0.40829	-3.511059243	8.856300016	12.48072192	Transcribed locus	Hs.597550				BF111326
236233_at	0.004916253	0.40829	1.824913293	3.799974338	1.924225823	gb:AI768810 /DB_XREF=gi:5235319 /DB_XREF=wj03d12.x1 /CLONE=IMAGE:2401751 /FEA=EST /CNT=11 /TID=Hs.23662.0 /TIER=ConsEnd /STK=0 /UG=Hs.23662 /UG_TITLE=ESTs					AI768810
211163_s_at	0.004916326	0.40829	-0.374918359	8.657021987	9.061682932	tumor necrosis factor receptor superfamily, member 10c, decoy without an intracellular domain	Hs.145269	8794	603613	TNFRSF10C	AF012536	0006915 // apoptosis // inferred from electronic annotation /// 0007165 // signal transduction // traceable author statement	0004888 // transmembrane receptor activity // traceable author statement /// 0048503 // GPI anchor binding // inferred from electronic annotation /// 0004872 // receptor activity // inferred from electronic annotation	0005887 // integral to plasma membrane // traceable author statement /// 0016020 // membrane // inferred from electronic annotation
205437_at	0.004927118	0.40829	0.981437549	8.818254105	7.871517016	zinc finger protein 211	Hs.590977	10520	601856	ZNF211	NM_006385	0006350 // transcription // inferred from electronic annotation /// 0006355 // regulation of transcription, DNA-dependent // inferred from electronic annotation /// 0006355 // regulation of transcription, DNA-dependent // non-traceable author statement	0003676 // nucleic acid binding // inferred from electronic annotation /// 0003700 // transcription factor activity // non-traceable author statement /// 0008270 // zinc ion binding // inferred from electronic annotation /// 0046872 // metal ion binding //	0005622 // intracellular // inferred from electronic annotation /// 0005634 // nucleus // inferred from electronic annotation /// 0005634 // nucleus // non-traceable author statement
1554668_a_at	0.004933941	0.40829	-2.1740294	1.962207768	4.158761489	chromosome 1 open reading frame 179	Hs.554944	338094		C1orf179	BC015993
218372_at	0.004947584	0.40829	1.894700055	8.068293869	6.268773654	mediator of RNA polymerase II transcription, subunit 9 homolog (S. cerevisiae)	Hs.244595	55090	609878	MED9	NM_018019		0005515 // protein binding // inferred from physical interaction	0005634 // nucleus // inferred from electronic annotation
201195_s_at	0.004957175	0.40829	-1.747331546	10.44203149	12.00984839	solute carrier family 7 (cationic amino acid transporter, y+ system), member 5	Hs.513797	8140	600182	SLC7A5	AB018009	0006520 // amino acid metabolism // traceable author statement /// 0006810 // transport // inferred from electronic annotation /// 0006810 // transport // traceable author statement /// 0006865 // amino acid transport // inferred from electronic annotation	0015175 // neutral amino acid transporter activity // traceable author statement /// 0015179 // L-amino acid transporter activity // inferred from electronic annotation /// 0015359 // amino acid permease activity // inferred from electronic annotation ///	0005886 // plasma membrane // non-traceable author statement /// 0016020 // membrane // inferred from electronic annotation /// 0016021 // integral to membrane // inferred from electronic annotation /// 0016021 // integral to membrane // inferred from sequ
228559_at	0.004962952	0.40829	0.716030992	7.409448687	6.637382856	Centromere protein N	Hs.55028	55839		CENPN	BF111626			0000775 // chromosome, pericentric region // inferred from electronic annotation /// 0005634 // nucleus // inferred from electronic annotation /// 0005694 // chromosome // inferred from electronic annotation
211395_x_at	0.004982038	0.40829	-0.157997636	11.73676148	11.91699407	Fc fragment of IgG, low affinity IIc, receptor for (CD32)		9103		FCGR2C	U90940	0006955 // immune response // non-traceable author statement	0004888 // transmembrane receptor activity // non-traceable author statement /// 0019864 // IgG binding // inferred from electronic annotation /// 0004872 // receptor activity // inferred from electronic annotation	0016020 // membrane // inferred from electronic annotation /// 0016021 // integral to membrane // non-traceable author statement /// 0016021 // integral to membrane // inferred from electronic annotation
237833_s_at	0.004982403	0.40829	-2.231946728	2.301831772	4.285411363	synuclein, alpha interacting protein (synphilin)	Hs.426463	9627	168600 /	SNCAIP	BF062366	0042417 // dopamine metabolism // inferred from direct assay /// 0046928 // regulation of neurotransmitter secretion // inferred from direct assay	0005515 // protein binding // inferred from physical interaction /// 0005515 // protein binding // inferred from direct assay /// 0005515 // protein binding // traceable author statement	0005737 // cytoplasm // inferred from direct assay /// 0042734 // presynaptic membrane // non-traceable author statement /// 0043025 // cell soma // non-traceable author statement /// 0005737 // cytoplasm // traceable author statement
236404_at	0.004990753	0.40829	1.323326959	11.04658227	9.746667862	Ataxin 1	Hs.434961	6310	164400 /	ATXN1	AW197320	0008219 // cell death // inferred from electronic annotation	0003723 // RNA binding // inferred from electronic annotation /// 0042802 // identical protein binding // inferred from physical interaction /// 0005515 // protein binding // inferred from physical interaction	0005634 // nucleus // traceable author statement /// 0005737 // cytoplasm // traceable author statement /// 0042405 // nuclear inclusion body // inferred from electronic annotation /// 0005634 // nucleus // inferred from electronic annotation
215300_s_at	0.004992718	0.40829	-0.776410818	7.153966877	7.87011069	flavin containing monooxygenase 5	Hs.642706	2330	603957	FMO5	AK022172	0006118 // electron transport // inferred from electronic annotation /// 0008150 // biological_process // ---	0004497 // monooxygenase activity // inferred from electronic annotation /// 0004499 // dimethylaniline monooxygenase (N-oxide-forming) activity // inferred from electronic annotation /// 0004499 // dimethylaniline monooxygenase (N-oxide-forming) activity	0005783 // endoplasmic reticulum // inferred from electronic annotation /// 0005792 // microsome // inferred from electronic annotation /// 0005792 // microsome // non-traceable author statement /// 0016020 // membrane // inferred from electronic annotatio
240287_at	0.004993393	0.40829	-6.376674965	5.570433724	11.24966946	similar to Immune-responsive protein 1 /// similar to Immune-responsive protein 1	Hs.160789	730249 /		LOC730249 /// LOC730803	BG236136
235949_at	0.004999296	0.40829	-0.541569905	2.462385239	3.032883541	Tetratricopeptide repeat domain 26	Hs.133020	79989		TTC26	BF664545		0005488 // binding // inferred from electronic annotation
230511_at	0.005004472	0.40829	1.126123	8.915100715	7.670825697	cAMP responsive element modulator	Hs.200250	1390	123812	CREM	AI800640	0006350 // transcription // inferred from electronic annotation /// 0006355 // regulation of transcription, DNA-dependent // inferred from direct assay /// 0006355 // regulation of transcription, DNA-dependent // inferred from electronic annotation /// 000	0003700 // transcription factor activity // inferred from electronic annotation /// 0005515 // protein binding // inferred from electronic annotation /// 0008140 // cAMP response element binding protein binding // non-traceable author statement /// 0043565	0005634 // nucleus // inferred from electronic annotation /// 0005634 // nucleus // non-traceable author statement /// 0005634 // nucleus // traceable author statement
1556669_a_at	0.005008744	0.40829	-1.926849146	4.747497252	6.6354724	Full length insert cDNA clone YR71G12	Hs.621490				AF085944
208893_s_at	0.005011977	0.40829	0.984334232	13.44755899	12.53019671	dual specificity phosphatase 6	Hs.298654	1848	602748	DUSP6	BC005047	0000074 // regulation of progression through cell cycle // non-traceable author statement /// 0000188 // inactivation of MAPK activity // inferred from direct assay /// 0006470 // protein amino acid dephosphorylation // traceable author statement /// 00064	0004722 // protein serine/threonine phosphatase activity // inferred from direct assay /// 0004725 // protein tyrosine phosphatase activity // inferred from direct assay /// 0016787 // hydrolase activity // inferred from electronic annotation /// 0017017 /	0005625 // soluble fraction // traceable author statement /// 0005737 // cytoplasm // inferred from direct assay
241661_at	0.005016608	0.40829	0.764563153	9.545358118	8.837885963	jumonji domain containing 1C	Hs.413416	221037	604503	JMJD1C	AA001021	0006350 // transcription // inferred from electronic annotation /// 0006355 // regulation of transcription, DNA-dependent // traceable author statement /// 0016568 // chromatin modification // inferred from electronic annotation /// 0006355 // regulation o	0005506 // iron ion binding // inferred from electronic annotation /// 0008270 // zinc ion binding // inferred from electronic annotation /// 0016491 // oxidoreductase activity // inferred from electronic annotation /// 0016702 // oxidoreductase activity,	0005622 // intracellular // non-traceable author statement /// 0005634 // nucleus // inferred from electronic annotation
202481_at	0.005024121	0.40829	1.78434005	7.674627398	6.021542083	dehydrogenase/reductase (SDR family) member 3	Hs.289347	9249		DHRS3	NM_004753	0007601 // visual perception // traceable author statement /// 0008152 // metabolism // inferred from electronic annotation /// 0042572 // retinol metabolism // traceable author statement	0000166 // nucleotide binding // traceable author statement /// 0009055 // electron carrier activity // traceable author statement /// 0016491 // oxidoreductase activity // inferred from electronic annotation	0005615 // extracellular space // inferred from electronic annotation /// 0016020 // membrane // inferred from electronic annotation /// 0016021 // integral to membrane // inferred from electronic annotation
230111_at	0.005037189	0.40829	-0.932885804	4.626520092	5.605074388	Transcribed locus	Hs.143374				BF512216
202775_s_at	0.005041698	0.40829	0.361687552	8.222120555	7.805247079	splicing factor, arginine/serine-rich 8 (suppressor-of-white-apricot homolog, Drosophila)	Hs.308171	6433	601945	SFRS8	NM_004592	0006350 // transcription // inferred from electronic annotation /// 0006355 // regulation of transcription, DNA-dependent // inferred from electronic annotation /// 0006376 // mRNA splice site selection // traceable author statement /// 0006397 // mRNA pro	0003723 // RNA binding // inferred from electronic annotation	0005634 // nucleus // inferred from electronic annotation
224975_at	0.005046569	0.40829	0.256091067	9.839645773	9.613699639	nuclear factor I/A	Hs.191911	4774	600727	NFIA	AB037860	0006118 // electron transport // inferred from electronic annotation /// 0006260 // DNA replication // inferred from electronic annotation /// 0006350 // transcription // inferred from electronic annotation /// 0006355 // regulation of transcription, DNA-d	0003700 // transcription factor activity // inferred from electronic annotation /// 0003700 // transcription factor activity // non-traceable author statement /// 0005506 // iron ion binding // inferred from electronic annotation /// 0008134 // transcripti	0005622 // intracellular // inferred from electronic annotation /// 0005634 // nucleus // inferred from direct assay /// 0005634 // nucleus // inferred from electronic annotation /// 0005634 // nucleus // non-traceable author statement
223145_s_at	0.005047094	0.40829	1.56367109	11.82792392	10.30924831	chromosome 6 open reading frame 166	Hs.485915	55122		C6orf166	BC000764
210785_s_at	0.005061301	0.40829	0.601910797	12.70819273	12.12635726	chromosome 1 open reading frame 38	Hs.10649	9473		C1orf38	AB035482	0007155 // cell adhesion // traceable author statement
228992_at	0.005072962	0.40829	0.502751503	11.95335984	11.46891193	Mediator of RNA polymerase II transcription, subunit 28 homolog (S. cerevisiae)	Hs.434075	80306	610311	MED28	BF064162	0006350 // transcription // inferred from electronic annotation /// 0006355 // regulation of transcription, DNA-dependent // inferred from electronic annotation	0003779 // actin binding // inferred from electronic annotation /// 0005515 // protein binding // inferred from electronic annotation	0005634 // nucleus // inferred from electronic annotation /// 0005856 // cytoskeleton // inferred from electronic annotation /// 0016020 // membrane // inferred from electronic annotation
201566_x_at	0.005076867	0.40829	0.526433778	12.91694891	12.43750501	inhibitor of DNA binding 2, dominant negative helix-loop-helix protein /// inhibitor of DNA binding 2B, dominant negative helix-loop-helix protein	Hs.591670	3398 ///	600386	ID2 /// ID2B	D13891	0007275 // development // traceable author statement /// 0007507 // heart development // inferred from electronic annotation /// 0016481 // negative regulation of transcription // inferred from direct assay /// 0043433 // negative regulation of transcripti	0005515 // protein binding // inferred from physical interaction /// 0016564 // transcriptional repressor activity // inferred from direct assay /// 0003674 // molecular_function // --- /// 0030528 // transcription regulator activity // inferred from elect	0005634 // nucleus // --- /// 0005634 // nucleus // inferred from electronic annotation /// 0005737 // cytoplasm // inferred from electronic annotation /// 0005575 // cellular_component // ---
216208_s_at	0.005077499	0.40829	-0.466289199	6.489210908	7.000953388	cAMP responsive element binding protein-like 1		1388	600984	CREBL1	AU117487	0006350 // transcription // traceable author statement /// 0006355 // regulation of transcription, DNA-dependent // inferred from electronic annotation /// 0006986 // response to unfolded protein // inferred from electronic annotation /// 0007165 // signal	0003700 // transcription factor activity // traceable author statement /// 0043565 // sequence-specific DNA binding // inferred from electronic annotation /// 0046983 // protein dimerization activity // inferred from electronic annotation /// 0003677 // DN	0005622 // intracellular // inferred from direct assay /// 0005634 // nucleus // traceable author statement /// 0005783 // endoplasmic reticulum // inferred from electronic annotation /// 0016020 // membrane // inferred from electronic annotation /// 00160
213825_at	0.005087052	0.40829	3.699340522	8.406905798	4.928889956	oligodendrocyte lineage transcription factor 2	Hs.176977	10215	606386	OLIG2	AA757419	0000122 // negative regulation of transcription from RNA polymerase II promoter // inferred from electronic annotation /// 0006355 // regulation of transcription, DNA-dependent // inferred from electronic annotation /// 0007275 // development // inferred f	0003677 // DNA binding // inferred from electronic annotation /// 0003705 // RNA polymerase II transcription factor activity, enhancer binding // inferred from electronic annotation /// 0005515 // protein binding // inferred from electronic annotation ///	0005634 // nucleus // inferred from electronic annotation /// 0005737 // cytoplasm // inferred from electronic annotation
237496_at	0.005091433	0.40829	1.028797264	5.837862396	4.640962047	3'-phosphoadenosine 5'-phosphosulfate synthase 2	Hs.524491	9060	603005	PAPSS2	AI821404	0000103 // sulfate assimilation // inferred from electronic annotation /// 0001501 // skeletal development // inferred from sequence or structural similarity /// 0006139 // nucleobase, nucleoside, nucleotide and nucleic acid metabolism // not recorded ///	0000166 // nucleotide binding // inferred from electronic annotation /// 0004020 // adenylylsulfate kinase activity // inferred from electronic annotation /// 0004781 // sulfate adenylyltransferase (ATP) activity // inferred from sequence or structural sim	0005622 // intracellular // inferred from sequence or structural similarity
201595_s_at	0.005092858	0.40829	0.261087982	11.83620997	11.56950462	zinc finger CCCH-type containing 15	Hs.368598	55854		ZC3H15	NM_018471		0003676 // nucleic acid binding // inferred from electronic annotation /// 0008270 // zinc ion binding // inferred from electronic annotation
220637_at	0.005106127	0.40875	1.910454274	8.904358446	6.749068991	family with sequence similarity 124B	Hs.147585	79843		FAM124B	NM_024785
227963_at	0.005123686	0.40912	-0.494471967	3.999981215	4.558194744	Chromosome 17 open reading frame 45	Hs.368934	125144		C17orf45	BF515913
225918_at	0.005125718	0.40912	-0.46609297	10.6026896	11.10577189	hypothetical protein LOC146346	Hs.109731	146346		LOC146346	AI742940
225009_at	0.005146477	0.40982	0.439320708	7.573566801	7.18153934	CKLF-like MARVEL transmembrane domain containing 4	Hs.643961	146223	607887	CMTM4	AA191708	0006935 // chemotaxis // inferred from electronic annotation	0005125 // cytokine activity // inferred from electronic annotation	0005615 // extracellular space // inferred from electronic annotation /// 0016020 // membrane // inferred from electronic annotation /// 0016021 // integral to membrane // inferred from electronic annotation
224663_s_at	0.005149403	0.40982	2.244845928	7.191964559	4.959564259	cofilin 2 (muscle)	Hs.180141	1073	601443	CFL2	BF576053		0003779 // actin binding // inferred from electronic annotation /// 0005515 // protein binding // inferred from physical interaction	0005622 // intracellular // inferred from electronic annotation /// 0005634 // nucleus // inferred from electronic annotation /// 0005856 // cytoskeleton // inferred from electronic annotation
239634_at	0.005175415	0.40983	-2.746243408	1.63774151	4.455258545	CDNA clone IMAGE:6198874	Hs.626095				AI560389
225390_s_at	0.005181247	0.40983	0.740031375	11.46576121	10.79235038	Kruppel-like factor 13	Hs.525752	51621	605328	KLF13	AL390127	0006350 // transcription // inferred from electronic annotation /// 0006355 // regulation of transcription, DNA-dependent // inferred from electronic annotation /// 0006366 // transcription from RNA polymerase II promoter // traceable author statement ///	0003677 // DNA binding // inferred from electronic annotation /// 0003702 // RNA polymerase II transcription factor activity // traceable author statement /// 0008270 // zinc ion binding // inferred from electronic annotation /// 0046872 // metal ion bindi	0005622 // intracellular // inferred from electronic annotation /// 0005634 // nucleus // inferred from electronic annotation
213972_at	0.005203504	0.40983	1.801095932	5.151247059	3.160917838	Forkhead box D1	Hs.519385	2297	601091	FOXD1	AI080288	0006350 // transcription // inferred from electronic annotation /// 0006355 // regulation of transcription, DNA-dependent // inferred from electronic annotation	0003700 // transcription factor activity // traceable author statement /// 0008301 // DNA bending activity // inferred from direct assay /// 0043565 // sequence-specific DNA binding // inferred from direct assay /// 0003677 // DNA binding // inferred from	0005634 // nucleus // --- /// 0005634 // nucleus // inferred from electronic annotation
1556322_a_at	0.00521796	0.40983	-0.420692767	9.210161587	9.599037075	Tight junction associated protein 1 (peripheral)	Hs.520145	93643		TJAP1	AW952920		0005515 // protein binding // inferred from physical interaction	0005923 // tight junction // inferred from electronic annotation
1553129_at	0.005219674	0.40983	-0.607682577	1.356194944	1.936334258	sushi, von Willebrand factor type A, EGF and pentraxin domain containing 1		79987		SVEP1	NM_024500		0005509 // calcium ion binding // inferred from electronic annotation /// 0005529 // sugar binding // inferred from electronic annotation
1556960_a_at	0.005219879	0.40983	-0.607085312	3.859038128	4.483374939	hypothetical LOC647589	Hs.643955	647589		LOC647589	AK057223	0006355 // regulation of transcription, DNA-dependent // inferred from electronic annotation /// 0045449 // regulation of transcription // inferred from electronic annotation	0003700 // transcription factor activity // inferred from electronic annotation /// 0043565 // sequence-specific DNA binding // inferred from electronic annotation /// 0003677 // DNA binding // inferred from electronic annotation	0005634 // nucleus // inferred from electronic annotation
229862_x_at	0.005221887	0.40983	0.26254461	5.901675738	5.66480923	zinc finger and BTB domain containing 45	Hs.515662	84878		ZBTB45	W63776	0006350 // transcription // inferred from electronic annotation /// 0006355 // regulation of transcription, DNA-dependent // inferred from electronic annotation	0003677 // DNA binding // inferred from electronic annotation /// 0005515 // protein binding // inferred from electronic annotation /// 0008270 // zinc ion binding // inferred from electronic annotation /// 0046872 // metal ion binding // inferred from ele	0005622 // intracellular // inferred from electronic annotation /// 0005634 // nucleus // inferred from electronic annotation
204735_at	0.005255956	0.40983	-0.323036746	10.78768947	11.16502302	phosphodiesterase 4A, cAMP-specific (phosphodiesterase E2 dunce homolog, Drosophila)	Hs.89901	5141	600126	PDE4A	NM_006202	0007165 // signal transduction // inferred from electronic annotation /// 0007165 // signal transduction // traceable author statement /// 0009187 // cyclic nucleotide metabolism // non-traceable author statement	0003824 // catalytic activity // inferred from electronic annotation /// 0004114 // 3',5'-cyclic-nucleotide phosphodiesterase activity // inferred from electronic annotation /// 0004115 // 3',5'-cyclic-AMP phosphodiesterase activity // non-traceable author	0005575 // cellular_component // --- /// 0005624 // membrane fraction // traceable author statement /// 0005625 // soluble fraction // traceable author statement /// 0005626 // insoluble fraction // traceable author statement
232399_at	0.005268387	0.40983	0.454565863	4.058777894	3.570469622	doublecortin and CaM kinase-like 3	Hs.631907	85443		DCAMKL3	AB051552	0006468 // protein amino acid phosphorylation // inferred from electronic annotation /// 0007242 // intracellular signaling cascade // inferred from electronic annotation	0000166 // nucleotide binding // inferred from electronic annotation /// 0004674 // protein serine/threonine kinase activity // inferred from electronic annotation /// 0005524 // ATP binding // inferred from electronic annotation /// 0016740 // transferase	0005634 // nucleus // inferred from electronic annotation
213263_s_at	0.00527366	0.40983	-0.245105511	12.0949995	12.33245011	poly(rC) binding protein 2	Hs.546271	5094	601210	PCBP2	AW025150	0016071 // mRNA metabolism // non-traceable author statement	0003677 // DNA binding // inferred from electronic annotation /// 0003723 // RNA binding // inferred from direct assay /// 0003723 // RNA binding // inferred from electronic annotation /// 0005515 // protein binding // inferred from physical interaction //	0005634 // nucleus // non-traceable author statement /// 0005737 // cytoplasm // non-traceable author statement /// 0030529 // ribonucleoprotein complex // inferred from electronic annotation /// 0005634 // nucleus // inferred from electronic annotation
204000_at	0.005275758	0.40983	-0.506061673	8.226805308	8.668618552	guanine nucleotide binding protein (G protein), beta 5	Hs.155090	10681	604447	GNB5	NM_016194	0007165 // signal transduction // inferred from electronic annotation /// 0007165 // signal transduction // non-traceable author statement	0003924 // GTPase activity // non-traceable author statement /// 0004871 // signal transducer activity // inferred from electronic annotation /// 0004871 // signal transducer activity // non-traceable author statement /// 0008270 // zinc ion binding // inf	0005622 // intracellular // inferred from direct assay /// 0005834 // heterotrimeric G-protein complex // non-traceable author statement /// 0005834 // heterotrimeric G-protein complex // inferred from electronic annotation
229915_at	0.005286149	0.40983	-0.532811219	5.027803533	5.632407526	hypothetical protein LOC441168	Hs.381220	441168		RP1-93H18.5	AI347361
215948_x_at	0.00529085	0.40983	1.316571655	8.640914678	7.417298972	zinc finger, MYM-type 5	Hs.530988	9205		ZMYM5	AI522311		0008270 // zinc ion binding // inferred from electronic annotation /// 0046872 // metal ion binding // inferred from electronic annotation	0005634 // nucleus // inferred from electronic annotation
210229_s_at	0.005294603	0.40983	-3.939680531	1.696880584	5.160251464	colony stimulating factor 2 (granulocyte-macrophage)	Hs.1349	1437	138960	CSF2	M11734	0006955 // immune response // inferred from electronic annotation /// 0006968 // cellular defense response // not recorded /// 0007166 // cell surface receptor linked signal transduction // not recorded /// 0007275 // development // not recorded /// 000828	0005125 // cytokine activity // inferred from electronic annotation /// 0005129 // granulocyte macrophage colony-stimulating factor receptor binding // traceable author statement /// 0005129 // granulocyte macrophage colony-stimulating factor receptor bind	0005576 // extracellular region // inferred from electronic annotation /// 0005615 // extracellular space // inferred from electronic annotation
205116_at	0.005304487	0.40983	-2.402212284	6.113159679	8.394060188	laminin, alpha 2 (merosin, congenital muscular dystrophy)	Hs.200841	3908	156225 /	LAMA2	NM_000426	0007517 // muscle development // traceable author statement /// 0030155 // regulation of cell adhesion // inferred from electronic annotation /// 0030334 // regulation of cell migration // inferred from electronic annotation /// 0045995 // regulation of em	0005102 // receptor binding // inferred from electronic annotation /// 0005198 // structural molecule activity // traceable author statement /// 0005515 // protein binding // inferred from electronic annotation	0005604 // basement membrane // traceable author statement /// 0005606 // laminin-1 complex // inferred from electronic annotation /// 0005578 // extracellular matrix (sensu Metazoa) // inferred from electronic annotation /// 0005604 // basement membrane /
212508_at	0.00531925	0.40983	0.584079359	11.98775632	11.44113952	modulator of apoptosis 1	Hs.24719	64112	609485	MOAP1	AK024029	0042981 // regulation of apoptosis // inferred from electronic annotation /// 0006915 // apoptosis // inferred from electronic annotation		0005737 // cytoplasm // inferred from direct assay
232597_x_at	0.005335104	0.40983	0.902215102	11.75904206	10.90351132	Splicing factor, arginine/serine-rich 2, interacting protein	Hs.210367	9169	603668	SFRS2IP	AK025132	0000245 // spliceosome assembly // inferred from direct assay /// 0006397 // mRNA processing // traceable author statement /// 0008380 // RNA splicing // inferred from direct assay /// 0006397 // mRNA processing // inferred from electronic annotation /// 0	0005515 // protein binding // inferred from physical interaction /// 0031202 // RNA splicing factor activity, transesterification mechanism // inferred from direct assay	0005634 // nucleus // inferred from electronic annotation /// 0005665 // DNA-directed RNA polymerase II, core complex // traceable author statement
222045_s_at	0.005335382	0.40983	0.534327738	9.145991849	8.611426956	chromosome 20 open reading frame 67	Hs.472856	63935		C20orf67	AI199589			0005634 // nucleus // inferred from electronic annotation
204799_at	0.005337083	0.40983	0.568821438	9.539327718	9.043252144	zinc finger, BED-type containing 4	Hs.475208	9889		ZBED4	NM_014838		0003677 // DNA binding // inferred from electronic annotation /// 0008270 // zinc ion binding // inferred from electronic annotation /// 0046872 // metal ion binding // inferred from electronic annotation /// 0046983 // protein dimerization activity // inf
238909_at	0.00533779	0.40983	0.678093101	11.47452202	10.74417487	S100 calcium binding protein A10	Hs.143873	6281	114085	S100A10	BF126155	0007165 // signal transduction // non-traceable author statement	0005102 // receptor binding // non-traceable author statement /// 0005509 // calcium ion binding // inferred from electronic annotation
206917_at	0.005345701	0.40983	1.506829975	7.889377696	6.387354476	guanine nucleotide binding protein (G protein), alpha 13	Hs.515018	10672	604406	GNA13	NM_006572	0001525 // angiogenesis // inferred from electronic annotation /// 0006928 // cell motility // traceable author statement /// 0007165 // signal transduction // traceable author statement /// 0007186 // G-protein coupled receptor protein signaling pathway /	0000166 // nucleotide binding // inferred from electronic annotation /// 0003924 // GTPase activity // traceable author statement /// 0005057 // receptor signaling protein activity // not recorded /// 0005515 // protein binding // inferred from physical in	0005834 // heterotrimeric G-protein complex // inferred from electronic annotation /// 0016020 // membrane // inferred from electronic annotation
1560841_at	0.005347413	0.40983	-1.499306416	3.657984964	4.965844884	hypothetical gene supported by BC038563	Hs.385787	389247		LOC389247	AL703775
225980_at	0.005353747	0.40983	0.398654576	12.53465364	12.12921305	chromosome 14 open reading frame 43	Hs.560315	91748		C14orf43	AV740879	0006350 // transcription // inferred from electronic annotation /// 0006355 // regulation of transcription, DNA-dependent // inferred from electronic annotation	0003677 // DNA binding // inferred from electronic annotation	0005634 // nucleus // inferred from electronic annotation
224760_at	0.005356946	0.40983	0.470688975	9.197570267	8.735285711	Sp1 transcription factor	Hs.153479	6667	189906	SP1	AI795991	0006350 // transcription // inferred from electronic annotation /// 0045817 // positive regulation of global transcription from RNA polymerase II promoter // inferred from direct assay /// 0045893 // positive regulation of transcription, DNA-dependent // i	0003690 // double-stranded DNA binding // inferred from electronic annotation /// 0003700 // transcription factor activity // inferred from direct assay /// 0003702 // RNA polymerase II transcription factor activity // non-traceable author statement /// 00	0005622 // intracellular // inferred from electronic annotation /// 0005634 // nucleus // --- /// 0005813 // centrosome // inferred from expression pattern /// 0005634 // nucleus // inferred from electronic annotation /// 0005615 // extracellular space //
211916_s_at	0.005358023	0.40983	-1.451917565	4.032918627	5.396531959	myosin IA /// myosin IA	Hs.5394	4640	601478 /	MYO1A	AF009961	0007605 // sensory perception of sound // inferred from mutant phenotype /// 0051648 // vesicle localization // inferred from mutant phenotype /// 0007605 // sensory perception of sound // inferred from electronic annotation	0000166 // nucleotide binding // inferred from electronic annotation /// 0003774 // motor activity // inferred from electronic annotation /// 0003779 // actin binding // inferred from electronic annotation /// 0005516 // calmodulin binding // inferred from	0005737 // cytoplasm // inferred from direct assay /// 0005902 // microvillus // inferred from direct assay /// 0005903 // brush border // inferred from direct assay /// 0016323 // basolateral plasma membrane // inferred from direct assay /// 0016328 // la
228002_at	0.005377423	0.40983	-0.759034552	9.076840719	9.875016641	isopentenyl-diphosphate delta isomerase 2	Hs.9270	91734		IDI2	AI814569	0006695 // cholesterol biosynthesis // inferred from electronic annotation /// 0008299 // isoprenoid biosynthesis // inferred from electronic annotation /// 0016117 // carotenoid biosynthesis // inferred from electronic annotation	0000287 // magnesium ion binding // inferred from electronic annotation /// 0004452 // isopentenyl-diphosphate delta-isomerase activity // inferred from electronic annotation /// 0016787 // hydrolase activity // inferred from electronic annotation /// 0016	0005777 // peroxisome // inferred from electronic annotation
212689_s_at	0.005387999	0.40983	1.084941667	11.16664094	10.02791365	jumonji domain containing 1A	Hs.557425	55818		JMJD1A	AA524505	0006350 // transcription // inferred from electronic annotation /// 0006355 // regulation of transcription, DNA-dependent // inferred from electronic annotation /// 0016568 // chromatin modification // inferred from electronic annotation	0005506 // iron ion binding // inferred from electronic annotation /// 0008270 // zinc ion binding // inferred from electronic annotation /// 0016491 // oxidoreductase activity // inferred from electronic annotation /// 0016702 // oxidoreductase activity,	0005634 // nucleus // inferred from electronic annotation
1559876_at	0.005395139	0.40983	1.55633367	8.103928513	6.722420203	Chromosome 16 open reading frame 68	Hs.306380	79091		C16orf68	BC018364
239081_at	0.005407372	0.40983	-2.029613303	7.498145566	9.670834689	Transcribed locus	Hs.534870				AA876371
235798_at	0.005422088	0.40983	0.972568819	12.06519971	11.14216992	gb:BE671123 /DB_XREF=gi:10031664 /DB_XREF=7e46c05.x1 /CLONE=IMAGE:3285512 /FEA=EST /CNT=9 /TID=Hs.34650.0 /TIER=ConsEnd /STK=5 /UG=Hs.34650 /UG_TITLE=ESTs					BE671123
225718_at	0.005422176	0.40983	-0.466651607	7.40032509	7.875568159	KIAA1715	Hs.209561	80856		KIAA1715	AL133768	0007275 // development // inferred from electronic annotation		0016020 // membrane // inferred from electronic annotation /// 0016021 // integral to membrane // inferred from electronic annotation
240624_x_at	0.005434017	0.40983	-0.885007478	4.822104186	5.704053365	Transcribed locus	Hs.196849				AI658704
203821_at	0.005439518	0.40983	2.586803339	12.79005642	10.31661739	heparin-binding EGF-like growth factor	Hs.799	1839	126150	HBEGF	NM_001945	0001525 // angiogenesis // inferred from electronic annotation /// 0001832 // blastocyst growth // inferred from electronic annotation /// 0007165 // signal transduction // traceable author statement /// 0007173 // epidermal growth factor receptor signalin	0004872 // receptor activity // inferred from electronic annotation /// 0005154 // epidermal growth factor receptor binding // traceable author statement /// 0008083 // growth factor activity // inferred from electronic annotation /// 0008201 // heparin bi	0005615 // extracellular space // traceable author statement /// 0005887 // integral to plasma membrane // traceable author statement /// 0009986 // cell surface // non-traceable author statement /// 0016020 // membrane // inferred from electronic annotati
223777_at	0.005440125	0.40983	-0.878132225	7.51134517	8.458591183	hypothetical protein MGC13005	Hs.585931	84771		MGC13005	BC005070
213659_at	0.005441761	0.40983	-0.614120869	8.937769948	9.485734364	zinc finger protein 75 (D8C6)	Hs.533540	7626	314997	ZNF75	AA209420	0006350 // transcription // inferred from electronic annotation /// 0006355 // regulation of transcription, DNA-dependent // non-traceable author statement /// 0006355 // regulation of transcription, DNA-dependent // inferred from electronic annotation	0003677 // DNA binding // non-traceable author statement /// 0008270 // zinc ion binding // non-traceable author statement /// 0046872 // metal ion binding // inferred from electronic annotation /// 0003676 // nucleic acid binding // inferred from electron	0005622 // intracellular // inferred from electronic annotation /// 0005634 // nucleus // non-traceable author statement /// 0005634 // nucleus // inferred from electronic annotation
241592_at	0.005443487	0.40983	-2.207232614	3.629093089	6.147116893	Transcribed locus	Hs.157302				AI916887
236168_at	0.005446455	0.40983	1.624684302	10.68566365	9.037679073	Acyl-CoA synthetase long-chain family member 3	Hs.471461	2181	602371	ACSL3	BF512846	0006629 // lipid metabolism // inferred from electronic annotation /// 0006631 // fatty acid metabolism // inferred from electronic annotation /// 0008152 // metabolism // inferred from electronic annotation	0000287 // magnesium ion binding // inferred from electronic annotation /// 0004321 // fatty-acyl-CoA synthase activity // traceable author statement /// 0004467 // long-chain-fatty-acid-CoA ligase activity // inferred from electronic annotation /// 001687	0005777 // peroxisome // inferred from electronic annotation /// 0016020 // membrane // inferred from electronic annotation /// 0016021 // integral to membrane // inferred from electronic annotation
225866_at	0.005446642	0.40983	0.629583889	10.83031797	10.22350498	brix domain containing 1	Hs.372265	84154		BXDC1	AA976536			0005634 // nucleus // inferred from electronic annotation
1563105_at	0.005459009	0.40983	-0.91753784	0.929701073	1.8527967	gb:BC040706.1 /DB_XREF=gi:26251910 /TID=Hs2.435826.1 /CNT=2 /FEA=mRNA /TIER=ConsEnd /STK=0 /UG=Hs.435826 /UG_TITLE=Homo sapiens, clone IMAGE:5786522, mRNA /DEF=Homo sapiens, clone IMAGE:5786522, mRNA.					BC040706
230142_s_at	0.00547659	0.40983	0.657338251	9.652360408	8.902088748	cold inducible RNA binding protein	Hs.634522	1153	602649	CIRBP	AW088030	0009409 // response to cold // traceable author statement	0000166 // nucleotide binding // inferred from electronic annotation /// 0003676 // nucleic acid binding // inferred from electronic annotation /// 0003723 // RNA binding // traceable author statement /// 0003723 // RNA binding // inferred from electronic	0005634 // nucleus // inferred from electronic annotation
1559322_at	0.005478516	0.40983	-0.930254589	5.196458937	6.161970745	hypothetical protein LOC727916	Hs.646301	727916		LOC727916	BC040303
232231_at	0.00548485	0.40983	0.291036097	11.74909186	11.45051414	runt-related transcription factor 2	Hs.535845	860	119600 /	RUNX2	AL353944	0001649 // osteoblast differentiation // traceable author statement /// 0006350 // transcription // inferred from electronic annotation /// 0006355 // regulation of transcription, DNA-dependent // inferred from electronic annotation /// 0016481 // negative	0003682 // chromatin binding // inferred from electronic annotation /// 0003700 // transcription factor activity // inferred from electronic annotation /// 0003700 // transcription factor activity // non-traceable author statement /// 0003702 // RNA polyme	0005634 // nucleus // inferred from electronic annotation /// 0005737 // cytoplasm // inferred from electronic annotation
223201_s_at	0.005501728	0.40983	-0.39453889	11.12499201	11.49211137	transmembrane protein 164	Hs.496572	84187		TMEM164	AW205122			0016020 // membrane // inferred from electronic annotation /// 0016021 // integral to membrane // inferred from electronic annotation
1554264_at	0.005509707	0.40983	1.81749037	7.098559516	5.118988379	cytoskeleton associated protein 2	Hs.444028	26586		CKAP2	BC010901	0006915 // apoptosis // inferred from electronic annotation /// 0007049 // cell cycle // inferred from electronic annotation		0005874 // microtubule // inferred from electronic annotation
203135_at	0.005527265	0.40983	0.462661236	10.0977993	9.590762721	TATA box binding protein	Hs.590872	6908	168600 /	TBP	NM_003194	0006350 // transcription // inferred from electronic annotation /// 0006355 // regulation of transcription, DNA-dependent // inferred from electronic annotation /// 0006367 // transcription initiation from RNA polymerase II promoter // inferred from electr	0003677 // DNA binding // inferred from electronic annotation /// 0003700 // transcription factor activity // inferred from electronic annotation /// 0003702 // RNA polymerase II transcription factor activity // inferred from electronic annotation /// 0005	0000120 // RNA polymerase I transcription factor complex // inferred from electronic annotation /// 0005634 // nucleus // inferred from electronic annotation /// 0005669 // transcription factor TFIID complex // inferred from direct assay /// 0005669 // tra
226472_at	0.005529518	0.40983	0.743756939	10.31990956	9.533690806	peptidylprolyl isomerase (cyclophilin)-like 4	Hs.632618	85313	607609	PPIL4	BF515889	0006457 // protein folding // inferred from electronic annotation	0000166 // nucleotide binding // inferred from electronic annotation /// 0003723 // RNA binding // inferred from electronic annotation /// 0003755 // peptidyl-prolyl cis-trans isomerase activity // inferred from electronic annotation /// 0016853 // isomera	0005634 // nucleus // inferred from electronic annotation
231735_s_at	0.005538214	0.40983	0.217366749	14.17552207	13.93479501	PRO1073 protein		29005		PRO1073	NM_014086
216015_s_at	0.005560154	0.40983	-1.506065849	11.18165356	12.65158344	NLR family, pyrin domain containing 3	Hs.159483	114548	120100 /	NLRP3	AK027194	0006915 // apoptosis // inferred from electronic annotation /// 0006917 // induction of apoptosis // non-traceable author statement /// 0006952 // defense response // traceable author statement /// 0006954 // inflammatory response // inferred from mutant p	0005515 // protein binding // inferred from physical interaction /// 0042834 // peptidoglycan binding // traceable author statement /// 0005515 // protein binding // inferred from electronic annotation	0005737 // cytoplasm // traceable author statement
204495_s_at	0.005561665	0.40983	0.668075288	9.526223116	8.886493556	chromosome 15 open reading frame 39	Hs.17936	56905		C15orf39	NM_015492
244159_at	0.005569155	0.40983	-2.960829403	2.828062159	6.225925814	Hypothetical gene supported by BC008048	Hs.238964	440934		LOC440934	AW473883
200670_at	0.005573058	0.40983	-0.465313243	12.3337392	12.86094955	X-box binding protein 1	Hs.437638	7494	125480 /	XBP1	NM_005080	0006350 // transcription // inferred from electronic annotation /// 0006355 // regulation of transcription, DNA-dependent // inferred from electronic annotation /// 0006955 // immune response // traceable author statement	0003700 // transcription factor activity // traceable author statement /// 0043565 // sequence-specific DNA binding // inferred from electronic annotation /// 0046983 // protein dimerization activity // inferred from electronic annotation /// 0003677 // DN	0005634 // nucleus // inferred from electronic annotation /// 0005634 // nucleus // inferred from direct assay
243178_at	0.005574995	0.40983	2.471861788	8.931670726	6.651114187	Ring finger protein 149	Hs.142074	284996		RNF149	AW969703	0006508 // proteolysis // inferred from electronic annotation /// 0006512 // ubiquitin cycle // inferred from electronic annotation	0005515 // protein binding // inferred from electronic annotation /// 0008233 // peptidase activity // inferred from electronic annotation /// 0008270 // zinc ion binding // inferred from electronic annotation /// 0016874 // ligase activity // inferred fro	0016020 // membrane // inferred from electronic annotation /// 0016021 // integral to membrane // inferred from electronic annotation
202429_s_at	0.005577983	0.40983	-0.372259478	11.42083674	11.82054855	protein phosphatase 3 (formerly 2B), catalytic subunit, alpha isoform (calcineurin A alpha)	Hs.435512	5530	114105	PPP3CA	AL353950	0000082 // G1/S transition of mitotic cell cycle // inferred from electronic annotation /// 0006470 // protein amino acid dephosphorylation // non-traceable author statement /// 0006606 // protein import into nucleus // inferred from electronic annotation	0000158 // protein phosphatase type 2A activity // inferred from electronic annotation /// 0005506 // iron ion binding // inferred from electronic annotation /// 0005509 // calcium ion binding // non-traceable author statement /// 0005516 // calmodulin bin	0005634 // nucleus // inferred from electronic annotation /// 0005955 // calcineurin complex // non-traceable author statement /// 0030018 // Z disc // inferred from electronic annotation
226135_at	0.005620335	0.40983	0.329060739	11.02876678	10.68412135	chromosome 6 open reading frame 107	Hs.555954	54887		C6orf107	BE856657
1562271_x_at	0.005621935	0.40983	0.706268797	6.646802707	5.898909276	Rho guanine nucleotide exchange factor (GEF) 7	Hs.508738	8874	605477	ARHGEF7	AL831814	0007165 // signal transduction // traceable author statement /// 0035023 // regulation of Rho protein signal transduction // inferred from electronic annotation	0005085 // guanyl-nucleotide exchange factor activity // inferred from electronic annotation /// 0005089 // Rho guanyl-nucleotide exchange factor activity // inferred from electronic annotation /// 0005515 // protein binding // inferred from electronic ann	0005622 // intracellular // inferred from electronic annotation
222497_x_at	0.005639005	0.40983	0.783580661	12.22487454	11.465223	NMD3 homolog (S. cerevisiae)	Hs.91384	51068		NMD3	AL520719
1553590_at	0.00565165	0.40983	2.277704095	4.651953217	2.398399978	family with sequence similarity 27, member E1	Hs.567050	158318		FAM27E1	NM_175923
218503_at	0.005674231	0.40983	-0.322718396	8.177622078	8.503609204	KIAA1797	Hs.408652	54914		KIAA1797	NM_017794
214908_s_at	0.005674759	0.40983	0.701033054	5.014685999	4.365603338	transformation/transcription domain-associated protein	Hs.203952	8295	603015	TRRAP	AC004893	0006355 // regulation of transcription, DNA-dependent // inferred from electronic annotation /// 0007093 // mitotic checkpoint // inferred from electronic annotation /// 0007165 // signal transduction // traceable author statement /// 0016568 // chromatin	0003713 // transcription coactivator activity // inferred from electronic annotation /// 0005515 // protein binding // inferred from physical interaction /// 0016773 // phosphotransferase activity, alcohol group as acceptor // inferred from electronic anno	0000125 // PCAF complex // non-traceable author statement /// 0005634 // nucleus // inferred from direct assay /// 0035267 // NuA4 histone acetyltransferase complex // inferred from direct assay /// 0000123 // histone acetyltransferase complex // inferred
241949_at	0.005675996	0.40983	2.175442006	3.668092219	1.778380069	acyl-CoA thioesterase 6	Hs.122038	641372		ACOT6	BF109853		0016290 // palmitoyl-CoA hydrolase activity // inferred from electronic annotation /// 0016787 // hydrolase activity // inferred from electronic annotation
230745_s_at	0.0056778	0.40983	-0.816178772	3.909657582	4.749089632	Trinucleotide repeat containing 9	Hs.460789	27324		TNRC9	AI347147	0006355 // regulation of transcription, DNA-dependent // inferred from electronic annotation	0003677 // DNA binding // inferred from electronic annotation	0000785 // chromatin // inferred from electronic annotation /// 0005634 // nucleus // inferred from electronic annotation
217274_x_at	0.005677946	0.40983	-0.712019237	3.299508604	4.101499878	myosin, light chain 4, alkali; atrial, embryonic	Hs.463300	4635	160770	MYL4	X52005	0006941 // striated muscle contraction // non-traceable author statement /// 0007517 // muscle development // non-traceable author statement	0003774 // motor activity // inferred from electronic annotation /// 0005509 // calcium ion binding // inferred from electronic annotation /// 0008307 // structural constituent of muscle // non-traceable author statement	0005859 // muscle myosin complex // non-traceable author statement /// 0016459 // myosin complex // inferred from electronic annotation /// 0016459 // myosin complex // traceable author statement
202539_s_at	0.005702388	0.40983	0.847233043	11.35593556	10.61118764	3-hydroxy-3-methylglutaryl-Coenzyme A reductase	Hs.643495	3156	142910	HMGCR	AL518627	0006629 // lipid metabolism // inferred from electronic annotation /// 0006695 // cholesterol biosynthesis // inferred from electronic annotation /// 0008354 // germ cell migration // traceable author statement /// 0008406 // gonad development // traceable	0004420 // hydroxymethylglutaryl-CoA reductase (NADPH) activity // inferred from electronic annotation /// 0016491 // oxidoreductase activity // inferred from electronic annotation	0005624 // membrane fraction // not recorded /// 0005777 // peroxisome // inferred from electronic annotation /// 0005783 // endoplasmic reticulum // inferred from electronic annotation /// 0005789 // endoplasmic reticulum membrane // traceable author stat
208957_at	0.005708603	0.40983	-0.402251344	9.972844147	10.36308631	thioredoxin domain containing 4 (endoplasmic reticulum)	Hs.591899	23071	609170	TXNDC4	BF439241	0006118 // electron transport // inferred from electronic annotation /// 0006457 // protein folding // inferred from direct assay /// 0006986 // response to unfolded protein // inferred from direct assay /// 0009100 // glycoprotein metabolism // inferred f	0003756 // protein disulfide isomerase activity // inferred from direct assay /// 0005515 // protein binding // inferred from direct assay /// 0009055 // electron carrier activity // inferred from electronic annotation /// 0015035 // protein disulfide oxid	0005615 // extracellular space // inferred from electronic annotation /// 0005783 // endoplasmic reticulum // inferred from electronic annotation /// 0005788 // endoplasmic reticulum lumen // inferred from direct assay /// 0005789 // endoplasmic reticulum
1552310_at	0.005718893	0.40983	-0.496373197	7.170540393	7.605781907	chromosome 15 open reading frame 40	Hs.352541	123207		C15orf40	NM_144597
1562022_s_at	0.005724677	0.40983	0.768420275	6.956699995	6.058870755	RAD9 homolog A (S. pombe)	Hs.240457	5883	603761	RAD9A	AK096155	0000075 // cell cycle checkpoint // inferred from electronic annotation /// 0000076 // DNA replication checkpoint // traceable author statement /// 0000077 // DNA damage checkpoint // traceable author statement /// 0006281 // DNA repair // traceable author	0005515 // protein binding // inferred from physical interaction /// 0008408 // 3'-5' exonuclease activity // inferred from direct assay /// 0008853 // exodeoxyribonuclease III activity // inferred from electronic annotation /// 0016787 // hydrolase activi	0005634 // nucleus // inferred from direct assay /// 0005634 // nucleus // inferred from electronic annotation
213052_at	0.005726617	0.40983	-0.272190344	10.56015458	10.82159656	Protein kinase, cAMP-dependent, regulatory, type II, alpha	Hs.631923	5576	176910	PRKAR2A	BF246917	0006468 // protein amino acid phosphorylation // inferred from electronic annotation /// 0006810 // transport // inferred from electronic annotation /// 0007165 // signal transduction // inferred from electronic annotation /// 0007242 // intracellular sign	0000166 // nucleotide binding // inferred from electronic annotation /// 0004872 // receptor activity // inferred from electronic annotation /// 0005215 // transporter activity // inferred from electronic annotation /// 0005515 // protein binding // inferr	0005624 // membrane fraction // traceable author statement /// 0005737 // cytoplasm // traceable author statement /// 0005886 // plasma membrane // traceable author statement /// 0005952 // cAMP-dependent protein kinase complex // inferred from electronic
220966_x_at	0.005740456	0.40983	0.755361512	10.5795197	9.851414625	actin related protein 2/3 complex, subunit 5-like /// actin related protein 2/3 complex, subunit 5-like	Hs.132499	81873		ARPC5L	NM_030978	0030833 // regulation of actin filament polymerization // inferred from electronic annotation		0005856 // cytoskeleton // inferred from electronic annotation
1562612_at	0.005746343	0.40983	1.279267433	7.302780878	6.191435924	Malic enzyme 2, NAD(+)-dependent, mitochondrial	Hs.233119	4200	154270 /	ME2	BC020933	0006090 // pyruvate metabolism // inferred from electronic annotation /// 0006108 // malate metabolism // inferred from electronic annotation	0004470 // malic enzyme activity // inferred from electronic annotation /// 0004471 // malate dehydrogenase (decarboxylating) activity // traceable author statement /// 0009055 // electron carrier activity // traceable author statement /// 0016491 // oxido	0005739 // mitochondrion // inferred from electronic annotation
207741_x_at	0.005760112	0.40983	-0.828888084	2.883913525	3.67282845	tryptase alpha/beta 1 /// tryptase beta 2	Hs.405479	64499 //	191080 /	TPSAB1 /// TPSB2	NM_003293	0006508 // proteolysis // inferred from electronic annotation /// 0006952 // defense response // traceable author statement /// 0006508 // proteolysis // non-traceable author statement	0004252 // serine-type endopeptidase activity // inferred from electronic annotation /// 0008233 // peptidase activity // inferred from electronic annotation /// 0030019 // tryptase activity // inferred from electronic annotation /// 0030019 // tryptase ac	0005576 // extracellular region // non-traceable author statement
230380_at	0.005762501	0.40983	-2.701845941	10.09211872	12.54818977	THAP domain containing, apoptosis associated protein 2	Hs.245798	83591		THAP2	AW235671		0003677 // DNA binding // inferred from electronic annotation /// 0008270 // zinc ion binding // inferred from electronic annotation /// 0046872 // metal ion binding // inferred from electronic annotation /// 0003676 // nucleic acid binding // inferred fro	0005730 // nucleolus // inferred from direct assay
[truncated: 53,917 more rows]
