# Supplementary material for: Immune cell subsets and their gene expression profiles from human PBMC isolated by Vacutainer Cell Preparation Tube (CPT™) and standard density gradient
Source: BMC Immunol. 2015 Aug 26;16:48. doi: 10.1186/s12865-015-0113-0 (PMC4549105; doi:10.1186/s12865-015-0113-0)
Supplement: Additional file 5: Table S5. — Comparison of gene expression of CD4+ T cells separated from PBMC isolated using CPT and Ficoll. A two-group comparison with permutation analysis for differential expression was performed, as described in Methods, on microarray data to identify differentially expressed genes between CD4+ T cells separated from CPT- and Ficoll-isolated PBMC. Probsets are ranked according to the FDR value. (CSV 26355 kb) [file 12865_2015_113_MOESM5_ESM.csv]

Probe_set_id	Unadjusted P-value	FDR	log2FC	Exp Group Log2 Mean	Control Group Log2 Mean	Gene.Description	Unigene	LocusLink	OMIM	Gene.Symbol	SeqDerivedFrom	GO_biological_process	GO_molecular_function	GO_cellular_component
224747_at	1.53E-05	0.77854	-0.252752769	11.91573392	12.16969962	ubiquitin-conjugating enzyme E2Q (putative) 2	Hs.23033	92912		UBE2Q2	AK000617	0006512 // ubiquitin cycle // inferred from electronic annotation /// 0006464 // protein modification // inferred from electronic annotation	0000166 // nucleotide binding // inferred from electronic annotation /// 0004842 // ubiquitin-protein ligase activity // inferred from electronic annotation /// 0005524 // ATP binding // inferred from electronic annotation /// 0016874 // ligase activity //
214684_at	2.95E-05	0.77854	-0.260659513	9.834856496	10.09629552	MADS box transcription enhancer factor 2, polypeptide A (myocyte enhancer factor 2A)	Hs.268675	4205	600660 /	MEF2A	X63381	0006350 // transcription // inferred from electronic annotation /// 0006355 // regulation of transcription, DNA-dependent // inferred from electronic annotation /// 0006366 // transcription from RNA polymerase II promoter // not recorded /// 0007517 // mus	0003700 // transcription factor activity // inferred from electronic annotation /// 0003700 // transcription factor activity // non-traceable author statement /// 0003713 // transcription coactivator activity // not recorded /// 0005515 // protein binding	0005634 // nucleus // inferred from electronic annotation /// 0005634 // nucleus // traceable author statement
227837_at	8.08E-05	0.77854	0.516096658	8.767624025	8.242268073	Hypothetical protein LOC729570	Hs.471205	729570		LOC729570	BF057711
203717_at	9.74E-05	0.77854	-0.345058228	11.19655671	11.54255331	dipeptidyl-peptidase 4 (CD26, adenosine deaminase complexing protein 2)	Hs.368912	1803	102720	DPP4	NM_001935	0006508 // proteolysis // inferred from electronic annotation /// 0006955 // immune response // traceable author statement	0004177 // aminopeptidase activity // inferred from electronic annotation /// 0004274 // dipeptidyl-peptidase IV activity // traceable author statement /// 0004287 // prolyl oligopeptidase activity // inferred from electronic annotation /// 0004252 // seri	0016020 // membrane // inferred from electronic annotation /// 0016021 // integral to membrane // inferred from electronic annotation /// 0046581 // intercellular canaliculus // inferred from electronic annotation
216341_s_at	9.92E-05	0.77854	-1.771375625	1.568659301	3.307084939	gonadotropin-releasing hormone receptor	Hs.407587	2798	138850 /	GNRHR	Z81148	0007165 // signal transduction // inferred from electronic annotation /// 0007186 // G-protein coupled receptor protein signaling pathway // traceable author statement /// 0007275 // development // traceable author statement /// 0007186 // G-protein couple	0001584 // rhodopsin-like receptor activity // inferred from electronic annotation /// 0004872 // receptor activity // inferred from electronic annotation /// 0004968 // gonadotropin-releasing hormone receptor activity // traceable author statement /// 000	0005887 // integral to plasma membrane // traceable author statement /// 0016020 // membrane // traceable author statement /// 0016020 // membrane // inferred from electronic annotation /// 0016021 // integral to membrane // inferred from electronic annota
226981_at	0.000138964	0.77854	-0.531769685	10.7133165	11.24034482	Myeloid/lymphoid or mixed-lineage leukemia (trithorax homolog, Drosophila)	Hs.258855	4297	159555	MLL	AW002079	0006350 // transcription // inferred from electronic annotation /// 0006355 // regulation of transcription, DNA-dependent // inferred from electronic annotation /// 0006366 // transcription from RNA polymerase II promoter // traceable author statement ///	0003677 // DNA binding // inferred from electronic annotation /// 0003700 // transcription factor activity // non-traceable author statement /// 0003702 // RNA polymerase II transcription factor activity // traceable author statement /// 0004672 // protein	0005634 // nucleus // inferred from direct assay /// 0001726 // ruffle // inferred from electronic annotation /// 0005884 // actin filament // inferred from electronic annotation /// 0005634 // nucleus // inferred from electronic annotation
207566_at	0.000166952	0.77854	-0.491482219	6.603501671	7.09823211	major histocompatibility complex, class I-related	Hs.101840	3140	600764	MR1	NM_001531	0002474 // antigen processing and presentation of peptide antigen via MHC class I // inferred from electronic annotation /// 0006955 // immune response // inferred from electronic annotation /// 0006955 // immune response // traceable author statement ///		0016020 // membrane // inferred from electronic annotation /// 0016021 // integral to membrane // inferred from electronic annotation /// 0042612 // MHC class I protein complex // inferred from electronic annotation
209477_at	0.000199863	0.77854	-0.311992336	9.94141258	10.25181982	emerin (Emery-Dreifuss muscular dystrophy)	Hs.522823	2010	300384 /	EMD	BC000738	0006936 // muscle contraction // traceable author statement /// 0007517 // muscle development // traceable author statement	0005515 // protein binding // inferred from physical interaction	0005634 // nucleus // inferred from electronic annotation /// 0005637 // nuclear inner membrane // inferred from electronic annotation /// 0005652 // nuclear lamina // inferred from electronic annotation /// 0016020 // membrane // inferred from electronic
1559029_at	0.000210248	0.77854	0.321928095	1.233479906	0.916153744	CDNA clone IMAGE:5295909	Hs.573419				BI560014
238761_at	0.000241393	0.77854	-0.231969906	10.95064804	11.17579695	gb:BE645241 /DB_XREF=gi:9969552 /DB_XREF=7e66h08.x1 /CLONE=IMAGE:3287487 /FEA=EST /CNT=7 /TID=Hs.109370.0 /TIER=ConsEnd /STK=4 /UG=Hs.109370 /UG_TITLE=ESTs					BE645241
1555465_at	0.000246196	0.77854	-0.382198886	5.70752754	6.101966573	mucolipin 2	Hs.591446	255231	607399	MCOLN2	AY083533	0006810 // transport // inferred from electronic annotation /// 0006811 // ion transport // inferred from electronic annotation	0005216 // ion channel activity // inferred from electronic annotation	0016020 // membrane // inferred from electronic annotation /// 0016021 // integral to membrane // inferred from electronic annotation
236229_at	0.000253243	0.77854	0.873813198	7.209242618	6.30994235	Similar to Zinc finger protein 418	Hs.644595	730051		LOC730051	AW014345
226110_at	0.000261144	0.77854	0.325520264	10.92647251	10.60508855	protein prenyltransferase alpha subunit repeat containing 1	Hs.494100	375743		PTAR1	BF056048	0018346 // protein amino acid prenylation // inferred from electronic annotation	0008318 // protein prenyltransferase activity // inferred from electronic annotation /// 0016740 // transferase activity // inferred from electronic annotation /// 0004659 // prenyltransferase activity // inferred from electronic annotation
205217_at	0.000294142	0.77854	-1.24052635	5.963768166	7.192208369	translocase of inner mitochondrial membrane 8 homolog A (yeast)	Hs.447877	1678	300356 /	TIMM8A	NM_004085	0006457 // protein folding // inferred from electronic annotation /// 0007399 // nervous system development // traceable author statement /// 0007605 // sensory perception of sound // inferred from electronic annotation /// 0015031 // protein transport //	0008270 // zinc ion binding // inferred from electronic annotation /// 0046872 // metal ion binding // inferred from electronic annotation	0005739 // mitochondrion // inferred from electronic annotation /// 0016020 // membrane // inferred from electronic annotation /// 0042719 // mitochondrial intermembrane space protein transporter complex // inferred from electronic annotation
222853_at	0.000298067	0.77854	-2.395928676	1.063011275	3.475770948	fibronectin leucine rich transmembrane protein 3	Hs.41296	23767	604808	FLRT3	N71923	0007155 // cell adhesion // inferred from electronic annotation /// 0008150 // biological_process // ---	0005057 // receptor signaling protein activity // non-traceable author statement /// 0030674 // protein binding, bridging // non-traceable author statement /// 0005515 // protein binding // inferred from electronic annotation	0005578 // extracellular matrix (sensu Metazoa) // non-traceable author statement /// 0005887 // integral to plasma membrane // non-traceable author statement /// 0016020 // membrane // inferred from electronic annotation /// 0016021 // integral to membran
1570039_at	0.000307693	0.77854	-1.891293741	1.995667485	3.899429315	hypothetical protein MGC39900	Hs.496530	286527		MGC39900	BC029803	0007010 // cytoskeleton organization and biogenesis // inferred from electronic annotation	0003779 // actin binding // inferred from electronic annotation	0005737 // cytoplasm // inferred from electronic annotation
226915_s_at	0.000334443	0.77854	0.394982521	11.00031061	10.61783758	actin related protein 2/3 complex, subunit 5-like	Hs.132499	81873		ARPC5L	AU158936	0030833 // regulation of actin filament polymerization // inferred from electronic annotation		0005856 // cytoskeleton // inferred from electronic annotation
231796_at	0.000337176	0.77854	-2.097412502	2.603309622	4.684339608	EPH receptor A8	Hs.283613	2046	176945	EPHA8	AL035703	0006468 // protein amino acid phosphorylation // inferred from electronic annotation /// 0006468 // protein amino acid phosphorylation // traceable author statement /// 0007169 // transmembrane receptor protein tyrosine kinase signaling pathway // inferred	0000166 // nucleotide binding // inferred from electronic annotation /// 0004674 // protein serine/threonine kinase activity // inferred from electronic annotation /// 0004713 // protein-tyrosine kinase activity // inferred from electronic annotation /// 0	0005615 // extracellular space // inferred from electronic annotation /// 0005886 // plasma membrane // traceable author statement /// 0016020 // membrane // inferred from electronic annotation /// 0016021 // integral to membrane // traceable author statem
1555831_s_at	0.000344912	0.77854	0.249101782	7.347111131	7.098287556	leucine rich repeat containing 41	Hs.144941	10489		LRRC41	BC004948	0006512 // ubiquitin cycle // inferred from electronic annotation	0005515 // protein binding // inferred from electronic annotation
215966_x_at	0.000359558	0.77854	-0.367078505	5.731187058	6.108688133	glycerol kinase 3 pseudogene		2713	600149	GK3P	AA292874	0005975 // carbohydrate metabolism // inferred from electronic annotation /// 0006072 // glycerol-3-phosphate metabolism // inferred from electronic annotation /// 0006071 // glycerol metabolism // inferred from electronic annotation /// 0006071 // glycero	0000166 // nucleotide binding // inferred from electronic annotation /// 0004370 // glycerol kinase activity // non-traceable author statement /// 0005524 // ATP binding // inferred from electronic annotation /// 0016740 // transferase activity // inferred	0005737 // cytoplasm // non-traceable author statement /// 0005741 // mitochondrial outer membrane // non-traceable author statement
204686_at	0.000371325	0.77854	-0.477935534	8.336463884	8.823913151	insulin receptor substrate 1	Hs.471508	3667	147545	IRS1	NM_005544	0007165 // signal transduction // traceable author statement /// 0008286 // insulin receptor signaling pathway // inferred from physical interaction /// 0048009 // insulin-like growth factor receptor signaling pathway // inferred from physical interaction	0004871 // signal transducer activity // traceable author statement /// 0005069 // transmembrane receptor protein tyrosine kinase docking protein activity // traceable author statement /// 0005158 // insulin receptor binding // inferred from physical inter	0005634 // nucleus // inferred from sequence or structural similarity /// 0005737 // cytoplasm // inferred from sequence or structural similarity /// 0005792 // microsome // inferred from sequence or structural similarity /// 0005634 // nucleus // inferred
227281_at	0.000386344	0.77854	1.987927168	5.570984175	3.616937307	solute carrier family 29 (nucleoside transporters), member 4	Hs.4302	222962	609149	SLC29A4	T79475	0006810 // transport // inferred from electronic annotation	0005337 // nucleoside transporter activity // inferred from electronic annotation	0016020 // membrane // inferred from electronic annotation
209388_at	0.00039686	0.77854	0.45618379	11.6225385	11.18168802	poly(A) polymerase alpha	Hs.253726	10914	605553	PAPOLA	BC000927	0006350 // transcription // inferred from electronic annotation /// 0006378 // mRNA polyadenylation // non-traceable author statement /// 0006397 // mRNA processing // inferred from electronic annotation /// 0043631 // RNA polyadenylation // inferred from	0003723 // RNA binding // non-traceable author statement /// 0004652 // polynucleotide adenylyltransferase activity // inferred from electronic annotation /// 0016740 // transferase activity // inferred from electronic annotation /// 0003723 // RNA binding	0005634 // nucleus // traceable author statement /// 0005737 // cytoplasm // traceable author statement /// 0005634 // nucleus // inferred from electronic annotation
1562505_at	0.00041365	0.77854	-0.906890596	6.949604792	7.821157101	Serine/threonine kinase 35	Hs.100057	140901	609370	STK35	BC035700	0006468 // protein amino acid phosphorylation // inferred from electronic annotation	0000166 // nucleotide binding // inferred from electronic annotation /// 0004674 // protein serine/threonine kinase activity // inferred from electronic annotation /// 0005524 // ATP binding // inferred from electronic annotation /// 0016740 // transferase	0005634 // nucleus // inferred from electronic annotation
244403_at	0.000417395	0.77854	2.237039197	3.063085421	0.912129467	crumbs homolog 1 (Drosophila)	Hs.126135	23418	172870 /	CRB1	R49501	0007163 // establishment and/or maintenance of cell polarity // traceable author statement /// 0007267 // cell-cell signaling // traceable author statement /// 0007601 // visual perception // inferred from electronic annotation /// 0016044 // membrane orga	0005509 // calcium ion binding // inferred from electronic annotation	0016020 // membrane // inferred from electronic annotation /// 0016021 // integral to membrane // inferred from electronic annotation
236887_at	0.000423449	0.77854	-0.708002111	6.370413094	7.106463217	KIN, antigenic determinant of recA protein homolog (mouse)	Hs.397918	22944	601720	KIN	AA768850		0003677 // DNA binding // traceable author statement /// 0008270 // zinc ion binding // inferred from electronic annotation /// 0003676 // nucleic acid binding // inferred from electronic annotation	0005622 // intracellular // inferred from electronic annotation /// 0005634 // nucleus // traceable author statement
219837_s_at	0.000427488	0.77854	-2.278535499	1.323004103	3.521954883	cytokine-like 1	Hs.13872	54360	607930	CYTL1	NM_018659	0007165 // signal transduction // traceable author statement	0005102 // receptor binding // traceable author statement	0005615 // extracellular space // traceable author statement /// 0005625 // soluble fraction // traceable author statement
220146_at	0.000459998	0.77854	-1.729470375	8.780218525	10.4910612	toll-like receptor 7	Hs.443036	51284	300365	TLR7	NM_016562	0006954 // inflammatory response // inferred from electronic annotation /// 0006955 // immune response // inferred from electronic annotation /// 0045078 // positive regulation of interferon-gamma biosynthesis // inferred from direct assay /// 0045356 // p	0003725 // double-stranded RNA binding // inferred from direct assay /// 0003727 // single-stranded RNA binding // inferred from sequence or structural similarity /// 0004888 // transmembrane receptor activity // inferred from electronic annotation /// 000	0005615 // extracellular space // inferred from electronic annotation /// 0016020 // membrane // inferred from electronic annotation /// 0016021 // integral to membrane // inferred from electronic annotation
1563147_at	0.000466716	0.77854	0.854033296	5.438294768	4.600687306	CDNA clone IMAGE:3632505	Hs.565718				BC010113
233368_s_at	0.000501122	0.77854	0.299629428	7.225786795	6.912131471	Ras-associated protein Rap1	Hs.434993	51277		RBJ	AL137731	0007264 // small GTPase mediated signal transduction // inferred from electronic annotation	0000166 // nucleotide binding // inferred from electronic annotation /// 0005525 // GTP binding // inferred from electronic annotation /// 0031072 // heat shock protein binding // inferred from electronic annotation	0016020 // membrane // inferred from electronic annotation
228105_at	0.000503124	0.77854	0.801822665	9.333084419	8.555434614	SAPS domain family, member 3	Hs.503022	55291		SAPS3	AA528070
236599_at	0.000522612	0.77854	-2.403722186	1.456349214	3.762887312	Serpin peptidase inhibitor, clade E (nexin, plasminogen activator inhibitor type 1), member 2	Hs.38449	5270	177010	SERPINE2	AA703280	0007399 // nervous system development // inferred from electronic annotation /// 0030154 // cell differentiation // inferred from electronic annotation /// 0030162 // regulation of proteolysis // non-traceable author statement /// 0030334 // regulation of	0004867 // serine-type endopeptidase inhibitor activity // non-traceable author statement /// 0008201 // heparin binding // non-traceable author statement /// 0004866 // endopeptidase inhibitor activity // inferred from electronic annotation /// 0004867 //	0005576 // extracellular region // non-traceable author statement /// 0005615 // extracellular space // inferred from electronic annotation
230672_at	0.000526903	0.77854	0.682947056	6.450146541	5.768513717	CDNA clone IMAGE:4841343	Hs.644160				AA521283
228243_at	0.000551815	0.77854	-0.379345792	8.329205493	8.715206529	PAX interacting (with transcription-activation domain) protein 1	Hs.443881	22976	104300 /	PAXIP1	AI949772			0005622 // intracellular // inferred from electronic annotation
201675_at	0.000558196	0.77854	-0.215275499	10.17407071	10.38676136	A kinase (PRKA) anchor protein 1	Hs.463506	8165	602449	AKAP1	NM_003488		0003723 // RNA binding // traceable author statement /// 0003676 // nucleic acid binding // inferred from electronic annotation /// 0003723 // RNA binding // inferred from electronic annotation	0005615 // extracellular space // inferred from electronic annotation /// 0005739 // mitochondrion // inferred from electronic annotation /// 0016020 // membrane // inferred from electronic annotation /// 0016021 // integral to membrane // inferred from el
1556497_a_at	0.00056183	0.77854	3	3.758832222	0.767000752	Hypothetical gene supported by AK124699	Hs.457407	441094		FLJ42709	AW130612
221069_s_at	0.000566402	0.77854	0.180673231	9.69930579	9.509599253	coiled-coil domain containing 44	Hs.174134	51204		CCDC44	NM_016360	0015074 // DNA integration // inferred from electronic annotation	0008270 // zinc ion binding // inferred from electronic annotation /// 0008907 // integrase activity // inferred from electronic annotation	0005739 // mitochondrion // inferred from electronic annotation
215318_at	0.00058527	0.77854	-1.053364502	7.343643785	8.406429589	hypothetical gene CG012		116829		CG012	AL049782
1555113_at	0.000596473	0.77854	-1.185355042	2.756973777	3.929568972	par-3 partitioning defective 3 homolog B (C. elegans)	Hs.271903	117583		PARD3B	AB053321	0007049 // cell cycle // inferred from electronic annotation /// 0051301 // cell division // inferred from electronic annotation	0005515 // protein binding // inferred from electronic annotation	0005923 // tight junction // inferred from electronic annotation /// 0016020 // membrane // inferred from electronic annotation
1559515_at	0.000600168	0.77854	-0.53447273	4.843756695	5.405578417	Xeroderma pigmentosum, complementation group A	Hs.591907	7507	278700	XPA	H75391	0006289 // nucleotide-excision repair // inferred from electronic annotation /// 0006979 // response to oxidative stress // inferred from electronic annotation /// 0006281 // DNA repair // inferred from electronic annotation /// 0006974 // response to DNA	0003684 // damaged DNA binding // traceable author statement /// 0005515 // protein binding // inferred from physical interaction /// 0008270 // zinc ion binding // inferred from electronic annotation /// 0046872 // metal ion binding // inferred from elect	0005634 // nucleus // traceable author statement /// 0005634 // nucleus // inferred from electronic annotation
219479_at	0.000617507	0.77854	-0.556633778	5.642493897	6.206535817	KDEL (Lys-Asp-Glu-Leu) containing 1	Hs.408629	79070		KDELC1	NM_024089			0005783 // endoplasmic reticulum // inferred from electronic annotation
1552427_at	0.000642536	0.77854	-0.701215569	5.036534895	5.703978272	zinc finger protein 485	Hs.147440	220992		ZNF485	NM_145312	0006350 // transcription // inferred from electronic annotation /// 0006355 // regulation of transcription, DNA-dependent // inferred from electronic annotation	0003677 // DNA binding // inferred from electronic annotation /// 0008270 // zinc ion binding // inferred from electronic annotation /// 0046872 // metal ion binding // inferred from electronic annotation /// 0003676 // nucleic acid binding // inferred fro	0005622 // intracellular // inferred from electronic annotation /// 0005634 // nucleus // inferred from electronic annotation
214050_at	0.000645513	0.77854	0.330985893	11.44603529	11.12362228	gb:AI694317 /DB_XREF=gi:4971657 /DB_XREF=wd45d06.x1 /CLONE=IMAGE:2331083 /FEA=EST /CNT=27 /TID=Hs.86041.3 /TIER=Stack /STK=12 /UG=Hs.86041 /LL=8545 /UG_GENE=CGGBP1 /UG_TITLE=CGG triplet repeat binding protein 1					AI694317
203850_s_at	0.00064702	0.77854	-0.740031897	3.630528756	4.367308048	kinesin family member 1A	Hs.516802	547	601255	KIF1A	NM_004321	0007018 // microtubule-based movement // inferred from electronic annotation /// 0008089 // anterograde axon cargo transport // traceable author statement	0000166 // nucleotide binding // inferred from electronic annotation /// 0003777 // microtubule motor activity // inferred from electronic annotation /// 0005524 // ATP binding // inferred from electronic annotation /// 0003774 // motor activity // inferre	0005874 // microtubule // inferred from electronic annotation /// 0005875 // microtubule associated complex // inferred from electronic annotation
234413_at	0.000666484	0.77854	2.169925001	2.894566654	0.728622182	gb:AL049710 /DB_XREF=gi:5650682 /FEA=DNA_1 /CNT=1 /TID=Hs.272292.0 /TIER=ConsEnd /STK=0 /UG=Hs.272292 /UG_TITLE=Human DNA sequence from clone 633H17 on chromosome 1p31.2-32.2. Contains a pseudogene similar to part of MTCO1 (Cytochrome C oxidase 1), MTCO2 (					AL049710
224376_s_at	0.000667295	0.77854	0.313838896	11.32828723	11.00837943	chromosome 20 open reading frame 24 /// chromosome 20 open reading frame 24	Hs.584985	55969		C20orf24	AF274948	0008150 // biological_process // ---	0003674 // molecular_function // ---	0005575 // cellular_component // ---
219959_at	0.000707829	0.77854	1.483750249	4.866170743	3.417181712	parathyroid hormone-like hormone /// molybdenum cofactor sulfurase	Hs.405028	55034 //	168470	PTHLH /// MOCOS	NM_017947	0001501 // skeletal development // inferred from electronic annotation /// 0006874 // calcium ion homeostasis // inferred from electronic annotation /// 0007189 // G-protein signaling, adenylate cyclase activating pathway // inferred from direct assay ///	0005179 // hormone activity // traceable author statement /// 0005509 // calcium ion binding // inferred from electronic annotation /// 0008483 // transaminase activity // inferred from electronic annotation /// 0016829 // lyase activity // inferred from e	0005576 // extracellular region // inferred from electronic annotation /// 0005615 // extracellular space // traceable author statement /// 0005634 // nucleus // inferred from electronic annotation /// 0005737 // cytoplasm // traceable author statement
218485_s_at	0.000711632	0.77854	1.40053793	6.165343502	4.835677571	solute carrier family 35, member C1	Hs.12211	55343	266265 /	SLC35C1	NM_018389	0006810 // transport // inferred from electronic annotation	0005351 // sugar porter activity // inferred from electronic annotation	0005794 // Golgi apparatus // inferred from electronic annotation /// 0016020 // membrane // inferred from electronic annotation /// 0016021 // integral to membrane // inferred from electronic annotation
1554919_s_at	0.000721557	0.77854	0.171611378	3.083129484	2.907670799	hypothetical protein FLJ21062	Hs.521012	79846		FLJ21062	BC036351
230093_at	0.000730551	0.77854	0.173331603	2.276299367	2.093225192	testis specific A2 homolog (mouse)	Hs.145925	89765	609314	TSGA2	AI683428	0007126 // meiosis // inferred from electronic annotation
1566884_at	0.000739118	0.77854	-1.666262603	2.20140654	3.929634755	chromosome 17 open reading frame 84		84185		C17orf84	AK026247
206765_at	0.000749258	0.77854	-4.283033773	7.130532831	11.48741732	potassium inwardly-rectifying channel, subfamily J, member 2	Hs.1547	3759	170390 /	KCNJ2	AF153820	0006811 // ion transport // inferred from electronic annotation /// 0006813 // potassium ion transport // traceable author statement /// 0006810 // transport // inferred from electronic annotation /// 0006813 // potassium ion transport // inferred from ele	0005242 // inward rectifier potassium channel activity // traceable author statement /// 0005244 // voltage-gated ion channel activity // inferred from electronic annotation /// 0005515 // protein binding // inferred from physical interaction /// 0030955 /	0005887 // integral to plasma membrane // traceable author statement /// 0016020 // membrane // inferred from electronic annotation /// 0016021 // integral to membrane // inferred from electronic annotation
241364_at	0.000767063	0.77854	-0.375002639	10.17753314	10.54791227	gb:AA827805 /DB_XREF=gi:2900168 /DB_XREF=od08b10.s1 /CLONE=IMAGE:1367323 /FEA=EST /CNT=8 /TID=Hs.124296.0 /TIER=ConsEnd /STK=0 /UG=Hs.124296 /UG_TITLE=ESTs					AA827805
202939_at	0.000775231	0.77854	-0.103521039	12.20714879	12.31214222	zinc metallopeptidase (STE24 homolog, yeast)	Hs.591501	10269	275210 /	ZMPSTE24	NM_005857	0006508 // proteolysis // traceable author statement /// 0006998 // nuclear membrane organization and biogenesis // inferred from electronic annotation /// 0030327 // prenylated protein catabolism // inferred from electronic annotation /// 0006508 // prote	0004222 // metalloendopeptidase activity // inferred from electronic annotation /// 0008235 // metalloexopeptidase activity // traceable author statement /// 0008270 // zinc ion binding // inferred from electronic annotation /// 0046872 // metal ion bindin	0005624 // membrane fraction // inferred from electronic annotation /// 0005783 // endoplasmic reticulum // inferred from electronic annotation /// 0016020 // membrane // inferred from electronic annotation /// 0016021 // integral to membrane // inferred f
221860_at	0.000783165	0.77854	0.544822376	11.05772492	10.48123392	heterogeneous nuclear ribonucleoprotein L	Hs.589594	3191	603083	HNRPL	AL044078	0006397 // mRNA processing // inferred from electronic annotation /// 0008380 // RNA splicing // inferred from electronic annotation /// 0006396 // RNA processing // traceable author statement	0000166 // nucleotide binding // inferred from electronic annotation /// 0003723 // RNA binding // inferred from electronic annotation /// 0003723 // RNA binding // traceable author statement /// 0003676 // nucleic acid binding // inferred from electronic	0005634 // nucleus // inferred from electronic annotation /// 0005654 // nucleoplasm // traceable author statement /// 0030530 // heterogeneous nuclear ribonucleoprotein complex // traceable author statement /// 0030529 // ribonucleoprotein complex // infe
238103_at	0.0008705	0.83534	-0.788495895	2.998909229	3.83487876	CDNA FLJ37936 fis, clone CTONG2005468	Hs.328236				BF594323
1563225_a_at	0.000897167	0.83534	-0.960198992	4.023378569	4.943093614	Sortilin-related VPS10 domain containing receptor 1	Hs.591915	114815	606283	SORCS1	BC023540	0007218 // neuropeptide signaling pathway // non-traceable author statement	0005515 // protein binding // inferred from direct assay /// 0005515 // protein binding // inferred from physical interaction /// 0008188 // neuropeptide receptor activity // non-traceable author statement	0016020 // membrane // inferred from direct assay /// 0016021 // integral to membrane // inferred from electronic annotation /// 0016020 // membrane // inferred from electronic annotation
210411_s_at	0.000909453	0.83534	-0.971985624	1.572549669	2.530779144	glutamate receptor, ionotropic, N-methyl D-aspartate 2B	Hs.445066	2904	138252	GRIN2B	U90278	0006811 // ion transport // inferred from electronic annotation /// 0007215 // glutamate signaling pathway // traceable author statement /// 0007268 // synaptic transmission // traceable author statement /// 0007611 // learning and/or memory // traceable a	0000287 // magnesium ion binding // inferred from electronic annotation /// 0004872 // receptor activity // inferred from electronic annotation /// 0004972 // N-methyl-D-aspartate selective glutamate receptor activity // traceable author statement /// 0005	0005615 // extracellular space // inferred from electronic annotation /// 0005624 // membrane fraction // inferred from electronic annotation /// 0005887 // integral to plasma membrane // traceable author statement /// 0008021 // synaptic vesicle // inferr
238691_at	0.000913666	0.83534	-0.601894566	6.316351124	6.953105186	small nucleolar RNA host gene (non-protein coding) 10	Hs.448753	283596		SNHG10	AA447830
244651_at	0.000916692	0.83534	-1.15168943	4.179008072	5.346023971	gb:R01161 /DB_XREF=gi:750897 /DB_XREF=ye88h03.s1 /CLONE=IMAGE:124853 /FEA=EST /CNT=3 /TID=Hs.16601.0 /TIER=ConsEnd /STK=3 /UG=Hs.16601 /UG_TITLE=ESTs					R01161
234886_at	0.0009394	0.84199	-0.540239262	8.511018161	9.045435743	T-cell receptor rearranged beta-chain V-region (V-D-J) mRNA, clone ph32	Hs.449276				M11950
200784_s_at	0.000997891	0.87552	-0.960154664	5.946134545	6.903179217	low density lipoprotein-related protein 1 (alpha-2-macroglobulin receptor)	Hs.162757	4035	107770	LRP1	BF304759	0006629 // lipid metabolism // traceable author statement /// 0006897 // endocytosis // inferred from electronic annotation /// 0008283 // cell proliferation // traceable author statement	0004872 // receptor activity // traceable author statement /// 0005319 // lipid transporter activity // traceable author statement /// 0005509 // calcium ion binding // inferred from electronic annotation /// 0005509 // calcium ion binding // traceable aut	0005624 // membrane fraction // traceable author statement /// 0005887 // integral to plasma membrane // traceable author statement /// 0005905 // coated pit // inferred from electronic annotation /// 0016020 // membrane // inferred from electronic annotat
204179_at	0.001015245	0.87552	1.77340759	4.058342464	2.307319972	myoglobin	Hs.517586	4151	160000	MB	NM_005368	0001666 // response to hypoxia // inferred from electronic annotation /// 0006810 // transport // inferred from electronic annotation /// 0015671 // oxygen transport // inferred from electronic annotation /// 0043353 // enucleate erythrocyte differentiatio	0005344 // oxygen transporter activity // inferred from electronic annotation /// 0005506 // iron ion binding // inferred from electronic annotation /// 0019825 // oxygen binding // inferred from electronic annotation /// 0020037 // heme binding // inferre
205546_s_at	0.001052766	0.87552	0.343133722	9.220877835	8.894513289	tyrosine kinase 2		7297	176941	TYK2	NM_003331	0006468 // protein amino acid phosphorylation // traceable author statement /// 0007242 // intracellular signaling cascade // inferred from electronic annotation /// 0006468 // protein amino acid phosphorylation // inferred from electronic annotation	0000166 // nucleotide binding // inferred from electronic annotation /// 0004674 // protein serine/threonine kinase activity // inferred from electronic annotation /// 0004715 // non-membrane spanning protein tyrosine kinase activity // traceable author st	0005856 // cytoskeleton // inferred from electronic annotation
226955_at	0.001078288	0.87552	2.781359714	3.370495941	0.660860982	hypothetical protein FLJ36748	Hs.483793	134265		FLJ36748	H28999
229000_at	0.001145744	0.87552	-0.700385871	7.661003745	8.379032596	zinc finger protein 77	Hs.38004	58492	194551	ZNF77	AW450750	0006350 // transcription // inferred from electronic annotation /// 0006355 // regulation of transcription, DNA-dependent // inferred from electronic annotation /// 0008150 // biological_process // ---	0003674 // molecular_function // --- /// 0003677 // DNA binding // inferred from electronic annotation /// 0008270 // zinc ion binding // inferred from electronic annotation /// 0046872 // metal ion binding // inferred from electronic annotation /// 000367	0005575 // cellular_component // --- /// 0005622 // intracellular // inferred from electronic annotation /// 0005634 // nucleus // inferred from electronic annotation
211136_s_at	0.001164623	0.87552	-0.289759877	9.071407016	9.36418274	cleft lip and palate associated transmembrane protein 1	Hs.444441	1209	604783	CLPTM1	BC004865	0006207 // 'de novo' pyrimidine base biosynthesis // inferred from electronic annotation /// 0030154 // cell differentiation // inferred from electronic annotation /// 0007275 // development // inferred from electronic annotation /// 0007275 // development		0005887 // integral to plasma membrane // traceable author statement /// 0009347 // aspartate carbamoyltransferase complex // inferred from electronic annotation /// 0016020 // membrane // inferred from electronic annotation /// 0016021 // integral to memb
223221_at	0.001168827	0.87552	0.504222224	9.782944084	9.296003749	SCO cytochrome oxidase deficient homolog 1 (yeast)	Hs.14511	6341	603644	SCO1	AF183424	0006118 // electron transport // inferred from electronic annotation /// 0006457 // protein folding // inferred from electronic annotation /// 0008535 // cytochrome c oxidase complex assembly // traceable author statement /// 0006091 // generation of precu	0005507 // copper ion binding // inferred from electronic annotation /// 0046872 // metal ion binding // inferred from electronic annotation	0005739 // mitochondrion // traceable author statement /// 0005739 // mitochondrion // inferred from electronic annotation
231131_at	0.001207328	0.87552	2.720477471	3.826189135	1.240822008	hypothetical protein FLJ37659	Hs.110069	286499		RP1-32F7.2	AA909330
232285_at	0.001241108	0.87552	1.154328146	4.800239077	3.702991307	Glioblastoma amplified sequence	Hs.591069	2631	603004	GBAS	BE504201			0005615 // extracellular space // inferred from electronic annotation /// 0005624 // membrane fraction // traceable author statement /// 0005739 // mitochondrion // inferred from sequence or structural similarity /// 0005887 // integral to plasma membrane
1556907_at	0.00124319	0.87552	0.944146765	3.533185281	2.525267979	zinc finger protein 474	Hs.646680	133923		ZNF474	BM979960		0003676 // nucleic acid binding // inferred from electronic annotation /// 0008270 // zinc ion binding // inferred from electronic annotation /// 0046872 // metal ion binding // inferred from electronic annotation	0005622 // intracellular // inferred from electronic annotation
215499_at	0.001245432	0.87552	-0.10264211	13.15374818	13.25391645	mitogen-activated protein kinase kinase 3 /// mitogen-activated protein kinase kinase 3	Hs.514012	5606	602315	MAP2K3	AA780381	0006468 // protein amino acid phosphorylation // inferred from electronic annotation /// 0007165 // signal transduction // traceable author statement /// 0045860 // positive regulation of protein kinase activity // inferred from direct assay /// 0045893 //	0000166 // nucleotide binding // inferred from electronic annotation /// 0004674 // protein serine/threonine kinase activity // inferred from electronic annotation /// 0004708 // MAP kinase kinase activity // traceable author statement /// 0004713 // prote
219006_at	0.001261559	0.87552	0.419386672	10.44873155	10.05712225	chromosome 6 open reading frame 66	Hs.591333	29078		C6orf66	NM_014165
222541_at	0.001264918	0.87552	0.498973359	9.311045971	8.829121669	remodeling and spacing factor 1	Hs.420229	51773	608522	RSF1	AA173588	0006334 // nucleosome assembly // inferred from direct assay /// 0006338 // chromatin remodeling // inferred from direct assay /// 0006350 // transcription // inferred from electronic annotation /// 0006352 // transcription initiation // inferred from dire	0008270 // zinc ion binding // inferred from electronic annotation /// 0016563 // transcriptional activator activity // inferred from direct assay /// 0016564 // transcriptional repressor activity // inferred from direct assay /// 0016887 // ATPase activit	0005634 // nucleus // inferred from direct assay /// 0031213 // RSF complex // inferred from physical interaction /// 0005634 // nucleus // inferred from electronic annotation
228254_at	0.001294929	0.87552	-0.333151348	9.879417202	10.23298967	Transcribed locus	Hs.595523				AW024643
236873_at	0.001310279	0.87552	2.969105992	5.558584364	2.490482539	F-box protein 31	Hs.567582	79791	609102	FBXO31	AI554861	0006512 // ubiquitin cycle // inferred from electronic annotation
216522_at	0.001316819	0.87552	-1.115477217	2.98953256	4.078078881	olfactory receptor, family 2, subfamily B, member 6	Hs.532145	26212		OR2B6	AL133267	0007165 // signal transduction // inferred from electronic annotation /// 0007186 // G-protein coupled receptor protein signaling pathway // inferred from electronic annotation /// 0007608 // sensory perception of smell // inferred from electronic annotati	0004872 // receptor activity // inferred from electronic annotation /// 0004984 // olfactory receptor activity // inferred from electronic annotation /// 0001584 // rhodopsin-like receptor activity // inferred from electronic annotation	0016020 // membrane // inferred from electronic annotation /// 0016021 // integral to membrane // inferred from electronic annotation
223511_at	0.001325622	0.87552	0.394419929	8.949333035	8.524360839	chromosome 1 open reading frame 124	Hs.554892	83932		C1orf124	AL512744	0006281 // DNA repair // inferred from electronic annotation	0003677 // DNA binding // inferred from electronic annotation	0016607 // nuclear speck // inferred from direct assay
1566771_at	0.001364865	0.87552	2.838719093	3.124218716	0.340019217	Schwannomin interacting protein 1	Hs.134665	29970		SCHIP1	AL832567	0008150 // biological_process // ---	0003674 // molecular_function // ---	0005575 // cellular_component // --- /// 0005737 // cytoplasm // traceable author statement
222952_s_at	0.001447368	0.87552	-1.763962327	6.546550145	8.242654881	toll-like receptor 7	Hs.443036	51284	300365	TLR7	AF245702	0006954 // inflammatory response // inferred from electronic annotation /// 0006955 // immune response // inferred from electronic annotation /// 0045078 // positive regulation of interferon-gamma biosynthesis // inferred from direct assay /// 0045356 // p	0003725 // double-stranded RNA binding // inferred from direct assay /// 0003727 // single-stranded RNA binding // inferred from sequence or structural similarity /// 0004888 // transmembrane receptor activity // inferred from electronic annotation /// 000	0005615 // extracellular space // inferred from electronic annotation /// 0016020 // membrane // inferred from electronic annotation /// 0016021 // integral to membrane // inferred from electronic annotation
240876_x_at	0.001453409	0.87552	2.282933963	2.939765919	0.603823677	chromosome 15 open reading frame 43	Hs.567701	145645		C15orf43	AA861839
210727_at	0.00145582	0.87552	1.131244533	2.221228727	1.060473547	calcitonin/calcitonin-related polypeptide, alpha	Hs.37058	796	114130	CALCA	M26095	0001501 // skeletal development // traceable author statement /// 0007188 // G-protein signaling, coupled to cAMP nucleotide second messenger // traceable author statement /// 0007190 // adenylate cyclase activation // traceable author statement /// 000720	0005179 // hormone activity // inferred from electronic annotation /// 0005102 // receptor binding // traceable author statement	0005576 // extracellular region // inferred from electronic annotation /// 0005615 // extracellular space // traceable author statement /// 0005625 // soluble fraction // traceable author statement /// 0005783 // endoplasmic reticulum // traceable author s
216328_at	0.001458055	0.87552	2.686500527	3.445678446	0.929701073	sialic acid binding Ig-like lectin 8	Hs.447899	27181	605639	SIGLEC8	AF287892	0007155 // cell adhesion // inferred from electronic annotation /// 0007165 // signal transduction // traceable author statement	0004888 // transmembrane receptor activity // traceable author statement /// 0005515 // protein binding // inferred from electronic annotation /// 0005529 // sugar binding // traceable author statement /// 0005529 // sugar binding // inferred from electron	0016020 // membrane // inferred from electronic annotation /// 0016021 // integral to membrane // traceable author statement /// 0016021 // integral to membrane // inferred from electronic annotation
207113_s_at	0.00152463	0.87552	-1.80078205	11.5113277	13.31858602	tumor necrosis factor (TNF superfamily, member 2)	Hs.241570	7124	157300 /	TNF	NM_000594	0000060 // protein import into nucleus, translocation // inferred from direct assay /// 0000122 // negative regulation of transcription from RNA polymerase II promoter // inferred from electronic annotation /// 0001932 // regulation of protein amino acid p	0005164 // tumor necrosis factor receptor binding // traceable author statement /// 0005515 // protein binding // inferred from physical interaction /// 0005125 // cytokine activity // inferred from electronic annotation /// 0005164 // tumor necrosis facto	0005615 // extracellular space // inferred from electronic annotation /// 0005625 // soluble fraction // traceable author statement /// 0005886 // plasma membrane // inferred from electronic annotation /// 0005887 // integral to plasma membrane // inferred
237547_at	0.001543895	0.87552	-0.587559612	4.218735283	4.820119199	Hypothetical protein LOC728730	Hs.445482	728730		LOC728730	BF055302
236182_at	0.001565532	0.87552	0.284838776	6.099194691	5.831983196	hypothetical protein MGC35361 /// hypothetical LOC641808	Hs.202543	222234 /		MGC35361 /// LOC641808	AI335543
210794_s_at	0.001573308	0.87552	0.539158811	3.295040947	2.741552578	maternally expressed 3	Hs.525589	55384	605636	MEG3	AF119863
1560940_at	0.001588835	0.87552	-2.285402219	0.670498546	2.962762209	CDNA FLJ32834 fis, clone TESTI2003236	Hs.253280				AW237065
219286_s_at	0.001590705	0.87552	0.449669468	12.06899405	11.61465813	RNA binding motif protein 15	Hs.435947	64783	606077	RBM15	NM_022768	0045449 // regulation of transcription // inferred from electronic annotation	0000166 // nucleotide binding // inferred from electronic annotation /// 0003723 // RNA binding // inferred from electronic annotation /// 0003676 // nucleic acid binding // inferred from electronic annotation /// 0005488 // binding // inferred from electr	0005634 // nucleus // inferred from electronic annotation
201882_x_at	0.001606211	0.87552	0.682934016	7.738984271	7.076084556	UDP-Gal:betaGlcNAc beta 1,4- galactosyltransferase, polypeptide 1	Hs.651277	2683	137060 /	B4GALT1	AI492393	0005975 // carbohydrate metabolism // inferred from electronic annotation /// 0006012 // galactose metabolism // inferred from electronic annotation /// 0009312 // oligosaccharide biosynthesis // non-traceable author statement /// 0030198 // extracellular	0003831 // beta-N-acetylglucosaminylglycopeptide beta-1,4-galactosyltransferase activity // inferred from electronic annotation /// 0003945 // N-acetyllactosamine synthase activity // inferred from electronic annotation /// 0004461 // lactose synthase acti	0005794 // Golgi apparatus // traceable author statement /// 0005886 // plasma membrane // inferred from electronic annotation /// 0016021 // integral to membrane // inferred from electronic annotation /// 0005794 // Golgi apparatus // inferred from electr
203460_s_at	0.001633427	0.87552	-0.310314253	10.58870268	10.91049817	presenilin 1 (Alzheimer disease 3)	Hs.592324	5663	104311 /	PSEN1	NM_007318	0001568 // blood vessel development // inferred from electronic annotation /// 0001708 // cell fate specification // inferred from electronic annotation /// 0001764 // neuron migration // inferred from electronic annotation /// 0006509 // membrane protein	0004175 // endopeptidase activity // inferred from electronic annotation /// 0005515 // protein binding // inferred from physical interaction /// 0005515 // protein binding // inferred from direct assay /// 0005515 // protein binding // inferred from elect	0000776 // kinetochore // traceable author statement /// 0005624 // membrane fraction // traceable author statement /// 0005634 // nucleus // inferred from electronic annotation /// 0005639 // integral to nuclear inner membrane // traceable author statemen
238385_at	0.001680965	0.87552	1.545968369	4.256153807	2.648383724	Chromosome 6 open reading frame 58	Hs.226268	352999		C6orf58	BF825703
207760_s_at	0.001719889	0.87552	0.280694577	12.37391895	12.06826795	nuclear receptor co-repressor 2	Hs.137510	9612	600848	NCOR2	NM_006312	0045892 // negative regulation of transcription, DNA-dependent // inferred from electronic annotation /// 0045449 // regulation of transcription // inferred from electronic annotation /// 0006350 // transcription // inferred from electronic annotation ///	0003677 // DNA binding // inferred from electronic annotation /// 0003714 // transcription corepressor activity // traceable author statement /// 0004872 // receptor activity // inferred from electronic annotation /// 0005112 // Notch binding // inferred f	0005634 // nucleus // traceable author statement /// 0005634 // nucleus // inferred from electronic annotation
210062_s_at	0.001749857	0.87552	-0.323788437	8.880727173	9.22443642	zinc finger protein 589	Hs.172602	51385		ZNF589	AF114817	0006355 // regulation of transcription, DNA-dependent // inferred from electronic annotation	0003676 // nucleic acid binding // inferred from electronic annotation /// 0008270 // zinc ion binding // inferred from electronic annotation /// 0046872 // metal ion binding // inferred from electronic annotation	0005622 // intracellular // inferred from electronic annotation
235790_at	0.001750834	0.87552	0.655351829	2.475393625	1.870390793	CTAGE family, member 5	Hs.540038	4253	602132	CTAGE5	BG478062	0006396 // RNA processing // inferred from electronic annotation	0000175 // 3'-5'-exoribonuclease activity // inferred from electronic annotation /// 0003723 // RNA binding // inferred from electronic annotation /// 0005515 // protein binding // traceable author statement /// 0008047 // enzyme activator activity // trac
216480_x_at	0.001769023	0.87552	0.380153679	7.657979558	7.307089402	Myeloid/lymphoid or mixed-lineage leukemia (trithorax homolog, Drosophila); translocated to, 10	Hs.30385	8028	601626 /	MLLT10	AF060927	0006355 // regulation of transcription, DNA-dependent // inferred from electronic annotation	0003700 // transcription factor activity // non-traceable author statement /// 0005515 // protein binding // inferred from electronic annotation /// 0008270 // zinc ion binding // inferred from electronic annotation /// 0046872 // metal ion binding // infe	0005634 // nucleus // inferred from electronic annotation
217176_s_at	0.001782981	0.87552	-1.186072424	5.272110193	6.562437062	zinc finger protein, X-linked	Hs.336681	7543	314980	ZFX	X59740	0006355 // regulation of transcription, DNA-dependent // inferred from electronic annotation /// 0045449 // regulation of transcription // inferred from electronic annotation /// 0006350 // transcription // inferred from electronic annotation	0003677 // DNA binding // inferred from electronic annotation /// 0003677 // DNA binding // traceable author statement /// 0003713 // transcription coactivator activity // traceable author statement /// 0008270 // zinc ion binding // inferred from electron	0005622 // intracellular // inferred from electronic annotation /// 0005634 // nucleus // inferred from electronic annotation
229033_s_at	0.001786933	0.87552	0.51153432	7.865277821	7.309858307	melanoma associated antigen (mutated) 1	Hs.515016	84939		MUM1	AA143060	0008150 // biological_process // ---	0003674 // molecular_function // ---	0005575 // cellular_component // ---
230494_at	0.001792153	0.87552	-0.140904483	11.42779516	11.56697509	gb:AI671885 /DB_XREF=gi:4851616 /DB_XREF=wb41b12.x1 /CLONE=IMAGE:2308223 /FEA=EST /CNT=11 /TID=Hs.110855.0 /TIER=Stack /STK=8 /UG=Hs.110855 /UG_TITLE=ESTs					AI671885
241806_at	0.001829073	0.87552	2.337034987	3.708577916	1.158145348	Mago-nashi homolog 2	Hs.104650	55110		FLJ10292	AA701443	0006397 // mRNA processing // inferred from electronic annotation /// 0006810 // transport // inferred from electronic annotation /// 0008380 // RNA splicing // inferred from electronic annotation /// 0051028 // mRNA transport // inferred from electronic a	0003723 // RNA binding // inferred from electronic annotation	0005634 // nucleus // inferred from electronic annotation
216147_at	0.001834709	0.87552	-1.536666944	4.614971737	6.112354315	Septin 11	Hs.128199	55752		11-Sep	AL353942	0007049 // cell cycle // inferred from electronic annotation /// 0051291 // protein heterooligomerization // inferred from direct assay /// 0051301 // cell division // inferred from electronic annotation	0000166 // nucleotide binding // inferred from electronic annotation /// 0005515 // protein binding // inferred from physical interaction /// 0005525 // GTP binding // inferred from electronic annotation	0001725 // stress fiber // inferred from direct assay
234969_s_at	0.00183946	0.87552	0.618842668	13.38423386	12.78962387	enhancer of polycomb homolog 1 (Drosophila)	Hs.167805	80314		EPC1	AK024117	0001558 // regulation of cell growth // inferred from electronic annotation /// 0006350 // transcription // traceable author statement /// 0006355 // regulation of transcription, DNA-dependent // inferred from electronic annotation /// 0016568 // chromatin	0016563 // transcriptional activator activity // traceable author statement /// 0016564 // transcriptional repressor activity // inferred from direct assay	0005634 // nucleus // inferred from direct assay /// 0005634 // nucleus // inferred from electronic annotation
201225_s_at	0.0018697	0.87552	0.336846965	12.66247113	12.34003712	serine/arginine repetitive matrix 1	Hs.18192	10250	605975	SRRM1	NM_005839	0006397 // mRNA processing // inferred from electronic annotation /// 0008380 // RNA splicing // traceable author statement /// 0008380 // RNA splicing // inferred from electronic annotation	0003677 // DNA binding // inferred from electronic annotation /// 0031202 // RNA splicing factor activity, transesterification mechanism // traceable author statement /// 0003723 // RNA binding // inferred from electronic annotation	0005634 // nucleus // traceable author statement /// 0005681 // spliceosome complex // inferred from electronic annotation /// 0005634 // nucleus // inferred from electronic annotation
236582_at	0.001893527	0.87552	0.90899338	6.910767652	6.026844107	Cleavage and polyadenylation specific factor 6, 68kDa	Hs.369606	11052	604979	CPSF6	AA731746	0006397 // mRNA processing // inferred from direct assay /// 0006397 // mRNA processing // inferred from electronic annotation	0000166 // nucleotide binding // inferred from electronic annotation /// 0003723 // RNA binding // inferred from direct assay /// 0005515 // protein binding // inferred from physical interaction /// 0003676 // nucleic acid binding // inferred from electron	0005634 // nucleus // inferred from electronic annotation /// 0005849 // mRNA cleavage factor complex // inferred from direct assay /// 0042382 // paraspeckles // inferred from direct assay
227960_s_at	0.001905759	0.87552	-0.54446514	8.436071036	9.005734777	fumarylacetoacetate hydrolase domain containing 1		81889		FAHD1	AW070436	0008152 // metabolism // inferred from electronic annotation	0000287 // magnesium ion binding // inferred from electronic annotation /// 0005509 // calcium ion binding // inferred from electronic annotation /// 0016787 // hydrolase activity // inferred from electronic annotation /// 0003824 // catalytic activity //	0005739 // mitochondrion // inferred from direct assay
228489_at	0.001919237	0.87552	-2.048363022	1.000480658	2.976496407	transmembrane 4 L six family member 18	Hs.22026	116441		TM4SF18	AI721164			0016020 // membrane // inferred from electronic annotation /// 0016021 // integral to membrane // inferred from electronic annotation
230517_at	0.001944884	0.87552	-2.284031487	2.400557688	4.594180555	similar to GLI-Kruppel family member HKR1 /// similar to GLI-Kruppel family member HKR1		728743 /		LOC728743 /// LOC730950	AI416964		0003676 // nucleic acid binding // inferred from electronic annotation /// 0008270 // zinc ion binding // inferred from electronic annotation	0005622 // intracellular // inferred from electronic annotation
221653_x_at	0.002018226	0.87552	0.152978139	12.26951243	12.12193095	apolipoprotein L, 2	Hs.474740	23780	181500 /	APOL2	BC004395	0006629 // lipid metabolism // traceable author statement /// 0006869 // lipid transport // inferred from electronic annotation /// 0006953 // acute-phase response // non-traceable author statement /// 0007275 // development // traceable author statement /	0005102 // receptor binding // traceable author statement /// 0008035 // high-density lipoprotein binding // traceable author statement /// 0008289 // lipid binding // traceable author statement /// 0008289 // lipid binding // inferred from electronic anno	0005576 // extracellular region // inferred from electronic annotation /// 0005622 // intracellular // traceable author statement
212503_s_at	0.002019675	0.87552	-0.943892334	6.798548027	7.676690266	DIP2 disco-interacting protein 2 homolog C (Drosophila)	Hs.432397	22982		DIP2C	N22859	0008152 // metabolism // inferred from electronic annotation	0003824 // catalytic activity // inferred from electronic annotation /// 0008134 // transcription factor binding // inferred from electronic annotation	0005634 // nucleus // inferred from electronic annotation
221538_s_at	0.002046237	0.87552	-0.370510773	7.385041849	7.74166287	plexin A1	Hs.432329	5361	601055	PLXNA1	AL136663	0007275 // development // traceable author statement /// 0007275 // development // inferred from electronic annotation	0004872 // receptor activity // traceable author statement /// 0017154 // semaphorin receptor activity // traceable author statement /// 0004872 // receptor activity // inferred from electronic annotation /// 0017154 // semaphorin receptor activity // infe	0005575 // cellular_component // --- /// 0005886 // plasma membrane // inferred from electronic annotation /// 0016021 // integral to membrane // inferred from electronic annotation /// 0016020 // membrane // inferred from electronic annotation
201109_s_at	0.002048131	0.87552	-2.09592442	2.25835018	4.203979856	thrombospondin 1	Hs.164226	7057	188060	THBS1	AV726673	0006928 // cell motility // not recorded /// 0006954 // inflammatory response // inferred from electronic annotation /// 0007155 // cell adhesion // inferred from electronic annotation /// 0007275 // development // traceable author statement /// 0007399 //	0004866 // endopeptidase inhibitor activity // traceable author statement /// 0004871 // signal transducer activity // traceable author statement /// 0005198 // structural molecule activity // inferred from electronic annotation /// 0005509 // calcium ion	0005576 // extracellular region // non-traceable author statement /// 0005615 // extracellular space // inferred from electronic annotation /// 0005576 // extracellular region // inferred from electronic annotation
203292_s_at	0.002048894	0.87552	0.33466263	9.974967255	9.635770501	vacuolar protein sorting 11 homolog (S. cerevisiae)	Hs.234282	55823	608549	VPS11	NM_021729	0015031 // protein transport // inferred from electronic annotation /// 0006810 // transport // inferred from electronic annotation	0000166 // nucleotide binding // inferred from electronic annotation /// 0005515 // protein binding // inferred from physical interaction /// 0005524 // ATP binding // inferred from electronic annotation /// 0008270 // zinc ion binding // inferred from ele	0005769 // early endosome // inferred from electronic annotation /// 0005884 // actin filament // inferred from electronic annotation /// 0016020 // membrane // inferred from electronic annotation
211458_s_at	0.002078404	0.87552	0.453660905	13.08921799	12.59190532	GABA(A) receptor-associated protein like 1 /// GABA(A) receptors associated protein like 3	Hs.524250	23710 //	607420	GABARAPL1 /// GABARAPL3	AF180519	0006605 // protein targeting // inferred from sequence or structural similarity /// 0007268 // synaptic transmission // inferred from sequence or structural similarity	0005515 // protein binding // inferred from physical interaction /// 0005515 // protein binding // inferred from sequence or structural similarity /// 0048487 // beta-tubulin binding // inferred from sequence or structural similarity /// 0050811 // GABA re	0005622 // intracellular // inferred from direct assay /// 0005776 // autophagic vacuole // inferred from direct assay /// 0005874 // microtubule // inferred from electronic annotation /// 0005886 // plasma membrane // inferred from sequence or structural
218179_s_at	0.002081126	0.87552	-0.129249423	10.23763242	10.37061137	FLJ12716 protein	Hs.443240	60684		FLJ12716	NM_021942
235952_at	0.002180184	0.87552	0.739133431	4.587187138	3.910366122	Diacylglycerol kinase, eta	Hs.326475	160851	604071	DGKH	AA521504	0007205 // protein kinase C activation // inferred from electronic annotation /// 0007242 // intracellular signaling cascade // inferred from electronic annotation	0004143 // diacylglycerol kinase activity // inferred from electronic annotation /// 0008270 // zinc ion binding // inferred from electronic annotation /// 0016740 // transferase activity // inferred from electronic annotation /// 0019992 // diacylglycerol
202716_at	0.002188995	0.87552	0.235211864	10.34707859	10.09800403	protein tyrosine phosphatase, non-receptor type 1	Hs.417549	5770	176885 /	PTPN1	NM_002827	0006470 // protein amino acid dephosphorylation // inferred from electronic annotation /// 0007165 // signal transduction // traceable author statement	0004725 // protein tyrosine phosphatase activity // traceable author statement /// 0005515 // protein binding // inferred from physical interaction /// 0016787 // hydrolase activity // inferred from electronic annotation /// 0004721 // phosphoprotein phosp	0005625 // soluble fraction // not recorded /// 0005737 // cytoplasm // not recorded /// 0005783 // endoplasmic reticulum // inferred from electronic annotation /// 0016021 // integral to membrane // inferred from electronic annotation
1556001_at	0.002197847	0.87552	0.830941742	5.499578181	4.642662759	hypothetical protein LOC284939		284939		LOC284939	AW959804
234247_at	0.002199886	0.87552	0.754887502	1.416178279	0.696499384	MRNA; cDNA DKFZp761D1723 (from clone DKFZp761D1723)	Hs.573887				AL157463
1560971_a_at	0.002203147	0.87552	-2.048363022	1.964842257	3.898942822	Full length insert cDNA YQ76C04	Hs.572155				AF075078
204769_s_at	0.002215623	0.87552	-0.156145303	9.20759099	9.371505832	transporter 2, ATP-binding cassette, sub-family B (MDR/TAP)	Hs.502	6891	170261 /	TAP2	M74447	0006461 // protein complex assembly // inferred from sequence or structural similarity /// 0006461 // protein complex assembly // non-traceable author statement /// 0006857 // oligopeptide transport // inferred from electronic annotation /// 0006886 // int	0000166 // nucleotide binding // inferred from electronic annotation /// 0004409 // homoaconitate hydratase activity // inferred from sequence or structural similarity /// 0004409 // homoaconitate hydratase activity // non-traceable author statement /// 00	0005615 // extracellular space // inferred from electronic annotation /// 0005783 // endoplasmic reticulum // inferred from electronic annotation /// 0005788 // endoplasmic reticulum lumen // inferred from mutant phenotype /// 0005788 // endoplasmic reticu
225910_at	0.002225988	0.87552	-0.232431135	11.58406273	11.8328524	hypothetical protein LOC284019	Hs.370140	284019		LOC284019	BF514723
1570511_at	0.002269222	0.87552	-2.9194495	4.643097974	7.508691107	Rho guanine nucleotide exchange factor (GEF) 10-like	Hs.443460	55160		ARHGEF10L	BC029928	0035023 // regulation of Rho protein signal transduction // inferred from electronic annotation /// 0035104 // positive regulation of sterol regulatory element binding-protein target gene transcription // inferred from direct assay /// 0051496 // positive	0005089 // Rho guanyl-nucleotide exchange factor activity // inferred from electronic annotation /// 0005100 // Rho GTPase activator activity // inferred from direct assay	0005622 // intracellular // inferred from electronic annotation /// 0005829 // cytosol // inferred from direct assay
1555086_at	0.002300084	0.87552	0.360680498	6.648848784	6.251354422	signal transducer and activator of transcription 5B	Hs.632256	6777	245590 /	STAT5B	BC020868	0001553 // luteinization // inferred from electronic annotation /// 0001779 // natural killer cell differentiation // inferred from electronic annotation /// 0006350 // transcription // inferred from electronic annotation /// 0007242 // intracellular signa	0003700 // transcription factor activity // traceable author statement /// 0004871 // signal transducer activity // inferred from electronic annotation /// 0005509 // calcium ion binding // inferred from electronic annotation /// 0003677 // DNA binding //	0005634 // nucleus // inferred from electronic annotation /// 0005737 // cytoplasm // inferred from electronic annotation
215797_at	0.002321059	0.87552	-0.500916791	8.00389926	8.543958092	hypothetical protein MGC40069	Hs.369380	348035		MGC40069	AE000659
242516_x_at	0.002369272	0.87552	1.398549376	3.254764799	1.964130342	hypothetical protein MGC27016	Hs.133095	166863		MGC27016	AA934358		0000166 // nucleotide binding // inferred from electronic annotation /// 0003676 // nucleic acid binding // inferred from electronic annotation
1559927_a_at	0.002383732	0.87552	-0.773572065	5.436294225	6.18690399	hypothetical protein LOC728353 /// hypothetical protein LOC731769	Hs.621210	728353 /		LOC728353 /// LOC731769	BC031683
244291_x_at	0.002393235	0.87552	-0.531191244	4.957708567	5.512556269	Transcribed locus	Hs.607585				BE348646
1559156_at	0.002420555	0.87552	-0.104527093	11.47693278	11.57227714	Protein inhibitor of activated STAT, 1	Hs.162458	8554	603566	PIAS1	BC036508	0006350 // transcription // inferred from electronic annotation /// 0006512 // ubiquitin cycle // inferred from electronic annotation /// 0007165 // signal transduction // non-traceable author statement /// 0007259 // JAK-STAT cascade // traceable author s	0003677 // DNA binding // inferred from electronic annotation /// 0003713 // transcription coactivator activity // non-traceable author statement /// 0003714 // transcription corepressor activity // traceable author statement /// 0004004 // ATP-dependent R	0005634 // nucleus // traceable author statement /// 0005634 // nucleus // inferred from electronic annotation
222359_x_at	0.002420606	0.87552	-2.459431619	1.158880303	3.500071495	CDNA FLJ36555 fis, clone TRACH2008716	Hs.596777				BF573849
231999_at	0.002425535	0.87552	0.69301721	9.94089658	9.309174842	ankyrin repeat domain 11	Hs.335003	29123		ANKRD11	AF130076			0005634 // nucleus // inferred from electronic annotation
211446_at	0.00244513	0.87552	-0.556393349	0.850710369	1.41534266	regulator of G-protein signalling like 2	Hs.558567	84227		RGSL2	AL136902		0005509 // calcium ion binding // inferred from electronic annotation /// 0005544 // calcium-dependent phospholipid binding // inferred from electronic annotation
210281_s_at	0.002454914	0.87552	0.652282092	8.672731641	8.076702857	zinc finger, MYM-type 2	Hs.644041	7750	602221	ZMYM2	AL136621	0006350 // transcription // inferred from electronic annotation /// 0006355 // regulation of transcription, DNA-dependent // inferred from electronic annotation /// 0008150 // biological_process // ---	0005515 // protein binding // traceable author statement /// 0008270 // zinc ion binding // inferred from electronic annotation /// 0008270 // zinc ion binding // non-traceable author statement /// 0046872 // metal ion binding // inferred from electronic a	0005575 // cellular_component // --- /// 0005634 // nucleus // inferred from electronic annotation
229031_at	0.002470911	0.87552	0.723159795	8.329309295	7.662015291	Cyclin M3	Hs.645218	26505	607804	CNNM3	AI923713
221702_s_at	0.002487112	0.87552	0.273892965	12.86636995	12.57384699	TM2 domain containing 3 /// TM2 domain containing 3	Hs.288912	80213	610014	TM2D3	AF353992
223387_at	0.002495258	0.87552	0.441535865	9.562275607	9.072346393	zinc finger, FYVE domain containing 1	Hs.335106	53349	605471	ZFYVE1	AB046809	0016192 // vesicle-mediated transport // non-traceable author statement	0005545 // phosphatidylinositol binding // inferred from direct assay /// 0005547 // phosphatidylinositol-3,4,5-triphosphate binding // inferred from direct assay /// 0008270 // zinc ion binding // non-traceable author statement /// 0043325 // phosphatidyl	0005783 // endoplasmic reticulum // inferred from direct assay /// 0005795 // Golgi stack // inferred from direct assay /// 0048471 // perinuclear region // inferred from direct assay
209086_x_at	0.002497941	0.87552	-0.421003166	5.749925212	6.217773926	melanoma cell adhesion molecule	Hs.599039	4162	155735	MCAM	BE964361	0007155 // cell adhesion // traceable author statement /// 0009653 // morphogenesis // traceable author statement /// 0007155 // cell adhesion // inferred from electronic annotation	0005515 // protein binding // inferred from electronic annotation	0005615 // extracellular space // inferred from electronic annotation /// 0005886 // plasma membrane // non-traceable author statement /// 0005887 // integral to plasma membrane // not recorded /// 0016020 // membrane // inferred from electronic annotation
206432_at	0.002501572	0.87552	-0.192645078	1.38368233	1.597618451	hyaluronan synthase 2	Hs.571528	3037	601636	HAS2	NM_005328		0016757 // transferase activity, transferring glycosyl groups // inferred from electronic annotation /// 0016758 // transferase activity, transferring hexosyl groups // inferred from electronic annotation /// 0050501 // hyaluronan synthase activity // infe	0005887 // integral to plasma membrane // traceable author statement /// 0016020 // membrane // inferred from electronic annotation /// 0016021 // integral to membrane // inferred from electronic annotation /// 0016021 // integral to membrane // traceable
1561633_at	0.00256276	0.87552	-1.341036918	0.934064406	2.242386025	high mobility group AT-hook 2	Hs.505924	8091	151900 /	HMGA2	BM989530	0006325 // establishment and/or maintenance of chromatin architecture // traceable author statement /// 0006350 // transcription // inferred from electronic annotation /// 0006355 // regulation of transcription, DNA-dependent // traceable author statement	0003677 // DNA binding // inferred from electronic annotation /// 0003680 // AT DNA binding // traceable author statement /// 0005515 // protein binding // inferred from physical interaction	0000785 // chromatin // inferred from electronic annotation /// 0005634 // nucleus // inferred from electronic annotation /// 0005694 // chromosome // inferred from electronic annotation
1559722_at	0.002579396	0.87552	0.615794366	7.305866539	6.647915841	Chromosome 9 open reading frame 3	Hs.434253	84909		C9orf3	BC042892	0006508 // proteolysis // inferred from direct assay /// 0006508 // proteolysis // inferred from electronic annotation	0004177 // aminopeptidase activity // inferred from direct assay /// 0004179 // membrane alanyl aminopeptidase activity // inferred from electronic annotation /// 0008237 // metallopeptidase activity // inferred from direct assay /// 0008270 // zinc ion bi
221687_s_at	0.002595542	0.87552	2.994838295	4.651171417	1.933676428	family with sequence similarity 125, member B	Hs.162659	89853		FAM125B	BC000122
230436_s_at	0.002598884	0.87552	0.131342539	5.982524743	5.841654269	Proline rich 6	Hs.433422	201161	608139	PRR6	N30008	0008152 // metabolism // inferred from electronic annotation	0016846 // carbon-sulfur lyase activity // inferred from electronic annotation	0005634 // nucleus // inferred from electronic annotation
200004_at	0.002603424	0.87552	0.071066625	13.82748001	13.76299279	eukaryotic translation initiation factor 4 gamma, 2 /// eukaryotic translation initiation factor 4 gamma, 2	Hs.183684	1982	602325	EIF4G2	NM_001418	0006446 // regulation of translational initiation // inferred from direct assay /// 0007050 // cell cycle arrest // traceable author statement /// 0008219 // cell death // traceable author statement /// 0045946 // positive regulation of translation // infe	0003723 // RNA binding // inferred from electronic annotation /// 0003743 // translation initiation factor activity // inferred from direct assay /// 0005515 // protein binding // inferred from physical interaction /// 0008135 // translation factor activit	0005737 // cytoplasm // inferred from electronic annotation /// 0016281 // eukaryotic translation initiation factor 4F complex // inferred from direct assay
1562894_at	0.002617737	0.87552	-3.577873076	1.079340839	4.387170206	Engulfment and cell motility 1	Hs.304578	9844	606420	ELMO1	BC022406	0006909 // phagocytosis // inferred from electronic annotation /// 0006911 // phagocytosis, engulfment // inferred from genetic interaction /// 0006915 // apoptosis // inferred from electronic annotation /// 0006915 // apoptosis // non-traceable author sta	0005515 // protein binding // inferred from physical interaction /// 0017124 // SH3 domain binding // inferred from physical interaction	0005737 // cytoplasm // inferred from direct assay /// 0005856 // cytoskeleton // inferred from electronic annotation /// 0005886 // plasma membrane // inferred from direct assay /// 0016020 // membrane // inferred from electronic annotation
224520_s_at	0.002618037	0.87552	-1.070389328	2.65139877	3.704927816	bestrophin 3 /// bestrophin 3	Hs.280782	144453	607337	BEST3	BC006440	0006811 // ion transport // inferred from electronic annotation /// 0008150 // biological_process // --- /// 0006810 // transport // inferred from electronic annotation	0003674 // molecular_function // --- /// 0005216 // ion channel activity // inferred from electronic annotation /// 0005254 // chloride channel activity // inferred from electronic annotation /// 0005509 // calcium ion binding // inferred from electronic a	0016020 // membrane // inferred from electronic annotation /// 0016021 // integral to membrane // inferred from electronic annotation
208085_s_at	0.002622996	0.87552	1.529467388	4.893739365	3.2273102	Rho GTPase activating protein 6	Hs.435291	395	300118	ARHGAP6	NM_006125	0007015 // actin filament organization // inferred from electronic annotation /// 0007165 // signal transduction // inferred from electronic annotation /// 0007266 // Rho protein signal transduction // non-traceable author statement /// 0030041 // actin fi	0005070 // SH3/SH2 adaptor activity // traceable author statement /// 0005096 // GTPase activator activity // inferred from electronic annotation /// 0005100 // Rho GTPase activator activity // non-traceable author statement /// 0005100 // Rho GTPase activ	0005622 // intracellular // inferred from electronic annotation /// 0005737 // cytoplasm // non-traceable author statement /// 0005884 // actin filament // non-traceable author statement /// 0015629 // actin cytoskeleton // inferred from electronic annotat
224492_s_at	0.002625053	0.87552	0.331868868	8.832174594	8.499979397	zinc finger protein 627 /// zinc finger protein 627	Hs.526665	199692		ZNF627	BC006279	0006355 // regulation of transcription, DNA-dependent // inferred from electronic annotation	0003676 // nucleic acid binding // inferred from electronic annotation /// 0008270 // zinc ion binding // inferred from electronic annotation /// 0046872 // metal ion binding // inferred from electronic annotation	0005622 // intracellular // inferred from electronic annotation /// 0005634 // nucleus // inferred from electronic annotation
241012_at	0.002643652	0.87552	0.537265759	3.767843208	3.188481619	gb:AA707880 /DB_XREF=gi:2717798 /DB_XREF=zh25h07.s1 /CLONE=IMAGE:413149 /FEA=EST /CNT=6 /TID=Hs.120055.0 /TIER=ConsEnd /STK=4 /UG=Hs.120055 /UG_TITLE=ESTs, Moderately similar to S26268 T-cell receptor beta chain V region 7.3 (H.sapiens)					AA707880
242205_at	0.002697698	0.87552	-0.579133422	5.631140963	6.268643065	Transcribed locus	Hs.634619				AI742744
221495_s_at	0.002708394	0.87552	0.571770388	10.70156382	10.17816804	transcription factor 25 (basic helix-loop-helix) /// matrix-remodelling associated 7	Hs.415342	22980 //		TCF25 /// MXRA7	AF322111	0000122 // negative regulation of transcription from RNA polymerase II promoter // inferred from direct assay /// 0006350 // transcription // inferred from electronic annotation /// 0006355 // regulation of transcription, DNA-dependent // inferred from ele	0003700 // transcription factor activity // inferred from direct assay /// 0003677 // DNA binding // inferred from electronic annotation	0005634 // nucleus // inferred from direct assay /// 0016020 // membrane // inferred from electronic annotation /// 0016021 // integral to membrane // inferred from electronic annotation /// 0005634 // nucleus // inferred from electronic annotation
223093_at	0.002713889	0.87552	-0.379168538	9.443140914	9.82515275	ankylosis, progressive homolog (mouse)	Hs.156727	56172	118600 /	ANKH	T99215	0001501 // skeletal development // non-traceable author statement /// 0006810 // transport // inferred from electronic annotation /// 0006817 // phosphate transport // inferred from electronic annotation /// 0007605 // sensory perception of sound // inferr	0005315 // inorganic phosphate transporter activity // inferred from direct assay /// 0015114 // phosphate transporter activity // inferred from electronic annotation /// 0030504 // inorganic diphosphate transporter activity // inferred from direct assay	0005887 // integral to plasma membrane // inferred from electronic annotation /// 0016020 // membrane // inferred from electronic annotation /// 0016021 // integral to membrane // inferred from electronic annotation /// 0019867 // outer membrane // inferre
1568920_at	0.002715808	0.87552	2.512450001	3.555161718	0.857629889	SRY (sex determining region Y)-box 5	Hs.585572	6660	604975	SOX5	BC036484	0006350 // transcription // inferred from electronic annotation /// 0006355 // regulation of transcription, DNA-dependent // inferred from electronic annotation /// 0006366 // transcription from RNA polymerase II promoter // traceable author statement ///	0003700 // transcription factor activity // traceable author statement /// 0003677 // DNA binding // inferred from electronic annotation /// 0005026 // transforming growth factor beta receptor activity, type II // traceable author statement	0005634 // nucleus // inferred from electronic annotation
243426_at	0.002735213	0.87552	-1.010726407	5.635345132	6.550728141	hypothetical protein LOC339290		339290		LOC339290	BF592123
201651_s_at	0.002739182	0.87552	-0.34101892	10.26477722	10.64217813	protein kinase C and casein kinase substrate in neurons 2	Hs.162877	11252	604960	PACSIN2	NM_007229	0006886 // intracellular protein transport // not recorded /// 0006897 // endocytosis // inferred from electronic annotation /// 0007165 // signal transduction // inferred from electronic annotation /// 0030036 // actin cytoskeleton organization and biogen	0005215 // transporter activity // traceable author statement /// 0008092 // cytoskeletal protein binding // inferred from electronic annotation	0005737 // cytoplasm // traceable author statement /// 0005802 // Golgi trans face // inferred from electronic annotation /// 0005829 // cytosol // inferred from electronic annotation
204347_at	0.002742204	0.87552	-0.834576391	4.109056956	4.997690825	similar to Adenylate kinase isoenzyme 4, mitochondrial (ATP-AMP transphosphorylase) /// similar to Adenylate kinase isoenzyme 4, mitochondrial (Adenylate kinase 3-like 1) (ATP-AMP transphosphorylase)	Hs.505172	645619 /		LOC645619 /// LOC731007	AI653169	0006139 // nucleobase, nucleoside, nucleotide and nucleic acid metabolism // inferred from electronic annotation	0004017 // adenylate kinase activity // inferred from electronic annotation /// 0005524 // ATP binding // inferred from electronic annotation /// 0000166 // nucleotide binding // inferred from electronic annotation /// 0005525 // GTP binding // inferred fr	0005739 // mitochondrion // inferred from electronic annotation
206163_at	0.002746948	0.87552	-2.558967292	1.347898154	4.04125741	mab-21-like 1 (C. elegans)	Hs.584776	4081	601280	MAB21L1	NM_005584	0009653 // morphogenesis // traceable author statement
239546_at	0.002763577	0.87552	-1.317527395	4.043113016	5.264354481	CDNA FLJ38245 fis, clone FCBBF2007186	Hs.523036				AA404325
231212_x_at	0.002768148	0.87552	0.767405542	6.626229752	5.830186701	Tyrosylprotein sulfotransferase 1	Hs.421194	8460	603125	TPST1	AA161476	0006478 // peptidyl-tyrosine sulfation // traceable author statement /// 0006954 // inflammatory response // traceable author statement	0008476 // protein-tyrosine sulfotransferase activity // traceable author statement /// 0016740 // transferase activity // inferred from electronic annotation /// 0008476 // protein-tyrosine sulfotransferase activity // inferred from electronic annotation	0005615 // extracellular space // inferred from electronic annotation /// 0005624 // membrane fraction // traceable author statement /// 0005794 // Golgi apparatus // not recorded /// 0016020 // membrane // inferred from electronic annotation /// 0016021 /
202332_at	0.002782998	0.87552	0.701141043	8.05625112	7.292070342	casein kinase 1, epsilon	Hs.474833	1454	600863	CSNK1E	NM_001894	0006281 // DNA repair // traceable author statement /// 0006468 // protein amino acid phosphorylation // traceable author statement /// 0007165 // signal transduction // traceable author statement /// 0007623 // circadian rhythm // inferred from electronic	0000166 // nucleotide binding // inferred from electronic annotation /// 0004674 // protein serine/threonine kinase activity // inferred from electronic annotation /// 0004681 // casein kinase I activity // traceable author statement /// 0004713 // protein
218143_s_at	0.002853954	0.87552	-0.181350903	11.69745175	11.86751001	secretory carrier membrane protein 2	Hs.458917	10066	606912	SCAMP2	NM_005697	0006892 // post-Golgi vesicle-mediated transport // traceable author statement /// 0015031 // protein transport // inferred from electronic annotation /// 0006810 // transport // inferred from electronic annotation		0005624 // membrane fraction // not recorded /// 0016020 // membrane // inferred from electronic annotation /// 0016021 // integral to membrane // inferred from electronic annotation
220390_at	0.002915484	0.87552	1.363276072	5.882951487	4.478018784	ATP/GTP binding protein-like 2	Hs.147377	79841		AGBL2	NM_024783	0006508 // proteolysis // inferred from electronic annotation	0004182 // carboxypeptidase A activity // inferred from electronic annotation
233933_s_at	0.002919145	0.87552	0.30823588	9.830821802	9.514714635	OTU domain containing 5	Hs.496098	55593		OTUD5	AA768028
1552851_at	0.002934588	0.87552	0.093109404	0.703677104	0.611974691	zinc finger and SCAN domain containing 4	Hs.469663	201516		ZSCAN4	NM_152677	0006350 // transcription // inferred from electronic annotation /// 0006355 // regulation of transcription, DNA-dependent // inferred from electronic annotation	0003700 // transcription factor activity // inferred from electronic annotation /// 0008270 // zinc ion binding // inferred from electronic annotation /// 0046872 // metal ion binding // inferred from electronic annotation /// 0003676 // nucleic acid bindi	0005622 // intracellular // inferred from electronic annotation /// 0005634 // nucleus // inferred from electronic annotation
205040_at	0.002939001	0.87552	1.974004791	4.315971498	2.312761931	orosomucoid 1	Hs.567311	5004	138600	ORM1	NM_000607	0006953 // acute-phase response // traceable author statement /// 0006954 // inflammatory response // traceable author statement /// 0006953 // acute-phase response // inferred from electronic annotation	0005515 // protein binding // inferred from physical interaction /// 0005488 // binding // inferred from electronic annotation	0005576 // extracellular region // non-traceable author statement /// 0005615 // extracellular space // traceable author statement
1560536_at	0.002965088	0.87552	-0.451035698	5.338741272	5.765383441	Deoxyribonuclease I	Hs.629638	1773	125505 /	DNASE1	BC035759	0006308 // DNA catabolism // inferred from electronic annotation /// 0006915 // apoptosis // inferred from electronic annotation	0003779 // actin binding // inferred from electronic annotation /// 0004519 // endonuclease activity // inferred from electronic annotation /// 0004530 // deoxyribonuclease I activity // inferred from electronic annotation /// 0004536 // deoxyribonuclease	0005576 // extracellular region // traceable author statement /// 0005615 // extracellular space // inferred from electronic annotation
214339_s_at	0.002973258	0.87552	0.367002812	10.84191137	10.43190099	mitogen-activated protein kinase kinase kinase kinase 1	Hs.95424	11184	601983	MAP4K1	AA744529	0000185 // activation of MAPKKK activity // --- /// 0006468 // protein amino acid phosphorylation // inferred from electronic annotation /// 0006950 // response to stress // inferred from direct assay /// 0007243 // protein kinase cascade // inferred from	0000166 // nucleotide binding // inferred from electronic annotation /// 0004674 // protein serine/threonine kinase activity // inferred from direct assay /// 0004674 // protein serine/threonine kinase activity // inferred from electronic annotation /// 00
239229_at	0.002974855	0.87552	-0.436565692	7.260685487	7.701027384	gb:AI342246 /DB_XREF=gi:4079173 /DB_XREF=qt26g09.x1 /CLONE=IMAGE:1949152 /FEA=EST /CNT=5 /TID=Hs.50125.0 /TIER=ConsEnd /STK=4 /UG=Hs.50125 /UG_TITLE=ESTs					AI342246
227729_at	0.00298261	0.87552	-0.26529038	6.719625303	6.966272881	Zinc finger protein 211	Hs.590977	10520	601856	ZNF211	AL038092	0006350 // transcription // inferred from electronic annotation /// 0006355 // regulation of transcription, DNA-dependent // inferred from electronic annotation /// 0006355 // regulation of transcription, DNA-dependent // non-traceable author statement	0003676 // nucleic acid binding // inferred from electronic annotation /// 0003700 // transcription factor activity // non-traceable author statement /// 0008270 // zinc ion binding // inferred from electronic annotation /// 0046872 // metal ion binding //	0005622 // intracellular // inferred from electronic annotation /// 0005634 // nucleus // inferred from electronic annotation /// 0005634 // nucleus // non-traceable author statement
219320_at	0.003001999	0.87552	0.381902711	8.122131267	7.724252106	myosin head domain containing 1	Hs.302051	80179		MYOHD1	NM_025109		0003774 // motor activity // inferred from electronic annotation /// 0005524 // ATP binding // inferred from electronic annotation	0016459 // myosin complex // inferred from electronic annotation
229750_at	0.003050072	0.87552	-0.411016447	9.45950339	9.913139388	POU domain, class 2, transcription factor 2	Hs.646363	5452	164176	POU2F2	BF510728	0006355 // regulation of transcription, DNA-dependent // inferred from electronic annotation /// 0006366 // transcription from RNA polymerase II promoter // traceable author statement /// 0006959 // humoral immune response // traceable author statement ///	0003677 // DNA binding // non-traceable author statement /// 0003700 // transcription factor activity // traceable author statement /// 0043565 // sequence-specific DNA binding // inferred from electronic annotation /// 0003677 // DNA binding // inferred f	0005634 // nucleus // inferred from electronic annotation /// 0005634 // nucleus // non-traceable author statement
230055_at	0.003064875	0.87552	0.594093512	4.803735695	4.267914556	chromosome 6 open reading frame 148	Hs.433062	80759		C6orf148	AL037414
1568843_at	0.003107995	0.87552	1.299560282	4.671487101	3.36330683	tubulin tyrosine ligase-like family, member 13	Hs.632164	440307		TTLL13	BC036668
233689_at	0.003139014	0.87552	-0.94568888	4.388287647	5.410365988	Transcription factor 7-like 2 (T-cell specific, HMG-box)	Hs.593995	6934	125853 /	TCF7L2	AK026816	0000074 // regulation of progression through cell cycle // traceable author statement /// 0006325 // establishment and/or maintenance of chromatin architecture // non-traceable author statement /// 0006350 // transcription // inferred from electronic annot	0003677 // DNA binding // inferred from electronic annotation /// 0003700 // transcription factor activity // non-traceable author statement /// 0003702 // RNA polymerase II transcription factor activity // traceable author statement /// 0005515 // protein	0005634 // nucleus // non-traceable author statement /// 0005634 // nucleus // inferred from electronic annotation
207845_s_at	0.003140082	0.87552	0.168960548	9.464646252	9.286800418	anaphase promoting complex subunit 10	Hs.480876	10393		ANAPC10	NM_014885	0000074 // regulation of progression through cell cycle // traceable author statement /// 0000086 // G2/M transition of mitotic cell cycle // traceable author statement /// 0000090 // mitotic anaphase // traceable author statement /// 0006511 // ubiquitin-	0004842 // ubiquitin-protein ligase activity // traceable author statement /// 0005515 // protein binding // non-traceable author statement /// 0005515 // protein binding // inferred from electronic annotation	0005680 // anaphase-promoting complex // non-traceable author statement /// 0005680 // anaphase-promoting complex // inferred from electronic annotation
1560278_at	0.003147221	0.87552	1.144389909	4.870115933	3.828936629	hypothetical protein LOC221122	Hs.551656	221122		LOC221122	BC039666
207850_at	0.003151151	0.87552	-6.297105082	5.394007408	11.95838509	chemokine (C-X-C motif) ligand 3	Hs.89690	2921	139111	CXCL3	NM_002090	0006935 // chemotaxis // inferred from electronic annotation /// 0006954 // inflammatory response // inferred from electronic annotation /// 0006955 // immune response // inferred from electronic annotation /// 0007186 // G-protein coupled receptor protein	0008009 // chemokine activity // traceable author statement /// 0005125 // cytokine activity // inferred from electronic annotation /// 0008009 // chemokine activity // inferred from electronic annotation	0005576 // extracellular region // inferred from electronic annotation /// 0005615 // extracellular space // traceable author statement /// 0005615 // extracellular space // inferred from electronic annotation
240103_at	0.003153274	0.87552	-7.213347282	2.839983568	9.347179854	Transcribed locus	Hs.648544				H22954
205207_at	0.003158932	0.87552	-4.584415922	5.120967679	9.657890324	interleukin 6 (interferon, beta 2)	Hs.512234	3569	147620 /	IL6	NM_000600	0001781 // neutrophil apoptosis // inferred from direct assay /// 0006953 // acute-phase response // inferred from electronic annotation /// 0006959 // humoral immune response // traceable author statement /// 0007166 // cell surface receptor linked signal	0005125 // cytokine activity // inferred from electronic annotation /// 0005138 // interleukin-6 receptor binding // non-traceable author statement /// 0005515 // protein binding // inferred from electronic annotation /// 0005138 // interleukin-6 receptor	0005576 // extracellular region // non-traceable author statement /// 0005615 // extracellular space // traceable author statement /// 0005576 // extracellular region // inferred from sequence or structural similarity /// 0005615 // extracellular space //
232118_at	0.003163722	0.87552	-0.363103719	10.23381208	10.63408711	CDNA: FLJ22446 fis, clone HRC09457	Hs.649659				R33735
235235_s_at	0.003165421	0.87552	0.872125177	6.645083102	5.815164043	FLJ36874 protein	Hs.591960	219988		FLJ36874	AA359612
225290_at	0.003177904	0.87552	-0.736754195	8.555872041	9.335216293	ethanolamine kinase 1	Hs.29464	55500	609858	ETNK1	AV692425	0006646 // phosphatidylethanolamine biosynthesis // inferred from direct assay	0004305 // ethanolamine kinase activity // inferred from direct assay /// 0016301 // kinase activity // inferred from electronic annotation /// 0016740 // transferase activity // inferred from electronic annotation /// 0004305 // ethanolamine kinase activi	0005737 // cytoplasm // non-traceable author statement
216006_at	0.003220687	0.87552	-0.372034476	9.715495403	10.1133082	WAS/WASL interacting protein family, member 2	Hs.421622	147179	609692	WIPF2	AF070620		0003779 // actin binding // inferred from electronic annotation
206545_at	0.003222085	0.87552	0.139995558	13.5437883	13.41633922	CD28 molecule	Hs.591629	940	186760	CD28	NM_006139	0006955 // immune response // inferred from electronic annotation /// 0006959 // humoral immune response // traceable author statement /// 0007166 // cell surface receptor linked signal transduction // traceable author statement /// 0042089 // cytokine bio	0015026 // coreceptor activity // traceable author statement /// 0042802 // identical protein binding // inferred from sequence or structural similarity /// 0042802 // identical protein binding // non-traceable author statement /// 0005515 // protein bindi	0005886 // plasma membrane // inferred from direct assay /// 0005887 // integral to plasma membrane // inferred from sequence or structural similarity /// 0005887 // integral to plasma membrane // traceable author statement /// 0009897 // external side of
233093_s_at	0.003225443	0.87552	-0.24713687	12.344318	12.57362624	baculoviral IAP repeat-containing 6 (apollon)	Hs.150107	57448	605638	BIRC6	AK023788	0006512 // ubiquitin cycle // inferred from electronic annotation /// 0006915 // apoptosis // inferred from electronic annotation /// 0006916 // anti-apoptosis // traceable author statement /// 0006464 // protein modification // inferred from electronic an	0004840 // ubiquitin conjugating enzyme activity // traceable author statement /// 0004842 // ubiquitin-protein ligase activity // inferred from electronic annotation /// 0004869 // cysteine protease inhibitor activity // inferred from electronic annotatio	0005575 // cellular_component // --- /// 0005622 // intracellular // inferred from electronic annotation
230684_at	0.003244285	0.87552	-1.022110702	6.282376196	7.29821467	gb:T65158 /DB_XREF=gi:674203 /DB_XREF=yc74g10.s1 /CLONE=IMAGE:21676 /FEA=EST /CNT=9 /TID=Hs.102399.0 /TIER=Stack /STK=8 /UG=Hs.102399 /UG_TITLE=ESTs					T65158
210457_x_at	0.003249837	0.87552	0.455530683	6.862026888	6.363131187	high mobility group AT-hook 1	Hs.518805	3159	600701	HMGA1	AF176039	0006268 // DNA unwinding during replication // non-traceable author statement /// 0006337 // nucleosome disassembly // traceable author statement /// 0006345 // loss of chromatin silencing // traceable author statement /// 0006350 // transcription // infer	0003677 // DNA binding // inferred from electronic annotation /// 0003680 // AT DNA binding // traceable author statement /// 0003700 // transcription factor activity // inferred from mutant phenotype /// 0030374 // ligand-dependent nuclear receptor transc	0000785 // chromatin // inferred from electronic annotation /// 0005634 // nucleus // inferred from electronic annotation /// 0005667 // transcription factor complex // traceable author statement /// 0005694 // chromosome // inferred from electronic annota
239942_at	0.003253177	0.87552	-3.092446249	0.657809199	4.145426067	Transcribed locus	Hs.547771				AW052186
225716_at	0.003258091	0.87552	-0.471860279	10.55739198	11.01637353	Full-length cDNA clone CS0DK008YI09 of HeLa cells Cot 25-normalized of Homo sapiens (human)	Hs.330495				AI357639
227871_at	0.003265459	0.87552	-0.336695731	9.584284601	9.946907098	choroideremia (Rab escort protein 1)	Hs.496449	1121	300390 /	CHM	AA878377	0001568 // blood vessel development // inferred from electronic annotation /// 0006886 // intracellular protein transport // inferred from electronic annotation /// 0007601 // visual perception // traceable author statement /// 0018348 // protein amino aci	0004663 // Rab-protein geranylgeranyltransferase activity // inferred from electronic annotation /// 0004663 // Rab-protein geranylgeranyltransferase activity // traceable author statement /// 0005084 // Rab escort protein activity // inferred from electro	0005968 // Rab-protein geranylgeranyltransferase complex // inferred from electronic annotation /// 0005968 // Rab-protein geranylgeranyltransferase complex // traceable author statement
228948_at	0.003273863	0.87552	-0.812309137	8.205667224	8.969413786	EPH receptor A4	Hs.371218	2043	602188	EPHA4	T15545	0006468 // protein amino acid phosphorylation // inferred from electronic annotation /// 0007165 // signal transduction // traceable author statement /// 0007169 // transmembrane receptor protein tyrosine kinase signaling pathway // inferred from electroni	0000166 // nucleotide binding // inferred from electronic annotation /// 0004674 // protein serine/threonine kinase activity // inferred from electronic annotation /// 0004872 // receptor activity // inferred from electronic annotation /// 0005003 // ephri	0005887 // integral to plasma membrane // traceable author statement /// 0016020 // membrane // inferred from electronic annotation /// 0016021 // integral to membrane // inferred from electronic annotation
211337_s_at	0.00329378	0.87552	-0.349872453	7.419708424	7.758297471	gamma tubulin ring complex protein (76p gene)	Hs.584887	27229	609610	76P	BC000966	0006461 // protein complex assembly // non-traceable author statement /// 0007020 // microtubule nucleation // non-traceable author statement /// 0000226 // microtubule cytoskeleton organization and biogenesis // inferred from electronic annotation /// 000	0005200 // structural constituent of cytoskeleton // non-traceable author statement /// 0005200 // structural constituent of cytoskeleton // inferred from electronic annotation	0000922 // spindle pole // inferred from electronic annotation /// 0005813 // centrosome // traceable author statement /// 0005874 // microtubule // inferred from electronic annotation /// 0008274 // gamma-tubulin ring complex // non-traceable author state
238268_at	0.003295183	0.87552	-1.870548749	2.672061428	4.666605758	gb:BF476800 /DB_XREF=gi:11547627 /DB_XREF=naa53b10.x1 /CLONE=IMAGE:3260106 /FEA=EST /CNT=11 /TID=Hs.273742.1 /TIER=ConsEnd /STK=5 /UG=Hs.273742 /UG_TITLE=ESTs					BF476800
243564_at	0.003304446	0.87552	1.196397213	2.728390925	1.585816672	Phosphodiesterase 1C, calmodulin-dependent 70kDa	Hs.290550	5137	602987	PDE1C	BE784669	0007165 // signal transduction // inferred from electronic annotation	0003824 // catalytic activity // inferred from electronic annotation /// 0004114 // 3',5'-cyclic-nucleotide phosphodiesterase activity // inferred from electronic annotation /// 0004117 // calmodulin-dependent cyclic-nucleotide phosphodiesterase activity /
1555343_at	0.003315363	0.87552	0.74723393	2.198610611	1.46024315	multiple EGF-like-domains 10	Hs.438709	84466		MEGF10	BC020198
1556417_a_at	0.003339062	0.87552	0.219039796	6.16936732	5.971503896	Bromodomain PHD finger transcription factor	Hs.444200	2186	601819	BPTF	AF147404	0000122 // negative regulation of transcription from RNA polymerase II promoter // inferred from direct assay /// 0006338 // chromatin remodeling // inferred from direct assay /// 0006355 // regulation of transcription, DNA-dependent // inferred from elect	0005515 // protein binding // inferred from electronic annotation /// 0008094 // DNA-dependent ATPase activity // inferred from direct assay /// 0008134 // transcription factor binding // inferred from direct assay /// 0008270 // zinc ion binding // inferr	0005634 // nucleus // inferred from direct assay /// 0005737 // cytoplasm // traceable author statement /// 0005634 // nucleus // inferred from electronic annotation
202208_s_at	0.00334085	0.87552	0.242580001	11.06138902	10.78723406	ADP-ribosylation factor-like 4C	Hs.111554	10123	604787	ARL4C	BC001051	0006886 // intracellular protein transport // inferred from electronic annotation /// 0007264 // small GTPase mediated signal transduction // inferred from electronic annotation	0000166 // nucleotide binding // inferred from electronic annotation /// 0003924 // GTPase activity // traceable author statement /// 0005525 // GTP binding // inferred from electronic annotation /// 0003924 // GTPase activity // inferred from electronic a	0005622 // intracellular // inferred from electronic annotation /// 0005634 // nucleus // traceable author statement /// 0005634 // nucleus // inferred from electronic annotation
212961_x_at	0.003346649	0.87552	0.212984638	10.3035823	10.06345221	chromosome X open reading frame 40B	Hs.545950	541578		CXorf40B	L43578		0005515 // protein binding // inferred from physical interaction
226103_at	0.003350042	0.87552	-1.20554152	5.964319638	7.081349935	nexilin (F actin binding protein)	Hs.632387	91624		NEXN	AF114264	0008150 // biological_process // ---	0003674 // molecular_function // ---	0005575 // cellular_component // --- /// 0016021 // integral to membrane // inferred from electronic annotation
234946_at	0.003354589	0.87552	0.232492174	9.862247501	9.627762171	ectonucleoside triphosphate diphosphohydrolase 6 (putative function)	Hs.500375	955	603160	ENTPD6	AL035252		0000287 // magnesium ion binding // inferred from electronic annotation /// 0005509 // calcium ion binding // inferred from electronic annotation /// 0016787 // hydrolase activity // inferred from electronic annotation /// 0017110 // nucleoside-diphosphata	0016020 // membrane // inferred from electronic annotation /// 0016021 // integral to membrane // inferred from electronic annotation
239635_at	0.003355316	0.87552	-0.463180132	7.989423493	8.454732667	transmembrane protein 137		84972		TMEM137	BF510708	0016575 // histone deacetylation // inferred from physical interaction /// 0045944 // positive regulation of transcription from RNA polymerase II promoter // inferred from direct assay /// 0006350 // transcription // inferred from electronic annotation ///	0030374 // ligand-dependent nuclear receptor transcription coactivator activity // inferred from physical interaction /// 0000166 // nucleotide binding // inferred from electronic annotation /// 0003676 // nucleic acid binding // inferred from electronic a	0005667 // transcription factor complex // inferred from physical interaction /// 0005634 // nucleus // inferred from electronic annotation /// 0030529 // ribonucleoprotein complex // traceable author statement /// 0000119 // mediator complex // non-tracea
227335_at	0.003356701	0.87552	-0.50392534	8.566136462	9.121878606	death inducer-obliterator 1	Hs.517172	11083	604140	DIDO1	AW664953	0006350 // transcription // inferred from electronic annotation /// 0006355 // regulation of transcription, DNA-dependent // inferred from electronic annotation /// 0006915 // apoptosis // inferred from electronic annotation	0003677 // DNA binding // inferred from electronic annotation /// 0005515 // protein binding // inferred from electronic annotation /// 0008270 // zinc ion binding // inferred from electronic annotation /// 0046872 // metal ion binding // inferred from ele	0005634 // nucleus // inferred from electronic annotation /// 0005737 // cytoplasm // inferred from electronic annotation
212640_at	0.003373739	0.87552	-0.196382042	11.51843673	11.69812483	protein tyrosine phosphatase-like (proline instead of catalytic arginine), member b	Hs.477367	201562		PTPLB	AV712602		0005515 // protein binding // inferred from physical interaction
229508_at	0.003392927	0.87552	1.139763031	5.736116136	4.582210977	U2 small nuclear RNA auxiliary factor 2	Hs.528007	11338	191318	U2AF2	BF434828	0000398 // nuclear mRNA splicing, via spliceosome // --- /// 0006397 // mRNA processing // inferred from electronic annotation /// 0008380 // RNA splicing // inferred from electronic annotation /// 0006397 // mRNA processing // traceable author statement	0000166 // nucleotide binding // inferred from electronic annotation /// 0003723 // RNA binding // inferred from electronic annotation /// 0005515 // protein binding // inferred from physical interaction /// 0003676 // nucleic acid binding // inferred from	0005634 // nucleus // inferred from electronic annotation /// 0005681 // spliceosome complex // inferred from direct assay /// 0005681 // spliceosome complex // inferred from electronic annotation
1561507_at	0.003398886	0.87552	-0.3016557	2.36811222	2.66365162	Free fatty acid receptor 1	Hs.248127	2864	603820	FFAR1	BC039436	0007165 // signal transduction // inferred from electronic annotation /// 0007186 // G-protein coupled receptor protein signaling pathway // traceable author statement /// 0007186 // G-protein coupled receptor protein signaling pathway // inferred from ele	0001584 // rhodopsin-like receptor activity // inferred from electronic annotation /// 0004872 // receptor activity // inferred from electronic annotation /// 0008289 // lipid binding // inferred from electronic annotation /// 0004871 // signal transducer	0005887 // integral to plasma membrane // traceable author statement /// 0016020 // membrane // inferred from electronic annotation /// 0016021 // integral to membrane // inferred from electronic annotation
206033_s_at	0.003415873	0.87552	2.296617006	3.557858619	1.502048301	desmocollin 3	Hs.41690	1825	600271	DSC3	NM_001941	0007155 // cell adhesion // traceable author statement /// 0007156 // homophilic cell adhesion // inferred from electronic annotation /// 0007155 // cell adhesion // inferred from electronic annotation	0005509 // calcium ion binding // inferred from electronic annotation /// 0005515 // protein binding // inferred from electronic annotation	0005624 // membrane fraction // traceable author statement /// 0005856 // cytoskeleton // inferred from electronic annotation /// 0005886 // plasma membrane // traceable author statement /// 0005911 // intercellular junction // traceable author statement /
206537_at	0.003423231	0.87552	-0.574766734	5.913699139	6.43038593	gb:NM_001167.1 /DB_XREF=gi:4502142 /GEN=BIRC4 /FEA=FLmRNA /CNT=13 /TID=Hs.172777.0 /TIER=FL /STK=0 /UG=Hs.172777 /LL=331 /DEF=Homo sapiens baculoviral IAP repeat-containing 4 (BIRC4), mRNA. /PROD=baculoviral IAP repeat-containing protein 4 /FL=gb:U32974.1					NM_001167	0006915 // apoptosis // inferred from electronic annotation /// 0006916 // anti-apoptosis // inferred from electronic annotation /// 0006916 // anti-apoptosis // traceable author statement	0005515 // protein binding // inferred from physical interaction /// 0043027 // caspase inhibitor activity // inferred from direct assay /// 0004866 // endopeptidase inhibitor activity // inferred from electronic annotation /// 0004869 // cysteine protease	0005622 // intracellular // inferred from electronic annotation /// 0005737 // cytoplasm // traceable author statement /// 0005829 // cytosol // traceable author statement
234678_at	0.003425129	0.87552	-2.398549376	1.102476175	3.553701561	keratin associated protein 4-3	Hs.307023	85290		KRTAP4-3	AJ406935			0045095 // keratin filament // inferred from electronic annotation /// 0005882 // intermediate filament // inferred from electronic annotation
243843_at	0.00344826	0.87552	-0.829349844	6.632717009	7.454175453	hypothetical gene CG018	Hs.161220	90634		CG018	AI290606
206976_s_at	0.003454405	0.87552	-0.486240309	11.62797714	12.12706602	heat shock 105kDa/110kDa protein 1	Hs.36927	10808		HSPH1	NM_006644	0006457 // protein folding // inferred from electronic annotation /// 0006986 // response to unfolded protein // traceable author statement /// 0051085 // chaperone cofactor-dependent protein folding // inferred from electronic annotation /// 0006986 // re	0000166 // nucleotide binding // inferred from electronic annotation /// 0005515 // protein binding // inferred from electronic annotation /// 0005524 // ATP binding // inferred from electronic annotation	0005737 // cytoplasm // traceable author statement
1557486_at	0.003513158	0.87552	0.713695815	5.175742172	4.413795788	Ankyrin repeat domain 44	Hs.432706	91526		ANKRD44	BC042827
242589_x_at	0.003536675	0.87552	-0.506320154	6.970995834	7.541207127	Transcribed locus	Hs.635038				R93051
226172_at	0.003554978	0.87552	0.467195195	7.500892839	6.9736047	Ubiquitin specific peptidase 42	Hs.31856	84132		USP42	AU124746	0006511 // ubiquitin-dependent protein catabolism // inferred from electronic annotation /// 0006512 // ubiquitin cycle // inferred from electronic annotation	0004197 // cysteine-type endopeptidase activity // inferred from electronic annotation /// 0004221 // ubiquitin thiolesterase activity // inferred from electronic annotation /// 0008233 // peptidase activity // inferred from electronic annotation /// 00082
1559691_at	0.003589965	0.87552	1.064055394	7.267843489	6.302930987	NADH dehydrogenase (ubiquinone) Fe-S protein 1, 75kDa (NADH-coenzyme Q reductase)	Hs.471207	4719	157655 /	NDUFS1	BC032767	0006118 // electron transport // inferred from electronic annotation /// 0006120 // mitochondrial electron transport, NADH to ubiquinone // traceable author statement /// 0006120 // mitochondrial electron transport, NADH to ubiquinone // inferred from elec	0003954 // NADH dehydrogenase activity // inferred from electronic annotation /// 0005506 // iron ion binding // inferred from electronic annotation /// 0008137 // NADH dehydrogenase (ubiquinone) activity // traceable author statement /// 0016491 // oxidor	0005624 // membrane fraction // not recorded /// 0005739 // mitochondrion // inferred from electronic annotation /// 0005747 // respiratory chain complex I (sensu Eukaryota) // inferred from electronic annotation
234098_at	0.00359173	0.87552	1.597562538	3.537008266	2.099186094	Hypothetical protein FLJ10159	Hs.445244	55084		FLJ10159	AK021973
209774_x_at	0.003598011	0.87552	-4.277868546	7.920198404	12.36844482	chemokine (C-X-C motif) ligand 2	Hs.590921	2920	139110	CXCL2	M57731	0006935 // chemotaxis // traceable author statement /// 0006954 // inflammatory response // traceable author statement /// 0006955 // immune response // inferred from electronic annotation /// 0007186 // G-protein coupled receptor protein signaling pathway	0008009 // chemokine activity // traceable author statement /// 0005125 // cytokine activity // inferred from electronic annotation /// 0008009 // chemokine activity // inferred from electronic annotation	0005576 // extracellular region // inferred from electronic annotation /// 0005615 // extracellular space // traceable author statement /// 0005625 // soluble fraction // traceable author statement /// 0005615 // extracellular space // inferred from electr
223853_at	0.00363105	0.87552	0.499101764	3.012365547	2.564321382	blood vessel epicardial substance	Hs.221660	11149	604577	BVES	AF204172	0007517 // muscle development // non-traceable author statement		0016020 // membrane // inferred from electronic annotation /// 0016021 // integral to membrane // non-traceable author statement /// 0016021 // integral to membrane // inferred from electronic annotation
235699_at	0.003641573	0.87552	0.334926079	9.256396896	8.902558431	hypothetical protein FLJ38964	Hs.444911	161253		FLJ38964	H19232	0000160 // two-component signal transduction system (phosphorelay) // inferred from electronic annotation /// 0006355 // regulation of transcription, DNA-dependent // inferred from electronic annotation /// 0007264 // small GTPase mediated signal transduct	0000166 // nucleotide binding // inferred from electronic annotation /// 0003677 // DNA binding // inferred from electronic annotation /// 0005525 // GTP binding // inferred from electronic annotation
234951_s_at	0.003673224	0.87552	1.705256734	3.918087066	1.991876729	collagen, type XII, alpha 1	Hs.101302	1303	120320	COL12A1	AL080250	0001501 // skeletal development // traceable author statement /// 0006817 // phosphate transport // inferred from electronic annotation /// 0007155 // cell adhesion // inferred from electronic annotation /// 0030199 // collagen fibril organization // non-t	0005198 // structural molecule activity // inferred from electronic annotation /// 0005515 // protein binding // inferred from electronic annotation /// 0030020 // extracellular matrix structural constituent conferring tensile strength // non-traceable aut	0005578 // extracellular matrix (sensu Metazoa) // inferred from electronic annotation /// 0005595 // collagen type XII // non-traceable author statement /// 0005595 // collagen type XII // traceable author statement /// 0005615 // extracellular space // i
202934_at	0.003682434	0.87552	-0.517206243	11.14552482	11.67380891	hexokinase 2	Hs.591588	3099	601125	HK2	AI761561	0000074 // regulation of progression through cell cycle // traceable author statement /// 0006096 // glycolysis // inferred from electronic annotation /// 0006006 // glucose metabolism // not recorded /// 0006007 // glucose catabolism // not recorded	0000166 // nucleotide binding // inferred from electronic annotation /// 0004396 // hexokinase activity // traceable author statement /// 0005524 // ATP binding // inferred from electronic annotation /// 0016301 // kinase activity // inferred from electron	0005741 // mitochondrial outer membrane // non-traceable author statement /// 0016020 // membrane // inferred from electronic annotation
243870_at	0.003692754	0.87552	1.868355994	4.015218642	2.180432666	Transcribed locus	Hs.129169				AI820642
1566991_at	0.003763497	0.87552	-1.411249239	5.128166711	6.384879886	AT rich interactive domain 1B (SWI1-like)	Hs.291587	57492		ARID1B	Y08266	0006350 // transcription // inferred from electronic annotation /// 0006355 // regulation of transcription, DNA-dependent // inferred from electronic annotation /// 0016568 // chromatin modification // inferred from electronic annotation /// 0048096 // chr	0003677 // DNA binding // inferred from direct assay /// 0003677 // DNA binding // inferred from electronic annotation /// 0003713 // transcription coactivator activity // non-traceable author statement /// 0005515 // protein binding // inferred from physi	0005622 // intracellular // inferred from electronic annotation /// 0005634 // nucleus // inferred from electronic annotation /// 0016514 // SWI/SNF complex // inferred from direct assay
235864_at	0.003766195	0.87552	-0.572706131	8.824941816	9.369441173	Membrane protein, palmitoylated 5 (MAGUK p55 subfamily member 5)	Hs.642697	64398	606958	MPP5	AW449078		0005515 // protein binding // inferred from electronic annotation	0005737 // cytoplasm // inferred from direct assay /// 0005886 // plasma membrane // inferred from electronic annotation /// 0005923 // tight junction // inferred from electronic annotation /// 0016020 // membrane // inferred from electronic annotation
208854_s_at	0.003776354	0.87552	0.104778378	12.26428585	12.15078882	serine/threonine kinase 24 (STE20 homolog, yeast)	Hs.508514	8428	604984	STK24	AA586774	0006468 // protein amino acid phosphorylation // inferred from electronic annotation /// 0007165 // signal transduction // traceable author statement	0000166 // nucleotide binding // inferred from electronic annotation /// 0004674 // protein serine/threonine kinase activity // inferred from electronic annotation /// 0004713 // protein-tyrosine kinase activity // inferred from electronic annotation /// 0
1559048_at	0.003804819	0.87552	0.563013528	5.539403018	5.018613316	Hypothetical protein LOC728498 /// BAH domain and coiled-coil containing 1 /// Similar to golgi autoantigen, golgin subfamily a, 8E /// Transcribed locus, strongly similar to XP_940396.1 similar to golgi autoantigen, golgin family member isoform 3 [Homo s	Hs.514580	57597 //		LOC728498 /// BAHCC1 /// LOC64	AA331299		0003677 // DNA binding // inferred from electronic annotation
202967_at	0.003852694	0.87552	0.581605052	6.871617781	6.251706552	glutathione S-transferase A4	Hs.485557	2941	605450	GSTA4	NM_001512	0006950 // response to stress // not recorded /// 0008152 // metabolism // inferred from electronic annotation	0004364 // glutathione transferase activity // inferred from direct assay /// 0004364 // glutathione transferase activity // inferred from electronic annotation /// 0016740 // transferase activity // inferred from electronic annotation /// 0004364 // gluta
203437_at	0.003858882	0.87552	0.524719112	9.683135076	9.178965815	transmembrane protein 11	Hs.605327	8834		TMEM11	NM_003876	0007165 // signal transduction // traceable author statement /// 0007165 // signal transduction // inferred from electronic annotation	0004930 // G-protein coupled receptor activity // traceable author statement /// 0005515 // protein binding // inferred from physical interaction /// 0004930 // G-protein coupled receptor activity // inferred from electronic annotation /// 0004872 // recep	0005887 // integral to plasma membrane // traceable author statement /// 0016020 // membrane // inferred from electronic annotation /// 0005887 // integral to plasma membrane // inferred from electronic annotation /// 0016021 // integral to membrane // inf
1564881_at	0.003859682	0.87552	1.683526335	3.820280279	2.277832446	hypothetical protein LOC152578	Hs.383806	152578		LOC152578	AL080225
234828_at	0.003877157	0.87552	-0.570315725	2.515914285	3.023663442	Tetratricopeptide repeat domain 28	Hs.387856	23331		TTC28	AL122113		0005488 // binding // inferred from electronic annotation
231523_at	0.003904627	0.87552	-1.63005039	1.763056832	3.428016353	fibroblast growth factor 14	Hs.651136	2259	601515 /	FGF14	BE221273	0007165 // signal transduction // traceable author statement /// 0007267 // cell-cell signaling // traceable author statement /// 0007399 // nervous system development // traceable author statement /// 0008219 // cell death // inferred from electronic anno	0008083 // growth factor activity // inferred from electronic annotation /// 0008083 // growth factor activity // traceable author statement	0005615 // extracellular space // not recorded
210164_at	0.003961484	0.87552	0.322610177	13.56996239	13.22163953	granzyme B (granzyme 2, cytotoxic T-lymphocyte-associated serine esterase 1) /// granzyme B (granzyme 2, cytotoxic T-lymphocyte-associated serine esterase 1)	Hs.1051	3002	123910	GZMB	J03189	0006508 // proteolysis // inferred from electronic annotation /// 0006915 // apoptosis // traceable author statement /// 0006922 // cleavage of lamin // inferred from direct assay /// 0019835 // cytolysis // inferred from electronic annotation /// 0006915	0004252 // serine-type endopeptidase activity // inferred from electronic annotation /// 0004278 // granzyme B activity // traceable author statement /// 0008233 // peptidase activity // inferred from electronic annotation /// 0004278 // granzyme B activit	0001772 // immunological synapse // traceable author statement /// 0005634 // nucleus // traceable author statement /// 0005737 // cytoplasm // not recorded
202740_at	0.003986577	0.87552	0.759934017	7.240391314	6.456915992	aminoacylase 1	Hs.334707	95	104620 /	ACY1	NM_000666	0006508 // proteolysis // inferred from electronic annotation /// 0006520 // amino acid metabolism // inferred from electronic annotation	0004046 // aminoacylase activity // traceable author statement /// 0008237 // metallopeptidase activity // inferred from electronic annotation /// 0008270 // zinc ion binding // inferred from electronic annotation /// 0016787 // hydrolase activity // infer	0005737 // cytoplasm // inferred from electronic annotation /// 0005829 // cytosol // traceable author statement /// 0005829 // cytosol // inferred from electronic annotation
227783_at	0.004013434	0.87552	0.658411628	9.001885647	8.379779488	chromosome 20 open reading frame 117 /// coiled-coil domain containing 57 /// similar to coiled-coil domain containing 57	Hs.631724	140710 /		C20orf117 /// CCDC57 /// LOC73	AA573901
210524_x_at	0.004024085	0.87552	0.651193521	9.527861956	8.949821325	gb:AF078844.1 /DB_XREF=gi:6683748 /FEA=FLmRNA /CNT=6 /TID=Hs.8765.1 /TIER=FL /STK=0 /UG=Hs.8765 /LL=11325 /UG_GENE=RNAHP /DEF=Homo sapiens hqp0376 protein mRNA, complete cds. /PROD=hqp0376 protein /FL=gb:AF078844.1					AF078844		0005507 // copper ion binding // inferred from electronic annotation /// 0008270 // zinc ion binding // inferred from electronic annotation /// 0046870 // cadmium ion binding // inferred from electronic annotation /// 0046872 // metal ion binding // inferr	0005737 // cytoplasm // non-traceable author statement
235286_at	0.004046307	0.87552	-0.549672841	7.831114879	8.364449525	Chemokine-like factor	Hs.15159	51192		CKLF	BG533580	0006935 // chemotaxis // inferred from electronic annotation /// 0008283 // cell proliferation // inferred from direct assay /// 0030593 // neutrophil chemotaxis // inferred from direct assay /// 0045045 // secretory pathway // inferred from direct assay /	0008009 // chemokine activity // inferred from direct assay /// 0005125 // cytokine activity // inferred from electronic annotation	0005576 // extracellular region // inferred from direct assay /// 0005615 // extracellular space // inferred from electronic annotation /// 0016020 // membrane // inferred from electronic annotation /// 0016021 // integral to membrane // inferred from dire
203036_s_at	0.004050183	0.87552	0.3421399	9.819548251	9.508146933	metastasis suppressor 1	Hs.336994	9788	608486	MTSS1	AI027678	0006928 // cell motility // non-traceable author statement /// 0007015 // actin filament organization // inferred from electronic annotation /// 0007049 // cell cycle // inferred from electronic annotation /// 0007155 // cell adhesion // non-traceable auth	0003785 // actin monomer binding // inferred from direct assay /// 0005102 // receptor binding // inferred from physical interaction /// 0003779 // actin binding // inferred from electronic annotation	0001726 // ruffle // non-traceable author statement /// 0005737 // cytoplasm // traceable author statement /// 0015629 // actin cytoskeleton // inferred from direct assay /// 0030139 // endocytic vesicle // traceable author statement /// 0005737 // cytopla
1554679_a_at	0.004055868	0.87552	-1.752072487	2.399340869	4.396354495	lysosomal associated protein transmembrane 4 beta	Hs.492314	55353		LAPTM4B	AF317417	0006810 // transport // inferred from electronic annotation		0016020 // membrane // inferred from electronic annotation /// 0016021 // integral to membrane // inferred from electronic annotation
227071_at	0.004060765	0.87552	-0.434769564	5.535013588	6.024171278	zinc finger protein 414	Hs.515114	84330		ZNF414	AI762558	0006350 // transcription // inferred from electronic annotation /// 0006355 // regulation of transcription, DNA-dependent // inferred from electronic annotation	0003677 // DNA binding // inferred from electronic annotation /// 0008270 // zinc ion binding // inferred from electronic annotation /// 0046872 // metal ion binding // inferred from electronic annotation /// 0003676 // nucleic acid binding // inferred fro	0005622 // intracellular // inferred from electronic annotation /// 0005634 // nucleus // inferred from electronic annotation
207192_at	0.004071848	0.87552	1.75802721	3.445438955	1.800042672	deoxyribonuclease I-like 2	Hs.103503	1775	602622	DNASE1L2	NM_001374	0006308 // DNA catabolism // inferred from electronic annotation /// 0006259 // DNA metabolism // traceable author statement	0003677 // DNA binding // traceable author statement /// 0004519 // endonuclease activity // inferred from electronic annotation /// 0004536 // deoxyribonuclease activity // inferred from electronic annotation /// 0004536 // deoxyribonuclease activity // t	0005615 // extracellular space // inferred from electronic annotation
210169_at	0.004088297	0.87552	-1	5.089567092	6.163242234	SEC14-like 5 (S. cerevisiae)	Hs.512856	9717		SEC14L5	AB007880	0006810 // transport // inferred from electronic annotation	0005215 // transporter activity // inferred from electronic annotation	0005622 // intracellular // inferred from electronic annotation
205419_at	0.004091884	0.87552	0.347644518	13.75224439	13.41612491	Epstein-Barr virus induced gene 2 (lymphocyte-specific G protein-coupled receptor)	Hs.784	1880	605741	EBI2	NM_004951	0006955 // immune response // traceable author statement /// 0007165 // signal transduction // inferred from electronic annotation /// 0007186 // G-protein coupled receptor protein signaling pathway // traceable author statement /// 0007186 // G-protein co	0001584 // rhodopsin-like receptor activity // inferred from electronic annotation /// 0004872 // receptor activity // inferred from electronic annotation /// 0045028 // purinergic nucleotide receptor activity, G-protein coupled // inferred from electronic	0005887 // integral to plasma membrane // traceable author statement /// 0016020 // membrane // inferred from electronic annotation /// 0016021 // integral to membrane // inferred from electronic annotation
226173_at	0.004126781	0.87552	0.457379773	9.023244571	8.542512334	ornithine aminotransferase-like 1		4943	311240	OATL1	AF196969		0008483 // transaminase activity // inferred from electronic annotation /// 0016740 // transferase activity // inferred from electronic annotation
218417_s_at	0.004128496	0.87552	-0.541123607	8.296561866	8.834379028	hypothetical protein FLJ20489	Hs.438867	55652		FLJ20489	NM_017842
213794_s_at	0.004133781	0.87552	0.190185701	11.79444258	11.59092184	neuroguidin, EIF4E binding protein	Hs.9043	25983		NGDN	AI269117	0006445 // regulation of translation // inferred from electronic annotation /// 0006417 // regulation of protein biosynthesis // inferred from electronic annotation		0005634 // nucleus // inferred from electronic annotation
201734_at	0.004198222	0.87552	-0.418557451	11.82431274	12.23911313	Chloride channel 3	Hs.481186	1182	600580	CLCN3	AI760629	0006811 // ion transport // inferred from electronic annotation /// 0006821 // chloride transport // inferred from electronic annotation /// 0006885 // regulation of pH // inferred from sequence or structural similarity /// 0006885 // regulation of pH // t	0005247 // voltage-gated chloride channel activity // traceable author statement /// 0005515 // protein binding // inferred from physical interaction /// 0030165 // PDZ domain binding // inferred from direct assay /// 0030165 // PDZ domain binding // infer	0005769 // early endosome // inferred from direct assay /// 0005769 // early endosome // inferred from sequence or structural similarity /// 0005770 // late endosome // inferred from direct assay /// 0005770 // late endosome // inferred from sequence or st
208112_x_at	0.004221134	0.87552	-0.605322279	11.22316741	11.75910638	EH-domain containing 1	Hs.523774	10938	605888	EHD1	NM_006795	0006897 // endocytosis // inferred from electronic annotation /// 0008150 // biological_process // --- /// 0016197 // endosome transport // inferred from electronic annotation	0000166 // nucleotide binding // inferred from electronic annotation /// 0003674 // molecular_function // --- /// 0003924 // GTPase activity // inferred from electronic annotation /// 0005509 // calcium ion binding // inferred from electronic annotation //	0005575 // cellular_component // --- /// 0005769 // early endosome // inferred from electronic annotation /// 0005886 // plasma membrane // inferred from electronic annotation /// 0030139 // endocytic vesicle // inferred from electronic annotation
235277_at	0.004231103	0.87552	1.639410285	4.497209219	2.694829842	angiomotin like 1	Hs.503594	154810		AMOTL1	BG334930		0042802 // identical protein binding // inferred from direct assay	0005923 // tight junction // inferred from direct assay
232229_at	0.00424023	0.87552	0.429741447	8.282636921	7.823912981	senataxin	Hs.460317	23064	602433 /	SETX	AK024331	0008219 // cell death // inferred from electronic annotation	0000166 // nucleotide binding // inferred from electronic annotation /// 0004386 // helicase activity // inferred from electronic annotation /// 0005524 // ATP binding // inferred from electronic annotation /// 0016787 // hydrolase activity // inferred fro	0005634 // nucleus // inferred from electronic annotation
1561535_at	0.004272475	0.87552	-1.161463423	1.408219245	2.720142038	CDNA clone IMAGE:5503432	Hs.560928				BC039470
204306_s_at	0.00427545	0.87552	-0.493149734	8.117427387	8.650650671	CD151 molecule (Raph blood group)		977	179620 /	CD151	NM_004357	0007155 // cell adhesion // non-traceable author statement /// 0007601 // visual perception // inferred from electronic annotation /// 0007605 // sensory perception of sound // inferred from electronic annotation	0005515 // protein binding // inferred from physical interaction	0005624 // membrane fraction // traceable author statement /// 0005886 // plasma membrane // non-traceable author statement /// 0005887 // integral to plasma membrane // traceable author statement /// 0016021 // integral to membrane // inferred from electr
216263_s_at	0.004287312	0.87552	-0.437075681	8.20487494	8.591196598	gb:AK022215.1 /DB_XREF=gi:10433563 /FEA=mRNA /CNT=2 /TID=Hs.9043.1 /TIER=ConsEnd /STK=0 /UG=Hs.9043 /LL=25983 /UG_GENE=DKFZP564O092 /UG_TITLE=DKFZP564O092 protein /DEF=Homo sapiens cDNA FLJ12153 fis, clone MAMMA1000458.					AK022215
1569680_at	0.004334951	0.87552	2.573466862	3.467315375	1.142177713	Zinc finger protein 704	Hs.632067	619279		ZNF704	BC022353		0003676 // nucleic acid binding // inferred from electronic annotation /// 0008270 // zinc ion binding // inferred from electronic annotation /// 0046872 // metal ion binding // inferred from electronic annotation	0005622 // intracellular // inferred from electronic annotation
237074_at	0.004339108	0.87552	-1.490986353	1.896227976	3.426378985	CDNA clone IMAGE:4836780	Hs.598812				AA496112
217279_x_at	0.004365133	0.87552	-2.510373184	2.145920131	4.521453832	matrix metallopeptidase 14 (membrane-inserted)	Hs.2399	4323	600754	MMP14	X83535	0000270 // peptidoglycan metabolism // inferred from electronic annotation /// 0006508 // proteolysis // traceable author statement /// 0006508 // proteolysis // inferred from electronic annotation	0004222 // metalloendopeptidase activity // traceable author statement /// 0005509 // calcium ion binding // inferred from electronic annotation /// 0005515 // protein binding // inferred from physical interaction /// 0008270 // zinc ion binding // traceab	0005578 // extracellular matrix (sensu Metazoa) // inferred from electronic annotation /// 0005615 // extracellular space // inferred from electronic annotation /// 0005887 // integral to plasma membrane // traceable author statement /// 0016020 // membran
230641_at	0.004387033	0.87552	0.485426827	2.07175049	1.51552861	Transcribed locus	Hs.125769				AI792670
222902_s_at	0.004407795	0.87552	-0.386105378	7.978445594	8.339476421	chromosome 1 open reading frame 176	Hs.59584	64789		C1orf176	AU144258
225615_at	0.004427278	0.87552	-0.259035816	8.920983644	9.184980566	hypothetical protein LOC126917	Hs.466625	126917		LOC126917	AK024480
211489_at	0.004445421	0.87552	-0.447458977	3.201431254	3.601941489	adrenergic, alpha-1A-, receptor	Hs.52931	148	104221	ADRA1A	D32201	0006915 // apoptosis // traceable author statement /// 0006939 // smooth muscle contraction // traceable author statement /// 0007165 // signal transduction // traceable author statement /// 0007186 // G-protein coupled receptor protein signaling pathway /	0001584 // rhodopsin-like receptor activity // inferred from electronic annotation /// 0004872 // receptor activity // inferred from electronic annotation /// 0004935 // adrenoceptor activity // inferred from electronic annotation /// 0004937 // alpha1-adr	0005887 // integral to plasma membrane // traceable author statement /// 0016020 // membrane // inferred from electronic annotation /// 0016021 // integral to membrane // inferred from electronic annotation
205500_at	0.004460333	0.87552	-0.467188781	6.73864721	7.150944443	complement component 5	Hs.494997	727	120900	C5	NM_001735	0000187 // activation of MAPK activity // traceable author statement /// 0006935 // chemotaxis // traceable author statement /// 0006950 // response to stress // traceable author statement /// 0006954 // inflammatory response // traceable author statement	0004866 // endopeptidase inhibitor activity // inferred from electronic annotation /// 0005102 // receptor binding // traceable author statement /// 0008009 // chemokine activity // traceable author statement	0005576 // extracellular region // inferred from electronic annotation /// 0005579 // membrane attack complex // inferred from electronic annotation /// 0005615 // extracellular space // traceable author statement /// 0005615 // extracellular space // infe
207380_x_at	0.00446434	0.87552	1.442142729	5.154070962	3.828140044	NADPH oxidase 1	Hs.592227	27035	300225	NOX1	NM_013954	0006118 // electron transport // non-traceable author statement /// 0006739 // NADP metabolism // non-traceable author statement /// 0006746 // FADH2 metabolism // non-traceable author statement /// 0006811 // ion transport // inferred from electronic anno	0005506 // iron ion binding // inferred from electronic annotation /// 0016175 // superoxide-generating NADPH oxidase activity // traceable author statement /// 0016491 // oxidoreductase activity // inferred from electronic annotation /// 0030171 // voltag	0016020 // membrane // inferred from electronic annotation /// 0016021 // integral to membrane // non-traceable author statement /// 0016021 // integral to membrane // inferred from electronic annotation
201587_s_at	0.00446752	0.87552	0.172707694	10.92485646	10.72704118	interleukin-1 receptor-associated kinase 1	Hs.522819	3654	300283	IRAK1	NM_001569	0006468 // protein amino acid phosphorylation // inferred from electronic annotation /// 0007165 // signal transduction // inferred from electronic annotation /// 0007165 // signal transduction // non-traceable author statement /// 0007178 // transmembrane	0000166 // nucleotide binding // inferred from electronic annotation /// 0000287 // magnesium ion binding // inferred from electronic annotation /// 0004672 // protein kinase activity // inferred from electronic annotation /// 0004674 // protein serine/thr	0045323 // interleukin-1 receptor complex // non-traceable author statement
206078_at	0.004594275	0.87552	-2.018859027	2.562694141	4.499265488	kalirin, RhoGEF kinase	Hs.8004	8997	604605	KALRN	NM_007064	0006468 // protein amino acid phosphorylation // traceable author statement /// 0007165 // signal transduction // traceable author statement /// 0007242 // intracellular signaling cascade // inferred from sequence or structural similarity /// 0007399 // ne	0000166 // nucleotide binding // inferred from electronic annotation /// 0004674 // protein serine/threonine kinase activity // traceable author statement /// 0005085 // guanyl-nucleotide exchange factor activity // inferred from sequence or structural sim	0005622 // intracellular // inferred from electronic annotation /// 0015629 // actin cytoskeleton // traceable author statement /// 0005856 // cytoskeleton // inferred from electronic annotation
212563_at	0.004669544	0.87552	0.375824776	8.728130624	8.345701483	block of proliferation 1 /// similar to block of proliferation 1	Hs.535901	23246 //	610596	BOP1 /// LOC727967	BG491842	0006364 // rRNA processing // inferred from electronic annotation /// 0007046 // ribosome biogenesis // inferred from electronic annotation		0005634 // nucleus // inferred from electronic annotation
216189_at	0.004672414	0.87552	-0.929990279	3.112079583	4.049590482	Homo sapiens, clone IMAGE:3344506	Hs.406869				BC002465
1566424_at	0.004672908	0.87552	-0.929052246	5.056295897	5.997681137	gb:AL832680.1 /DB_XREF=gi:21733257 /TID=Hs2.376973.1 /CNT=1 /FEA=mRNA /TIER=ConsEnd /STK=0 /UG=Hs.376973 /UG_TITLE=Homo sapiens mRNA; cDNA DKFZp313L0617 (from clone DKFZp313L0617) /DEF=Homo sapiens mRNA; cDNA DKFZp313L0617 (from clone DKFZp313L0617).					AL832680
225316_at	0.004697728	0.87552	-2.17994028	7.293967258	9.339889722	major facilitator superfamily domain containing 2	Hs.75668	84879		MFSD2	AL572488		0005351 // sugar porter activity // inferred from electronic annotation
213429_at	0.004718032	0.87552	-1.415037499	2.940153271	4.186864229	CDNA FLJ26539 fis, clone KDN09310	Hs.100261				AW025579
240278_at	0.004719201	0.87552	0.471693893	7.586393086	7.083228961	Ras association (RalGDS/AF-6) domain family 1	Hs.476270	11186	605082	RASSF1	AI939548	0007049 // cell cycle // inferred from electronic annotation /// 0007050 // cell cycle arrest // inferred from mutant phenotype /// 0007218 // neuropeptide signaling pathway // inferred from electronic annotation /// 0007242 // intracellular signaling casc	0008270 // zinc ion binding // traceable author statement /// 0019992 // diacylglycerol binding // inferred from electronic annotation /// 0042802 // identical protein binding // inferred from physical interaction /// 0046872 // metal ion binding // inferr	0005634 // nucleus // inferred from expression pattern /// 0005874 // microtubule // inferred from electronic annotation /// 0015630 // microtubule cytoskeleton // inferred from expression pattern /// 0005634 // nucleus // inferred from electronic annotati
205144_at	0.004724769	0.87552	-0.511616351	6.552786669	7.006987076	major facilitator superfamily domain containing 7	Hs.567612	84179		MFSD7	L03785	0006508 // proteolysis // inferred from electronic annotation /// 0006810 // transport // inferred from electronic annotation	0004252 // serine-type endopeptidase activity // inferred from electronic annotation /// 0005215 // transporter activity // inferred from electronic annotation	0016020 // membrane // inferred from electronic annotation /// 0016021 // integral to membrane // inferred from electronic annotation
209033_s_at	0.004729525	0.87552	0.199270223	13.5499901	13.3212807	dual-specificity tyrosine-(Y)-phosphorylation regulated kinase 1A	Hs.368240	1859	600855	DYRK1A	D86550	0007399 // nervous system development // traceable author statement /// 0018108 // peptidyl-tyrosine phosphorylation // inferred from sequence or structural similarity /// 0046777 // protein amino acid autophosphorylation // inferred from sequence or struc	0000166 // nucleotide binding // inferred from electronic annotation /// 0004674 // protein serine/threonine kinase activity // inferred from sequence or structural similarity /// 0004715 // non-membrane spanning protein tyrosine kinase activity // inferre	0005634 // nucleus // inferred from sequence or structural similarity /// 0016607 // nuclear speck // inferred from sequence or structural similarity /// 0005634 // nucleus // inferred from direct assay /// 0005634 // nucleus // inferred from electronic an
235904_at	0.004739959	0.87552	-1.378511623	1.914271557	3.469795211	UDP glycosyltransferase 3 family, polypeptide A1	Hs.254699	133688		UGT3A1	AL135700	0008152 // metabolism // inferred from electronic annotation	0016758 // transferase activity, transferring hexosyl groups // inferred from electronic annotation /// 0016740 // transferase activity // inferred from electronic annotation /// 0016757 // transferase activity, transferring glycosyl groups // inferred fro
233699_at	0.004747081	0.87552	-2.659509454	2.24916494	4.589231369	EPH receptor B2	Hs.523329	2048	600997 /	EPHB2	AK025173	0006468 // protein amino acid phosphorylation // inferred from electronic annotation /// 0006468 // protein amino acid phosphorylation // traceable author statement /// 0007169 // transmembrane receptor protein tyrosine kinase signaling pathway // inferred	0000166 // nucleotide binding // inferred from electronic annotation /// 0004674 // protein serine/threonine kinase activity // inferred from electronic annotation /// 0004713 // protein-tyrosine kinase activity // inferred from electronic annotation /// 0	0005887 // integral to plasma membrane // inferred from electronic annotation /// 0016020 // membrane // inferred from electronic annotation /// 0016021 // integral to membrane // inferred from electronic annotation /// 0045202 // synapse // inferred from
229564_at	0.004758418	0.87552	0.687385656	7.30509814	6.687658703	Serine hydrolase-like 2	Hs.360940	253190		SERHL2	BF062580	0006725 // aromatic compound metabolism // inferred from electronic annotation	0016787 // hydrolase activity // inferred from electronic annotation	0005777 // peroxisome // inferred from electronic annotation
232574_at	0.004763438	0.87552	3.321928095	5.62973134	2.135693592	xylosyltransferase I	Hs.22907	64131	608124	XYLT1	AK000198	0006024 // glycosaminoglycan biosynthesis // traceable author statement	0008375 // acetylglucosaminyltransferase activity // inferred from electronic annotation /// 0016757 // transferase activity, transferring glycosyl groups // inferred from electronic annotation /// 0030158 // protein xylosyltransferase activity // traceabl	0005575 // cellular_component // --- /// 0005783 // endoplasmic reticulum // inferred from electronic annotation /// 0016020 // membrane // inferred from electronic annotation /// 0016021 // integral to membrane // inferred from electronic annotation
41469_at	0.004848883	0.87552	-2.54689446	3.164207443	5.916541869	peptidase inhibitor 3, skin-derived (SKALP)	Hs.112341	5266	182257	PI3	L10343	0007620 // copulation // inferred from electronic annotation	0004867 // serine-type endopeptidase inhibitor activity // traceable author statement /// 0005515 // protein binding // traceable author statement /// 0004866 // endopeptidase inhibitor activity // inferred from electronic annotation /// 0004867 // serine-	0005576 // extracellular region // inferred from electronic annotation /// 0005578 // extracellular matrix (sensu Metazoa) // traceable author statement
1562715_at	0.004853978	0.87552	-2.573466862	0.956492211	3.218361148	Reelin	Hs.558371	5649	257320 /	RELN	AF052127	0000904 // cellular morphogenesis during differentiation // inferred from electronic annotation /// 0001764 // neuron migration // inferred from electronic annotation /// 0007155 // cell adhesion // inferred from electronic annotation /// 0007275 // develo	0004252 // serine-type endopeptidase activity // inferred from electronic annotation /// 0005515 // protein binding // inferred from electronic annotation /// 0008233 // peptidase activity // inferred from electronic annotation /// 0016787 // hydrolase act	0005578 // extracellular matrix (sensu Metazoa) // inferred from electronic annotation /// 0005615 // extracellular space // inferred from electronic annotation /// 0005737 // cytoplasm // inferred from electronic annotation /// 0005615 // extracellular sp
242357_x_at	0.004862927	0.87552	-1.041419927	4.327946234	5.426330122	gb:AA649885 /DB_XREF=gi:2577213 /DB_XREF=ns54c06.s1 /CLONE=IMAGE:1187434 /FEA=EST /CNT=3 /TID=Hs.270239.0 /TIER=ConsEnd /STK=3 /UG=Hs.270239 /UG_TITLE=ESTs					AA649885
229290_at	0.00486957	0.87552	0.700439718	4.501224943	3.883913525	similar to death-associated protein	Hs.59761	92196		LOC92196	AI692575
211617_at	0.004926465	0.87552	-2.617752436	1.691116322	4.119719582	aldolase A, fructose-bisphosphate pseudogene 2 /// aldolase A, fructose-bisphosphate pseudogene 2	Hs.148259	228		ALDOAP2	M21191
228982_s_at	0.004926678	0.87552	0.156225692	8.774354134	8.602590817	Ubiquitin specific peptidase 42	Hs.31856	84132		USP42	AA725644	0006511 // ubiquitin-dependent protein catabolism // inferred from electronic annotation /// 0006512 // ubiquitin cycle // inferred from electronic annotation	0004197 // cysteine-type endopeptidase activity // inferred from electronic annotation /// 0004221 // ubiquitin thiolesterase activity // inferred from electronic annotation /// 0008233 // peptidase activity // inferred from electronic annotation /// 00082
218349_s_at	0.004935949	0.87552	-0.552820642	5.645799994	6.160443409	Zwilch, kinetochore associated, homolog (Drosophila)	Hs.21331	55055	609984	ZWILCH	NM_017975			0000776 // kinetochore // inferred from direct assay
1560823_at	0.004941899	0.87552	-2.169925001	0.670498546	2.850771861	hypothetical protein LOC340017	Hs.428275	340017		LOC340017	BC043561
236184_at	0.0049464	0.87552	-2.160464672	1.831514539	4.161141609	ATP-binding cassette, sub-family A (ABC1), member 9	Hs.131686	10350		ABCA9	AI798959	0006810 // transport // inferred from electronic annotation	0000166 // nucleotide binding // inferred from electronic annotation /// 0005524 // ATP binding // inferred from electronic annotation /// 0016887 // ATPase activity // inferred from electronic annotation /// 0017111 // nucleoside-triphosphatase activity /	0016020 // membrane // inferred from electronic annotation /// 0016021 // integral to membrane // inferred from electronic annotation
237079_at	0.004948065	0.87552	-1.037474705	0.964389342	1.935484319	Phosphoinositide-3-kinase adaptor protein 1	Hs.310456	118788	607942	PIK3AP1	AW003583		0016301 // kinase activity // inferred from electronic annotation
203341_at	0.004965614	0.87552	0.218617167	12.29520586	12.06554249	CCAAT/enhancer binding protein zeta	Hs.135406	10153		CEBPZ	NM_005760	0006350 // transcription // inferred from electronic annotation /// 0006355 // regulation of transcription, DNA-dependent // inferred from electronic annotation /// 0006366 // transcription from RNA polymerase II promoter // traceable author statement	0003677 // DNA binding // traceable author statement	0005634 // nucleus // traceable author statement /// 0005634 // nucleus // inferred from electronic annotation
1555129_at	0.004966784	0.87552	-0.648527629	2.194506361	2.939003071	gb:BC027254.1 /DB_XREF=gi:20072659 /TID=Hs2.367934.1 /CNT=2 /FEA=FLmRNA /TIER=FL /STK=1 /UG=Hs.367934 /DEF=Homo sapiens, clone MGC:21599 IMAGE:4513158, mRNA, complete cds. /PROD=Unknown (protein for MGC:21599) /FL=gb:BC027254.1					BC027254
207671_s_at	0.004987121	0.87552	-0.791463549	7.015755297	7.756858759	bestrophin 1		7439	153700 /	BEST1	NM_004183	0006811 // ion transport // inferred from electronic annotation /// 0007601 // visual perception // traceable author statement /// 0050896 // response to stimulus // inferred from electronic annotation /// 0006810 // transport // inferred from electronic a	0005216 // ion channel activity // inferred from electronic annotation /// 0005254 // chloride channel activity // inferred from electronic annotation /// 0005509 // calcium ion binding // inferred from electronic annotation /// 0031404 // chloride ion bin	0005624 // membrane fraction // traceable author statement /// 0016020 // membrane // inferred from electronic annotation /// 0016021 // integral to membrane // traceable author statement /// 0016323 // basolateral plasma membrane // inferred from direct a
223269_at	0.005027179	0.87552	-0.118933837	11.15744668	11.26225075	polymerase (RNA) III (DNA directed) polypeptide G (32kD)-like	Hs.591456	84265		POLR3GL	BC004355
1570474_s_at	0.00511409	0.87552	0.263034406	1.611165779	1.381076712	hypothetical protein LOC338579	Hs.434365	338579		LOC338579	BC031237
210467_x_at	0.005115311	0.87552	1	2.519728622	1.581709915	melanoma antigen family A, 12		4111	300177	MAGEA12	BC003408	0008150 // biological_process // ---	0003674 // molecular_function // ---	0005575 // cellular_component // ---
205175_s_at	0.005132491	0.87552	-1.33219643	2.831098357	4.213578565	ketohexokinase (fructokinase)	Hs.567297	3795	229800	KHK	NM_000221	0005975 // carbohydrate metabolism // inferred from electronic annotation	0004454 // ketohexokinase activity // traceable author statement /// 0016301 // kinase activity // inferred from electronic annotation /// 0016740 // transferase activity // inferred from electronic annotation /// 0004454 // ketohexokinase activity // infe	0005737 // cytoplasm // inferred from direct assay
1560317_s_at	0.005144582	0.87552	0.924232492	5.183823132	4.374700371	Solute carrier family 1 (neutral amino acid transporter), member 5	Hs.631582	6510	109190	SLC1A5	AI240850	0006810 // transport // inferred from electronic annotation /// 0006835 // dicarboxylic acid transport // inferred from electronic annotation /// 0015804 // neutral amino acid transport // traceable author statement	0004872 // receptor activity // traceable author statement /// 0015175 // neutral amino acid transporter activity // traceable author statement /// 0015293 // symporter activity // inferred from electronic annotation /// 0017153 // sodium:dicarboxylate sym	0005624 // membrane fraction // traceable author statement /// 0005887 // integral to plasma membrane // traceable author statement /// 0016020 // membrane // inferred from electronic annotation /// 0016021 // integral to membrane // inferred from electron
1555022_at	0.005147624	0.87552	0.276268275	7.658764805	7.337102833	regulator of G-protein signalling 12	Hs.527061	6002	602512	RGS12	AF464736	0007165 // signal transduction // inferred from electronic annotation /// 0008277 // regulation of G-protein coupled receptor protein signaling pathway // traceable author statement /// 0009968 // negative regulation of signal transduction // inferred from	0005057 // receptor signaling protein activity // inferred from electronic annotation /// 0005096 // GTPase activator activity // traceable author statement /// 0005515 // protein binding // inferred from electronic annotation /// 0004871 // signal transdu	0000794 // condensed nuclear chromosome // traceable author statement /// 0005634 // nucleus // inferred from electronic annotation
1553590_at	0.005155042	0.87552	1.646363045	4.577114264	2.984905622	family with sequence similarity 27, member E1	Hs.567050	158318		FAM27E1	NM_175923
211046_at	0.005156547	0.87552	-2.776493958	1.546950753	3.979804642	potassium voltage-gated channel, subfamily H (eag-related), member 6 /// potassium voltage-gated channel, subfamily H (eag-related), member 6	Hs.591177	81033	608168	KCNH6	BC006334	0006355 // regulation of transcription, DNA-dependent // inferred from electronic annotation /// 0006811 // ion transport // inferred from electronic annotation /// 0006813 // potassium ion transport // inferred from electronic annotation /// 0007165 // si	0005249 // voltage-gated potassium channel activity // inferred from electronic annotation /// 0030955 // potassium ion binding // inferred from electronic annotation /// 0005216 // ion channel activity // inferred from electronic annotation /// 0005244 //	0016020 // membrane // inferred from electronic annotation /// 0016021 // integral to membrane // inferred from electronic annotation
212832_s_at	0.005167312	0.87552	-0.617447462	7.698250422	8.241752787	cytoskeleton associated protein 5	Hs.201253	9793		CKAP5	AI143124	0030951 // establishment and/or maintenance of microtubule cytoskeleton polarity // inferred from mutant phenotype /// 0050658 // RNA transport // inferred from sequence or structural similarity /// 0051297 // centrosome organization and biogenesis // infe	0005515 // protein binding // inferred from physical interaction /// 0005488 // binding // inferred from electronic annotation	0000930 // gamma-tubulin complex // inferred from direct assay /// 0005813 // centrosome // inferred from direct assay /// 0015630 // microtubule cytoskeleton // inferred from sequence or structural similarity
217892_s_at	0.005173755	0.87552	-0.23779913	10.03171857	10.26893589	LIM domain and actin binding 1	Hs.525419	51474	608364	LIMA1	NM_016357	0030835 // negative regulation of actin filament depolymerization // inferred from direct assay /// 0031529 // ruffle organization and biogenesis // inferred from direct assay /// 0051017 // actin filament bundle formation // inferred from direct assay	0003785 // actin monomer binding // inferred from direct assay /// 0008270 // zinc ion binding // inferred from electronic annotation /// 0046872 // metal ion binding // inferred from electronic annotation /// 0051015 // actin filament binding // inferred	0001725 // stress fiber // inferred from direct assay /// 0005925 // focal adhesion // inferred from direct assay /// 0015629 // actin cytoskeleton // inferred from electronic annotation /// 0015629 // actin cytoskeleton // inferred from direct assay /// 0
220806_x_at	0.005174416	0.87552	0.440572591	0.98485619	0.543157732	guanine nucleotide binding protein (G protein), gamma 13	Hs.247888	51764	607298	GNG13	NM_016541	0007165 // signal transduction // inferred from electronic annotation /// 0007200 // G-protein signaling, coupled to IP3 second messenger (phospholipase C activating) // inferred from electronic annotation /// 0050909 // sensory perception of taste // infe	0003924 // GTPase activity // inferred from electronic annotation /// 0004871 // signal transducer activity // inferred from electronic annotation	0005834 // heterotrimeric G-protein complex // inferred from electronic annotation /// 0016020 // membrane // inferred from electronic annotation
209098_s_at	0.005185286	0.87552	-0.7996248	5.327732377	6.150213497	jagged 1 (Alagille syndrome)	Hs.224012	182	118450 /	JAG1	U61276	0001525 // angiogenesis // non-traceable author statement /// 0001709 // cell fate determination // non-traceable author statement /// 0002011 // morphogenesis of an epithelial sheet // inferred from electronic annotation /// 0007154 // cell communication	0005112 // Notch binding // non-traceable author statement /// 0005198 // structural molecule activity // non-traceable author statement /// 0005509 // calcium ion binding // inferred from electronic annotation /// 0005509 // calcium ion binding // non-tra	0005576 // extracellular region // non-traceable author statement /// 0005615 // extracellular space // inferred from electronic annotation /// 0005886 // plasma membrane // inferred from electronic annotation /// 0005887 // integral to plasma membrane //
218472_s_at	0.00522162	0.87552	0.456519533	9.166863375	8.645118396	pelota homolog (Drosophila)	Hs.644352	53918	605757	PELO	NM_015946	0006412 // protein biosynthesis // inferred from electronic annotation		0005634 // nucleus // inferred from electronic annotation
204370_at	0.005254568	0.87552	0.376404427	10.879934	10.49607829	CLP1, cleavage and polyadenylation factor I subunit, homolog (S. cerevisiae)	Hs.523687	10978	608757	CLP1	NM_006831	0006397 // mRNA processing // inferred from electronic annotation	0000166 // nucleotide binding // inferred from electronic annotation /// 0005524 // ATP binding // traceable author statement /// 0005525 // GTP binding // traceable author statement /// 0005524 // ATP binding // inferred from electronic annotation /// 000	0005634 // nucleus // inferred from electronic annotation
243770_at	0.005276004	0.87552	0.570492018	4.569623355	4.033546777	zinc finger protein 483	Hs.166348	158399		ZNF483	AA992194	0006350 // transcription // inferred from electronic annotation /// 0006355 // regulation of transcription, DNA-dependent // inferred from electronic annotation	0003676 // nucleic acid binding // inferred from electronic annotation /// 0003700 // transcription factor activity // inferred from electronic annotation /// 0008270 // zinc ion binding // inferred from electronic annotation /// 0046872 // metal ion bindi	0005622 // intracellular // inferred from electronic annotation /// 0005634 // nucleus // inferred from electronic annotation
202630_at	0.005279319	0.87552	-0.644148715	10.1059407	10.69887391	amyloid beta precursor protein (cytoplasmic tail) binding protein 2	Hs.84084	10513	605324	APPBP2	AA046411	0006886 // intracellular protein transport // traceable author statement /// 0006810 // transport // inferred from electronic annotation /// 0015031 // protein transport // inferred from electronic annotation	0003777 // microtubule motor activity // traceable author statement /// 0005488 // binding // inferred from electronic annotation	0005634 // nucleus // non-traceable author statement /// 0005737 // cytoplasm // non-traceable author statement /// 0005874 // microtubule // inferred from electronic annotation /// 0005875 // microtubule associated complex // traceable author statement //
201628_s_at	0.005323646	0.87552	0.443540889	10.47160615	10.04535653	Ras-related GTP binding A	Hs.432330	10670		RRAGA	NM_006570	0006915 // apoptosis // inferred from electronic annotation /// 0007166 // cell surface receptor linked signal transduction // traceable author statement /// 0008219 // cell death // inferred from direct assay /// 0019048 // virus-host interaction // infer	0000166 // nucleotide binding // inferred from electronic annotation /// 0005525 // GTP binding // inferred from direct assay /// 0042803 // protein homodimerization activity // inferred from direct assay /// 0046982 // protein heterodimerization activity	0005634 // nucleus // inferred from direct assay /// 0005737 // cytoplasm // inferred from direct assay /// 0005634 // nucleus // inferred from electronic annotation /// 0005737 // cytoplasm // inferred from electronic annotation /// 0005737 // cytoplasm /
231477_at	0.005345455	0.87552	-1.334984248	1.99849484	3.289297792	Transcribed locus	Hs.126919				BF110634
227399_at	0.005352066	0.87552	0.579782262	3.810728975	3.303711929	vestigial like 3 (Drosophila)	Hs.435013	389136	609980	VGLL3	AI754423	0045449 // regulation of transcription // inferred from electronic annotation	0030528 // transcription regulator activity // inferred from electronic annotation	0005634 // nucleus // inferred from electronic annotation
219497_s_at	0.005352854	0.87552	-0.505422151	8.549916121	8.995013719	B-cell CLL/lymphoma 11A (zinc finger protein)	Hs.370549	53335	606557	BCL11A	NM_022893	0006350 // transcription // inferred from electronic annotation /// 0006355 // regulation of transcription, DNA-dependent // inferred from electronic annotation /// 0030097 // hemopoiesis // non-traceable author statement /// 0030183 // B cell differentiat	0003676 // nucleic acid binding // inferred from electronic annotation /// 0003714 // transcription corepressor activity // inferred from electronic annotation /// 0008270 // zinc ion binding // inferred from electronic annotation /// 0046872 // metal ion	0005622 // intracellular // inferred from electronic annotation /// 0005634 // nucleus // non-traceable author statement /// 0005737 // cytoplasm // non-traceable author statement /// 0005634 // nucleus // inferred from electronic annotation
1554871_at	0.005378958	0.87552	1.490325627	2.44490376	1.089627827	gb:BC031228.1 /DB_XREF=gi:21410592 /TID=Hs2.375057.1 /CNT=3 /FEA=FLmRNA /TIER=FL /STK=1 /UG=Hs.375057 /DEF=Homo sapiens, Similar to LOC119597, clone MGC:39543 IMAGE:5271031, mRNA, complete cds. /PROD=Similar to LOC119597 /FL=gb:BC031228.1					BC031228
203266_s_at	0.005442259	0.87552	-0.306017847	9.350020663	9.682276538	mitogen-activated protein kinase kinase 4	Hs.514681	6416	601335	MAP2K4	NM_003010	0006468 // protein amino acid phosphorylation // inferred from electronic annotation /// 0007165 // signal transduction // traceable author statement /// 0007254 // JNK cascade // traceable author statement /// 0000165 // MAPKKK cascade // inferred from el	0000166 // nucleotide binding // inferred from electronic annotation /// 0004674 // protein serine/threonine kinase activity // inferred from electronic annotation /// 0004713 // protein-tyrosine kinase activity // inferred from electronic annotation /// 0
212483_at	0.00545789	0.87552	-0.131308377	10.38075012	10.50650148	Nipped-B homolog (Drosophila)	Hs.481927	25836	122470 /	NIPBL	AW339587	0007049 // cell cycle // inferred from electronic annotation		0005634 // nucleus // inferred from electronic annotation
51200_at	0.005467554	0.87552	0.596732348	11.83591762	11.29511284	hypothetical protein FLJ20850		55049		FLJ20850	AI744084
1556057_s_at	0.005480885	0.87552	1.606657572	2.763685185	1.328500143	neurogenic differentiation 1	Hs.72981	4760	125853 /	NEUROD1	CA778002	0001747 // eye development (sensu Mammalia) // inferred from electronic annotation /// 0006355 // regulation of transcription, DNA-dependent // inferred from electronic annotation /// 0007399 // nervous system development // inferred from electronic annota	0003677 // DNA binding // inferred from electronic annotation /// 0003702 // RNA polymerase II transcription factor activity // traceable author statement /// 0005515 // protein binding // inferred from electronic annotation /// 0016563 // transcriptional	0005634 // nucleus // inferred from electronic annotation
200785_s_at	0.005483603	0.87552	-1.17358917	7.621579279	8.889111213	low density lipoprotein-related protein 1 (alpha-2-macroglobulin receptor)	Hs.162757	4035	107770	LRP1	NM_002332	0006629 // lipid metabolism // traceable author statement /// 0006897 // endocytosis // inferred from electronic annotation /// 0008283 // cell proliferation // traceable author statement	0004872 // receptor activity // traceable author statement /// 0005319 // lipid transporter activity // traceable author statement /// 0005509 // calcium ion binding // inferred from electronic annotation /// 0005509 // calcium ion binding // traceable aut	0005624 // membrane fraction // traceable author statement /// 0005887 // integral to plasma membrane // traceable author statement /// 0005905 // coated pit // inferred from electronic annotation /// 0016020 // membrane // inferred from electronic annotat
234686_at	0.005504294	0.87552	0.629481167	4.466920328	3.844455899	SGT1, suppressor of G2 allele of SKP1 (S. cerevisiae) /// similar to suppressor of G2 allele of SKP1 /// similar to suppressor of G2 allele of SKP1	Hs.281902	10910 //	604098	SUGT1 /// LOC728706 /// LOC731	AL139008	0000074 // regulation of progression through cell cycle // traceable author statement /// 0006512 // ubiquitin cycle // inferred from electronic annotation /// 0007067 // mitosis // traceable author statement	0005488 // binding // inferred from electronic annotation	0000151 // ubiquitin ligase complex // traceable author statement /// 0000776 // kinetochore // traceable author statement
230828_at	0.005521457	0.87552	-1.679332451	3.346525701	5.091721895	GRAM domain containing 2	Hs.596332	196996		GRAMD2	AI379514
1558700_s_at	0.005545624	0.87552	-0.587961993	9.477540266	10.00954223	zinc finger protein 260	Hs.18103	339324		ZNF260	BC042676	0006350 // transcription // inferred from electronic annotation /// 0006355 // regulation of transcription, DNA-dependent // inferred from electronic annotation /// 0007275 // development // inferred from electronic annotation	0003676 // nucleic acid binding // inferred from electronic annotation /// 0008270 // zinc ion binding // inferred from electronic annotation /// 0003677 // DNA binding // inferred from electronic annotation /// 0046872 // metal ion binding // inferred fro	0005622 // intracellular // inferred from electronic annotation /// 0005634 // nucleus // inferred from electronic annotation
205214_at	0.005561023	0.87552	0.521750715	12.6308706	12.05045856	serine/threonine kinase 17b (apoptosis-inducing)	Hs.88297	9262	604727	STK17B	NM_004226	0006468 // protein amino acid phosphorylation // inferred from direct assay /// 0006915 // apoptosis // inferred from electronic annotation /// 0006917 // induction of apoptosis // inferred from mutant phenotype /// 0007243 // protein kinase cascade // inf	0000166 // nucleotide binding // inferred from electronic annotation /// 0004674 // protein serine/threonine kinase activity // inferred from direct assay /// 0004713 // protein-tyrosine kinase activity // inferred from electronic annotation /// 0005524 //	0005634 // nucleus // inferred from expression pattern /// 0015629 // actin cytoskeleton // inferred from electronic annotation /// 0005634 // nucleus // inferred from sequence or structural similarity /// 0005634 // nucleus // inferred from electronic ann
1568760_at	0.005589319	0.87552	2.169925001	4.731292969	2.71644689	myosin, heavy chain 11, smooth muscle	Hs.460109	4629	132900 /	MYH11	BF510409	0006939 // smooth muscle contraction // inferred from sequence or structural similarity /// 0006941 // striated muscle contraction // inferred from electronic annotation /// 0030241 // muscle thick filament assembly // inferred from sequence or structural	0000166 // nucleotide binding // inferred from electronic annotation /// 0003774 // motor activity // inferred from electronic annotation /// 0003779 // actin binding // inferred from electronic annotation /// 0005516 // calmodulin binding // inferred from	0005859 // muscle myosin complex // traceable author statement /// 0005863 // striated muscle thick filament // inferred from electronic annotation /// 0016459 // myosin complex // inferred from electronic annotation /// 0005859 // muscle myosin complex //
210573_s_at	0.005606638	0.87552	-0.228486998	8.637735691	8.839372312	polymerase (RNA) III (DNA directed) polypeptide C (62kD)	Hs.591457	10623		POLR3C	BC004424	0006350 // transcription // inferred from electronic annotation /// 0006359 // regulation of transcription from RNA polymerase III promoter // traceable author statement	0003677 // DNA binding // inferred from electronic annotation /// 0003899 // DNA-directed RNA polymerase activity // inferred from electronic annotation /// 0003899 // DNA-directed RNA polymerase activity // traceable author statement /// 0016740 // transf	0005634 // nucleus // inferred from electronic annotation /// 0005666 // DNA-directed RNA polymerase III complex // traceable author statement
1555273_at	0.005625386	0.87552	0.847996907	1.918776492	1.167782912	polypeptide N-acetylgalactosaminyltransferase 17	Hs.386236	442117		GALNT17	BC044793		0016740 // transferase activity // inferred from electronic annotation
205925_s_at	0.005625652	0.87552	-2.429507982	1.567552514	3.720777806	RAB3B, member RAS oncogene family	Hs.123072	5865	179510	RAB3B	NM_002867	0006886 // intracellular protein transport // inferred from electronic annotation /// 0007264 // small GTPase mediated signal transduction // inferred from electronic annotation /// 0017157 // regulation of exocytosis // inferred from electronic annotation	0000166 // nucleotide binding // inferred from electronic annotation /// 0003924 // GTPase activity // traceable author statement /// 0005515 // protein binding // inferred from electronic annotation /// 0005525 // GTP binding // inferred from electronic a	0008021 // synaptic vesicle // inferred from electronic annotation /// 0016020 // membrane // inferred from electronic annotation
239446_x_at	0.00563305	0.87552	-1.028569152	2.532063252	3.708801258	discoidin, CUB and LCCL domain containing 2	Hs.203691	131566	608698	DCBLD2	AW300360	0007155 // cell adhesion // inferred from electronic annotation /// 0030308 // negative regulation of cell growth // inferred from direct assay /// 0030308 // negative regulation of cell growth // inferred from sequence or structural similarity /// 0030522	0005515 // protein binding // inferred from sequence or structural similarity /// 0005515 // protein binding // non-traceable author statement	0005887 // integral to plasma membrane // inferred from direct assay /// 0005887 // integral to plasma membrane // inferred from sequence or structural similarity /// 0009986 // cell surface // inferred from direct assay /// 0009986 // cell surface // infe
1559915_at	0.005645684	0.87552	1.450661409	5.251414134	3.87206041	Homo sapiens, clone IMAGE:4723617, mRNA	Hs.636231				BC029471
213501_at	0.00567777	0.87552	-0.641768856	6.675354735	7.284382226	acyl-Coenzyme A oxidase 1, palmitoyl	Hs.464137	51	264470 /	ACOX1	T62985	0006118 // electron transport // inferred from electronic annotation /// 0006629 // lipid metabolism // traceable author statement /// 0006635 // fatty acid beta-oxidation // inferred from electronic annotation /// 0006693 // prostaglandin metabolism // no	0003995 // acyl-CoA dehydrogenase activity // inferred from electronic annotation /// 0003997 // acyl-CoA oxidase activity // non-traceable author statement /// 0009053 // electron donor activity // not recorded /// 0050660 // FAD binding // inferred from	0005777 // peroxisome // non-traceable author statement /// 0005777 // peroxisome // inferred from electronic annotation /// 0005777 // peroxisome // traceable author statement
227724_at	0.005680638	0.87552	0.346217895	9.903583654	9.529679488	Tetratricopeptide repeat domain 8 /// CDNA clone IMAGE:4814437	Hs.303055	123016	209900 /	TTC8	T86159	0007601 // visual perception // inferred from electronic annotation /// 0050896 // response to stimulus // inferred from electronic annotation	0005488 // binding // inferred from electronic annotation
233220_at	0.00570093	0.87552	-2.265142069	2.348590194	4.745554091	glutamate receptor, ionotropic, N-methyl-D-aspartate 3A	Hs.151167	116443	606650	GRIN3A	AL137422	0006412 // protein biosynthesis // inferred from electronic annotation /// 0006811 // ion transport // inferred from electronic annotation /// 0016358 // dendrite development // inferred from electronic annotation /// 0006810 // transport // inferred from	0000166 // nucleotide binding // inferred from electronic annotation /// 0000287 // magnesium ion binding // inferred from electronic annotation /// 0004872 // receptor activity // inferred from electronic annotation /// 0004970 // ionotropic glutamate rec	0016020 // membrane // inferred from electronic annotation /// 0016021 // integral to membrane // inferred from electronic annotation /// 0045211 // postsynaptic membrane // inferred from electronic annotation
225569_at	0.005716895	0.87552	-0.292733882	11.88085027	12.16570566	Eukaryotic translation initiation factor 2C, 2	Hs.449415	27161	606229	EIF2C2	AI813489	0006412 // protein biosynthesis // non-traceable author statement /// 0006412 // protein biosynthesis // inferred from electronic annotation	0003743 // translation initiation factor activity // non-traceable author statement /// 0005515 // protein binding // inferred from physical interaction /// 0003743 // translation initiation factor activity // inferred from electronic annotation	0005575 // cellular_component // ---
214925_s_at	0.005732274	0.87552	0.791148162	10.57083615	9.884062194	spectrin, alpha, non-erythrocytic 1 (alpha-fodrin)	Hs.372331	6709	182810	SPTAN1	AK026484	0051016 // barbed-end actin filament capping // inferred from electronic annotation	0003779 // actin binding // traceable author statement /// 0005200 // structural constituent of cytoskeleton // traceable author statement /// 0005509 // calcium ion binding // inferred from electronic annotation /// 0005516 // calmodulin binding // inferr	0005624 // membrane fraction // traceable author statement /// 0005856 // cytoskeleton // inferred from electronic annotation /// 0008091 // spectrin // traceable author statement /// 0016020 // membrane // inferred from electronic annotation
239790_s_at	0.00573925	0.87552	-0.229263669	9.594749384	9.848347439	Exosome component 2	Hs.211973	23404	602238	EXOSC2	AW292017	0006364 // rRNA processing // traceable author statement /// 0006364 // rRNA processing // inferred from electronic annotation	0000175 // 3'-5'-exoribonuclease activity // traceable author statement /// 0004527 // exonuclease activity // inferred from electronic annotation /// 0005515 // protein binding // inferred from physical interaction /// 0008312 // 7S RNA binding // traceab	0000178 // exosome (RNase complex) // inferred from electronic annotation /// 0005634 // nucleus // traceable author statement /// 0005737 // cytoplasm // traceable author statement /// 0005634 // nucleus // inferred from electronic annotation
223831_x_at	0.005748672	0.87552	0.270522078	9.363576177	9.052255924	KIAA1160 protein	Hs.512661	57461		KIAA1160	BC004442	0006397 // mRNA processing // inferred from electronic annotation /// 0008380 // RNA splicing // inferred from electronic annotation		0005634 // nucleus // inferred from electronic annotation /// 0005681 // spliceosome complex // inferred from electronic annotation
220176_at	0.005753494	0.87552	-0.717891223	5.199169881	5.822215293	nucleotide binding protein-like	Hs.288981	80224		NUBPL	NM_025152		0000166 // nucleotide binding // inferred from electronic annotation /// 0005524 // ATP binding // inferred from electronic annotation	0005615 // extracellular space // inferred from electronic annotation
238980_x_at	0.005763585	0.87552	-0.940945574	4.231576756	5.070907396	chromosome 17 open reading frame 56	Hs.631761	146705		C17orf56	BE273906
215414_at	0.005773962	0.87552	0.770518154	2.666035073	1.78986869	Phenylalanine-tRNA synthetase 2 (mitochondrial)	Hs.484547	10667		FARS2	AI524687	0006412 // protein biosynthesis // inferred from electronic annotation /// 0006432 // phenylalanyl-tRNA aminoacylation // inferred from electronic annotation /// 0006432 // phenylalanyl-tRNA aminoacylation // traceable author statement /// 0008033 // tRNA	0000049 // tRNA binding // traceable author statement /// 0000166 // nucleotide binding // inferred from electronic annotation /// 0004826 // phenylalanine-tRNA ligase activity // inferred from electronic annotation /// 0004826 // phenylalanine-tRNA ligase	0005625 // soluble fraction // traceable author statement /// 0005737 // cytoplasm // inferred from electronic annotation /// 0005739 // mitochondrion // inferred from electronic annotation
216452_at	0.005778383	0.87552	-1.780218792	1.301430468	2.959939695	transient receptor potential cation channel, subfamily M, member 3	Hs.47288	80036	608961	TRPM3	AB046836	0006811 // ion transport // inferred from electronic annotation /// 0006812 // cation transport // inferred from direct assay /// 0006816 // calcium ion transport // inferred from electronic annotation /// 0006810 // transport // inferred from electronic a	0004872 // receptor activity // inferred from electronic annotation /// 0005216 // ion channel activity // inferred from electronic annotation /// 0005262 // calcium channel activity // inferred from electronic annotation /// 0005509 // calcium ion binding	0016020 // membrane // inferred from electronic annotation /// 0016021 // integral to membrane // inferred from electronic annotation
226524_at	0.005790834	0.87552	0.408479124	10.69902538	10.22890664	chromosome 3 open reading frame 38	Hs.518099	285237		C3orf38	AI458735
229894_s_at	0.005823158	0.87552	0.538308874	6.574665222	6.062103746	RAB43, member RAS oncogene family	Hs.546542	339122		RAB43	AI858067	0006886 // intracellular protein transport // inferred from electronic annotation /// 0007264 // small GTPase mediated signal transduction // inferred from electronic annotation /// 0015031 // protein transport // inferred from electronic annotation /// 00	0000166 // nucleotide binding // inferred from electronic annotation /// 0005525 // GTP binding // inferred from electronic annotation	0000178 // exosome (RNase complex) // inferred from electronic annotation /// 0016020 // membrane // inferred from electronic annotation /// 0005634 // nucleus // inferred from electronic annotation /// 0005681 // spliceosome complex // inferred from elect
1570584_at	0.005843789	0.87552	1.099535674	3.178787931	1.881092999	hypothetical protein LOC196264	Hs.15396	196264		LOC196264	BG037101			0016020 // membrane // inferred from electronic annotation
209481_at	0.005848723	0.87552	0.16996343	13.39717537	13.23844876	SNF related kinase	Hs.476052	54861		SNRK	AF226044	0006468 // protein amino acid phosphorylation // inferred from direct assay /// 0030099 // myeloid cell differentiation // traceable author statement /// 0043523 // regulation of neuron apoptosis // inferred from sequence or structural similarity /// 00064	0000166 // nucleotide binding // inferred from electronic annotation /// 0000287 // magnesium ion binding // inferred from direct assay /// 0004674 // protein serine/threonine kinase activity // inferred from direct assay /// 0004713 // protein-tyrosine ki	0005634 // nucleus // inferred from sequence or structural similarity /// 0005634 // nucleus // inferred from electronic annotation
225453_x_at	0.005871599	0.87552	-0.564784619	5.340245641	5.924407541	Coiled-coil domain containing 124	Hs.100043	115098		CCDC124	BE733510
229462_at	0.005872661	0.87552	-0.671377253	4.923378425	5.507217076	gb:AW296077 /DB_XREF=gi:6702713 /DB_XREF=UI-H-BW0-aiu-h-10-0-UI.s1 /CLONE=IMAGE:2730858 /FEA=EST /CNT=18 /TID=Hs.178357.1 /TIER=Stack /STK=15 /UG=Hs.178357 /LL=79886 /UG_GENE=FLJ13657 /UG_TITLE=hypothetical protein FLJ13657					AW296077
227768_at	0.005893442	0.87552	0.4353377	11.38595795	11.00783833	zinc finger protein 407	Hs.536490	55628		ZNF407	AB051490	0006350 // transcription // inferred from electronic annotation /// 0006355 // regulation of transcription, DNA-dependent // inferred from electronic annotation	0003676 // nucleic acid binding // inferred from electronic annotation /// 0003677 // DNA binding // inferred from electronic annotation /// 0008270 // zinc ion binding // inferred from electronic annotation /// 0046872 // metal ion binding // inferred fro	0005622 // intracellular // inferred from electronic annotation /// 0005634 // nucleus // inferred from electronic annotation
233152_x_at	0.005907278	0.87552	0.809835912	9.341323944	8.593607036	Tankyrase, TRF1-interacting ankyrin-related ADP-ribose polymerase	Hs.370267	8658	603303	TNKS	AL049979	0006471 // protein amino acid ADP-ribosylation // inferred from electronic annotation /// 0007004 // telomere maintenance via telomerase // non-traceable author statement	0003950 // NAD+ ADP-ribosyltransferase activity // inferred from direct assay /// 0005515 // protein binding // inferred from physical interaction /// 0016757 // transferase activity, transferring glycosyl groups // inferred from electronic annotation ///	0000781 // chromosome, telomeric region // inferred from direct assay /// 0005634 // nucleus // inferred from electronic annotation /// 0005694 // chromosome // inferred from electronic annotation /// 0000781 // chromosome, telomeric region // inferred fro
234970_at	0.005913265	0.87552	-0.448337138	9.09687029	9.503048081	membrane targeting (tandem) C2 domain containing 1	Hs.510262	123036		MTAC2D1	AI741469			0005634 // nucleus // inferred from electronic annotation
222844_s_at	0.005916652	0.87552	-0.390239211	9.622561886	9.966611115	serine racemase	Hs.461954	63826	606477	SRR	AF169974	0006563 // L-serine metabolism // non-traceable author statement /// 0008152 // metabolism // inferred from electronic annotation /// 0006520 // amino acid metabolism // inferred from electronic annotation /// 0009069 // serine family amino acid metabolism	0016853 // isomerase activity // inferred from electronic annotation /// 0018114 // threonine racemase activity // inferred from electronic annotation /// 0030378 // serine racemase activity // inferred from electronic annotation /// 0003824 // catalytic a
235050_at	0.005945676	0.87552	-2.170908099	3.855681454	6.022979874	solute carrier family 2 (facilitated glucose transporter), member 12	Hs.486508	154091	610372	SLC2A12	AI742872	0008643 // carbohydrate transport // inferred from electronic annotation /// 0006810 // transport // inferred from electronic annotation	0005215 // transporter activity // inferred from electronic annotation /// 0005351 // sugar porter activity // inferred from electronic annotation	0016020 // membrane // inferred from electronic annotation /// 0016021 // integral to membrane // inferred from electronic annotation
223130_s_at	0.005971247	0.87552	0.119898957	13.83296133	13.69293573	myosin regulatory light chain interacting protein	Hs.484738	29116	610082	MYLIP	AF212221	0006928 // cell motility // inferred from mutant phenotype /// 0007399 // nervous system development // inferred from mutant phenotype /// 0016567 // protein ubiquitination // inferred from direct assay /// 0006512 // ubiquitin cycle // inferred from elect	0004842 // ubiquitin-protein ligase activity // inferred from direct assay /// 0008092 // cytoskeletal protein binding // inferred from direct assay /// 0008270 // zinc ion binding // inferred from electronic annotation /// 0016874 // ligase activity // in	0005622 // intracellular // inferred from direct assay /// 0005737 // cytoplasm // inferred from electronic annotation /// 0005856 // cytoskeleton // inferred from electronic annotation /// 0016020 // membrane // inferred from electronic annotation
229553_at	0.005971405	0.87552	-0.128662725	8.938147469	9.068473024	phosphoglucomutase 2-like 1	Hs.26612	283209		PGM2L1	AA736452	0005975 // carbohydrate metabolism // inferred from electronic annotation /// 0006006 // glucose metabolism // inferred from electronic annotation	0004614 // phosphoglucomutase activity // inferred from electronic annotation /// 0016853 // isomerase activity // inferred from electronic annotation /// 0016868 // intramolecular transferase activity, phosphotransferases // inferred from electronic annot
1553071_a_at	0.005980706	0.87552	2.3950628	4.611579292	2.154235584	myozenin 3	Hs.91626	91977		MYOZ3	NM_133371		0005198 // structural molecule activity // inferred from electronic annotation /// 0005515 // protein binding // inferred from physical interaction
1569768_at	0.005984477	0.87552	2.162271429	3.294283627	1.098965953	gb:BC036238.1 /DB_XREF=gi:23273623 /TID=Hs2.337642.1 /CNT=2 /FEA=mRNA /TIER=ConsEnd /STK=1 /UG=Hs.337642 /UG_TITLE=Homo sapiens, clone IMAGE:5297327, mRNA /DEF=Homo sapiens, clone IMAGE:5297327, mRNA.					BC036238
236732_at	0.005990978	0.87552	-2.10780329	1.493637115	3.435828483	Jumonji domain containing 2C	Hs.157106	23081	605469	JMJD2C	BF510982	0006350 // transcription // inferred from electronic annotation /// 0006355 // regulation of transcription, DNA-dependent // inferred from electronic annotation /// 0008150 // biological_process // --- /// 0016568 // chromatin modification // inferred from	0003674 // molecular_function // --- /// 0003677 // DNA binding // inferred from electronic annotation /// 0005506 // iron ion binding // inferred from electronic annotation /// 0005515 // protein binding // inferred from electronic annotation /// 0008270	0005575 // cellular_component // --- /// 0005634 // nucleus // inferred from electronic annotation
217334_at	0.005991277	0.87552	-2.531720479	1.559338516	3.79623539	olfactory receptor, family 2, subfamily J, member 3	Hs.553836	442186		OR2J3	AL022727	0007165 // signal transduction // inferred from electronic annotation /// 0007186 // G-protein coupled receptor protein signaling pathway // inferred from electronic annotation /// 0007608 // sensory perception of smell // inferred from electronic annotati	0004872 // receptor activity // inferred from electronic annotation /// 0004984 // olfactory receptor activity // inferred from electronic annotation	0016020 // membrane // inferred from electronic annotation /// 0016021 // integral to membrane // inferred from electronic annotation
212000_at	0.006002118	0.87552	0.534294588	7.956335032	7.475058023	splicing factor, arginine/serine-rich 14	Hs.515271	10147	607993	SFRS14	AB002363	0006397 // mRNA processing // inferred from electronic annotation /// 0008380 // RNA splicing // inferred from electronic annotation /// 0006396 // RNA processing // inferred from electronic annotation	0003723 // RNA binding // inferred from electronic annotation /// 0003676 // nucleic acid binding // inferred from electronic annotation	0005622 // intracellular // inferred from electronic annotation /// 0005634 // nucleus // inferred from electronic annotation
228093_at	0.006039588	0.87552	0.173860667	7.641334886	7.445823644	Zinc finger protein 599	Hs.590961	148103		ZNF599	AW300140	0006350 // transcription // inferred from electronic annotation /// 0006355 // regulation of transcription, DNA-dependent // inferred from electronic annotation	0003676 // nucleic acid binding // inferred from electronic annotation /// 0003677 // DNA binding // inferred from electronic annotation /// 0008270 // zinc ion binding // inferred from electronic annotation /// 0046872 // metal ion binding // inferred fro	0005622 // intracellular // inferred from electronic annotation /// 0005634 // nucleus // inferred from electronic annotation
1555240_s_at	0.006041522	0.87552	-1.410933101	2.09439366	3.636588785	guanine nucleotide binding protein (G protein), gamma 12	Hs.651236	55970		GNG12	AF493879	0007165 // signal transduction // traceable author statement /// 0007186 // G-protein coupled receptor protein signaling pathway // inferred from electronic annotation /// 0007165 // signal transduction // inferred from electronic annotation	0004871 // signal transducer activity // inferred from electronic annotation	0005834 // heterotrimeric G-protein complex // inferred from electronic annotation /// 0016020 // membrane // inferred from electronic annotation
229639_s_at	0.006065176	0.87552	1.429684275	4.761168567	3.432090517	Solute carrier family 19 (folate transporter), member 1	Hs.84190	6573	600424	SLC19A1	AI858077	0006810 // transport // inferred from electronic annotation /// 0015884 // folic acid transport // traceable author statement	0005542 // folic acid binding // inferred from electronic annotation /// 0008517 // folic acid transporter activity // traceable author statement /// 0008518 // reduced folate carrier activity // inferred from electronic annotation /// 0015350 // methotrex	0005624 // membrane fraction // traceable author statement /// 0005887 // integral to plasma membrane // traceable author statement /// 0016020 // membrane // inferred from electronic annotation /// 0016021 // integral to membrane // inferred from electron
235278_at	0.006067306	0.87552	-2.380994036	2.176919152	4.795734328	chromosome 20 open reading frame 133	Hs.570367	140733		C20orf133	BF032500
239764_at	0.006068188	0.87552	0.227358674	6.09697915	5.838272326	C-Maf-inducing protein /// MRNA; cDNA DKFZp686D1113 (from clone DKFZp686D1113)	Hs.190365	80790	610112	CMIP	AA702143
203500_at	0.006097427	0.87552	0.426937374	8.945891826	8.461906274	glutaryl-Coenzyme A dehydrogenase	Hs.532699	2639	231670 /	GCDH	NM_000159	0006118 // electron transport // inferred from electronic annotation /// 0006355 // regulation of transcription, DNA-dependent // inferred from electronic annotation /// 0008152 // metabolism // inferred from electronic annotation /// 0007049 // cell cycle	0003700 // transcription factor activity // inferred from electronic annotation /// 0004361 // glutaryl-CoA dehydrogenase activity // traceable author statement /// 0050660 // FAD binding // inferred from electronic annotation /// 0005515 // protein bindin	0005739 // mitochondrion // traceable author statement /// 0005743 // mitochondrial inner membrane // inferred from electronic annotation /// 0000801 // central element // inferred from sequence or structural similarity /// 0005634 // nucleus // inferred f
209267_s_at	0.006102639	0.87552	-0.207063017	11.4435041	11.63290365	solute carrier family 39 (zinc transporter), member 8	Hs.288034	64116	608732	SLC39A8	AB040120	0030001 // metal ion transport // inferred from electronic annotation	0046873 // metal ion transporter activity // inferred from electronic annotation	0016020 // membrane // inferred from electronic annotation
234799_at	0.006119885	0.87552	0.514322466	7.183311154	6.693313252	Adenosine deaminase, RNA-specific, B1 (RED1 homolog rat)	Hs.474018	104	601218	ADARB1	AK027227	0006397 // mRNA processing // inferred from electronic annotation /// 0006396 // RNA processing // inferred from electronic annotation	0003725 // double-stranded RNA binding // inferred from electronic annotation /// 0004000 // adenosine deaminase activity // inferred from electronic annotation /// 0008270 // zinc ion binding // inferred from electronic annotation /// 0016787 // hydrolase	0005622 // intracellular // inferred from electronic annotation
241227_at	0.006132625	0.87552	-2.291915526	2.770501038	5.14497732	gb:AI654982 /DB_XREF=gi:4738961 /DB_XREF=wb52f08.x1 /CLONE=IMAGE:2309319 /FEA=EST /CNT=4 /TID=Hs.196480.0 /TIER=ConsEnd /STK=4 /UG=Hs.196480 /UG_TITLE=ESTs					AI654982
240731_at	0.00613363	0.87552	-1.353636955	1.885117276	3.486340568	gb:AI141514 /DB_XREF=gi:3648971 /DB_XREF=ov25b09.x1 /CLONE=IMAGE:1638329 /FEA=EST /CNT=4 /TID=Hs.122203.0 /TIER=ConsEnd /STK=4 /UG=Hs.122203 /UG_TITLE=ESTs					AI141514
1567214_a_at	0.006164577	0.87552	0.273552026	11.42223243	11.17346346	pinin, desmosome associated protein	Hs.409965	5411	603154	PNN	U59479	0006350 // transcription // inferred from electronic annotation /// 0006355 // regulation of transcription, DNA-dependent // inferred from electronic annotation /// 0006397 // mRNA processing // inferred from electronic annotation /// 0007049 // cell cycle	0003677 // DNA binding // inferred from electronic annotation /// 0005198 // structural molecule activity // non-traceable author statement	0005634 // nucleus // inferred from electronic annotation /// 0005681 // spliceosome complex // inferred from electronic annotation /// 0005882 // intermediate filament // traceable author statement /// 0005886 // plasma membrane // traceable author statem
213994_s_at	0.006166533	0.87552	-0.78456839	8.232744113	8.957327587	spondin 1, extracellular matrix protein	Hs.643864	10418	604989	SPON1	AI885290	0007155 // cell adhesion // inferred from electronic annotation /// 0007275 // development // inferred from electronic annotation	0005515 // protein binding // inferred from electronic annotation	0005578 // extracellular matrix (sensu Metazoa) // inferred from electronic annotation /// 0005615 // extracellular space // inferred from electronic annotation
224580_at	0.006182512	0.87552	-0.460111014	6.419998135	6.906052672	solute carrier family 38, member 1	Hs.533770	81539	608490	SLC38A1	BF515894	0015804 // neutral amino acid transport // non-traceable author statement	0005283 // sodium:amino acid symporter activity // non-traceable author statement /// 0015175 // neutral amino acid transporter activity // non-traceable author statement	0016021 // integral to membrane // non-traceable author statement
225092_at	0.006211241	0.87552	-0.279869541	9.953512081	10.27564794	rabaptin, RAB GTPase binding effector protein 1	Hs.592121	9135	603616	RABEP1	AL550977	0006810 // transport // inferred from electronic annotation /// 0006897 // endocytosis // inferred from electronic annotation /// 0006915 // apoptosis // inferred from electronic annotation /// 0015031 // protein transport // inferred from electronic annot	0005515 // protein binding // inferred from physical interaction /// 0005096 // GTPase activator activity // inferred from electronic annotation /// 0008083 // growth factor activity // inferred from electronic annotation	0005768 // endosome // inferred from electronic annotation /// 0005769 // early endosome // traceable author statement
241295_at	0.006212383	0.87552	1.532495081	3.34193005	1.60628352	BTB (POZ) domain containing 11	Hs.271272	121551		BTBD11	BE669486		0005515 // protein binding // inferred from electronic annotation
208986_at	0.006213156	0.87552	-0.234345499	11.13412793	11.35563104	transcription factor 12 (HTF4, helix-loop-helix transcription factors 4)	Hs.511504	6938	600480	TCF12	AL559478	0006357 // regulation of transcription from RNA polymerase II promoter // traceable author statement /// 0006955 // immune response // traceable author statement /// 0007275 // development // inferred from electronic annotation /// 0007517 // muscle develo	0003677 // DNA binding // inferred from electronic annotation /// 0003702 // RNA polymerase II transcription factor activity // traceable author statement /// 0030528 // transcription regulator activity // inferred from electronic annotation	0005634 // nucleus // inferred from electronic annotation /// 0005634 // nucleus // inferred from direct assay
244505_at	0.006231026	0.87552	0.243377446	4.793572019	4.563480514	Phosphoribosylaminoimidazole carboxylase, phosphoribosylaminoimidazole succinocarboxamide synthetase	Hs.331420	10606	172439	PAICS	AW008472	0006164 // purine nucleotide biosynthesis // inferred from electronic annotation /// 0006189 // 'de novo' IMP biosynthesis // inferred from electronic annotation /// 0009113 // purine base biosynthesis // traceable author statement /// 0006541 // glutamine	0004638 // phosphoribosylaminoimidazole carboxylase activity // inferred from electronic annotation /// 0004639 // phosphoribosylaminoimidazolesuccinocarboxamide synthase activity // traceable author statement /// 0005524 // ATP binding // inferred from el	0009320 // phosphoribosylaminoimidazole carboxylase complex // inferred from electronic annotation
219512_at	0.006231455	0.87552	-0.370441556	7.818515914	8.182957327	DSN1, MIND kinetochore complex component, homolog (S. cerevisiae)	Hs.632268	79980	609175	DSN1	NM_024918		0005515 // protein binding // inferred from physical interaction	0005634 // nucleus // inferred from electronic annotation
226993_at	0.006240302	0.87552	-0.331551288	11.40939079	11.77558474	CDNA FLJ46626 fis, clone TRACH2001612	Hs.601806				AA973551
230418_s_at	0.006253181	0.87552	0.461580085	3.524526342	2.999343953	UDP-N-acetyl-alpha-D-galactosamine:polypeptide N-acetylgalactosaminyltransferase-like 1	Hs.21035	57452		GALNTL1	AI097463		0004653 // polypeptide N-acetylgalactosaminyltransferase activity // inferred from electronic annotation /// 0005509 // calcium ion binding // inferred from electronic annotation /// 0005529 // sugar binding // inferred from electronic annotation /// 00167	0016020 // membrane // inferred from electronic annotation /// 0016021 // integral to membrane // inferred from electronic annotation
233638_s_at	0.006261814	0.87552	1.185214872	4.124261152	2.745089177	protein O-linked mannose beta1,2-N-acetylglucosaminyltransferase	Hs.525134	55624	253280 /	POMGNT1	AK026430	0006487 // protein amino acid N-linked glycosylation // inferred from electronic annotation /// 0006493 // protein amino acid O-linked glycosylation // inferred from direct assay	0003827 // alpha-1,3-mannosylglycoprotein 2-beta-N-acetylglucosaminyltransferase activity // inferred from electronic annotation /// 0016757 // transferase activity, transferring glycosyl groups // inferred from electronic annotation /// 0030145 // mangane	0000139 // Golgi membrane // inferred from electronic annotation /// 0005792 // microsome // inferred from direct assay /// 0016020 // membrane // inferred from electronic annotation /// 0016021 // integral to membrane // inferred from electronic annotatio
230564_at	0.00630682	0.87552	0.519374159	3.720595644	3.174886414	Signal-induced proliferation-associated 1 like 3	Hs.128627	23094		SIPA1L3	AA744809	0051056 // regulation of small GTPase mediated signal transduction // inferred from electronic annotation	0005096 // GTPase activator activity // inferred from electronic annotation /// 0005515 // protein binding // inferred from electronic annotation	0005622 // intracellular // inferred from electronic annotation
202780_at	0.006338977	0.87552	-0.173857722	10.21309063	10.37559829	3-oxoacid CoA transferase 1	Hs.278277	5019	245050 /	OXCT1	NM_000436	0006104 // succinyl-CoA metabolism // inferred from electronic annotation /// 0008152 // metabolism // inferred from electronic annotation /// 0006104 // succinyl-CoA metabolism // not recorded	0008260 // 3-oxoacid CoA-transferase activity // traceable author statement /// 0016740 // transferase activity // inferred from electronic annotation /// 0008260 // 3-oxoacid CoA-transferase activity // inferred from electronic annotation /// 0008410 // C	0005615 // extracellular space // inferred from electronic annotation /// 0005739 // mitochondrion // inferred from electronic annotation
239811_at	0.006348201	0.87552	0.794421174	9.57777533	8.89234588	SFRS protein kinase 2	Hs.285197	6733	602980	SRPK2	BF954306	0000245 // spliceosome assembly // inferred from direct assay /// 0006397 // mRNA processing // inferred from electronic annotation /// 0006468 // protein amino acid phosphorylation // inferred from direct assay /// 0006468 // protein amino acid phosphoryl	0000166 // nucleotide binding // inferred from electronic annotation /// 0000287 // magnesium ion binding // inferred from direct assay /// 0004674 // protein serine/threonine kinase activity // inferred from direct assay /// 0004674 // protein serine/thre	0005634 // nucleus // inferred from direct assay /// 0005737 // cytoplasm // inferred from direct assay /// 0005634 // nucleus // inferred from electronic annotation
241375_at	0.006352929	0.87552	-0.464785397	8.593219138	9.046014539	Transcribed locus	Hs.595704				AI826413
243722_at	0.006356326	0.87552	1.473931188	3.391225712	1.822274286	PYD (pyrin domain) containing 1	Hs.58314	260434		PYDC1	W73523	0006508 // proteolysis // inferred from electronic annotation	0030693 // caspase activity // inferred from electronic annotation
208570_at	0.006363553	0.87552	0.994123434	4.725039703	3.710832386	wingless-type MMTV integration site family, member 1	Hs.248164	7471	164820	WNT1	NM_005430	0001708 // cell fate specification // traceable author statement /// 0007163 // establishment and/or maintenance of cell polarity // traceable author statement /// 0007165 // signal transduction // inferred from electronic annotation /// 0007223 // frizzle	0004871 // signal transducer activity // inferred from electronic annotation /// 0005102 // receptor binding // non-traceable author statement /// 0005102 // receptor binding // inferred from electronic annotation	0005576 // extracellular region // inferred from electronic annotation /// 0005615 // extracellular space // inferred from electronic annotation /// 0005625 // soluble fraction // not recorded
238229_at	0.006380256	0.87552	-1.104023065	4.845943708	5.986718797	gb:AI187388 /DB_XREF=gi:3738026 /DB_XREF=qf29d11.x1 /CLONE=IMAGE:1751445 /FEA=EST /CNT=7 /TID=Hs.116240.0 /TIER=ConsEnd /STK=5 /UG=Hs.116240 /UG_TITLE=ESTs					AI187388
1562754_at	0.00641073	0.87552	-1.961525852	1.031974807	2.842638277	hypothetical protein LOC339260	Hs.592110	339260		LOC339260	BC043529
233829_at	0.006425636	0.87552	1.11042399	4.681608988	3.485273455	chromosome 20 open reading frame 118	Hs.472630	140711		C20orf118	AL079335
243781_at	0.006432488	0.87552	-1.35310975	3.61291303	5.220693321	gb:BE857972 /DB_XREF=gi:10372531 /DB_XREF=7f73e04.x1 /CLONE=IMAGE:3300318 /FEA=EST /CNT=5 /TID=Hs.285316.0 /TIER=ConsEnd /STK=2 /UG=Hs.285316 /UG_TITLE=ESTs, Moderately similar to ALU7_HUMAN ALU SUBFAMILY SQ SEQUENCE CONTAMINATION WARNING ENTRY (H.sapiens)					BE857972
217823_s_at	0.006442237	0.87552	-0.232699715	10.7287441	11.00571672	ubiquitin-conjugating enzyme E2, J1 (UBC6 homolog, yeast)	Hs.163776	51465		UBE2J1	AL562528	0006512 // ubiquitin cycle // inferred from electronic annotation /// 0006464 // protein modification // inferred from electronic annotation	0004842 // ubiquitin-protein ligase activity // inferred from electronic annotation /// 0016874 // ligase activity // inferred from electronic annotation	0005783 // endoplasmic reticulum // inferred from electronic annotation /// 0016020 // membrane // inferred from electronic annotation /// 0016021 // integral to membrane // inferred from electronic annotation
1554148_a_at	0.006475848	0.87552	-0.296437022	7.961003412	8.280584811	solute carrier family 33 (acetyl-CoA transporter), member 1	Hs.478031	9197	603690	SLC33A1	BC014416	0006810 // transport // traceable author statement /// 0006810 // transport // inferred from electronic annotation	0008521 // acetyl-CoA transporter activity // traceable author statement	0005624 // membrane fraction // traceable author statement /// 0005783 // endoplasmic reticulum // inferred from electronic annotation /// 0005789 // endoplasmic reticulum membrane // traceable author statement /// 0005887 // integral to plasma membrane //
1558334_a_at	0.006477768	0.87552	1.96437609	4.011581316	1.890072393	chromosome 22 open reading frame 15	Hs.116254	150248		C22orf15	BI524139
232197_x_at	0.006484479	0.87552	-0.540380763	8.519720106	9.11965141	arylsulfatase B	Hs.149103	411	253200	ARSB	AW168942	0007041 // lysosomal transport // traceable author statement /// 0008152 // metabolism // inferred from electronic annotation /// 0030203 // glycosaminoglycan metabolism // inferred from electronic annotation /// 0007040 // lysosome organization and biogen	0003943 // N-acetylgalactosamine-4-sulfatase activity // inferred from electronic annotation /// 0004065 // arylsulfatase activity // traceable author statement /// 0005509 // calcium ion binding // inferred from electronic annotation /// 0008484 // sulfur	0005764 // lysosome // traceable author statement /// 0005764 // lysosome // inferred from electronic annotation
216047_x_at	0.006484501	0.87552	1.372333048	4.934102412	3.752745412	seizure related 6 homolog (mouse)-like	Hs.194766	23544	607021	SEZ6L	AL050253			0016020 // membrane // inferred from electronic annotation /// 0016021 // integral to membrane // inferred from electronic annotation
236515_at	0.006484776	0.87552	-0.489812547	8.075793163	8.598237912	SAPS domain family, member 3	Hs.503022	55291		SAPS3	AI055865
204087_s_at	0.006487834	0.87552	-0.541148263	9.439926428	9.962491344	solute carrier family 5 (sodium-dependent vitamin transporter), member 6	Hs.435735	8884	604024	SLC5A6	NM_021095	0006811 // ion transport // inferred from electronic annotation /// 0006814 // sodium ion transport // inferred from electronic annotation /// 0006810 // transport // inferred from electronic annotation /// 0006810 // transport // traceable author statemen	0005215 // transporter activity // inferred from electronic annotation /// 0008523 // sodium-dependent multivitamin transporter activity // traceable author statement /// 0015293 // symporter activity // inferred from electronic annotation /// 0031402 // s	0005624 // membrane fraction // traceable author statement /// 0005887 // integral to plasma membrane // traceable author statement /// 0016020 // membrane // inferred from electronic annotation /// 0016021 // integral to membrane // inferred from electron
236937_at	0.006519524	0.87552	-0.424676292	5.845762519	6.323203594	Vacuolar protein sorting 8 homolog (S. cerevisiae)	Hs.269263	23355		VPS8	BF108423		0005515 // protein binding // inferred from electronic annotation /// 0008270 // zinc ion binding // inferred from electronic annotation /// 0046872 // metal ion binding // inferred from electronic annotation
214289_at	0.006537779	0.87552	0.664150952	7.216908596	6.426285126	Proteasome (prosome, macropain) subunit, beta type, 1	Hs.352768	5689	602017	PSMB1	W86293	0006511 // ubiquitin-dependent protein catabolism // inferred from electronic annotation	0004298 // threonine endopeptidase activity // inferred from electronic annotation /// 0005515 // protein binding // inferred from physical interaction /// 0004175 // endopeptidase activity // inferred from electronic annotation /// 0008233 // peptidase ac	0005829 // cytosol // inferred from electronic annotation /// 0005839 // proteasome core complex (sensu Eukaryota) // inferred from electronic annotation /// 0043234 // protein complex // inferred from electronic annotation /// 0000502 // proteasome comple
243583_at	0.006547172	0.87552	-2.266786541	1.773205978	3.754994015	Transcription factor 7-like 2 (T-cell specific, HMG-box)	Hs.593995	6934	125853 /	TCF7L2	AI076315	0000074 // regulation of progression through cell cycle // traceable author statement /// 0006325 // establishment and/or maintenance of chromatin architecture // non-traceable author statement /// 0006350 // transcription // inferred from electronic annot	0003677 // DNA binding // inferred from electronic annotation /// 0003700 // transcription factor activity // non-traceable author statement /// 0003702 // RNA polymerase II transcription factor activity // traceable author statement /// 0005515 // protein	0005634 // nucleus // non-traceable author statement /// 0005634 // nucleus // inferred from electronic annotation
226082_s_at	0.006552605	0.87552	-0.123161309	9.582269405	9.694014984	splicing factor, arginine/serine-rich 15	Hs.17255	57466		SFRS15	AW513629		0000166 // nucleotide binding // inferred from electronic annotation /// 0003723 // RNA binding // inferred from electronic annotation /// 0003676 // nucleic acid binding // inferred from electronic annotation	0005634 // nucleus // inferred from electronic annotation
226941_at	0.006598032	0.87552	-0.258100389	10.22925304	10.48275603	gb:BF439325 /DB_XREF=gi:11451854 /DB_XREF=nab63b04.x1 /CLONE=IMAGE:3272383 /FEA=EST /CNT=45 /TID=Hs.40328.0 /TIER=Stack /STK=43 /UG=Hs.40328 /UG_TITLE=ESTs					BF439325
1557241_a_at	0.00661513	0.87552	1.080489918	3.792376572	2.658959706	Sushi-repeat-containing protein, X-linked 2	Hs.306339	27286		SRPX2	AI814053
219623_at	0.006633694	0.87552	0.206427939	9.01757788	8.77258167	ARP5 actin-related protein 5 homolog (yeast)	Hs.371585	79913		ACTR5	NM_024855	0006350 // transcription // inferred from electronic annotation /// 0006355 // regulation of transcription, DNA-dependent // inferred from electronic annotation	0005515 // protein binding // inferred from electronic annotation /// 0005524 // ATP binding // inferred from electronic annotation
234952_s_at	0.006657905	0.87552	0.446894073	9.064054042	8.636167242	CTD-binding SR-like protein rA9	Hs.325838	57661		KIAA1542	BC004950	0006355 // regulation of transcription, DNA-dependent // inferred from electronic annotation	0005515 // protein binding // inferred from electronic annotation /// 0008270 // zinc ion binding // inferred from electronic annotation /// 0046872 // metal ion binding // inferred from electronic annotation
214593_at	0.006668281	0.87552	-1.393072168	3.092239992	4.291109905	protein inhibitor of activated STAT, 2	Hs.634224	9063	603567	PIAS2	AV703470	0006512 // ubiquitin cycle // inferred from electronic annotation /// 0016925 // protein sumoylation // inferred from electronic annotation /// 0030521 // androgen receptor signaling pathway // non-traceable author statement /// 0045893 // positive regulat	0003677 // DNA binding // inferred from electronic annotation /// 0003702 // RNA polymerase II transcription factor activity // inferred from electronic annotation /// 0003713 // transcription coactivator activity // non-traceable author statement /// 0005	0005634 // nucleus // inferred from electronic annotation
228232_s_at	0.006682423	0.87552	-0.52224401	6.057868551	6.68266196	V-set and immunoglobulin domain containing 2	Hs.112377	23584	606011	VSIG2	NM_014312		0003823 // antigen binding // not recorded	0005624 // membrane fraction // traceable author statement /// 0005887 // integral to plasma membrane // traceable author statement /// 0016020 // membrane // inferred from electronic annotation /// 0016021 // integral to membrane // inferred from electron
222785_x_at	0.006691183	0.87552	0.589221217	10.8981224	10.3428385	chromosome 11 open reading frame 1	Hs.17546	64776		C11orf1	AJ250229	0008150 // biological_process // ---	0003674 // molecular_function // ---	0005634 // nucleus // non-traceable author statement /// 0005634 // nucleus // inferred from electronic annotation
204535_s_at	0.00670293	0.87552	0.121338704	8.88144157	8.773115881	RE1-silencing transcription factor	Hs.631513	5978	600571	REST	AI978576	0006350 // transcription // inferred from electronic annotation /// 0006355 // regulation of transcription, DNA-dependent // traceable author statement /// 0006355 // regulation of transcription, DNA-dependent // inferred from electronic annotation	0003676 // nucleic acid binding // inferred from electronic annotation /// 0005515 // protein binding // inferred from physical interaction /// 0008270 // zinc ion binding // inferred from electronic annotation /// 0016564 // transcriptional repressor acti	0005622 // intracellular // inferred from electronic annotation /// 0005634 // nucleus // traceable author statement /// 0005634 // nucleus // inferred from electronic annotation
217779_s_at	0.006723838	0.87552	0.214099093	13.7812829	13.56794819	proline-rich nuclear receptor coactivator 2	Hs.512636	55629		PNRC2	NM_017761	0006350 // transcription // inferred from electronic annotation /// 0006355 // regulation of transcription, DNA-dependent // inferred from electronic annotation		0005634 // nucleus // inferred from electronic annotation
223628_at	0.006729466	0.87552	0.885040007	6.760665446	5.756137926	hypothetical protein DKFZp434N035	Hs.546454	84222		DKFZp434N035	AL136879
202259_s_at	0.00673081	0.87552	-0.198655517	9.190418793	9.426155528	phosphonoformate immuno-associated protein 5	Hs.507680	10443		PFAAP5	NM_014887	0008150 // biological_process // ---	0003674 // molecular_function // ---	0005575 // cellular_component // ---
205073_at	0.006744053	0.87552	0.465663572	4.697096364	4.279524551	cytochrome P450, family 2, subfamily J, polypeptide 2	Hs.152096	1573	601258	CYP2J2	NM_000775	0006118 // electron transport // inferred from electronic annotation /// 0006690 // icosanoid metabolism // traceable author statement /// 0008016 // regulation of heart contraction // traceable author statement /// 0006631 // fatty acid metabolism // trac	0005506 // iron ion binding // inferred from electronic annotation /// 0008392 // arachidonic acid epoxygenase activity // traceable author statement /// 0020037 // heme binding // inferred from electronic annotation /// 0046872 // metal ion binding // inf	0005783 // endoplasmic reticulum // inferred from electronic annotation /// 0005792 // microsome // inferred from electronic annotation /// 0016020 // membrane // inferred from electronic annotation
1557905_s_at	0.006746658	0.87552	0.22929661	12.79540295	12.55088421	CD44 molecule (Indian blood group) /// mitogen-activated protein kinase 10	Hs.502328	5602 ///	107269 /	CD44 /// MAPK10	AL552534	0001658 // ureteric bud branching // inferred from electronic annotation /// 0007155 // cell adhesion // inferred from electronic annotation /// 0007160 // cell-matrix adhesion // non-traceable author statement /// 0016337 // cell-cell adhesion // non-trac	0003674 // molecular_function // --- /// 0004872 // receptor activity // inferred from electronic annotation /// 0005518 // collagen binding // non-traceable author statement /// 0005540 // hyaluronic acid binding // inferred from electronic annotation ///	0005575 // cellular_component // --- /// 0005887 // integral to plasma membrane // non-traceable author statement /// 0009897 // external side of plasma membrane // inferred from electronic annotation /// 0016020 // membrane // inferred from electronic ann
238935_at	0.006763673	0.87552	-0.350097427	10.30172473	10.61471107	ribosomal protein S27-like	Hs.108957	51065		RPS27L	AW958475	0006412 // protein biosynthesis // inferred from electronic annotation /// 0008150 // biological_process // ---	0003674 // molecular_function // --- /// 0003735 // structural constituent of ribosome // inferred from electronic annotation /// 0008270 // zinc ion binding // inferred from electronic annotation /// 0046872 // metal ion binding // inferred from electroni	0005575 // cellular_component // --- /// 0005622 // intracellular // inferred from electronic annotation /// 0005840 // ribosome // inferred from electronic annotation /// 0030529 // ribonucleoprotein complex // inferred from electronic annotation
1563057_at	0.006769911	0.87552	0.299560282	0.777807911	0.439872645	Homo sapiens, clone IMAGE:3451831, mRNA	Hs.519771				BC038557
218909_at	0.006782884	0.87552	-0.273229404	9.399724935	9.666979781	ribosomal protein S6 kinase, 52kDa, polypeptide 1	Hs.591416	26750		RPS6KC1	NM_012424	0006468 // protein amino acid phosphorylation // inferred from electronic annotation /// 0007154 // cell communication // inferred from electronic annotation /// 0007165 // signal transduction // traceable author statement	0000166 // nucleotide binding // inferred from electronic annotation /// 0004672 // protein kinase activity // inferred from electronic annotation /// 0004674 // protein serine/threonine kinase activity // traceable author statement /// 0005515 // protein	0016020 // membrane // inferred from electronic annotation
211764_s_at	0.006805674	0.87552	-0.294808315	11.70149321	12.04666454	ubiquitin-conjugating enzyme E2D 1 (UBC4/5 homolog, yeast) /// ubiquitin-conjugating enzyme E2D 1 (UBC4/5 homolog, yeast)	Hs.129683	7321	602961	UBE2D1	BC005980	0000209 // protein polyubiquitination // inferred from direct assay /// 0006511 // ubiquitin-dependent protein catabolism // inferred from direct assay /// 0006512 // ubiquitin cycle // inferred from electronic annotation /// 0031398 // positive regulation	0004840 // ubiquitin conjugating enzyme activity // traceable author statement /// 0004842 // ubiquitin-protein ligase activity // inferred from electronic annotation /// 0016874 // ligase activity // inferred from electronic annotation
236480_at	0.006849649	0.87552	-2.704261429	1.507184444	3.982189528	CDNA FLJ41489 fis, clone BRTHA2004582	Hs.446388				AA543084
227620_at	0.006886835	0.87552	-0.47967757	9.037242591	9.496951129	gb:AV721564 /DB_XREF=gi:10823256 /DB_XREF=AV721564 /CLONE=HTBALE11 /FEA=EST /CNT=37 /TID=Hs.22511.0 /TIER=Stack /STK=18 /UG=Hs.22511 /UG_TITLE=ESTs					AV721564
212381_at	0.006902002	0.87552	-0.376106805	9.489341242	9.933823789	ubiquitin specific peptidase 24	Hs.477009	23358	610569	USP24	BF444943	0006511 // ubiquitin-dependent protein catabolism // inferred from electronic annotation /// 0006512 // ubiquitin cycle // inferred from electronic annotation /// 0006810 // transport // inferred from electronic annotation	0004197 // cysteine-type endopeptidase activity // inferred from electronic annotation /// 0004221 // ubiquitin thiolesterase activity // inferred from electronic annotation /// 0005215 // transporter activity // inferred from electronic annotation /// 000	0016020 // membrane // inferred from electronic annotation
232694_at	0.006902585	0.87552	1.131244533	3.793515882	2.645436047	zinc finger protein 395	Hs.435535	55893	609494	ZNF395	AK021850	0006350 // transcription // inferred from electronic annotation /// 0006355 // regulation of transcription, DNA-dependent // --- /// 0006512 // ubiquitin cycle // inferred from electronic annotation /// 0006355 // regulation of transcription, DNA-dependent	0003677 // DNA binding // inferred from direct assay /// 0008270 // zinc ion binding // inferred from electronic annotation /// 0046872 // metal ion binding // inferred from electronic annotation /// 0003676 // nucleic acid binding // inferred from electro	0005622 // intracellular // inferred from electronic annotation /// 0005634 // nucleus // inferred from direct assay /// 0005737 // cytoplasm // inferred from direct assay /// 0005634 // nucleus // inferred from electronic annotation
213644_at	0.006906408	0.87552	1.292607521	5.127944736	3.974813797	coiled-coil domain containing 46	Hs.408676	201134		CCDC46	AI979276
222786_at	0.006910752	0.87552	0.253395289	8.990053106	8.73527955	carbohydrate (chondroitin 4) sulfotransferase 12	Hs.213088	55501	610129	CHST12	BC002918	0005975 // carbohydrate metabolism // inferred from electronic annotation /// 0030208 // dermatan sulfate biosynthesis // inferred from direct assay /// 0030208 // dermatan sulfate biosynthesis // inferred from sequence or structural similarity /// 0030206	0016740 // transferase activity // inferred from electronic annotation /// 0047756 // chondroitin 4-sulfotransferase activity // inferred from direct assay /// 0047756 // chondroitin 4-sulfotransferase activity // inferred from sequence or structural simil	0016020 // membrane // inferred from electronic annotation /// 0016021 // integral to membrane // inferred from electronic annotation /// 0030173 // integral to Golgi membrane // inferred from sequence or structural similarity /// 0030173 // integral to Go
236982_at	0.006920103	0.87552	-3.203936791	6.071552961	9.634694948	CDNA clone IMAGE:5270500	Hs.602497				BE467566
206723_s_at	0.006939361	0.87552	0.233899892	9.297994949	9.067766718	endothelial differentiation, lysophosphatidic acid G-protein-coupled receptor, 4	Hs.122575	9170	605110	EDG4	AF011466	0007165 // signal transduction // inferred from electronic annotation /// 0007186 // G-protein coupled receptor protein signaling pathway // traceable author statement /// 0007202 // phospholipase C activation // traceable author statement /// 0007204 // e	0001619 // lysosphingolipid and lysophosphatidic acid receptor activity // inferred from electronic annotation /// 0004872 // receptor activity // inferred from electronic annotation /// 0005515 // protein binding // inferred from physical interaction ///	0005886 // plasma membrane // traceable author statement /// 0005887 // integral to plasma membrane // traceable author statement /// 0016020 // membrane // inferred from electronic annotation /// 0016021 // integral to membrane // inferred from electronic
211506_s_at	0.006961791	0.87552	-3.996629778	6.935053771	10.73757563	interleukin 8	Hs.624	3576	146930	IL8	AF043337	0001525 // angiogenesis // traceable author statement /// 0006928 // cell motility // traceable author statement /// 0006935 // chemotaxis // traceable author statement /// 0006954 // inflammatory response // traceable author statement /// 0006955 // immun	0005153 // interleukin-8 receptor binding // inferred from physical interaction /// 0005515 // protein binding // inferred from physical interaction /// 0008009 // chemokine activity // traceable author statement /// 0005125 // cytokine activity // inferre	0005576 // extracellular region // inferred from electronic annotation /// 0005615 // extracellular space // traceable author statement /// 0005615 // extracellular space // inferred from electronic annotation
1562942_at	0.006964915	0.87552	0.267585498	4.589874882	4.282800765	Homo sapiens, clone IMAGE:5180681, mRNA	Hs.638901				BC035345
232919_at	0.006978073	0.87552	0.19570783	7.087015339	6.919345644	AFG3 ATPase family gene 3-like 2 (yeast)	Hs.528996	10939	604581	AFG3L2	AU147380	0006508 // proteolysis // inferred from electronic annotation /// 0030163 // protein catabolism // inferred from electronic annotation	0000166 // nucleotide binding // inferred from electronic annotation /// 0004222 // metalloendopeptidase activity // inferred from electronic annotation /// 0005524 // ATP binding // inferred from electronic annotation /// 0008270 // zinc ion binding // in	0005739 // mitochondrion // traceable author statement /// 0005743 // mitochondrial inner membrane // inferred from electronic annotation /// 0016020 // membrane // inferred from electronic annotation /// 0016021 // integral to membrane // inferred from el
220063_at	0.006991998	0.87552	0.638901308	4.347481995	3.624194182	glutathione S-transferase, C-terminal domain containing	Hs.161429	79807		GSTCD	NM_024751		0016740 // transferase activity // inferred from electronic annotation
208840_s_at	0.006992878	0.87552	0.184718767	12.54645004	12.33843314	GTPase activating protein (SH3 domain) binding protein 2	Hs.303676	9908		G3BP2	AU149503	0006810 // transport // inferred from electronic annotation /// 0007253 // cytoplasmic sequestering of NF-kappaB // non-traceable author statement /// 0007265 // Ras protein signal transduction // non-traceable author statement /// 0051028 // mRNA transpor	0000166 // nucleotide binding // inferred from electronic annotation /// 0003723 // RNA binding // non-traceable author statement /// 0030159 // receptor signaling complex scaffold activity // non-traceable author statement /// 0003676 // nucleic acid bind	0005622 // intracellular // inferred from electronic annotation /// 0005737 // cytoplasm // non-traceable author statement
231708_at	0.007002545	0.87552	0.342944256	7.556010498	7.146909627	hypothetical protein	Hs.557938	26005		DKFZP586P0123	AI674774
1564129_a_at	0.007019493	0.87552	-0.278844921	5.733211336	6.056857699	Quinolinate phosphoribosyltransferase (nicotinate-nucleotide pyrophosphorylase (carboxylating))	Hs.513484	23475	606248	QPRT	AK090801	0006091 // generation of precursor metabolites and energy // traceable author statement /// 0007268 // synaptic transmission // traceable author statement /// 0008152 // metabolism // inferred from electronic annotation /// 0009435 // NAD biosynthesis // i	0004514 // nicotinate-nucleotide diphosphorylase (carboxylating) activity // traceable author statement /// 0016757 // transferase activity, transferring glycosyl groups // inferred from electronic annotation /// 0003824 // catalytic activity // inferred f	0005615 // extracellular space // inferred from electronic annotation
242291_at	0.007029856	0.87552	1.487514161	5.358111417	3.909161619	eukaryotic translation initiation factor 4E nuclear import factor 1	Hs.517559	56478	607445	EIF4ENIF1	AV710811	0015031 // protein transport // inferred from electronic annotation /// 0006810 // transport // inferred from electronic annotation	0003743 // translation initiation factor activity // inferred from electronic annotation /// 0005515 // protein binding // inferred from physical interaction /// 0008565 // protein transporter activity // traceable author statement	0005634 // nucleus // traceable author statement /// 0005737 // cytoplasm // traceable author statement /// 0005634 // nucleus // inferred from electronic annotation
214322_at	0.007045485	0.87552	0.620053165	5.829933482	5.155744201	calcium/calmodulin-dependent protein kinase (CaM kinase) II gamma	Hs.523045	818	602123	CAMK2G	AA284757	0000082 // G1/S transition of mitotic cell cycle // inferred from electronic annotation /// 0006468 // protein amino acid phosphorylation // inferred from electronic annotation /// 0006468 // protein amino acid phosphorylation // non-traceable author state	0000166 // nucleotide binding // inferred from electronic annotation /// 0004674 // protein serine/threonine kinase activity // inferred from electronic annotation /// 0004684 // calmodulin-dependent protein kinase I activity // inferred from electronic an	0005575 // cellular_component // --- /// 0005954 // calcium- and calmodulin-dependent protein kinase complex // traceable author statement
202653_s_at	0.007047122	0.87552	-0.123959811	13.18670835	13.29277559	membrane-associated ring finger (C3HC4) 7	Hs.529272	64844		07-Mar	BC003404		0005515 // protein binding // inferred from electronic annotation /// 0008270 // zinc ion binding // inferred from electronic annotation
243516_at	0.007048407	0.87552	-1.244307198	2.925455743	4.020717021	Formin 1	Hs.276009	342184	136535	FMN1	BE670551	0016043 // cell organization and biogenesis // inferred from electronic annotation /// 0030036 // actin cytoskeleton organization and biogenesis // inferred from electronic annotation	0003779 // actin binding // inferred from electronic annotation	0015629 // actin cytoskeleton // inferred from electronic annotation
231899_at	0.007055279	0.87552	-2.00178441	7.153178492	9.010195121	zinc finger CCCH-type containing 12C	Hs.376289	85463		ZC3H12C	AB051513		0003676 // nucleic acid binding // inferred from electronic annotation /// 0008270 // zinc ion binding // inferred from electronic annotation
203690_at	0.007058559	0.87552	-0.375449407	10.68334241	11.01224163	tubulin, gamma complex associated protein 3	Hs.224152	10426		TUBGCP3	NM_006322	0007020 // microtubule nucleation // non-traceable author statement /// 0000226 // microtubule cytoskeleton organization and biogenesis // inferred from electronic annotation	0005200 // structural constituent of cytoskeleton // non-traceable author statement /// 0005515 // protein binding // inferred from physical interaction /// 0043015 // gamma-tubulin binding // inferred from direct assay /// 0005198 // structural molecule a	0005737 // cytoplasm // inferred from direct assay /// 0005814 // centriole // inferred from direct assay /// 0005827 // polar microtubule // inferred from direct assay /// 0005874 // microtubule // inferred from electronic annotation /// 0005813 // centro
228746_s_at	0.007059039	0.87552	0.211701434	13.14183011	12.94664193	CDV3 homolog (mouse)	Hs.518265	55573		CDV3	AV646549	0008283 // cell proliferation // non-traceable author statement	0003674 // molecular_function // ---	0005575 // cellular_component // ---
213437_at	0.007064446	0.87552	0.417561901	8.018392077	7.577414032	RUN and FYVE domain containing 3	Hs.7972	22902		RUFY3	AA861784
1568749_at	0.007087026	0.87552	-0.658963082	0.817356077	1.608934228	CDNA clone IMAGE:4812340	Hs.145036				BC030116
1552749_a_at	0.007098093	0.87552	-1.841302254	1.790519621	3.469615901	kinesin light chain 3	Hs.298079	147700	601334	KLC3	NM_145275	0042073 // intraflagellar transport // inferred from electronic annotation	0003777 // microtubule motor activity // inferred from electronic annotation /// 0005515 // protein binding // inferred from electronic annotation /// 0008017 // microtubule binding // inferred from electronic annotation /// 0019894 // kinesin binding // i	0005871 // kinesin complex // inferred from electronic annotation /// 0005874 // microtubule // inferred from electronic annotation /// 0009434 // flagellum (sensu Eukaryota) // inferred from electronic annotation
213910_at	0.007113159	0.87552	0.836501268	2.650428238	1.650031698	insulin-like growth factor binding protein 7	Hs.479808	3490	602867	IGFBP7	AW770896	0001558 // regulation of cell growth // inferred from electronic annotation /// 0008152 // metabolism // inferred from electronic annotation /// 0008285 // negative regulation of cell proliferation // traceable author statement	0005520 // insulin-like growth factor binding // inferred from electronic annotation /// 0016491 // oxidoreductase activity // inferred from electronic annotation /// 0005515 // protein binding // inferred from physical interaction /// 0019838 // growth fa	0005576 // extracellular region // inferred from electronic annotation
209381_x_at	0.007122015	0.87552	0.426765777	8.626566979	8.118048774	splicing factor 3a, subunit 2, 66kDa	Hs.115232	8175	600796	SF3A2	BC004434	0000389 // nuclear mRNA 3'-splice site recognition // traceable author statement /// 0000398 // nuclear mRNA splicing, via spliceosome // --- /// 0008380 // RNA splicing // traceable author statement /// 0006397 // mRNA processing // inferred from mutant p	0003676 // nucleic acid binding // inferred from electronic annotation /// 0008270 // zinc ion binding // inferred from electronic annotation /// 0046872 // metal ion binding // inferred from electronic annotation	0005622 // intracellular // inferred from electronic annotation /// 0005634 // nucleus // inferred from electronic annotation /// 0005681 // spliceosome complex // inferred from direct assay /// 0030532 // small nuclear ribonucleoprotein complex // traceab
223238_s_at	0.007130358	0.87552	-0.463602801	11.50086641	11.94651481	polybromo 1	Hs.189920	55193	606083	PB1	AF130061	0001890 // placenta development // inferred from electronic annotation /// 0006338 // chromatin remodeling // traceable author statement /// 0006350 // transcription // inferred from electronic annotation /// 0006355 // regulation of transcription, DNA-dep	0003677 // DNA binding // inferred from electronic annotation /// 0003682 // chromatin binding // non-traceable author statement /// 0005515 // protein binding // inferred from physical interaction /// 0003682 // chromatin binding // inferred from electron	0000228 // nuclear chromosome // non-traceable author statement /// 0000776 // kinetochore // inferred from electronic annotation /// 0005634 // nucleus // inferred from electronic annotation
235288_at	0.0071325	0.87552	-0.057535858	8.781961882	8.837213467	Chromosome 4 open reading frame 30	Hs.18861	54876		C4orf30	AI627532
244134_at	0.007135435	0.87552	-1.123631349	3.033808072	4.335505027	3-oxoacid CoA transferase 1	Hs.278277	5019	245050 /	OXCT1	AV752499	0006104 // succinyl-CoA metabolism // inferred from electronic annotation /// 0008152 // metabolism // inferred from electronic annotation /// 0006104 // succinyl-CoA metabolism // not recorded	0008260 // 3-oxoacid CoA-transferase activity // traceable author statement /// 0016740 // transferase activity // inferred from electronic annotation /// 0008260 // 3-oxoacid CoA-transferase activity // inferred from electronic annotation /// 0008410 // C	0005615 // extracellular space // inferred from electronic annotation /// 0005739 // mitochondrion // inferred from electronic annotation
1568488_at	0.007143393	0.87552	0.627190736	3.906565612	3.348892193	galactosyltransferase activator		2955	137061	GTA	M14624	0008150 // biological_process // ---	0008378 // galactosyltransferase activity // traceable author statement /// 0016757 // transferase activity, transferring glycosyl groups // inferred from electronic annotation /// 0016740 // transferase activity // inferred from electronic annotation	0005575 // cellular_component // ---
213508_at	0.007146309	0.87552	-0.654703726	9.321846622	10.04841087	chromosome 14 open reading frame 147	Hs.269909	171546		C14orf147	AA142942			0016020 // membrane // inferred from electronic annotation /// 0016021 // integral to membrane // inferred from electronic annotation
225364_at	0.007172492	0.87552	0.217976434	12.3806623	12.17941966	serine/threonine kinase 4	Hs.472838	6789	604965	STK4	BE222274	0000902 // cell morphogenesis // inferred from direct assay /// 0006468 // protein amino acid phosphorylation // non-traceable author statement /// 0006915 // apoptosis // inferred from electronic annotation /// 0007165 // signal transduction // traceable	0000166 // nucleotide binding // inferred from electronic annotation /// 0000287 // magnesium ion binding // inferred from direct assay /// 0004674 // protein serine/threonine kinase activity // inferred from direct assay /// 0004713 // protein-tyrosine ki	0005634 // nucleus // inferred from electronic annotation /// 0005737 // cytoplasm // inferred from electronic annotation /// 0016021 // integral to membrane // inferred from sequence or structural similarity
213915_at	0.007179351	0.87552	0.452213739	12.11554209	11.72886279	natural killer cell group 7 sequence	Hs.10306	4818	606008	NKG7	NM_005601			0005615 // extracellular space // inferred from electronic annotation /// 0005887 // integral to plasma membrane // traceable author statement /// 0016020 // membrane // inferred from electronic annotation /// 0016021 // integral to membrane // inferred fr
228131_at	0.007181872	0.87552	0.235446914	11.81450897	11.60044321	Excision repair cross-complementing rodent repair deficiency, complementation group 1 (includes overlapping antisense sequence)	Hs.435981	2067	126380	ERCC1	BG111047	0006281 // DNA repair // inferred from electronic annotation /// 0006289 // nucleotide-excision repair // inferred from direct assay /// 0006974 // response to DNA damage stimulus // inferred from electronic annotation	0003684 // damaged DNA binding // inferred from electronic annotation /// 0004519 // endonuclease activity // inferred from electronic annotation /// 0016787 // hydrolase activity // inferred from electronic annotation /// 0043565 // sequence-specific DNA	0000109 // nucleotide-excision repair complex // inferred from direct assay /// 0005622 // intracellular // inferred from electronic annotation /// 0005634 // nucleus // inferred from electronic annotation
203297_s_at	0.007192536	0.87552	0.252252772	12.79634402	12.54116547	jumonji, AT rich interactive domain 2	Hs.269059	3720	601594	JARID2	BG029530	0006350 // transcription // inferred from electronic annotation /// 0007275 // development // inferred from electronic annotation /// 0007417 // central nervous system development // traceable author statement /// 0045892 // negative regulation of transcri	0003677 // DNA binding // inferred from electronic annotation /// 0005515 // protein binding // inferred from electronic annotation /// 0016564 // transcriptional repressor activity // inferred from electronic annotation	0005622 // intracellular // inferred from electronic annotation /// 0005634 // nucleus // inferred from electronic annotation
212843_at	0.007199482	0.87552	0.542356329	7.167199646	6.526215604	neural cell adhesion molecule 1	Hs.503878	4684	116930	NCAM1	AA126505	0007155 // cell adhesion // inferred from electronic annotation /// 0007155 // cell adhesion // non-traceable author statement /// 0007267 // cell-cell signaling // not recorded /// 0007268 // synaptic transmission // not recorded	0005515 // protein binding // inferred from electronic annotation /// 0048503 // GPI anchor binding // inferred from electronic annotation	0005886 // plasma membrane // traceable author statement /// 0016020 // membrane // inferred from electronic annotation /// 0016021 // integral to membrane // inferred from electronic annotation /// 0016021 // integral to membrane // traceable author state
242401_x_at	0.007217971	0.87552	0.368151112	3.317799706	2.995985825	Chromosome 20 open reading frame 26	Hs.176013	26074		C20orf26	AI275106
212290_at	0.007218499	0.87552	0.347260425	10.46540294	10.04811012	solute carrier family 7 (cationic amino acid transporter, y+ system), member 1	Hs.14846	6541	104615	SLC7A1	AA527433	0006520 // amino acid metabolism // not recorded /// 0006810 // transport // inferred from electronic annotation /// 0006810 // transport // non-traceable author statement /// 0006865 // amino acid transport // inferred from electronic annotation	0004872 // receptor activity // inferred from electronic annotation /// 0005279 // amino acid-polyamine transporter activity // inferred from electronic annotation /// 0015174 // basic amino acid transporter activity // not recorded /// 0015359 // amino ac	0005887 // integral to plasma membrane // traceable author statement /// 0016020 // membrane // inferred from electronic annotation /// 0016021 // integral to membrane // inferred from electronic annotation
1552552_s_at	0.007218693	0.87552	0.397493822	9.18532591	8.733743231	C-type lectin domain family 4, member C	Hs.351812	170482	606677	CLEC4C	NM_130441	0006955 // immune response // inferred from electronic annotation	0005529 // sugar binding // inferred from electronic annotation	0016020 // membrane // inferred from electronic annotation /// 0016021 // integral to membrane // inferred from electronic annotation
222284_at	0.007244357	0.87552	-0.163848519	6.576747967	6.745201052	Signal-induced proliferation-associated 1 like 3	Hs.128627	23094		SIPA1L3	AI734111	0051056 // regulation of small GTPase mediated signal transduction // inferred from electronic annotation	0005096 // GTPase activator activity // inferred from electronic annotation /// 0005515 // protein binding // inferred from electronic annotation	0005622 // intracellular // inferred from electronic annotation
238651_at	0.007263603	0.87552	0.482769752	9.658871469	9.232358515	Cleavage and polyadenylation specific factor 6, 68kDa	Hs.369606	11052	604979	CPSF6	BF512491	0006397 // mRNA processing // inferred from direct assay /// 0006397 // mRNA processing // inferred from electronic annotation	0000166 // nucleotide binding // inferred from electronic annotation /// 0003723 // RNA binding // inferred from direct assay /// 0005515 // protein binding // inferred from physical interaction /// 0003676 // nucleic acid binding // inferred from electron	0005634 // nucleus // inferred from electronic annotation /// 0005849 // mRNA cleavage factor complex // inferred from direct assay /// 0042382 // paraspeckles // inferred from direct assay
230101_at	0.007285627	0.87552	-2.580662363	2.596402525	4.853928118	Chemokine (C-X-C motif) ligand 2	Hs.590921	2920	139110	CXCL2	AV648479	0006935 // chemotaxis // traceable author statement /// 0006954 // inflammatory response // traceable author statement /// 0006955 // immune response // inferred from electronic annotation /// 0007186 // G-protein coupled receptor protein signaling pathway	0008009 // chemokine activity // traceable author statement /// 0005125 // cytokine activity // inferred from electronic annotation /// 0008009 // chemokine activity // inferred from electronic annotation	0005576 // extracellular region // inferred from electronic annotation /// 0005615 // extracellular space // traceable author statement /// 0005625 // soluble fraction // traceable author statement /// 0005615 // extracellular space // inferred from electr
224406_s_at	0.007295407	0.87552	-0.232173442	4.620169904	4.88569405	Fc receptor-like 5 /// Fc receptor-like 5 /// similar to Fc receptor-like 5 /// similar to Fc receptor-like 5 /// similar to Fc receptor-like 5 /// similar to Fc receptor-like 5	Hs.415950	729853 /	605877	FCRL5 /// LOC729853 /// LOC731	AF343664		0004872 // receptor activity // inferred from electronic annotation	0016020 // membrane // inferred from electronic annotation /// 0016021 // integral to membrane // inferred from electronic annotation
225822_at	0.00730528	0.87552	2.206450877	3.631555404	1.390455659	transmembrane protein 125	Hs.104476	128218		TMEM125	AV709406			0016020 // membrane // inferred from electronic annotation /// 0016021 // integral to membrane // inferred from electronic annotation
215484_at	0.007323317	0.87552	-1.300593953	4.579126958	5.74809098	Tripartite motif-containing 3	Hs.591992	10612	605493	TRIM3	AF070538	0007399 // nervous system development // traceable author statement	0005515 // protein binding // inferred from electronic annotation /// 0008022 // protein C-terminus binding // traceable author statement /// 0008270 // zinc ion binding // inferred from electronic annotation /// 0046872 // metal ion binding // inferred fr	0005622 // intracellular // inferred from electronic annotation /// 0005737 // cytoplasm // traceable author statement /// 0005737 // cytoplasm // inferred from electronic annotation
214101_s_at	0.007358291	0.87552	-0.380810197	10.68235666	11.1140634	Hypothetical protein LOC728896	Hs.569728	728896		LOC728896	BG153399
214227_at	0.007377078	0.87552	0.591464067	6.226306148	5.573861254	Guanine nucleotide binding protein (G protein), gamma 7	Hs.515544	2788	604430	GNG7	BF432795	0007165 // signal transduction // inferred from electronic annotation /// 0008277 // regulation of G-protein coupled receptor protein signaling pathway // traceable author statement /// 0007186 // G-protein coupled receptor protein signaling pathway // inf	0004871 // signal transducer activity // inferred from electronic annotation	0005834 // heterotrimeric G-protein complex // inferred from electronic annotation /// 0016020 // membrane // inferred from electronic annotation
208956_x_at	0.007387728	0.87552	0.092337955	12.0194661	11.94073526	dUTP pyrophosphatase	Hs.527980	1854	601266	DUT	U62891	0006260 // DNA replication // traceable author statement /// 0009117 // nucleotide metabolism // inferred from electronic annotation /// 0046080 // dUTP metabolism // inferred from electronic annotation /// 0006139 // nucleobase, nucleoside, nucleotide and	0000287 // magnesium ion binding // inferred from electronic annotation /// 0004170 // dUTP diphosphatase activity // traceable author statement /// 0016787 // hydrolase activity // inferred from electronic annotation /// 0004170 // dUTP diphosphatase acti	0005634 // nucleus // traceable author statement /// 0005739 // mitochondrion // traceable author statement /// 0005634 // nucleus // inferred from electronic annotation /// 0005739 // mitochondrion // inferred from electronic annotation
206648_at	0.007459249	0.87552	0.409659088	9.160621945	8.702298917	zinc finger protein 571	Hs.590944	51276		ZNF571	NM_016536	0006350 // transcription // inferred from electronic annotation /// 0006355 // regulation of transcription, DNA-dependent // inferred from electronic annotation	0003677 // DNA binding // inferred from electronic annotation /// 0008270 // zinc ion binding // inferred from electronic annotation /// 0046872 // metal ion binding // inferred from electronic annotation /// 0003676 // nucleic acid binding // inferred fro	0005622 // intracellular // inferred from electronic annotation /// 0005634 // nucleus // inferred from electronic annotation /// 0005634 // nucleus // inferred from direct assay
230514_s_at	0.00754127	0.87552	1.227410496	3.646212886	2.51457853	lysozyme-like 1 /// lysozyme-like 2	Hs.522610	119180 /		LYZL1 /// LYZL2	BF979319	0008152 // metabolism // inferred from electronic annotation /// 0016998 // cell wall catabolism // inferred from electronic annotation	0003796 // lysozyme activity // inferred from electronic annotation /// 0016798 // hydrolase activity, acting on glycosyl bonds // inferred from electronic annotation /// 0016787 // hydrolase activity // inferred from electronic annotation	0005576 // extracellular region // inferred from electronic annotation
1560550_at	0.007564078	0.87552	-0.970320655	5.49109871	6.623241359	Homo sapiens, clone IMAGE:5180210, mRNA	Hs.589927				BC037972
237783_at	0.007566034	0.87552	0.787753704	5.998324459	5.224012432	PLAC8-like 1	Hs.162369	153770		PLAC8L1	AI018322
240951_at	0.007573298	0.87552	2.152951923	6.35250627	4.212440746	Hypothetical protein LOC283666	Hs.560343	283666		LOC283666	AI417988
216375_s_at	0.007577767	0.87552	0.924972955	5.139378384	4.150672588	ets variant gene 5 (ets-related molecule)	Hs.43697	2119	601600	ETV5	X76184	0006355 // regulation of transcription, DNA-dependent // inferred from electronic annotation /// 0009887 // organ morphogenesis // inferred from electronic annotation /// 0045941 // positive regulation of transcription // inferred from electronic annotatio	0003700 // transcription factor activity // traceable author statement /// 0016563 // transcriptional activator activity // inferred from electronic annotation /// 0043565 // sequence-specific DNA binding // inferred from electronic annotation /// 0003677	0005634 // nucleus // inferred from electronic annotation
1553052_at	0.007579671	0.87552	1.426264755	3.322593198	1.761899375	WAP four-disulfide core domain 13	Hs.406733	164237		WFDC13	NM_172005
1570146_at	0.007599144	0.87552	-0.393342428	2.259341516	2.631508923	CDNA clone IMAGE:4800159	Hs.385752				BC037824
212659_s_at	0.007600116	0.87552	-3.408521096	5.750874219	9.303363837	interleukin 1 receptor antagonist	Hs.81134	3557	137215 /	IL1RN	AW083357	0006954 // inflammatory response // not recorded /// 0006955 // immune response // non-traceable author statement /// 0006955 // immune response // inferred from electronic annotation	0005152 // interleukin-1 receptor antagonist activity // traceable author statement /// 0005515 // protein binding // inferred from physical interaction /// 0005149 // interleukin-1 receptor binding // inferred from electronic annotation /// 0005152 // int	0005576 // extracellular region // inferred from electronic annotation /// 0005615 // extracellular space // traceable author statement /// 0005622 // intracellular // non-traceable author statement
203461_at	0.007604402	0.87552	-0.984893108	2.337701631	3.430956002	chromodomain helicase DNA binding protein 2	Hs.220864	1106	602119	CHD2	NM_001271	0006333 // chromatin assembly or disassembly // inferred from electronic annotation /// 0006357 // regulation of transcription from RNA polymerase II promoter // traceable author statement /// 0007001 // chromosome organization and biogenesis (sensu Eukary	0000166 // nucleotide binding // inferred from electronic annotation /// 0003677 // DNA binding // traceable author statement /// 0003682 // chromatin binding // inferred from electronic annotation /// 0004003 // ATP-dependent DNA helicase activity // trac	0000785 // chromatin // inferred from electronic annotation /// 0005634 // nucleus // inferred from electronic annotation
1562812_at	0.007608133	0.87552	-1.257496222	2.683128575	4.103477004	Zinc finger protein 32	Hs.522885	7580	194539	ZNF32	BC039045	0006350 // transcription // inferred from electronic annotation /// 0006355 // regulation of transcription, DNA-dependent // inferred from electronic annotation	0003677 // DNA binding // inferred from electronic annotation /// 0008270 // zinc ion binding // inferred from electronic annotation /// 0046872 // metal ion binding // inferred from electronic annotation /// 0003676 // nucleic acid binding // inferred fro	0005622 // intracellular // inferred from electronic annotation /// 0005634 // nucleus // inferred from electronic annotation
204915_s_at	0.007617465	0.87552	2.704015172	4.172660766	1.806288192	SRY (sex determining region Y)-box 11	Hs.432638	6664	600898	SOX11	AB028641	0006350 // transcription // inferred from electronic annotation /// 0006355 // regulation of transcription, DNA-dependent // inferred from electronic annotation /// 0007399 // nervous system development // traceable author statement	0003677 // DNA binding // inferred from electronic annotation	0005634 // nucleus // inferred from electronic annotation
211557_x_at	0.007643341	0.87552	2.490325627	3.560023711	1.368671079	solute carrier organic anion transporter family, member 2B1	Hs.7884	11309	604988	SLCO2B1	AF205073	0006811 // ion transport // inferred from electronic annotation /// 0006810 // transport // inferred from electronic annotation	0005215 // transporter activity // inferred from electronic annotation	0016020 // membrane // inferred from electronic annotation /// 0016021 // integral to membrane // inferred from electronic annotation
205233_s_at	0.007665654	0.87552	-0.43566235	7.301606752	7.741426612	platelet-activating factor acetylhydrolase 2, 40kDa	Hs.590913	5051	602344	PAFAH2	NM_000437	0016042 // lipid catabolism // inferred from electronic annotation /// 0006629 // lipid metabolism // traceable author statement	0003847 // 1-alkyl-2-acetylglycerophosphocholine esterase activity // inferred from electronic annotation /// 0005543 // phospholipid binding // traceable author statement /// 0016787 // hydrolase activity // inferred from electronic annotation /// 0003824	0005625 // soluble fraction // not recorded /// 0005737 // cytoplasm // not recorded /// 0008247 // 2-acetyl-1-alkylglycerophosphocholine esterase complex // inferred from electronic annotation
1566459_at	0.007682329	0.87552	-2.885357434	0.809380797	3.730162978	CDNA clone IMAGE:4801197	Hs.550242				BC040184
214421_x_at	0.007706095	0.87552	0.584962501	1.277832446	0.754344802	cytochrome P450, family 2, subfamily C, polypeptide 9	Hs.282624	1559	122700 /	CYP2C9	AV652420	0006118 // electron transport // non-traceable author statement /// 0006118 // electron transport // inferred from electronic annotation	0005506 // iron ion binding // inferred from electronic annotation /// 0016712 // oxidoreductase activity, acting on paired donors, with incorporation or reduction of molecular oxygen, reduced flavin or flavoprotein as one donor, and incorporation of one a	0005783 // endoplasmic reticulum // non-traceable author statement /// 0005792 // microsome // traceable author statement /// 0016020 // membrane // inferred from electronic annotation /// 0005783 // endoplasmic reticulum // inferred from electronic annota
208173_at	0.007707489	0.87552	-5.544320516	1.037010437	6.449830678	interferon, beta 1, fibroblast	Hs.93177	3456	147640	IFNB1	NM_002176	0006917 // induction of apoptosis // inferred from direct assay /// 0006919 // caspase activation // inferred from direct assay /// 0006919 // caspase activation // non-traceable author statement /// 0006952 // defense response // inferred from electronic	0005132 // interferon-alpha/beta receptor binding // non-traceable author statement /// 0005125 // cytokine activity // inferred from electronic annotation /// 0005126 // hematopoietin/interferon-class (D200-domain) cytokine receptor binding // inferred fr	0005576 // extracellular region // --- /// 0005615 // extracellular space // inferred from electronic annotation /// 0005576 // extracellular region // inferred from electronic annotation
222004_s_at	0.007717736	0.87552	0.654503434	2.723984122	2.065102741	Dedicator of cytokinesis 6	Hs.591002	57572		DOCK6	AA534504		0005085 // guanyl-nucleotide exchange factor activity // inferred from electronic annotation /// 0005525 // GTP binding // inferred from electronic annotation /// 0051020 // GTPase binding // inferred from electronic annotation
1554264_at	0.007750744	0.87552	0.535302734	7.074538509	6.596895988	cytoskeleton associated protein 2	Hs.444028	26586		CKAP2	BC010901	0006915 // apoptosis // inferred from electronic annotation /// 0007049 // cell cycle // inferred from electronic annotation		0005874 // microtubule // inferred from electronic annotation
212588_at	0.007762778	0.87552	-0.128536421	13.05091268	13.1752635	protein tyrosine phosphatase, receptor type, C	Hs.192039	5788	126200 /	PTPRC	Y00062	0001915 // negative regulation of T cell mediated cytotoxicity // inferred from sequence or structural similarity /// 0001960 // negative regulation of cytokine and chemokine mediated signaling pathway // inferred from sequence or structural similarity ///	0004725 // protein tyrosine phosphatase activity // inferred from electronic annotation /// 0004872 // receptor activity // inferred from electronic annotation /// 0005001 // transmembrane receptor protein tyrosine phosphatase activity // inferred from seq	0005887 // integral to plasma membrane // inferred from sequence or structural similarity /// 0005925 // focal adhesion // inferred from sequence or structural similarity /// 0016020 // membrane // inferred from electronic annotation /// 0016021 // integra
46270_at	0.007766135	0.87552	0.178446243	12.9102033	12.75861312	ubiquitin associated protein 1	Hs.268963	51271	609787	UBAP1	AL039447			0005737 // cytoplasm // inferred from direct assay
201297_s_at	0.007783587	0.87552	-0.359478121	10.17973322	10.53468893	MOB1, Mps One Binder kinase activator-like 1B (yeast)	Hs.196437	55233	609281	MOBK1B	AK023321		0005515 // protein binding // inferred from physical interaction /// 0008270 // zinc ion binding // inferred from electronic annotation /// 0016491 // oxidoreductase activity // inferred from electronic annotation /// 0046872 // metal ion binding // inferr
233816_at	0.007788555	0.87552	-0.792999629	4.023596599	4.784106452	Solute carrier family 8 (sodium/calcium exchanger), member 1	Hs.468274	6546	182305	SLC8A1	AW668617	0006811 // ion transport // inferred from electronic annotation /// 0006814 // sodium ion transport // traceable author statement /// 0006816 // calcium ion transport // inferred from electronic annotation /// 0006816 // calcium ion transport // traceable	0005432 // calcium:sodium antiporter activity // inferred from electronic annotation /// 0005509 // calcium ion binding // inferred from electronic annotation /// 0005516 // calmodulin binding // inferred from electronic annotation /// 0015081 // sodium io	0005887 // integral to plasma membrane // traceable author statement /// 0016020 // membrane // inferred from electronic annotation /// 0016021 // integral to membrane // inferred from electronic annotation
210393_at	0.007814596	0.87552	-1.172946353	3.235860002	4.502436345	leucine-rich repeat-containing G protein-coupled receptor 5	Hs.172176	8549	606667	LGR5	AF062006	0007165 // signal transduction // inferred from electronic annotation /// 0007186 // G-protein coupled receptor protein signaling pathway // inferred from electronic annotation /// 0007186 // G-protein coupled receptor protein signaling pathway // traceabl	0004872 // receptor activity // inferred from electronic annotation /// 0005515 // protein binding // inferred from electronic annotation /// 0016500 // protein-hormone receptor activity // inferred from electronic annotation /// 0001584 // rhodopsin-like	0005615 // extracellular space // inferred from electronic annotation /// 0005887 // integral to plasma membrane // traceable author statement /// 0016020 // membrane // inferred from electronic annotation /// 0016021 // integral to membrane // inferred fr
244663_at	0.007841527	0.87552	-0.255422421	8.669484132	8.954569975	Transcribed locus	Hs.156256				AI675336
213111_at	0.007851537	0.87552	-0.355638727	9.800183384	10.10460328	phosphatidylinositol-3-phosphate/phosphatidylinositol 5-kinase, type III	Hs.173939	200576	121850 /	PIP5K3	AB023198	0006457 // protein folding // inferred from electronic annotation /// 0007242 // intracellular signaling cascade // inferred from electronic annotation /// 0007242 // intracellular signaling cascade // traceable author statement /// 0019722 // calcium-medi	0000166 // nucleotide binding // inferred from electronic annotation /// 0005515 // protein binding // inferred from electronic annotation /// 0005515 // protein binding // inferred from physical interaction /// 0005524 // ATP binding // inferred from elec	0012506 // vesicle membrane // inferred from electronic annotation /// 0045121 // lipid raft // inferred from direct assay
241809_at	0.007889048	0.87552	0.856635825	4.951487231	4.214671626	chromosome 1 open reading frame 183	Hs.193406	55924		C1orf183	BE906233
213637_at	0.007899185	0.87552	-0.29291269	8.234399414	8.549405139	Transcribed locus	Hs.597523				BE503392
200069_at	0.007942747	0.87552	-0.220966974	10.06928328	10.28730294	squamous cell carcinoma antigen recognized by T cells 3 /// squamous cell carcinoma antigen recognized by T cells 3	Hs.584842	9733		SART3	AI656011	0006396 // RNA processing // inferred from electronic annotation	0000166 // nucleotide binding // inferred from electronic annotation /// 0003723 // RNA binding // inferred from electronic annotation /// 0003676 // nucleic acid binding // inferred from electronic annotation	0005622 // intracellular // inferred from electronic annotation /// 0005634 // nucleus // inferred from electronic annotation
230844_at	0.007962749	0.87552	-0.974909019	4.153473353	5.071041982	Hypothetical gene supported by BC008048	Hs.238964	440934		LOC440934	AA447560
1564262_at	0.007969413	0.87552	-1.716207034	0.903978452	2.360446542	Homo sapiens, clone IMAGE:4106638	Hs.618459				BC023996
243020_at	0.008027783	0.87552	0.404330047	8.924659153	8.482430745	Family with sequence similarity 13, member A1	Hs.97270	10144		FAM13A1	R06738	0007165 // signal transduction // inferred from electronic annotation		0005622 // intracellular // inferred from electronic annotation
204484_at	0.008031305	0.87552	-0.50421655	10.75927582	11.21214441	phosphoinositide-3-kinase, class 2, beta polypeptide	Hs.497487	5287	602838	PIK3C2B	NM_002646	0007154 // cell communication // inferred from electronic annotation /// 0008150 // biological_process // ---	0004428 // inositol or phosphatidylinositol kinase activity // inferred from electronic annotation /// 0005515 // protein binding // inferred from physical interaction /// 0016301 // kinase activity // inferred from electronic annotation /// 0016303 // pho	0005634 // nucleus // inferred from electronic annotation /// 0005792 // microsome // non-traceable author statement /// 0005829 // cytosol // non-traceable author statement /// 0005886 // plasma membrane // non-traceable author statement /// 0005942 // ph
243589_at	0.008061548	0.87552	0.576332928	8.629128692	8.00050917	KIAA1267	Hs.463231	284058		KIAA1267	AI823453
223743_s_at	0.008084265	0.87552	0.294904921	8.110683958	7.858431855	mitochondrial ribosomal protein L4	Hs.279652	51073		MRPL4	BC000756	0006412 // protein biosynthesis // inferred from electronic annotation	0003735 // structural constituent of ribosome // inferred from electronic annotation	0005622 // intracellular // inferred from electronic annotation /// 0005739 // mitochondrion // inferred from electronic annotation /// 0005840 // ribosome // inferred from electronic annotation /// 0030529 // ribonucleoprotein complex // inferred from ele
221696_s_at	0.008114998	0.87552	1.391637067	4.528923926	3.347282221	serine/threonine/tyrosine kinase 1 /// serine/threonine/tyrosine kinase 1	Hs.24979	55359		STYK1	AF251059	0006468 // protein amino acid phosphorylation // inferred from electronic annotation	0000166 // nucleotide binding // inferred from electronic annotation /// 0004713 // protein-tyrosine kinase activity // inferred from electronic annotation /// 0005524 // ATP binding // inferred from electronic annotation /// 0016740 // transferase activit	0005886 // plasma membrane // inferred from direct assay /// 0016021 // integral to membrane // inferred from electronic annotation /// 0016020 // membrane // inferred from electronic annotation
208470_s_at	0.008133508	0.87552	-1.112026618	4.957477239	6.024005307	haptoglobin /// haptoglobin-related protein	Hs.134406	3240 ///	140100 /	HP /// HPR	NM_020995	0006508 // proteolysis // inferred from electronic annotation /// 0006879 // iron ion homeostasis // non-traceable author statement /// 0006952 // defense response // traceable author statement /// 0006397 // mRNA processing // inferred from electronic ann	0004252 // serine-type endopeptidase activity // inferred from electronic annotation /// 0030492 // hemoglobin binding // inferred from electronic annotation /// 0030492 // hemoglobin binding // non-traceable author statement /// 0030612 // arsenate reduct	0005576 // extracellular region // inferred from electronic annotation /// 0005576 // extracellular region // non-traceable author statement /// 0005681 // spliceosome complex // inferred from electronic annotation /// 0005634 // nucleus // inferred from e
230623_x_at	0.008151728	0.87552	-0.118612171	10.66432412	10.80295481	ubiquitin specific peptidase 28	Hs.503891	57646		USP28	AI609285	0006511 // ubiquitin-dependent protein catabolism // inferred from electronic annotation /// 0006512 // ubiquitin cycle // inferred from electronic annotation	0004197 // cysteine-type endopeptidase activity // inferred from electronic annotation /// 0004221 // ubiquitin thiolesterase activity // inferred from electronic annotation /// 0008233 // peptidase activity // inferred from electronic annotation /// 00082
212805_at	0.008152105	0.87552	-2.361187525	2.571655562	4.962979803	KIAA0367	Hs.262857	23273		KIAA0367	AB002365	0006917 // induction of apoptosis // inferred from mutant phenotype /// 0051318 // G1 phase // inferred from expression pattern
201548_s_at	0.008184225	0.87552	0.572165348	9.279127425	8.699343371	jumonji, AT rich interactive domain 1B	Hs.443650	10765	605393	JARID1B	W02593	0006355 // regulation of transcription, DNA-dependent // inferred from electronic annotation /// 0045892 // negative regulation of transcription, DNA-dependent // inferred from direct assay /// 0006468 // protein amino acid phosphorylation // inferred from	0003677 // DNA binding // inferred from direct assay /// 0003677 // DNA binding // inferred from electronic annotation /// 0005515 // protein binding // inferred from electronic annotation /// 0005515 // protein binding // inferred from physical interactio	0005622 // intracellular // inferred from electronic annotation /// 0005634 // nucleus // inferred from electronic annotation /// 0005634 // nucleus // traceable author statement
1569961_at	0.008188379	0.87552	0.541190099	4.407427844	3.917761205	Homo sapiens, clone IMAGE:2960615, mRNA	Hs.434577				BC033124
1563584_at	0.008192005	0.87552	-1	1.532152713	2.583678392	chromosome 18 open reading frame 30	Hs.651849	284221		C18orf30	AK095053			0016020 // membrane // inferred from electronic annotation /// 0016021 // integral to membrane // inferred from electronic annotation
1553681_a_at	0.008193773	0.87552	0.554923674	8.096065471	7.483163012	perforin 1 (pore forming protein)	Hs.2200	5551	170280 /	PRF1	NM_005041	0006926 // virus-infected cell apoptosis // not recorded /// 0006927 // transformed cell apoptosis // not recorded /// 0006968 // cellular defense response // traceable author statement /// 0009405 // pathogenesis // traceable author statement /// 0019835	0005509 // calcium ion binding // inferred from electronic annotation	0005615 // extracellular space // inferred from electronic annotation /// 0005829 // cytosol // not recorded /// 0016020 // membrane // inferred from electronic annotation /// 0016021 // integral to membrane // inferred from electronic annotation /// 00160
205446_s_at	0.008203657	0.87552	1.114092806	7.968001493	6.977083529	activating transcription factor 2	Hs.592510	1386	123811	ATF2	NM_001880	0006350 // transcription // inferred from electronic annotation /// 0006355 // regulation of transcription, DNA-dependent // inferred from electronic annotation	0003700 // transcription factor activity // inferred from electronic annotation /// 0003702 // RNA polymerase II transcription factor activity // traceable author statement /// 0003713 // transcription coactivator activity // traceable author statement ///	0005622 // intracellular // inferred from electronic annotation /// 0005634 // nucleus // inferred from electronic annotation
1559964_at	0.008205335	0.87552	-0.185731479	10.28729606	10.51309325	FLJ38717 protein		401261		FLJ38717	AK096036
236621_at	0.008214505	0.87552	-0.882508836	7.48433095	8.258374942	ribosomal protein S27 (metallopanstimulin 1)	Hs.546291	6232	603702	RPS27	AV683684	0006412 // protein biosynthesis // traceable author statement /// 0007165 // signal transduction // traceable author statement /// 0008283 // cell proliferation // traceable author statement /// 0006412 // protein biosynthesis // inferred from electronic a	0003723 // RNA binding // traceable author statement /// 0003735 // structural constituent of ribosome // inferred from direct assay /// 0008270 // zinc ion binding // traceable author statement /// 0046872 // metal ion binding // inferred from electronic	0005622 // intracellular // inferred from electronic annotation /// 0005840 // ribosome // inferred from electronic annotation /// 0005843 // cytosolic small ribosomal subunit (sensu Eukaryota) // inferred from direct assay /// 0005843 // cytosolic small r
236764_at	0.008219297	0.87552	1.803360379	5.529410113	3.917761205	Insulin-like growth factor binding protein 7	Hs.645216	3490	602867	IGFBP7	H49911	0001558 // regulation of cell growth // inferred from electronic annotation /// 0008152 // metabolism // inferred from electronic annotation /// 0008285 // negative regulation of cell proliferation // traceable author statement	0005520 // insulin-like growth factor binding // inferred from electronic annotation /// 0016491 // oxidoreductase activity // inferred from electronic annotation	0005576 // extracellular region // inferred from electronic annotation
209417_s_at	0.008232044	0.87552	-0.341442528	9.864816284	10.15524973	interferon-induced protein 35	Hs.632258	3430	600735	IFI35	BC001356	0006955 // immune response // non-traceable author statement /// 0009615 // response to virus // non-traceable author statement /// 0006955 // immune response // inferred from electronic annotation	0005515 // protein binding // inferred from physical interaction	0005634 // nucleus // inferred from direct assay /// 0005634 // nucleus // inferred from electronic annotation
233289_at	0.008243662	0.87552	-0.747395727	8.407091663	9.045090904	Chromosome 1 open reading frame 26	Hs.134183	54823		C1orf26	AU155234
225197_at	0.008251441	0.87552	0.134465915	9.701298915	9.546708476	Chromosome 16 open reading frame 72	Hs.221497	29035		C16orf72	W58461
244815_at	0.008262555	0.87552	-0.671377253	2.085059893	2.90654508	Ubiquitin specific peptidase 36	Hs.464243	57602		USP36	AA021559	0006511 // ubiquitin-dependent protein catabolism // inferred from electronic annotation /// 0006512 // ubiquitin cycle // inferred from electronic annotation	0004197 // cysteine-type endopeptidase activity // inferred from electronic annotation /// 0004221 // ubiquitin thiolesterase activity // inferred from electronic annotation /// 0016787 // hydrolase activity // inferred from electronic annotation /// 00082	0005634 // nucleus // inferred from electronic annotation
214988_s_at	0.008265269	0.87552	-0.185691109	12.76751696	12.94576561	SON DNA binding protein	Hs.517262	6651	182465	SON	X63071	0006916 // anti-apoptosis // inferred from direct assay	0003677 // DNA binding // traceable author statement /// 0003725 // double-stranded RNA binding // inferred from electronic annotation /// 0005515 // protein binding // inferred from electronic annotation /// 0003676 // nucleic acid binding // inferred fro	0005575 // cellular_component // --- /// 0005622 // intracellular // inferred from electronic annotation /// 0005634 // nucleus // inferred from electronic annotation
226483_at	0.008279774	0.87552	-0.393955113	8.809481274	9.16819225	transmembrane protein 68	Hs.420076	137695		TMEM68	AI890761	0008152 // metabolism // inferred from electronic annotation	0008415 // acyltransferase activity // inferred from electronic annotation	0016020 // membrane // inferred from electronic annotation /// 0016021 // integral to membrane // inferred from electronic annotation
232007_at	0.008314587	0.87552	-0.901985133	6.466376562	7.33193762	1-acylglycerol-3-phosphate O-acyltransferase 5 (lysophosphatidic acid acyltransferase, epsilon)	Hs.624002	55326		AGPAT5	AU145356	0008152 // metabolism // inferred from electronic annotation /// 0008654 // phospholipid biosynthesis // non-traceable author statement /// 0008654 // phospholipid biosynthesis // inferred from electronic annotation	0003841 // 1-acylglycerol-3-phosphate O-acyltransferase activity // non-traceable author statement /// 0008415 // acyltransferase activity // inferred from electronic annotation /// 0016740 // transferase activity // inferred from electronic annotation ///	0005575 // cellular_component // --- /// 0005739 // mitochondrion // inferred from direct assay /// 0016020 // membrane // inferred from electronic annotation /// 0016021 // integral to membrane // inferred from electronic annotation
229850_at	0.008333619	0.87552	-1.344378181	8.588853351	9.771572409	Full length insert cDNA clone YX81F03	Hs.595800				N30152
35254_at	0.008339127	0.87552	-0.362353457	10.45940178	10.76779752	TRAF-type zinc finger domain containing 1	Hs.5148	10906		TRAFD1	AB007447		0003676 // nucleic acid binding // inferred from electronic annotation /// 0008270 // zinc ion binding // inferred from electronic annotation	0005622 // intracellular // inferred from electronic annotation
215792_s_at	0.008349892	0.87552	-0.474466879	7.660426996	8.082534913	DnaJ (Hsp40) homolog, subfamily C, member 11	Hs.462640	55735		DNAJC11	AL109978	0006457 // protein folding // inferred from electronic annotation	0031072 // heat shock protein binding // inferred from electronic annotation	0005743 // mitochondrial inner membrane // inferred from electronic annotation
211828_s_at	0.008353282	0.87552	0.115299644	8.605558522	8.481061947	TRAF2 and NCK interacting kinase	Hs.34024	23043	610005	TNIK	AF172268	0006445 // regulation of translation // inferred from direct assay /// 0006468 // protein amino acid phosphorylation // non-traceable author statement /// 0006950 // response to stress // inferred from direct assay /// 0007243 // protein kinase cascade //	0000166 // nucleotide binding // inferred from electronic annotation /// 0004674 // protein serine/threonine kinase activity // inferred from direct assay /// 0004674 // protein serine/threonine kinase activity // non-traceable author statement /// 0005083	0005575 // cellular_component // ---
1554349_at	0.008394567	0.87552	0.542212853	5.379405498	4.727507203	XRCC6 binding protein 1	Hs.61188	91419		XRCC6BP1	BC033881	0006303 // double-strand break repair via nonhomologous end joining // traceable author statement	0004677 // DNA-dependent protein kinase activity // traceable author statement	0005958 // DNA-dependent protein kinase complex // non-traceable author statement
240426_at	0.008398269	0.87552	-1.740480078	1.795373719	3.542367794	family with sequence similarity 47, member B	Hs.197801	170062		FAM47B	AL043093
205013_s_at	0.008411947	0.87552	-0.778239732	10.39666517	11.07419817	adenosine A2a receptor	Hs.197029	135	102776	ADORA2A	NM_000675	0001963 // synaptic transmission, dopaminergic // inferred from electronic annotation /// 0001973 // adenosine receptor signaling pathway // inferred from electronic annotation /// 0006171 // cAMP biosynthesis // traceable author statement /// 0006836 // n	0001584 // rhodopsin-like receptor activity // inferred from electronic annotation /// 0001611 // A2A adenosine receptor activity, G-protein coupled // inferred from electronic annotation /// 0004872 // receptor activity // inferred from electronic annotat	0005615 // extracellular space // inferred from electronic annotation /// 0005624 // membrane fraction // traceable author statement /// 0005886 // plasma membrane // traceable author statement /// 0005887 // integral to plasma membrane // traceable author
218313_s_at	0.008416819	0.87552	-0.653885506	9.992494506	10.62665532	UDP-N-acetyl-alpha-D-galactosamine:polypeptide N-acetylgalactosaminyltransferase 7 (GalNAc-T7)	Hs.127407	51809	605005	GALNT7	NM_017423	0005975 // carbohydrate metabolism // traceable author statement /// 0006493 // protein amino acid O-linked glycosylation // traceable author statement /// 0006493 // protein amino acid O-linked glycosylation // inferred from electronic annotation	0004653 // polypeptide N-acetylgalactosaminyltransferase activity // traceable author statement /// 0005509 // calcium ion binding // inferred from electronic annotation /// 0005529 // sugar binding // inferred from electronic annotation /// 0016757 // tra	0016020 // membrane // inferred from electronic annotation /// 0016021 // integral to membrane // inferred from electronic annotation
203196_at	0.008437578	0.87552	-0.343493286	9.111758729	9.517016266	ATP-binding cassette, sub-family C (CFTR/MRP), member 4	Hs.508423	10257	605250	ABCC4	AI948503	0006811 // ion transport // inferred from electronic annotation /// 0006855 // multidrug transport // inferred from electronic annotation /// 0008150 // biological_process // --- /// 0006810 // transport // inferred from electronic annotation	0000166 // nucleotide binding // inferred from electronic annotation /// 0005254 // chloride channel activity // inferred from electronic annotation /// 0005524 // ATP binding // inferred from electronic annotation /// 0015559 // multidrug efflux pump acti	0005575 // cellular_component // --- /// 0005624 // membrane fraction // inferred from direct assay /// 0005886 // plasma membrane // inferred from direct assay /// 0016021 // integral to membrane // inferred from electronic annotation /// 0031088 // plate
228028_at	0.008453376	0.87552	0.533607842	6.993379313	6.348845246	family with sequence similarity 59, member B	Hs.187912	150946		FAM59B	AW139151
223022_s_at	0.008477709	0.87552	-0.509349532	9.863152464	10.29322127	chromosome 6 open reading frame 55	Hs.431367	51534		C6orf55	AL136684
1561884_at	0.008485422	0.87552	0.909669973	8.500443262	7.560056984	choline/ethanolamine phosphotransferase 1	Hs.363572	10390		CEPT1	AL833102	0006629 // lipid metabolism // traceable author statement /// 0008654 // phospholipid biosynthesis // inferred from electronic annotation	0004307 // ethanolaminephosphotransferase activity // traceable author statement /// 0016740 // transferase activity // inferred from electronic annotation	0016021 // integral to membrane // traceable author statement
209829_at	0.008490199	0.87552	-0.363457178	11.46536758	11.85169069	chromosome 6 open reading frame 32	Hs.559459	9750		C6orf32	AB002384
220686_s_at	0.008497899	0.87552	1.382469637	4.282478661	3.019186193	piwi-like 2 (Drosophila)	Hs.274150	55124	610312	PIWIL2	NM_018068	0007283 // spermatogenesis // inferred from electronic annotation /// 0030154 // cell differentiation // inferred from electronic annotation /// 0007275 // development // inferred from electronic annotation		0005737 // cytoplasm // inferred from electronic annotation
229068_at	0.008502244	0.87552	-0.407267764	7.641102971	8.069012766	chaperonin containing TCP1, subunit 5 (epsilon)	Hs.1600	22948	256840 /	CCT5	BF197357	0006457 // protein folding // inferred from electronic annotation /// 0044267 // cellular protein metabolism // inferred from electronic annotation	0000166 // nucleotide binding // inferred from electronic annotation /// 0005524 // ATP binding // inferred from electronic annotation /// 0051082 // unfolded protein binding // inferred from electronic annotation /// 0005515 // protein binding // inferred
1555862_s_at	0.008516311	0.87552	1.289506617	2.829922566	1.581099843	MICAL-like 2	Hs.376617	79778		MICALL2	AK091986		0008270 // zinc ion binding // inferred from electronic annotation /// 0046872 // metal ion binding // inferred from electronic annotation	0005856 // cytoskeleton // inferred from electronic annotation
217864_s_at	0.008518686	0.87552	0.351848839	10.99337658	10.65202331	protein inhibitor of activated STAT, 1	Hs.162458	8554	603566	PIAS1	NM_016166	0006350 // transcription // inferred from electronic annotation /// 0006512 // ubiquitin cycle // inferred from electronic annotation /// 0007165 // signal transduction // non-traceable author statement /// 0007259 // JAK-STAT cascade // traceable author s	0003677 // DNA binding // inferred from electronic annotation /// 0003713 // transcription coactivator activity // non-traceable author statement /// 0003714 // transcription corepressor activity // traceable author statement /// 0004004 // ATP-dependent R	0005634 // nucleus // traceable author statement /// 0005634 // nucleus // inferred from electronic annotation
235733_at	0.008557479	0.87552	-1.73387631	4.071273813	5.723130756	Transcribed locus	Hs.648664				AW043921
203451_at	0.008590514	0.87552	0.416213769	8.551998464	8.140472281	LIM domain binding 1	Hs.454418	8861	603451	LDB1	NM_003893	0007275 // development // inferred from electronic annotation /// 0045892 // negative regulation of transcription, DNA-dependent // inferred from sequence or structural similarity /// 0045892 // negative regulation of transcription, DNA-dependent // inferr	0003712 // transcription cofactor activity // inferred from electronic annotation /// 0016564 // transcriptional repressor activity // inferred from sequence or structural similarity /// 0030274 // LIM domain binding // inferred from sequence or structural	0005634 // nucleus // inferred from electronic annotation
226869_at	0.008611053	0.87552	0.688007316	8.488977071	7.668819004	multiple EGF-like-domains 6	Hs.593645	1953	604266	MEGF6	AI655611	0008150 // biological_process // ---	0005509 // calcium ion binding // non-traceable author statement /// 0005509 // calcium ion binding // inferred from electronic annotation	0005575 // cellular_component // ---
1558604_a_at	0.008658658	0.87552	-0.649682181	6.008046229	6.669323491	Full-length cDNA clone CS0DF020YD11 of Fetal brain of Homo sapiens (human)	Hs.592798				AL536899
218078_s_at	0.008684309	0.87552	-0.06180861	10.14734224	10.22260264	zinc finger, DHHC-type containing 3	Hs.61430	51304		ZDHHC3	NM_016598	0006508 // proteolysis // inferred from electronic annotation /// 0006605 // protein targeting // inferred from electronic annotation /// 0018345 // protein palmitoylation // inferred from electronic annotation	0004197 // cysteine-type endopeptidase activity // inferred from electronic annotation /// 0008270 // zinc ion binding // inferred from electronic annotation /// 0016409 // palmitoyltransferase activity // inferred from electronic annotation /// 0016740 //	0005794 // Golgi apparatus // inferred from electronic annotation /// 0016020 // membrane // inferred from electronic annotation /// 0016021 // integral to membrane // inferred from electronic annotation
203045_at	0.008722219	0.87552	-0.687419142	10.27233021	10.91564299	ninjurin 1	Hs.494457	4814	602062	NINJ1	NM_004148	0007155 // cell adhesion // traceable author statement /// 0007399 // nervous system development // traceable author statement /// 0042246 // tissue regeneration // inferred from electronic annotation /// 0007155 // cell adhesion // inferred from electroni	0005515 // protein binding // inferred from electronic annotation	0016020 // membrane // inferred from electronic annotation /// 0016021 // integral to membrane // inferred from electronic annotation
211739_x_at	0.008737878	0.87552	1.314873337	3.379901607	1.88540344	chorionic somatomammotropin hormone 1 (placental lactogen) /// chorionic somatomammotropin hormone 1 (placental lactogen)	Hs.406754	1442	150200	CSH1	BC005921	0007165 // signal transduction // traceable author statement /// 0007565 // pregnancy // traceable author statement /// 0007165 // signal transduction // non-traceable author statement /// 0007267 // cell-cell signaling // not recorded	0005179 // hormone activity // inferred from electronic annotation /// 0005515 // protein binding // inferred from physical interaction /// 0005179 // hormone activity // traceable author statement /// 0005131 // growth hormone receptor binding // not reco	0005576 // extracellular region // inferred from electronic annotation /// 0005615 // extracellular space // not recorded
211113_s_at	0.008751805	0.87552	-0.497499659	6.870941607	7.430197428	ATP-binding cassette, sub-family G (WHITE), member 1	Hs.124649	9619	603076	ABCG1	U34919	0006869 // lipid transport // traceable author statement /// 0008203 // cholesterol metabolism // non-traceable author statement /// 0009720 // detection of hormone stimulus // non-traceable author statement /// 0010033 // response to organic substance //	0000166 // nucleotide binding // inferred from electronic annotation /// 0005524 // ATP binding // traceable author statement /// 0015196 // L-tryptophan transporter activity // traceable author statement /// 0015216 // purine nucleotide transporter activi	0005624 // membrane fraction // traceable author statement /// 0005783 // endoplasmic reticulum // inferred from electronic annotation /// 0005887 // integral to plasma membrane // --- /// 0016020 // membrane // inferred from electronic annotation /// 0016
205114_s_at	0.008763506	0.87552	-3.36617217	10.38166453	13.81464255	chemokine (C-C motif) ligand 3 /// chemokine (C-C motif) ligand 3-like 1 /// chemokine (C-C motif) ligand 3-like 3 /// similar to Small inducible cytokine A3-like 1 precursor (Tonsillar lymphocyte LD78 beta protein) (LD78-beta(1-70)) (G0/G1 switch regulato	Hs.514107	414062 /	182283 /	CCL3 /// CCL3L1 /// CCL3L3 ///	NM_002983	0006874 // calcium ion homeostasis // traceable author statement /// 0006887 // exocytosis // traceable author statement /// 0006928 // cell motility // traceable author statement /// 0006935 // chemotaxis // traceable author statement /// 0006954 // infla	0004871 // signal transducer activity // traceable author statement /// 0008009 // chemokine activity // traceable author statement /// 0042056 // chemoattractant activity // inferred from direct assay /// 0008009 // chemokine activity // non-traceable aut	0005576 // extracellular region // inferred from electronic annotation /// 0005615 // extracellular space // inferred from electronic annotation /// 0005625 // soluble fraction // traceable author statement /// 0005576 // extracellular region // non-tracea
203783_x_at	0.008773336	0.87552	-0.318511634	6.355676692	6.646560892	polymerase (RNA) mitochondrial (DNA directed)	Hs.254113	5442	601778	POLRMT	BF057617	0006269 // DNA replication, synthesis of RNA primer // not recorded /// 0006350 // transcription // inferred from electronic annotation	0003677 // DNA binding // inferred from electronic annotation /// 0003899 // DNA-directed RNA polymerase activity // inferred from electronic annotation /// 0016740 // transferase activity // inferred from electronic annotation /// 0016779 // nucleotidyltr	0005739 // mitochondrion // traceable author statement /// 0005739 // mitochondrion // inferred from electronic annotation
201456_s_at	0.008777481	0.87552	0.306264388	10.70415802	10.33721991	BUB3 budding uninhibited by benzimidazoles 3 homolog (yeast)	Hs.418533	9184	603719	BUB3	AU160695	0007067 // mitosis // traceable author statement /// 0007094 // mitotic spindle checkpoint // not recorded /// 0008283 // cell proliferation // traceable author statement /// 0007093 // mitotic checkpoint // traceable author statement	0005515 // protein binding // inferred from physical interaction	0000776 // kinetochore // traceable author statement /// 0005634 // nucleus // inferred from electronic annotation
222292_at	0.008779079	0.87552	-1.12501258	4.734707457	6.066809294	CD40 molecule, TNF receptor superfamily member 5	Hs.472860	958	109535 /	CD40	AW298127	0006412 // protein biosynthesis // inferred from electronic annotation /// 0006461 // protein complex assembly // traceable author statement /// 0006915 // apoptosis // inferred from electronic annotation /// 0006954 // inflammatory response // traceable a	0003677 // DNA binding // inferred from electronic annotation /// 0003735 // structural constituent of ribosome // inferred from electronic annotation /// 0004888 // transmembrane receptor activity // inferred from electronic annotation /// 0019899 // enzy	0005634 // nucleus // inferred from electronic annotation /// 0005840 // ribosome // inferred from electronic annotation /// 0005886 // plasma membrane // traceable author statement /// 0005887 // integral to plasma membrane // traceable author statement /
1560596_at	0.008782671	0.87552	-0.337416602	4.909518724	5.213225283	Glutamine-fructose-6-phosphate transaminase 1	Hs.645286	2673	138292	GFPT1	AF086265	0005975 // carbohydrate metabolism // inferred from electronic annotation /// 0006002 // fructose 6-phosphate metabolism // traceable author statement /// 0006112 // energy reserve metabolism // traceable author statement /// 0006541 // glutamine metabolis	0004360 // glutamine-fructose-6-phosphate transaminase (isomerizing) activity // traceable author statement /// 0005215 // transporter activity // inferred from electronic annotation /// 0005529 // sugar binding // inferred from electronic annotation /// 0	0005737 // cytoplasm // inferred from electronic annotation
227388_at	0.008793433	0.87552	0.395867738	7.499675621	7.072471615	tumor suppressor candidate 1	Hs.26268	286319	610529	TUSC1	AA479016
227396_at	0.008809413	0.87552	-0.587593785	10.78114367	11.2990581	Homo sapiens, clone IMAGE:4454331, mRNA	Hs.595299				AI631833
222589_at	0.008810387	0.87552	-0.487520126	11.18764304	11.69311015	nemo-like kinase	Hs.208759	51701	609476	NLK	AI967933	0006355 // regulation of transcription, DNA-dependent // inferred from electronic annotation /// 0007243 // protein kinase cascade // inferred from sequence or structural similarity /// 0030178 // negative regulation of Wnt receptor signaling pathway // in	0000166 // nucleotide binding // inferred from electronic annotation /// 0000287 // magnesium ion binding // inferred from sequence or structural similarity /// 0004674 // protein serine/threonine kinase activity // inferred from electronic annotation ///	0005634 // nucleus // inferred from sequence or structural similarity /// 0005634 // nucleus // inferred from electronic annotation /// 0005634 // nucleus // traceable author statement
222891_s_at	0.008810644	0.87552	-0.246478707	8.744046679	8.985858959	B-cell CLL/lymphoma 11A (zinc finger protein)	Hs.370549	53335	606557	BCL11A	AI912275	0006350 // transcription // inferred from electronic annotation /// 0006355 // regulation of transcription, DNA-dependent // inferred from electronic annotation /// 0030097 // hemopoiesis // non-traceable author statement /// 0030183 // B cell differentiat	0003676 // nucleic acid binding // inferred from electronic annotation /// 0003714 // transcription corepressor activity // inferred from electronic annotation /// 0008270 // zinc ion binding // inferred from electronic annotation /// 0046872 // metal ion	0005622 // intracellular // inferred from electronic annotation /// 0005634 // nucleus // non-traceable author statement /// 0005737 // cytoplasm // non-traceable author statement /// 0005634 // nucleus // inferred from electronic annotation
202074_s_at	0.008816454	0.87552	0.318004671	12.09759731	11.82913722	optineurin	Hs.332706	10133	137760 /	OPTN	NM_021980	0000042 // protein targeting to Golgi // inferred from mutant phenotype /// 0007030 // Golgi organization and biogenesis // inferred from mutant phenotype /// 0007165 // signal transduction // traceable author statement /// 0008219 // cell death // traceab	0008022 // protein C-terminus binding // inferred from physical interaction	0005737 // cytoplasm // traceable author statement /// 0005794 // Golgi apparatus // inferred from direct assay
209993_at	0.008828529	0.87552	-0.778086291	7.70007995	8.645289279	ATP-binding cassette, sub-family B (MDR/TAP), member 1	Hs.489033	5243	171050	ABCB1	AF016535	0006810 // transport // traceable author statement /// 0042493 // response to drug // traceable author statement /// 0006810 // transport // inferred from electronic annotation	0000166 // nucleotide binding // inferred from electronic annotation /// 0005215 // transporter activity // traceable author statement /// 0005524 // ATP binding // traceable author statement /// 0008559 // xenobiotic-transporting ATPase activity // inferr	0005624 // membrane fraction // traceable author statement /// 0009986 // cell surface // inferred from expression pattern /// 0016020 // membrane // inferred from electronic annotation /// 0016021 // integral to membrane // traceable author statement ///
224962_at	0.008850313	0.87552	-0.264337443	9.950917898	10.18555277	hypothetical gene supported by AK023162	Hs.287411	90120		LOC90120	AU153030
225858_s_at	0.008853988	0.87552	-0.106229081	10.70292388	10.80973044	baculoviral IAP repeat-containing 4	Hs.356076	331	300079	BIRC4	N30645	0006915 // apoptosis // inferred from electronic annotation /// 0006916 // anti-apoptosis // inferred from electronic annotation /// 0006916 // anti-apoptosis // traceable author statement	0004869 // cysteine protease inhibitor activity // inferred from electronic annotation /// 0005515 // protein binding // inferred from physical interaction /// 0008270 // zinc ion binding // inferred from electronic annotation /// 0043027 // caspase inhibi	0005622 // intracellular // inferred from electronic annotation /// 0005737 // cytoplasm // traceable author statement /// 0005829 // cytosol // traceable author statement
203651_at	0.008868311	0.87552	-0.375792542	8.942926742	9.309703503	zinc finger, FYVE domain containing 16	Hs.482660	9765	608880	ZFYVE16	NM_014733	0006622 // protein targeting to lysosome // inferred from mutant phenotype /// 0007165 // signal transduction // non-traceable author statement /// 0016050 // vesicle organization and biogenesis // non-traceable author statement /// 0016197 // endosome tra	0005515 // protein binding // inferred from physical interaction /// 0005545 // phosphatidylinositol binding // inferred from direct assay /// 0008270 // zinc ion binding // inferred from electronic annotation /// 0008565 // protein transporter activity //	0005769 // early endosome // inferred from direct assay /// 0016020 // membrane // inferred from electronic annotation
234386_s_at	0.008884603	0.87552	1.335603032	2.368070279	1.106105614	chromosome 15 open reading frame 49	Hs.640307	63969		C15orf49	AF017338	0008150 // biological_process // ---	0003674 // molecular_function // ---	0005575 // cellular_component // ---
220489_s_at	0.008886438	0.87552	-1.777093707	3.490092521	5.467415246	gb:NM_018565.1 /DB_XREF=gi:8923988 /GEN=PRO0899 /FEA=FLmRNA /CNT=6 /TID=Hs.8254.0 /TIER=FL /STK=0 /UG=Hs.8254 /LL=55431 /DEF=Homo sapiens hypothetical protein PRO0899 (PRO0899), mRNA. /PROD=hypothetical protein PRO0899 /FL=gb:AF116607.1 gb:NM_018565.1					NM_018565
226789_at	0.008887895	0.87552	0.230539871	13.0217802	12.79637393	Similar to embigin homolog	Hs.149076	647121		LOC647121	W84421
210376_x_at	0.008901597	0.87552	-0.363547184	6.406062989	6.801224162	ELK1, member of ETS oncogene family	Hs.181128	2002	311040	ELK1	M25269	0006350 // transcription // inferred from electronic annotation /// 0006355 // regulation of transcription, DNA-dependent // inferred from electronic annotation /// 0045944 // positive regulation of transcription from RNA polymerase II promoter // inferred	0003700 // transcription factor activity // inferred from direct assay /// 0003700 // transcription factor activity // inferred from electronic annotation /// 0005515 // protein binding // inferred from physical interaction /// 0043565 // sequence-specific	0005634 // nucleus // --- /// 0005634 // nucleus // inferred from electronic annotation
213572_s_at	0.008903335	0.87552	-0.239801969	12.80214015	13.03480757	serpin peptidase inhibitor, clade B (ovalbumin), member 1	Hs.381167	1992	130135	SERPINB1	AI554300		0004867 // serine-type endopeptidase inhibitor activity // non-traceable author statement /// 0004866 // endopeptidase inhibitor activity // inferred from electronic annotation /// 0004867 // serine-type endopeptidase inhibitor activity // inferred from el	0005737 // cytoplasm // non-traceable author statement
216243_s_at	0.008919485	0.87553	-4.745533337	4.715846281	9.944319494	interleukin 1 receptor antagonist	Hs.81134	3557	137215 /	IL1RN	BE563442	0006954 // inflammatory response // not recorded /// 0006955 // immune response // non-traceable author statement /// 0006955 // immune response // inferred from electronic annotation	0005152 // interleukin-1 receptor antagonist activity // traceable author statement /// 0005515 // protein binding // inferred from physical interaction /// 0005149 // interleukin-1 receptor binding // inferred from electronic annotation /// 0005152 // int	0005576 // extracellular region // inferred from electronic annotation /// 0005615 // extracellular space // traceable author statement /// 0005622 // intracellular // non-traceable author statement
243119_at	0.008947193	0.876	1.006464664	6.097864307	5.187360109	Nuclear fragile X mental retardation protein interacting protein 2	Hs.462598	57532	609356	NUFIP2	AA810156		0003723 // RNA binding // inferred from direct assay /// 0005515 // protein binding // inferred from physical interaction /// 0003723 // RNA binding // inferred from electronic annotation	0005634 // nucleus // inferred from direct assay /// 0005737 // cytoplasm // inferred from direct assay /// 0042788 // polysomal ribosome // inferred from direct assay /// 0005634 // nucleus // inferred from electronic annotation
208841_s_at	0.008966542	0.876	0.130983228	13.2369461	13.08601675	GTPase activating protein (SH3 domain) binding protein 2	Hs.303676	9908		G3BP2	AB014560	0006810 // transport // inferred from electronic annotation /// 0007253 // cytoplasmic sequestering of NF-kappaB // non-traceable author statement /// 0007265 // Ras protein signal transduction // non-traceable author statement /// 0051028 // mRNA transpor	0000166 // nucleotide binding // inferred from electronic annotation /// 0003723 // RNA binding // non-traceable author statement /// 0030159 // receptor signaling complex scaffold activity // non-traceable author statement /// 0003676 // nucleic acid bind	0005622 // intracellular // inferred from electronic annotation /// 0005737 // cytoplasm // non-traceable author statement
238600_at	0.008989315	0.876	1.053439259	8.329901783	7.347793439	janus kinase and microtubule interacting protein 1	Hs.479066	152789		JAKMIP1	AW157571		0003723 // RNA binding // inferred from direct assay /// 0050811 // GABA receptor binding // inferred from direct assay /// 0016301 // kinase activity // inferred from electronic annotation	0000300 // peripheral to membrane of membrane fraction // inferred from direct assay /// 0030529 // ribonucleoprotein complex // inferred from direct assay
231882_at	0.008992225	0.876	1.912537159	3.60519181	1.926332335	Hypothetical gene supported by AK096951; BC066547	Hs.536395	440157		LOC440157	AL530703
204755_x_at	0.009041978	0.876	-0.346203147	7.836046983	8.2286998	hepatic leukemia factor	Hs.196952	3131	142385	HLF	M95585	0006350 // transcription // inferred from electronic annotation /// 0006355 // regulation of transcription, DNA-dependent // inferred from electronic annotation /// 0006366 // transcription from RNA polymerase II promoter // traceable author statement ///	0003690 // double-stranded DNA binding // traceable author statement /// 0003700 // transcription factor activity // inferred from electronic annotation /// 0043565 // sequence-specific DNA binding // inferred from electronic annotation /// 0046983 // prot	0005634 // nucleus // traceable author statement /// 0005634 // nucleus // inferred from electronic annotation
1555243_x_at	0.009046246	0.876	0.098466231	9.675505247	9.585379345	chromosome 8 open reading frame 59	Hs.443072	401466		C8orf59	BC032347
1554954_at	0.009109868	0.876	-0.788495895	1.8521227	2.542331304	chromosome 21 open reading frame 90	Hs.592163	114043		C21orf90	BC016690
202749_at	0.009120571	0.876	-0.21649759	10.30822126	10.5464973	tryptophan rich basic protein	Hs.445475	7485	602915	WRB	NM_004627			0005634 // nucleus // traceable author statement /// 0016021 // integral to membrane // inferred from electronic annotation /// 0005634 // nucleus // inferred from electronic annotation
223217_s_at	0.009126683	0.876	-0.718505662	10.43792415	11.24077824	nuclear factor of kappa light polypeptide gene enhancer in B-cells inhibitor, zeta	Hs.319171	64332	608004	NFKBIZ	BE646573
214617_at	0.009139511	0.876	0.157528654	12.86360719	12.67694663	perforin 1 (pore forming protein) /// perforin 1 (pore forming protein)	Hs.2200	5551	170280 /	PRF1	AI445650	0006926 // virus-infected cell apoptosis // not recorded /// 0006927 // transformed cell apoptosis // not recorded /// 0006968 // cellular defense response // traceable author statement /// 0009405 // pathogenesis // traceable author statement /// 0019835	0005509 // calcium ion binding // inferred from electronic annotation	0005615 // extracellular space // inferred from electronic annotation /// 0005829 // cytosol // not recorded /// 0016020 // membrane // inferred from electronic annotation /// 0016021 // integral to membrane // inferred from electronic annotation /// 00160
91816_f_at	0.009167351	0.876	-2.402098444	1.470475415	3.892352972	ring finger and KH domain containing 1	Hs.436495	399664		RKHD1	C18318		0003676 // nucleic acid binding // inferred from electronic annotation /// 0003723 // RNA binding // inferred from electronic annotation /// 0005515 // protein binding // inferred from electronic annotation /// 0008270 // zinc ion binding // inferred from
222623_s_at	0.009171748	0.876	0.205087868	10.9877751	10.77551561	zinc finger protein 639	Hs.632578	51193		ZNF639	BF001614	0006350 // transcription // inferred from electronic annotation /// 0006355 // regulation of transcription, DNA-dependent // inferred from electronic annotation	0003677 // DNA binding // inferred from electronic annotation /// 0008270 // zinc ion binding // inferred from electronic annotation /// 0046872 // metal ion binding // inferred from electronic annotation /// 0003676 // nucleic acid binding // inferred fro	0005622 // intracellular // inferred from electronic annotation /// 0005634 // nucleus // inferred from electronic annotation
223340_at	0.009182554	0.876	-0.513109622	6.18813257	6.809476303	spastic paraplegia 3A (autosomal dominant)	Hs.584905	51062	182600 /	SPG3A	AF131801	0006955 // immune response // inferred from electronic annotation	0000166 // nucleotide binding // inferred from electronic annotation /// 0003924 // GTPase activity // inferred from electronic annotation /// 0005525 // GTP binding // inferred from electronic annotation
200085_s_at	0.009192417	0.876	0.184017282	11.822897	11.63214042	transcription elongation factor B (SIII), polypeptide 2 (18kDa, elongin B) /// transcription elongation factor B (SIII), polypeptide 2 (18kDa, elongin B)	Hs.172772	6923	600787	TCEB2	NM_007108	0006350 // transcription // inferred from electronic annotation /// 0006355 // regulation of transcription, DNA-dependent // inferred from electronic annotation /// 0006368 // RNA elongation from RNA polymerase II promoter // traceable author statement ///	0005515 // protein binding // traceable author statement	0005634 // nucleus // inferred from electronic annotation
219883_at	0.009192929	0.876	-1.257157839	2.844092664	4.274200899	gb:NM_016611.1 /DB_XREF=gi:7705561 /GEN=KCNK4 /FEA=FLmRNA /CNT=29 /TID=Hs.97174.0 /TIER=FL /STK=0 /UG=Hs.97174 /LL=50801 /DEF=Homo sapiens potassium inwardly-rectifying channel, subfamily K, member 4 (KCNK4), mRNA. /PROD=potassium inwardly-rectifying chann					NM_016611	0006810 // transport // inferred from electronic annotation /// 0006811 // ion transport // inferred from electronic annotation /// 0006813 // potassium ion transport // inferred from electronic annotation /// 0006813 // potassium ion transport // traceabl	0005216 // ion channel activity // inferred from electronic annotation /// 0005244 // voltage-gated ion channel activity // inferred from electronic annotation /// 0005267 // potassium channel activity // inferred from electronic annotation /// 0030955 //	0005737 // cytoplasm // inferred from direct assay /// 0005615 // extracellular space // inferred from electronic annotation /// 0016020 // membrane // inferred from electronic annotation /// 0016021 // integral to membrane // inferred from electronic anno
241579_at	0.009201511	0.876	-1.684498174	2.695212367	4.644035897	gb:AV650953 /DB_XREF=gi:9871967 /DB_XREF=AV650953 /CLONE=GLCCKC01 /FEA=EST /CNT=4 /TID=Hs.282462.0 /TIER=ConsEnd /STK=4 /UG=Hs.282462 /UG_TITLE=ESTs					AV650953
217680_x_at	0.009213605	0.876	-0.622525914	4.103909011	4.686124328	ribosomal protein L10 /// similar to ribosomal protein L10 /// similar to ribosomal protein L10 /// similar to 60S ribosomal protein L10 (QM protein) (Tumor suppressor QM) (Laminin receptor homolog) /// similar to ribosomal protein L10 /// similar to 60S r	Hs.534404	284393 /	312173	RPL10 /// LOC284393 /// LOC389	BG151284	0006412 // protein biosynthesis // inferred from electronic annotation	0003735 // structural constituent of ribosome // inferred from electronic annotation	0005622 // intracellular // inferred from electronic annotation /// 0005783 // endoplasmic reticulum // inferred from direct assay /// 0005840 // ribosome // inferred from electronic annotation /// 0005842 // cytosolic large ribosomal subunit (sensu Eukary
205370_x_at	0.009280451	0.876	0.15171589	10.36391201	10.215197	dihydrolipoamide branched chain transacylase E2	Hs.647640	1629	248600 /	DBT	NM_001918	0008152 // metabolism // inferred from electronic annotation	0005515 // protein binding // inferred from electronic annotation /// 0008415 // acyltransferase activity // inferred from electronic annotation /// 0016740 // transferase activity // inferred from electronic annotation /// 0031405 // lipoic acid binding /	0005739 // mitochondrion // traceable author statement /// 0005947 // alpha-ketoglutarate dehydrogenase complex (sensu Eukaryota) // traceable author statement /// 0005739 // mitochondrion // inferred from electronic annotation /// 0005947 // alpha-ketoglu
1556903_at	0.009288124	0.876	-1.222392421	1.349179463	2.380259552	Midline 2	Hs.12256	11043	300204	MID2	AK094711	0008150 // biological_process // ---	0003674 // molecular_function // --- /// 0005515 // protein binding // inferred from electronic annotation /// 0008270 // zinc ion binding // inferred from electronic annotation /// 0046872 // metal ion binding // inferred from electronic annotation	0005622 // intracellular // inferred from electronic annotation /// 0005874 // microtubule // inferred from electronic annotation /// 0005875 // microtubule associated complex // non-traceable author statement
1566513_a_at	0.0093088	0.876	-2.424497829	1.289035243	3.359472567	hypothetical protein LOC200169	Hs.159711	200169		LOC200169	AK091506
223052_x_at	0.009343868	0.876	0.354769828	10.73737531	10.40558155	SSU72 RNA polymerase II CTD phosphatase homolog (S. cerevisiae)	Hs.30026	29101		SSU72	AF277178
235024_at	0.009369597	0.876	0.342448267	10.10077555	9.743546009	PHD finger protein 17	Hs.12420	79960	610514	PHF17	AI868315	0006350 // transcription // inferred from electronic annotation /// 0006355 // regulation of transcription, DNA-dependent // inferred from electronic annotation /// 0006915 // apoptosis // non-traceable author statement /// 0006950 // response to stress //	0005515 // protein binding // inferred from physical interaction /// 0008270 // zinc ion binding // inferred from electronic annotation /// 0046872 // metal ion binding // inferred from electronic annotation /// 0005515 // protein binding // inferred from	0005634 // nucleus // inferred from direct assay /// 0005737 // cytoplasm // inferred from direct assay /// 0005634 // nucleus // inferred from electronic annotation
204705_x_at	0.009371122	0.876	0.954770746	4.280361036	3.122216687	aldolase B, fructose-bisphosphate	Hs.530274	229	229600	ALDOB	NM_000035	0006000 // fructose metabolism // traceable author statement /// 0006096 // glycolysis // traceable author statement /// 0008152 // metabolism // inferred from electronic annotation /// 0006096 // glycolysis // inferred from electronic annotation	0004332 // fructose-bisphosphate aldolase activity // traceable author statement /// 0016829 // lyase activity // inferred from electronic annotation /// 0003824 // catalytic activity // inferred from electronic annotation /// 0004332 // fructose-bisphosph	0005737 // cytoplasm // traceable author statement
203743_s_at	0.009414922	0.876	-0.225157478	12.7678887	12.95751842	thymine-DNA glycosylase	Hs.584809	6996	601423	TDG	NM_003211	0006284 // base-excision repair // traceable author statement /// 0008152 // metabolism // inferred from electronic annotation /// 0006281 // DNA repair // inferred from electronic annotation /// 0006974 // response to DNA damage stimulus // inferred from	0003684 // damaged DNA binding // traceable author statement /// 0005515 // protein binding // inferred from physical interaction /// 0008263 // pyrimidine-specific mismatch base pair DNA N-glycosylase activity // traceable author statement /// 0016798 //	0005634 // nucleus // inferred from electronic annotation /// 0005654 // nucleoplasm // traceable author statement
1561079_at	0.00943001	0.876	-0.239378276	9.524395115	9.817616927	ankyrin repeat domain 28	Hs.335239	23243		ANKRD28	BC035170
212282_at	0.00943464	0.876	0.050822492	10.60677557	10.55582394	transmembrane protein 97	Hs.199695	27346		TMEM97	BF038366	0001558 // regulation of cell growth // non-traceable author statement	0003674 // molecular_function // ---	0005575 // cellular_component // --- /// 0016020 // membrane // inferred from electronic annotation /// 0016021 // integral to membrane // inferred from electronic annotation
225433_at	0.009495728	0.876	-0.238222462	11.31596989	11.55444745	General transcription factor IIA, 1, 19/37kDa	Hs.593630	2957	600520	GTF2A1	AU144104	0006350 // transcription // inferred from electronic annotation /// 0006355 // regulation of transcription, DNA-dependent // inferred from electronic annotation /// 0006367 // transcription initiation from RNA polymerase II promoter // inferred from electr	0003713 // transcription coactivator activity // traceable author statement /// 0005515 // protein binding // inferred from physical interaction /// 0016251 // general RNA polymerase II transcription factor activity // traceable author statement /// 001698	0005634 // nucleus // inferred from electronic annotation /// 0005672 // transcription factor TFIIA complex // not recorded
241664_x_at	0.009504997	0.876	-0.371968777	1.104657124	1.498820783	gb:AA501409 /DB_XREF=gi:2236376 /DB_XREF=ne67a10.s1 /CLONE=IMAGE:909306 /FEA=EST /CNT=7 /TID=Hs.313518.0 /TIER=ConsEnd /STK=0 /UG=Hs.313518 /UG_TITLE=ESTs					AA501409
206017_at	0.009518525	0.876	1.601450624	4.313749064	2.921431466	KIAA0319	Hs.26441	9856	600202 /	KIAA0319	NM_014809	0007156 // homophilic cell adhesion // inferred from electronic annotation	0005509 // calcium ion binding // inferred from electronic annotation	0016020 // membrane // inferred from electronic annotation /// 0016021 // integral to membrane // inferred from electronic annotation
232778_at	0.009524371	0.876	-0.28125428	6.562688757	6.90084808	Chromosome 10 open reading frame 18	Hs.432548	54906		C10orf18	AK026036
225936_at	0.00952905	0.876	0.411096618	9.61310147	9.226126785	EP300 interacting inhibitor of differentiation 2	Hs.18949	163126	609773	EID2	BE747815	0007181 // transforming growth factor beta receptor complex assembly // inferred from direct assay /// 0007183 // SMAD protein heteromerization // inferred from direct assay /// 0016481 // negative regulation of transcription // inferred from direct assay	0046332 // SMAD binding // inferred from direct assay /// 0005515 // protein binding // inferred from physical interaction	0005622 // intracellular // ---
1553946_at	0.009552478	0.876	-1.610053482	1.824812014	3.474526057	dermcidin	Hs.350570	117159	606634	DCD	NM_053283	0006805 // xenobiotic metabolism // inferred from electronic annotation /// 0042742 // defense response to bacterium // inferred from electronic annotation /// 0050832 // defense response to fungus // inferred from electronic annotation	0030145 // manganese ion binding // inferred from electronic annotation	0005576 // extracellular region // inferred from direct assay
212114_at	0.009554212	0.876	0.227198432	12.42892637	12.19505884	hypothetical LOC552889	Hs.213541	552889		LOC552889	BE967207
210306_at	0.00956137	0.876	-0.493040011	4.717877065	5.306076561	l(3)mbt-like (Drosophila)		26013	608802	L3MBTL	U89358	0006355 // regulation of transcription, DNA-dependent // inferred from electronic annotation /// 0016568 // chromatin modification // inferred from electronic annotation /// 0006350 // transcription // inferred from electronic annotation /// 0045449 // reg	0003700 // transcription factor activity // inferred from electronic annotation /// 0008270 // zinc ion binding // inferred from electronic annotation /// 0046872 // metal ion binding // inferred from electronic annotation /// 0003677 // DNA binding // inf	0005634 // nucleus // inferred from electronic annotation
221927_s_at	0.009580724	0.876	0.136398904	7.852130951	7.734983854	abhydrolase domain containing 11	Hs.647045	83451		ABHD11	AI923458	0006725 // aromatic compound metabolism // inferred from electronic annotation	0016787 // hydrolase activity // inferred from electronic annotation /// 0003824 // catalytic activity // inferred from electronic annotation
212984_at	0.009581391	0.876	-0.356996338	11.36722222	11.73482932	activating transcription factor 2	Hs.592510	1386	123811	ATF2	BE786164	0006350 // transcription // inferred from electronic annotation /// 0006355 // regulation of transcription, DNA-dependent // inferred from electronic annotation	0003700 // transcription factor activity // inferred from electronic annotation /// 0003702 // RNA polymerase II transcription factor activity // traceable author statement /// 0003713 // transcription coactivator activity // traceable author statement ///	0005622 // intracellular // inferred from electronic annotation /// 0005634 // nucleus // inferred from electronic annotation
236518_at	0.009593272	0.876	1.119421165	6.95979732	5.969474215	KIAA1984	Hs.370555	84960		KIAA1984	BE208843	0007264 // small GTPase mediated signal transduction // inferred from electronic annotation	0005525 // GTP binding // inferred from electronic annotation	0005622 // intracellular // inferred from electronic annotation
204526_s_at	0.009593999	0.876	-0.593679718	8.119742348	8.735154715	TBC1 domain family, member 8 (with GRAM domain)	Hs.442657	11138		TBC1D8	NM_007063	0008015 // circulation // traceable author statement /// 0008284 // positive regulation of cell proliferation // traceable author statement	0005096 // GTPase activator activity // inferred from electronic annotation	0016020 // membrane // traceable author statement
228416_at	0.009601633	0.876	-0.213424632	10.86758722	11.11648339	activin A receptor, type IIA	Hs.470174	92	102581	ACVR2A	AI149508	0006468 // protein amino acid phosphorylation // inferred from electronic annotation /// 0007178 // transmembrane receptor protein serine/threonine kinase signaling pathway // traceable author statement /// 0045648 // positive regulation of erythrocyte dif	0000166 // nucleotide binding // inferred from electronic annotation /// 0000287 // magnesium ion binding // inferred from electronic annotation /// 0004713 // protein-tyrosine kinase activity // inferred from electronic annotation /// 0004872 // receptor	0005615 // extracellular space // inferred from electronic annotation /// 0005737 // cytoplasm // inferred from direct assay /// 0005887 // integral to plasma membrane // traceable author statement /// 0016020 // membrane // inferred from electronic annota
206184_at	0.009605052	0.876	-0.778041537	4.827736217	5.497643496	v-crk sarcoma virus CT10 oncogene homolog (avian)-like	Hs.592205	1399	602007	CRKL	NM_005207	0006468 // protein amino acid phosphorylation // not recorded /// 0006928 // cell motility // not recorded /// 0007242 // intracellular signaling cascade // traceable author statement /// 0007254 // JNK cascade // traceable author statement /// 0007265 //	0004713 // protein-tyrosine kinase activity // traceable author statement /// 0005070 // SH3/SH2 adaptor activity // traceable author statement /// 0005515 // protein binding // inferred from physical interaction /// 0004871 // signal transducer activity /
225002_s_at	0.009606595	0.876	0.228861345	11.63383454	11.42119948	sulfatase modifying factor 2	Hs.279696	25870	607940	SUMF2	BE349022		0005509 // calcium ion binding // inferred from electronic annotation /// 0046872 // metal ion binding // inferred from electronic annotation	0005783 // endoplasmic reticulum // inferred from electronic annotation
203407_at	0.009618574	0.876	0.704544116	2.450283602	1.861173028	periplakin	Hs.192233	5493	602871	PPL	NM_002705	0031424 // keratinization // inferred from electronic annotation	0005200 // structural constituent of cytoskeleton // traceable author statement /// 0005515 // protein binding // inferred from physical interaction /// 0005198 // structural molecule activity // inferred from electronic annotation	0005856 // cytoskeleton // traceable author statement /// 0019897 // extrinsic to plasma membrane // inferred from electronic annotation /// 0005856 // cytoskeleton // inferred from electronic annotation
237028_at	0.00963327	0.876	0.583075391	5.192626533	4.571032878	Muscleblind-like (Drosophila)	Hs.478000	4154	606516	MBNL1	AW665248	0001701 // embryonic development (sensu Mammalia) // inferred from sequence or structural similarity /// 0006376 // mRNA splice site selection // inferred from electronic annotation /// 0007399 // nervous system development // inferred from sequence or str	0003676 // nucleic acid binding // inferred from electronic annotation /// 0003725 // double-stranded RNA binding // inferred from direct assay /// 0008270 // zinc ion binding // inferred from electronic annotation /// 0046872 // metal ion binding // infer	0005634 // nucleus // inferred from direct assay /// 0005737 // cytoplasm // inferred from direct assay /// 0005634 // nucleus // inferred from electronic annotation
1568795_at	0.009642277	0.876	0.744964216	7.58540364	6.760849785	Homo sapiens, clone IMAGE:4398657, mRNA	Hs.379222				AW298153
234679_at	0.009661733	0.876	-1.695145418	1.080104776	2.767610271	keratin associated protein 9-3	Hs.307012	83900		KRTAP9-3	AJ406947			0045095 // keratin filament // inferred from electronic annotation /// 0005882 // intermediate filament // inferred from electronic annotation
226845_s_at	0.009685697	0.876	0.204956515	12.05744268	11.81563518	myeloma overexpressed 2	Hs.293884	150678		MYEOV2	AL036350
243756_at	0.009690325	0.876	-0.678071905	1.009523051	1.796889229	Thrombospondin, type I, domain containing 7A	Hs.120855	221981		THSD7A	AI057226			0016020 // membrane // inferred from electronic annotation /// 0016021 // integral to membrane // inferred from electronic annotation
222430_s_at	0.009721063	0.876	0.475869643	10.03558069	9.534737905	YTH domain family, member 2	Hs.532286	51441	152430 /	YTHDF2	BC002559	0006959 // humoral immune response // traceable author statement
204972_at	0.00973746	0.876	-0.333949007	10.32008899	10.65871662	2'-5'-oligoadenylate synthetase 2, 69/71kDa	Hs.414332	4939	603350	OAS2	NM_016817	0006139 // nucleobase, nucleoside, nucleotide and nucleic acid metabolism // traceable author statement /// 0006401 // RNA catabolism // inferred from electronic annotation /// 0006955 // immune response // inferred from electronic annotation	0001730 // 2'-5'-oligoadenylate synthetase activity // inferred from electronic annotation /// 0003723 // RNA binding // inferred from electronic annotation /// 0005524 // ATP binding // inferred from electronic annotation /// 0016740 // transferase activi	0005792 // microsome // traceable author statement /// 0016020 // membrane // traceable author statement
223558_at	0.009740372	0.876	-0.477718102	8.181001486	8.71621133	chromosome 9 open reading frame 80	Hs.536958	58493		C9orf80	BG391217
1559259_at	0.009755975	0.876	-0.181838323	5.858146202	6.021914202	A kinase (PRKA) anchor protein 8-like	Hs.399800	26993	609475	AKAP8L	AF339820	0008150 // biological_process // ---	0003677 // DNA binding // inferred from electronic annotation /// 0008270 // zinc ion binding // inferred from electronic annotation /// 0017151 // DEAD/H-box RNA helicase binding // traceable author statement /// 0046872 // metal ion binding // inferred f	0005622 // intracellular // inferred from electronic annotation /// 0005634 // nucleus // inferred from electronic annotation /// 0005634 // nucleus // traceable author statement /// 0005694 // chromosome // inferred from electronic annotation
223639_s_at	0.009757359	0.876	-0.126263773	9.661152425	9.811608216	zinc ribbon domain containing 1	Hs.57813	30834	607525	ZNRD1	AF230337	0006354 // RNA elongation // inferred from electronic annotation /// 0006355 // regulation of transcription, DNA-dependent // inferred from electronic annotation /// 0006350 // transcription // inferred from electronic annotation /// 0045449 // regulation	0003700 // transcription factor activity // inferred from electronic annotation /// 0003702 // RNA polymerase II transcription factor activity // inferred from electronic annotation /// 0003899 // DNA-directed RNA polymerase activity // inferred from elect	0005634 // nucleus // inferred from electronic annotation
225133_at	0.009813683	0.87733	0.309780562	12.89125486	12.59890135	gb:AA130132 /DB_XREF=gi:1691190 /DB_XREF=zl37f09.s1 /CLONE=IMAGE:504137 /FEA=EST /CNT=137 /TID=Hs.94881.0 /TIER=Stack /STK=46 /UG=Hs.94881 /UG_TITLE=ESTs					AA130132
231530_s_at	0.009824736	0.87733	0.632935622	10.83819887	10.22345871	chromosome 11 open reading frame 1	Hs.17546	64776		C11orf1	BG150085	0008150 // biological_process // ---	0003674 // molecular_function // ---	0005634 // nucleus // non-traceable author statement /// 0005634 // nucleus // inferred from electronic annotation
1554930_a_at	0.009885723	0.87733	0.277533976	6.079175807	5.827175809	fucosyltransferase 8 (alpha (1,6) fucosyltransferase)	Hs.118722	2530	602589	FUT8	AB049740	0001701 // embryonic development (sensu Mammalia) // non-traceable author statement /// 0006491 // N-glycan processing // traceable author statement /// 0007179 // transforming growth factor beta receptor signaling pathway // inferred from electronic annot	0008424 // glycoprotein 6-alpha-L-fucosyltransferase activity // traceable author statement /// 0016757 // transferase activity, transferring glycosyl groups // inferred from electronic annotation /// 0008424 // glycoprotein 6-alpha-L-fucosyltransferase ac	0005615 // extracellular space // inferred from electronic annotation /// 0005794 // Golgi apparatus // non-traceable author statement /// 0016020 // membrane // inferred from electronic annotation /// 0016021 // integral to membrane // inferred from elect
242873_at	0.009929752	0.87733	-0.916116815	4.563983845	5.479937169	Killer cell lectin-like receptor subfamily C, member 4	Hs.387787	8302	602893	KLRC4	BE567130	0006968 // cellular defense response // traceable author statement /// 0007165 // signal transduction // traceable author statement /// 0019735 // antimicrobial humoral response (sensu Vertebrata) // traceable author statement	0004872 // receptor activity // inferred from electronic annotation /// 0004872 // receptor activity // traceable author statement /// 0005515 // protein binding // --- /// 0005529 // sugar binding // inferred from electronic annotation /// 0045233 // natu	0005887 // integral to plasma membrane // traceable author statement /// 0016020 // membrane // inferred from electronic annotation /// 0016021 // integral to membrane // inferred from electronic annotation /// 0016021 // integral to membrane // traceable
213999_at	0.009930424	0.87733	0.313793667	7.90923881	7.641663089	Yip1 domain family, member 4	Hs.468099	84272		YIPF4	BE999993			0005783 // endoplasmic reticulum // inferred from direct assay /// 0016020 // membrane // inferred from electronic annotation /// 0016021 // integral to membrane // inferred from electronic annotation
1563792_at	0.009960381	0.87733	0.611987282	6.226506986	5.539022296	Amnionless homolog (mouse)	Hs.534494	81693	261100 /	AMN	AK092824	0007275 // development // inferred from electronic annotation /// 0007588 // excretion // inferred from electronic annotation /// 0008104 // protein localization // inferred from electronic annotation /// 0006414 // translational elongation // inferred fro	0003735 // structural constituent of ribosome // inferred from electronic annotation	0005615 // extracellular space // inferred from electronic annotation /// 0016020 // membrane // inferred from electronic annotation /// 0016021 // integral to membrane // inferred from electronic annotation /// 0045177 // apical part of cell // inferred f
1562863_at	0.009969007	0.87733	-0.725443724	4.139811184	4.831399024	Exostoses (multiple) 1	Hs.492618	2131	133700 /	EXT1	BC017944	0001501 // skeletal development // traceable author statement /// 0006024 // glycosaminoglycan biosynthesis // traceable author statement /// 0007049 // cell cycle // inferred from electronic annotation /// 0007165 // signal transduction // traceable autho	0016757 // transferase activity, transferring glycosyl groups // inferred from electronic annotation /// 0050508 // glucuronosyl-N-acetylglucosaminyl-proteoglycan 4-alpha-N-acetylglucosaminyltransferase activity // inferred from sequence or structural simi	0005615 // extracellular space // inferred from electronic annotation /// 0005783 // endoplasmic reticulum // traceable author statement /// 0005789 // endoplasmic reticulum membrane // traceable author statement /// 0005794 // Golgi apparatus // traceable
213920_at	0.009984255	0.87733	-1.035698537	8.062715697	8.968986339	cut-like 2 (Drosophila)	Hs.124953	23316	610648	CUTL2	AB006631	0045892 // negative regulation of transcription, DNA-dependent // inferred from electronic annotation /// 0006350 // transcription // inferred from electronic annotation /// 0006355 // regulation of transcription, DNA-dependent // inferred from electronic	0003700 // transcription factor activity // non-traceable author statement /// 0016564 // transcriptional repressor activity // inferred from electronic annotation /// 0043565 // sequence-specific DNA binding // inferred from electronic annotation /// 0003	0005634 // nucleus // non-traceable author statement /// 0005634 // nucleus // inferred from electronic annotation
222396_at	0.009989217	0.87733	-0.279612582	12.16393854	12.43065821	hematological and neurological expressed 1	Hs.532803	51155		HN1	AF060925			0005634 // nucleus // inferred from electronic annotation
1557375_at	0.009996405	0.87733	1.137503524	4.684591629	3.727050752	Collapsin response mediator protein 1	Hs.135270	1400	602462	CRMP1	BC036896	0006139 // nucleobase, nucleoside, nucleotide and nucleic acid metabolism // traceable author statement /// 0007399 // nervous system development // traceable author statement	0004157 // dihydropyrimidinase activity // traceable author statement /// 0005515 // protein binding // inferred from physical interaction /// 0016787 // hydrolase activity // inferred from electronic annotation	0030425 // dendrite // inferred from electronic annotation /// 0043025 // cell soma // inferred from electronic annotation
215327_at	0.01000019	0.87733	2.240051088	4.714841048	2.262338158	gb:AI675458 /DB_XREF=gi:4875938 /DB_XREF=wb99f11.x1 /CLONE=IMAGE:2313837 /FEA=DNA /CNT=4 /TID=Hs.206984.0 /TIER=ConsEnd /STK=0 /UG=Hs.206984 /UG_TITLE=Human cosmid CRI-JC2015 at D10S289 in 10sp13					AI675458
1568634_a_at	0.010000844	0.87733	-0.410788026	4.029097922	4.442700142	similar to hypothetical protein MGC38937	Hs.631515	339977		LOC339977	BU620718		0005515 // protein binding // inferred from electronic annotation
240351_at	0.010007848	0.87733	-1.937068744	2.202028947	4.390395603	Hypothetical LOC643749	Hs.486228	643749		LOC643749	N72185
218511_s_at	0.010009852	0.87733	-0.245208777	10.39550768	10.60000783	pyridoxamine 5'-phosphate oxidase	Hs.631742	55163	603287 /	PNPO	NM_018129	0008615 // pyridoxine biosynthesis // inferred from electronic annotation	0004733 // pyridoxamine-phosphate oxidase activity // inferred from electronic annotation /// 0010181 // FMN binding // inferred from electronic annotation /// 0016491 // oxidoreductase activity // inferred from electronic annotation
243697_at	0.010026684	0.87733	-1.485426827	1.1786843	3.031658322	Monooxygenase, DBH-like 1	Hs.6909	26002	609000	MOXD1	AW090529	0006548 // histidine catabolism // inferred from electronic annotation /// 0006584 // catecholamine metabolism // inferred from electronic annotation	0004497 // monooxygenase activity // inferred from electronic annotation /// 0004500 // dopamine beta-monooxygenase activity // inferred from electronic annotation /// 0005507 // copper ion binding // inferred from electronic annotation
1555815_a_at	0.010046278	0.87733	-0.348572085	6.400270203	6.731981564	l(3)mbt-like 2 (Drosophila)	Hs.517641	83746		L3MBTL2	AL136564	0006355 // regulation of transcription, DNA-dependent // inferred from electronic annotation /// 0006414 // translational elongation // inferred from electronic annotation /// 0016568 // chromatin modification // non-traceable author statement /// 0006350	0003714 // transcription corepressor activity // non-traceable author statement /// 0003746 // translation elongation factor activity // inferred from electronic annotation /// 0008270 // zinc ion binding // inferred from electronic annotation /// 0046872	0005634 // nucleus // non-traceable author statement /// 0005853 // eukaryotic translation elongation factor 1 complex // inferred from electronic annotation /// 0005634 // nucleus // inferred from direct assay /// 0005634 // nucleus // inferred from elect
226578_s_at	0.010062099	0.87733	-0.525087929	9.696341288	10.17033207	Dual specificity phosphatase 1	Hs.171695	1843	600714	DUSP1	AW024420	0006470 // protein amino acid dephosphorylation // inferred from electronic annotation /// 0006979 // response to oxidative stress // traceable author statement /// 0007049 // cell cycle // inferred from electronic annotation	0004726 // non-membrane spanning protein tyrosine phosphatase activity // traceable author statement /// 0005515 // protein binding // inferred from physical interaction /// 0016787 // hydrolase activity // inferred from electronic annotation /// 0017017 /
235005_at	0.010092601	0.87733	0.127854859	9.977374855	9.869550948	hypothetical protein MGC4562	Hs.446251	115752		MGC4562	AA192361		0003723 // RNA binding // inferred from electronic annotation /// 0004540 // ribonuclease activity // inferred from electronic annotation
202489_s_at	0.01009925	0.87733	-1.381870635	1.734243716	3.239485843	FXYD domain containing ion transport regulator 3	Hs.301350	5349	604996	FXYD3	BC005238	0006811 // ion transport // inferred from electronic annotation /// 0006821 // chloride transport // traceable author statement /// 0006810 // transport // inferred from electronic annotation	0005216 // ion channel activity // inferred from electronic annotation /// 0005254 // chloride channel activity // traceable author statement /// 0031404 // chloride ion binding // inferred from electronic annotation /// 0005254 // chloride channel activit	0005887 // integral to plasma membrane // traceable author statement /// 0016020 // membrane // inferred from electronic annotation /// 0016021 // integral to membrane // inferred from electronic annotation
1563187_at	0.01010876	0.87733	2.576647233	3.967085116	1.71574176	Potassium voltage-gated channel, subfamily H (eag-related), member 7	Hs.470445	90134	608169	KCNH7	BC030117	0006355 // regulation of transcription, DNA-dependent // inferred from electronic annotation /// 0006811 // ion transport // inferred from electronic annotation /// 0006812 // cation transport // inferred from electronic annotation /// 0006813 // potassium	0004871 // signal transducer activity // inferred from electronic annotation /// 0005216 // ion channel activity // inferred from electronic annotation /// 0005249 // voltage-gated potassium channel activity // inferred from electronic annotation /// 00309	0016020 // membrane // inferred from electronic annotation /// 0016021 // integral to membrane // inferred from electronic annotation
224588_at	0.010117167	0.87733	0.529126092	10.57564485	9.959617489	X (inactive)-specific transcript	Hs.529901	7503	300087 /	XIST	AA167449
234453_s_at	0.010134535	0.87733	2.072408496	3.615307859	1.623290469	chromosome 14 open reading frame 166B	Hs.147276	145497		C14orf166B	AF111169		0005509 // calcium ion binding // inferred from electronic annotation /// 0005515 // protein binding // inferred from electronic annotation
204363_at	0.010141301	0.87733	-5.827448781	4.474311022	10.40869929	coagulation factor III (thromboplastin, tissue factor)	Hs.62192	2152	134390	F3	NM_001993	0006955 // immune response // not recorded /// 0007596 // blood coagulation // inferred from electronic annotation	0004888 // transmembrane receptor activity // not recorded /// 0004872 // receptor activity // not recorded	0005886 // plasma membrane // non-traceable author statement /// 0016021 // integral to membrane // inferred from electronic annotation /// 0016021 // integral to membrane // traceable author statement /// 0016020 // membrane // inferred from electronic an
1552825_at	0.010165088	0.878	-2.350497247	1.561980049	3.902096265	zinc finger protein 396	Hs.351005	252884	609600	ZNF396	NM_145756	0006350 // transcription // inferred from electronic annotation /// 0045892 // negative regulation of transcription, DNA-dependent // inferred from mutant phenotype /// 0006355 // regulation of transcription, DNA-dependent // inferred from electronic annot	0003700 // transcription factor activity // inferred from electronic annotation /// 0008270 // zinc ion binding // inferred from electronic annotation /// 0016564 // transcriptional repressor activity // inferred from mutant phenotype /// 0046872 // metal	0005622 // intracellular // inferred from electronic annotation /// 0005634 // nucleus // inferred from mutant phenotype /// 0005737 // cytoplasm // inferred from mutant phenotype /// 0005634 // nucleus // inferred from electronic annotation
204732_s_at	0.010198446	0.87878	-0.26915762	6.697630133	7.033250973	tripartite motif-containing 23	Hs.792	373	601747	TRIM23	AI021991	0007264 // small GTPase mediated signal transduction // inferred from electronic annotation /// 0016567 // protein ubiquitination // inferred from direct assay /// 0016567 // protein ubiquitination // inferred from electronic annotation	0000166 // nucleotide binding // inferred from electronic annotation /// 0003676 // nucleic acid binding // inferred from electronic annotation /// 0003924 // GTPase activity // inferred from direct assay /// 0004842 // ubiquitin-protein ligase activity //	0000139 // Golgi membrane // inferred from direct assay /// 0005622 // intracellular // inferred from electronic annotation /// 0005634 // nucleus // inferred from electronic annotation /// 0005737 // cytoplasm // inferred from electronic annotation /// 00
225803_at	0.010212997	0.87878	0.715454127	8.625161121	8.030076248	F-box protein 32	Hs.403933	114907	606604	FBXO32	AW006123	0006512 // ubiquitin cycle // inferred from electronic annotation	0005515 // protein binding // inferred from electronic annotation
1562499_at	0.010222423	0.87878	2.163498732	3.34794918	1.189951869	CDNA FLJ40188 fis, clone TESTI2018957	Hs.174508				AI286000
228928_x_at	0.010238359	0.87878	0.381916324	9.692768417	9.336158216	BTG3 associated nuclear protein	Hs.461705	54971		BANP	AL157429
215162_at	0.010274757	0.87911	-0.549780874	6.473346375	6.975066568	GTPase activating Rap/RanGAP domain-like 1	Hs.113150	253959	608884	GARNL1	AB020691	0051056 // regulation of small GTPase mediated signal transduction // inferred from electronic annotation	0005096 // GTPase activator activity // inferred from electronic annotation	0005622 // intracellular // inferred from electronic annotation /// 0005634 // nucleus // inferred from electronic annotation
215083_at	0.010341866	0.87911	-0.493896249	7.730827964	8.16688792	Paraspeckle component 1	Hs.213198	55269		PSPC1	AL049263		0000166 // nucleotide binding // inferred from electronic annotation /// 0003676 // nucleic acid binding // inferred from electronic annotation
203378_at	0.010348184	0.87911	-0.427511736	10.91824504	11.32635102	PCF11, cleavage and polyadenylation factor subunit, homolog (S. cerevisiae)	Hs.128959	51585	608876	PCF11	AB020631	0006379 // mRNA cleavage // non-traceable author statement /// 0006397 // mRNA processing // inferred from electronic annotation		0005634 // nucleus // inferred from electronic annotation /// 0005849 // mRNA cleavage factor complex // non-traceable author statement
221999_at	0.010355088	0.87911	0.221763933	8.466993439	8.220398594	vaccinia related kinase 3	Hs.443330	51231		VRK3	BF062886	0006260 // DNA replication // inferred from electronic annotation /// 0006281 // DNA repair // inferred from electronic annotation /// 0006310 // DNA recombination // inferred from electronic annotation /// 0006468 // protein amino acid phosphorylation //	0000166 // nucleotide binding // inferred from electronic annotation /// 0003910 // DNA ligase (ATP) activity // inferred from electronic annotation /// 0004672 // protein kinase activity // inferred from electronic annotation /// 0004674 // protein serine	0005634 // nucleus // inferred from electronic annotation
225411_at	0.01041127	0.87911	-0.410480024	9.988421538	10.50186837	Transmembrane protein 87B	Hs.469690	84910		TMEM87B	AI769794			0016021 // integral to membrane // inferred from electronic annotation
1566500_at	0.010460435	0.87911	-2.44625623	2.158145348	4.34112763	gb:AK000794.1 /DB_XREF=gi:7021097 /TID=Hs2.375661.1 /CNT=1 /FEA=mRNA /TIER=ConsEnd /STK=0 /UG=Hs.375661 /UG_TITLE=Homo sapiens cDNA FLJ20787 fis, clone COL02178. /DEF=Homo sapiens cDNA FLJ20787 fis, clone COL02178.					AK000794
238264_at	0.010472212	0.87911	0.969626351	3.400250503	2.582283394	NMD3 homolog (S. cerevisiae)	Hs.91384	51068		NMD3	BF110088
231397_at	0.010509457	0.87911	-0.547487795	1.035840165	1.532053311	phosphatidic acid phosphatase type 2	Hs.483948	163404		PAP2D	AF131783
1569858_at	0.010516057	0.87911	-2.295455884	0.974699962	3.768308744	CDNA clone IMAGE:4823420	Hs.559523				BG720148
214671_s_at	0.010533374	0.87911	-0.38054502	6.170422706	6.486031371	active BCR-related gene	Hs.159306	29	155255 /	ABR	L19704	0007242 // intracellular signaling cascade // inferred from electronic annotation /// 0007264 // small GTPase mediated signal transduction // traceable author statement /// 0007420 // brain development // inferred from electronic annotation /// 0035023 //	0005085 // guanyl-nucleotide exchange factor activity // inferred from electronic annotation /// 0005089 // Rho guanyl-nucleotide exchange factor activity // inferred from electronic annotation /// 0005096 // GTPase activator activity // traceable author s	0005622 // intracellular // inferred from electronic annotation
207820_at	0.010541145	0.87911	-1.960829403	1.202147409	3.478313639	alcohol dehydrogenase 1A (class I), alpha polypeptide		124	103700	ADH1A	NM_000667	0006066 // alcohol metabolism // non-traceable author statement	0004024 // alcohol dehydrogenase activity, zinc-dependent // non-traceable author statement /// 0008270 // zinc ion binding // inferred from electronic annotation /// 0016491 // oxidoreductase activity // inferred from electronic annotation /// 0046872 //	0005737 // cytoplasm // non-traceable author statement
216307_at	0.010567806	0.87911	1.899473124	3.330560187	1.245823483	diacylglycerol kinase, beta 90kDa	Hs.567255	1607	604070	DGKB	AB018261	0006118 // electron transport // inferred from electronic annotation /// 0007205 // protein kinase C activation // inferred from electronic annotation /// 0007242 // intracellular signaling cascade // inferred from electronic annotation	0004143 // diacylglycerol kinase activity // inferred from electronic annotation /// 0005509 // calcium ion binding // inferred from electronic annotation /// 0008270 // zinc ion binding // inferred from electronic annotation /// 0016740 // transferase act	0005886 // plasma membrane // inferred from electronic annotation
1552422_at	0.01060129	0.87911	-1.345387068	3.706906664	4.963709549	chromosome 10 open reading frame 25		220979		C10orf25	NM_145022
204184_s_at	0.010604561	0.87911	-0.516981009	6.641157038	7.253269146	adrenergic, beta, receptor kinase 2	Hs.571835	157	109636	ADRBK2	NM_005160	0006468 // protein amino acid phosphorylation // inferred from electronic annotation /// 0007165 // signal transduction // inferred from electronic annotation /// 0007165 // signal transduction // traceable author statement	0000166 // nucleotide binding // inferred from electronic annotation /// 0004703 // G-protein coupled receptor kinase activity // inferred from electronic annotation /// 0004713 // protein-tyrosine kinase activity // inferred from electronic annotation ///
242950_x_at	0.010617154	0.87911	0.291231298	4.314766758	3.988598609	Sorting nexin 4	Hs.507243	8723	605931	SNX4	AW969652	0006897 // endocytosis // traceable author statement /// 0007154 // cell communication // inferred from electronic annotation /// 0007242 // intracellular signaling cascade // inferred from electronic annotation /// 0015031 // protein transport // inferred	0005515 // protein binding // inferred from physical interaction /// 0035091 // phosphoinositide binding // inferred from electronic annotation /// 0005515 // protein binding // inferred from electronic annotation	0005737 // cytoplasm // inferred from direct assay
224192_at	0.010623703	0.87911	-2.378511623	0.885117276	2.941147891	Fc receptor-like 2	Hs.437393	79368	606509	FCRL2	AF319439	0007267 // cell-cell signaling // non-traceable author statement	0004872 // receptor activity // inferred from electronic annotation /// 0005070 // SH3/SH2 adaptor activity // inferred from physical interaction	0005625 // soluble fraction // traceable author statement /// 0016020 // membrane // inferred from electronic annotation /// 0016021 // integral to membrane // non-traceable author statement /// 0016021 // integral to membrane // inferred from electronic a
227346_at	0.010690919	0.87911	0.17474407	13.67171122	13.49269006	IKAROS family zinc finger 1 (Ikaros)	Hs.435949	10320	603023	IKZF1	AI741188	0006350 // transcription // inferred from electronic annotation /// 0006355 // regulation of transcription, DNA-dependent // inferred from electronic annotation /// 0007498 // mesoderm development // traceable author statement	0003677 // DNA binding // traceable author statement /// 0008270 // zinc ion binding // inferred from electronic annotation /// 0046872 // metal ion binding // inferred from electronic annotation /// 0003676 // nucleic acid binding // inferred from electro	0005622 // intracellular // inferred from electronic annotation /// 0005634 // nucleus // inferred from electronic annotation
206197_at	0.010697029	0.87911	0.986943847	4.181165294	3.349468378	non-metastatic cells 5, protein expressed in (nucleoside-diphosphate kinase)	Hs.519602	8382	603575	NME5	NM_003551	0000302 // response to reactive oxygen species // inferred from sequence or structural similarity /// 0006183 // GTP biosynthesis // inferred from electronic annotation /// 0006228 // UTP biosynthesis // inferred from electronic annotation /// 0006241 // C	0004550 // nucleoside diphosphate kinase activity // traceable author statement /// 0005524 // ATP binding // inferred from electronic annotation /// 0004550 // nucleoside diphosphate kinase activity // inferred from electronic annotation	0005575 // cellular_component // ---
89948_at	0.010704264	0.87911	0.234721837	9.280186187	9.030313459	Chromosome X open reading frame 45	Hs.443061	79868		CXorf45	AI743331
230505_at	0.010706614	0.87911	-0.361618434	6.246774499	6.653461668	hypothetical protein LOC145474		145474		LOC145474	AU158212
211510_s_at	0.010731193	0.87911	-1.989352756	2.28785561	3.99871856	corticotropin releasing hormone receptor 2	Hs.546246	1395	602034	CRHR2	AF019381	0007165 // signal transduction // inferred from electronic annotation /// 0007186 // G-protein coupled receptor protein signaling pathway // inferred from electronic annotation /// 0007188 // G-protein signaling, coupled to cAMP nucleotide second messenger	0004872 // receptor activity // inferred from electronic annotation /// 0004930 // G-protein coupled receptor activity // inferred from electronic annotation /// 0015056 // corticotrophin-releasing factor receptor activity // traceable author statement ///	0005886 // plasma membrane // traceable author statement /// 0005887 // integral to plasma membrane // traceable author statement /// 0016020 // membrane // inferred from electronic annotation /// 0016021 // integral to membrane // inferred from electronic
230321_at	0.010745747	0.87911	-1.129843178	5.627003722	6.565946697	gb:AI806403 /DB_XREF=gi:5392969 /DB_XREF=wf27e08.x1 /CLONE=IMAGE:2356838 /FEA=EST /CNT=11 /TID=Hs.143942.0 /TIER=Stack /STK=10 /UG=Hs.143942 /UG_TITLE=ESTs					AI806403
230580_at	0.010749203	0.87911	0.827145825	10.79364777	10.10008698	Transcribed locus	Hs.145804				AI222805
217657_at	0.010752919	0.87911	-1.640725772	5.443007366	7.154976702	B-cell receptor-associated protein 29	Hs.303787	55973		BCAP29	AL583687	0006886 // intracellular protein transport // inferred from electronic annotation /// 0006888 // ER to Golgi vesicle-mediated transport // inferred from electronic annotation /// 0006915 // apoptosis // inferred from electronic annotation /// 0006810 // tr		0005783 // endoplasmic reticulum // inferred from electronic annotation /// 0016020 // membrane // inferred from electronic annotation /// 0016021 // integral to membrane // inferred from electronic annotation
205404_at	0.010763174	0.87911	-1.114429889	5.640296278	6.849895393	hydroxysteroid (11-beta) dehydrogenase 1	Hs.195040	3290	600713 /	HSD11B1	NM_005525	0006629 // lipid metabolism // inferred from electronic annotation /// 0008152 // metabolism // inferred from electronic annotation /// 0008211 // glucocorticoid metabolism // non-traceable author statement /// 0030324 // lung development // inferred from	0003845 // 11-beta-hydroxysteroid dehydrogenase activity // inferred from direct assay /// 0016491 // oxidoreductase activity // inferred from electronic annotation /// 0003845 // 11-beta-hydroxysteroid dehydrogenase activity // inferred from electronic an	0005783 // endoplasmic reticulum // inferred from electronic annotation /// 0005789 // endoplasmic reticulum membrane // inferred from direct assay /// 0005792 // microsome // inferred from electronic annotation /// 0016020 // membrane // inferred from ele
219526_at	0.010773878	0.87911	0.528183841	12.23210392	11.79432477	chromosome 14 open reading frame 169	Hs.509916	79697		C14orf169	NM_024644	0006350 // transcription // inferred from electronic annotation /// 0006355 // regulation of transcription, DNA-dependent // inferred from electronic annotation /// 0016568 // chromatin modification // inferred from electronic annotation		0005634 // nucleus // inferred from electronic annotation
207208_at	0.010824166	0.87911	-0.440572591	1.575247052	2.121874185	testes-specific heterogenous nuclear ribonucleoprotein G-T	Hs.121605	27288	605444	HNRNPG-T	NM_014469		0000166 // nucleotide binding // inferred from electronic annotation /// 0003676 // nucleic acid binding // inferred from electronic annotation	0030529 // ribonucleoprotein complex // inferred from electronic annotation
202841_x_at	0.010827955	0.87911	0.365692314	8.44132018	8.0227088	opioid growth factor receptor	Hs.67896	11054	606459	OGFR	NM_007346	0001558 // regulation of cell growth // non-traceable author statement /// 0001558 // regulation of cell growth // inferred from electronic annotation	0004872 // receptor activity // inferred from electronic annotation /// 0004985 // opioid receptor activity // non-traceable author statement	0005575 // cellular_component // --- /// 0016020 // membrane // inferred from electronic annotation
234548_at	0.010840946	0.87911	-0.257508949	7.678511924	8.003808462	MRNA; cDNA DKFZp586J1824 (from clone DKFZp586J1824)	Hs.608499				AL110165
216016_at	0.010871708	0.87911	-2.329196095	5.358029979	8.014358043	NLR family, pyrin domain containing 3	Hs.159483	114548	120100 /	NLRP3	AK027194	0006915 // apoptosis // inferred from electronic annotation /// 0006917 // induction of apoptosis // non-traceable author statement /// 0006952 // defense response // traceable author statement /// 0006954 // inflammatory response // inferred from mutant p	0005515 // protein binding // inferred from physical interaction /// 0042834 // peptidoglycan binding // traceable author statement /// 0005515 // protein binding // inferred from electronic annotation	0005737 // cytoplasm // traceable author statement
204346_s_at	0.010894572	0.87911	0.256149208	9.54302151	9.322869854	Ras association (RalGDS/AF-6) domain family 1	Hs.476270	11186	605082	RASSF1	NM_007182	0007049 // cell cycle // inferred from electronic annotation /// 0007050 // cell cycle arrest // inferred from mutant phenotype /// 0007218 // neuropeptide signaling pathway // inferred from electronic annotation /// 0007242 // intracellular signaling casc	0008270 // zinc ion binding // traceable author statement /// 0019992 // diacylglycerol binding // inferred from electronic annotation /// 0042802 // identical protein binding // inferred from physical interaction /// 0046872 // metal ion binding // inferr	0005634 // nucleus // inferred from expression pattern /// 0005874 // microtubule // inferred from electronic annotation /// 0015630 // microtubule cytoskeleton // inferred from expression pattern /// 0005634 // nucleus // inferred from electronic annotati
1555206_at	0.010899496	0.87911	-0.226275856	2.413972145	2.691958289	CDNA clone IMAGE:3944752	Hs.616685				BC009871
236836_at	0.01091476	0.87911	0.424579742	8.207989432	7.835725783	Tubulin folding cofactor A	Hs.291212	6902	610058	TBCA	BE503070	0006457 // protein folding // inferred from electronic annotation /// 0007022 // chaperonin-mediated tubulin folding // inferred from electronic annotation /// 0007023 // post-chaperonin tubulin folding pathway // traceable author statement /// 0007025 //	0051082 // unfolded protein binding // inferred from electronic annotation /// 0051087 // chaperone binding // traceable author statement	0005737 // cytoplasm // traceable author statement /// 0005856 // cytoskeleton // inferred from electronic annotation /// 0005874 // microtubule // inferred from electronic annotation
209284_s_at	0.010916598	0.87911	-0.364761684	9.979258293	10.28593415	chromosome 3 open reading frame 63	Hs.116877	23272		C3orf63	AI922509
238127_at	0.010931485	0.87911	0.171724995	5.839454172	5.684170841	hypothetical protein LOC650669	Hs.369201	650669		FLJ41484	AI479082
1560851_at	0.0109397	0.87911	-1.951744831	1.787653585	3.756687224	chromosome 10 open reading frame 136	Hs.351856	414260		C10orf136	BC017939
213238_at	0.010945303	0.87911	-0.70699247	7.960117253	8.711690064	ATPase, Class V, type 10D	Hs.437241	57205		ATP10D	AI478147	0006810 // transport // inferred from electronic annotation /// 0006812 // cation transport // non-traceable author statement /// 0006812 // cation transport // inferred from electronic annotation	0000166 // nucleotide binding // inferred from electronic annotation /// 0000287 // magnesium ion binding // non-traceable author statement /// 0004012 // phospholipid-translocating ATPase activity // non-traceable author statement /// 0005524 // ATP bindi	0016020 // membrane // inferred from electronic annotation /// 0016021 // integral to membrane // non-traceable author statement /// 0016021 // integral to membrane // inferred from electronic annotation
1561034_at	0.010977175	0.87911	1.565597176	3.952179193	2.577219483	CDNA clone IMAGE:5285971	Hs.552655				BI596445
227160_s_at	0.01098601	0.87911	0.363577696	9.256166326	8.893551274	chromosome 20 open reading frame 7	Hs.472165	79133		C20orf7	AW102828
243933_at	0.010989875	0.87911	0.469485283	2.430534519	1.860048495	Nuclear factor I/B	Hs.370359	4781	600728	NFIB	AI096634	0006260 // DNA replication // inferred from electronic annotation /// 0006350 // transcription // inferred from electronic annotation /// 0006355 // regulation of transcription, DNA-dependent // inferred from electronic annotation	0003700 // transcription factor activity // inferred from electronic annotation /// 0003700 // transcription factor activity // traceable author statement /// 0003677 // DNA binding // inferred from electronic annotation	0005622 // intracellular // inferred from electronic annotation /// 0005634 // nucleus // inferred from electronic annotation /// 0005634 // nucleus // traceable author statement
231978_at	0.010999681	0.87911	1.076524492	5.711458239	4.816990178	two pore segment channel 2	Hs.131851	219931		TPCN2	AL137479	0006811 // ion transport // inferred from electronic annotation /// 0006810 // transport // inferred from electronic annotation	0005216 // ion channel activity // inferred from electronic annotation	0016020 // membrane // inferred from electronic annotation /// 0016021 // integral to membrane // inferred from electronic annotation
219346_at	0.011045193	0.87911	0.519253031	6.333595197	5.701092862	leucine rich repeat and fibronectin type III domain containing 3	Hs.143792	79414		LRFN3	NM_024509		0005515 // protein binding // inferred from electronic annotation	0016020 // membrane // inferred from electronic annotation /// 0016021 // integral to membrane // inferred from electronic annotation
204512_at	0.01109878	0.87911	-0.355740817	9.952044265	10.28454983	human immunodeficiency virus type I enhancer binding protein 1	Hs.567284	3096	194540	HIVEP1	NM_002114	0006350 // transcription // inferred from electronic annotation /// 0006355 // regulation of transcription, DNA-dependent // inferred from electronic annotation	0003677 // DNA binding // traceable author statement /// 0005515 // protein binding // inferred from physical interaction /// 0008270 // zinc ion binding // inferred from electronic annotation /// 0046872 // metal ion binding // inferred from electronic an	0005622 // intracellular // inferred from electronic annotation /// 0005634 // nucleus // traceable author statement /// 0005634 // nucleus // inferred from electronic annotation
201519_at	0.011108014	0.87911	0.197146639	11.61654748	11.40316732	translocase of outer mitochondrial membrane 70 homolog A (S. cerevisiae)	Hs.227253	9868	606081	TOMM70A	NM_014820		0005515 // protein binding // inferred from physical interaction /// 0005488 // binding // inferred from electronic annotation	0005739 // mitochondrion // inferred from electronic annotation /// 0016020 // membrane // inferred from electronic annotation /// 0016021 // integral to membrane // inferred from electronic annotation /// 0019867 // outer membrane // inferred from electro
237871_x_at	0.011156632	0.87911	-1.801454321	2.613739458	4.113624962	gb:AI692196 /DB_XREF=gi:4969536 /DB_XREF=wd37h05.x1 /CLONE=IMAGE:2330361 /FEA=EST /CNT=5 /TID=Hs.128280.0 /TIER=ConsEnd /STK=5 /UG=Hs.128280 /UG_TITLE=ESTs					AI692196
239387_at	0.011161103	0.87911	2.127111918	3.481809586	0.998796249	UV radiation resistance associated gene	Hs.202470	7405	602493	UVRAG	AW004885	0006281 // DNA repair // traceable author statement		0005737 // cytoplasm // traceable author statement
210020_x_at	0.011178738	0.87911	0.71404245	4.888112204	4.195971458	calmodulin-like 3	Hs.239600	810	114184	CALML3	M58026		0005509 // calcium ion binding // traceable author statement /// 0005509 // calcium ion binding // inferred from electronic annotation
207075_at	0.011182113	0.87911	-1.56635336	10.2368622	12.14885049	NLR family, pyrin domain containing 3	Hs.159483	114548	120100 /	NLRP3	NM_004895	0006915 // apoptosis // inferred from electronic annotation /// 0006917 // induction of apoptosis // non-traceable author statement /// 0006952 // defense response // traceable author statement /// 0006954 // inflammatory response // inferred from mutant p	0005515 // protein binding // inferred from physical interaction /// 0042834 // peptidoglycan binding // traceable author statement /// 0005515 // protein binding // inferred from electronic annotation	0005737 // cytoplasm // traceable author statement
220032_at	0.011222817	0.87911	-1.099072083	5.474815192	6.519338758	hypothetical protein FLJ21986	Hs.189652	79974		FLJ21986	NM_024913			0005783 // endoplasmic reticulum // inferred from direct assay
1562023_at	0.011231382	0.87911	-2.064130337	1.113045795	3.114954665	Homo sapiens, clone IMAGE:4520798, mRNA	Hs.650139				BC037970
223081_at	0.011239616	0.87911	0.288384607	9.45115729	9.213439912	PHD finger protein 23	Hs.647432	79142		PHF23	BC002509	0006355 // regulation of transcription, DNA-dependent // inferred from electronic annotation	0005515 // protein binding // inferred from electronic annotation /// 0008270 // zinc ion binding // inferred from electronic annotation
240503_at	0.011250027	0.87911	0.479598956	7.330132587	6.840805794	R3H domain containing 1	Hs.412462	23518		R3HDM1	AW274946		0003676 // nucleic acid binding // inferred from electronic annotation /// 0004866 // endopeptidase inhibitor activity // not recorded
237700_at	0.011270292	0.87911	1.79970135	3.39848037	1.306128745	Transcribed locus	Hs.352305				AI939314
234243_at	0.011283059	0.87911	0.63076619	4.222129117	3.442475631	brix domain containing 5	Hs.481202	80135		BXDC5	AL359584	0006364 // rRNA processing // inferred from electronic annotation /// 0007046 // ribosome biogenesis // inferred from direct assay /// 0007046 // ribosome biogenesis // inferred from electronic annotation	0019843 // rRNA binding // inferred from electronic annotation /// 0003723 // RNA binding // inferred from direct assay /// 0003723 // RNA binding // inferred from electronic annotation	0005634 // nucleus // inferred from electronic annotation /// 0005730 // nucleolus // inferred from direct assay
1570093_at	0.011307614	0.87911	2.227805918	3.17720773	1.023348596	Clone pp8142 unknown mRNA	Hs.638709				AF289601
223325_at	0.011341731	0.87911	0.192973018	10.7074047	10.48075719	thioredoxin domain containing 11	Hs.313847	51061		TXNDC11	AF131780	0006118 // electron transport // inferred from electronic annotation /// 0045454 // cell redox homeostasis // inferred from electronic annotation	0009055 // electron carrier activity // inferred from electronic annotation /// 0015035 // protein disulfide oxidoreductase activity // inferred from electronic annotation	0005783 // endoplasmic reticulum // inferred from electronic annotation /// 0016020 // membrane // inferred from electronic annotation /// 0016021 // integral to membrane // inferred from electronic annotation
239540_at	0.011348126	0.87911	-0.480212889	6.49682485	7.047425497	General transcription factor IIIC, polypeptide 1, alpha 220kDa	Hs.371718	2975	603246	GTF3C1	AI671903	0006350 // transcription // inferred from electronic annotation /// 0006383 // transcription from RNA polymerase III promoter // traceable author statement /// 0009303 // rRNA transcription // traceable author statement /// 0009304 // tRNA transcription //	0003677 // DNA binding // inferred from electronic annotation /// 0003709 // RNA polymerase III transcription factor activity // traceable author statement	0000127 // transcription factor TFIIIC complex // not recorded /// 0005634 // nucleus // inferred from electronic annotation
237127_at	0.011374586	0.87911	0.42365063	4.871771711	4.482042754	Transcribed locus	Hs.595972				AA142959
234987_at	0.011408204	0.87911	-0.2040758	11.75351457	12.00746509	Chromosome 20 open reading frame 118	Hs.472630	140711		C20orf118	AV715309
201224_s_at	0.011428728	0.87911	0.289324999	10.47381224	10.1258062	serine/arginine repetitive matrix 1	Hs.18192	10250	605975	SRRM1	AU147713	0006397 // mRNA processing // inferred from electronic annotation /// 0008380 // RNA splicing // traceable author statement /// 0008380 // RNA splicing // inferred from electronic annotation	0003677 // DNA binding // inferred from electronic annotation /// 0031202 // RNA splicing factor activity, transesterification mechanism // traceable author statement /// 0003723 // RNA binding // inferred from electronic annotation	0005634 // nucleus // traceable author statement /// 0005681 // spliceosome complex // inferred from electronic annotation /// 0005634 // nucleus // inferred from electronic annotation
207259_at	0.011434348	0.87911	-0.263034406	1.259578081	1.480450226	chromosome 17 open reading frame 73	Hs.389460	55018		C17orf73	NM_017928
203366_at	0.011436593	0.87911	0.272225026	10.77347441	10.49049209	polymerase (DNA directed), gamma	Hs.645360	5428	157640 /	POLG	NM_002693	0006264 // mitochondrial DNA replication // inferred from electronic annotation /// 0006287 // base-excision repair, gap-filling // inferred from direct assay /// 0007568 // aging // inferred from electronic annotation /// 0006260 // DNA replication // inf	0000287 // magnesium ion binding // inferred from electronic annotation /// 0003677 // DNA binding // inferred from electronic annotation /// 0003891 // delta DNA polymerase activity // traceable author statement /// 0003895 // gamma DNA-directed DNA polym	0005739 // mitochondrion // traceable author statement /// 0005743 // mitochondrial inner membrane // inferred from electronic annotation /// 0005760 // gamma DNA polymerase complex // inferred from electronic annotation /// 0005739 // mitochondrion // inf
223293_at	0.011450733	0.87911	-0.174181015	6.293628153	6.496895983	WD repeat domain 24	Hs.459632	84219		WDR24	AL136863
1568597_at	0.011459467	0.87911	0.705887283	6.780601132	6.014115262	hypothetical protein LOC646762	Hs.30579	646762		LOC646762	CA309468
202818_s_at	0.011481543	0.87911	0.449395497	9.065970128	8.675210071	transcription elongation factor B (SIII), polypeptide 3 (110kDa, elongin A)	Hs.584806	6924	600786	TCEB3	AI344128	0006357 // regulation of transcription from RNA polymerase II promoter // traceable author statement /// 0006350 // transcription // inferred from electronic annotation /// 0006355 // regulation of transcription, DNA-dependent // inferred from electronic a	0003711 // transcriptional elongation regulator activity // not recorded /// 0005515 // protein binding // traceable author statement	0005634 // nucleus // inferred from electronic annotation /// 0016021 // integral to membrane // inferred from electronic annotation
222478_at	0.011497969	0.87911	-0.47805216	10.6883923	11.10203973	vacuolar protein sorting 36 homolog (yeast)	Hs.109520	51028		VPS36	AL576924	0006350 // transcription // inferred from electronic annotation /// 0006355 // regulation of transcription, DNA-dependent // inferred from electronic annotation /// 0015031 // protein transport // inferred from electronic annotation /// 0016197 // endosome	0008289 // lipid binding // inferred from electronic annotation /// 0043130 // ubiquitin binding // inferred from electronic annotation	0005634 // nucleus // inferred from electronic annotation /// 0005764 // lysosome // inferred from electronic annotation /// 0005770 // late endosome // inferred from electronic annotation
207684_at	0.011505102	0.87911	0.281823258	5.659013286	5.366013848	T-box 6	Hs.198301	6911	602427 /	TBX6	NM_004608	0001707 // mesoderm formation // inferred from electronic annotation /// 0001708 // cell fate specification // inferred from electronic annotation /// 0006350 // transcription // inferred from electronic annotation /// 0006355 // regulation of transcriptio	0003700 // transcription factor activity // inferred from electronic annotation /// 0003677 // DNA binding // inferred from electronic annotation /// 0003677 // DNA binding // traceable author statement	0005634 // nucleus // inferred from electronic annotation
1560371_at	0.011506652	0.87911	2.184424571	3.777755728	1.162666924	hypothetical LOC401321	Hs.627604	401321		LOC401321	BI823265
239377_at	0.011532091	0.87911	0.239107034	12.72875605	12.45745208	hypothetical protein MGC11102	Hs.425178	84285		MGC11102	T59859	0006413 // translational initiation // inferred from electronic annotation	0003723 // RNA binding // inferred from electronic annotation /// 0003743 // translation initiation factor activity // inferred from electronic annotation
212121_at	0.011552852	0.87911	-0.306076169	9.308523416	9.594928267	chromosome 10 open reading frame 61	Hs.438991	26123		C10orf61	BE962354			0016020 // membrane // inferred from electronic annotation /// 0016021 // integral to membrane // inferred from electronic annotation
236520_at	0.011560512	0.87911	0.316873258	7.118092864	6.839423773	FK506 binding protein 1A, 12kDa	Hs.471933	2280	186945	FKBP1A	AW972380	0006457 // protein folding // inferred from electronic annotation /// 0006457 // protein folding // non-traceable author statement /// 0043123 // positive regulation of I-kappaB kinase/NF-kappaB cascade // inferred from mutant phenotype /// 0007242 // intr	0003755 // peptidyl-prolyl cis-trans isomerase activity // inferred from electronic annotation /// 0004872 // receptor activity // traceable author statement /// 0005515 // protein binding // inferred from physical interaction /// 0016853 // isomerase acti	0005737 // cytoplasm // inferred from direct assay
214253_s_at	0.01160032	0.87911	0.85362459	7.581101855	6.878017039	dystrobrevin, beta	Hs.307720	1838	602415	DTNB	AI672185		0005509 // calcium ion binding // inferred from electronic annotation /// 0005515 // protein binding // traceable author statement /// 0008270 // zinc ion binding // inferred from electronic annotation /// 0005515 // protein binding // inferred from electr	0005737 // cytoplasm // inferred from electronic annotation /// 0005856 // cytoskeleton // not recorded /// 0045202 // synapse // inferred from electronic annotation
223419_at	0.011612086	0.87911	-0.329166575	6.446560353	6.801478522	F-box and WD-40 domain protein 9	Hs.515154	84261	609074	FBXW9	BC004290	0006512 // ubiquitin cycle // inferred from electronic annotation
241435_at	0.011616155	0.87911	0.34599736	11.58200256	11.14137458	V-ets erythroblastosis virus E26 oncogene homolog 1 (avian)	Hs.369438	2113	164720	ETS1	AA702930	0006350 // transcription // inferred from electronic annotation /// 0006355 // regulation of transcription, DNA-dependent // inferred from electronic annotation /// 0006955 // immune response // traceable author statement /// 0008285 // negative regulation	0003700 // transcription factor activity // inferred from electronic annotation /// 0008134 // transcription factor binding // non-traceable author statement /// 0043565 // sequence-specific DNA binding // inferred from electronic annotation /// 0005515 //	0005634 // nucleus // inferred from electronic annotation
227277_at	0.011629147	0.87911	-0.308922385	7.027904	7.288782598	CDNA FLJ41088 fis, clone ASTRO2002459	Hs.594085				BG530089
214537_at	0.011660383	0.87911	1.40865597	9.745879363	8.40272373	histone cluster 1, H1d	Hs.136857	3007	142210	HIST1H1D	NM_005320	0006334 // nucleosome assembly // non-traceable author statement /// 0007001 // chromosome organization and biogenesis (sensu Eukaryota) // non-traceable author statement /// 0016584 // nucleosome spacing // inferred from electronic annotation /// 0006334	0003677 // DNA binding // non-traceable author statement /// 0005515 // protein binding // inferred from electronic annotation /// 0003677 // DNA binding // inferred from electronic annotation	0000786 // nucleosome // non-traceable author statement /// 0005634 // nucleus // inferred from electronic annotation /// 0005694 // chromosome // inferred from electronic annotation /// 0000786 // nucleosome // inferred from electronic annotation
241996_at	0.011669235	0.87911	-0.658429819	9.102559384	9.770730776	gb:AI669591 /DB_XREF=gi:4834365 /DB_XREF=tw34b09.x1 /CLONE=IMAGE:2261561 /FEA=EST /CNT=5 /TID=Hs.200442.0 /TIER=ConsEnd /STK=0 /UG=Hs.200442 /UG_TITLE=ESTs					AI669591
226112_at	0.011674418	0.87911	-0.622802307	8.436467066	8.955266574	sarcoglycan, beta (43kDa dystrophin-associated glycoprotein)	Hs.438953	6443	600900 /	SGCB	AI678717	0007010 // cytoskeleton organization and biogenesis // inferred from electronic annotation /// 0007517 // muscle development // traceable author statement		0005856 // cytoskeleton // inferred from electronic annotation /// 0005887 // integral to plasma membrane // traceable author statement /// 0016012 // sarcoglycan complex // traceable author statement /// 0016020 // membrane // inferred from electronic ann
203053_at	0.011715647	0.87911	0.326681013	13.24859222	12.89690222	breast carcinoma amplified sequence 2	Hs.22960	10286	605783	BCAS2	NM_005872	0008380 // RNA splicing // traceable author statement	0031202 // RNA splicing factor activity, transesterification mechanism // traceable author statement	0005634 // nucleus // inferred from electronic annotation /// 0005681 // spliceosome complex // inferred from direct assay /// 0005681 // spliceosome complex // traceable author statement
201077_s_at	0.011716314	0.87911	0.351447966	12.97180268	12.67563257	NHP2 non-histone chromosome protein 2-like 1 (S. cerevisiae)	Hs.182255	4809	601304	NHP2L1	AF155235	0000074 // regulation of progression through cell cycle // traceable author statement /// 0006397 // mRNA processing // inferred from electronic annotation /// 0007338 // fertilization (sensu Metazoa) // inferred from electronic annotation /// 0008380 // R	0003723 // RNA binding // traceable author statement /// 0003723 // RNA binding // inferred from electronic annotation	0005634 // nucleus // traceable author statement /// 0005681 // spliceosome complex // inferred from electronic annotation /// 0005730 // nucleolus // traceable author statement /// 0005634 // nucleus // inferred from electronic annotation /// 0030529 // r
238825_at	0.011726589	0.87911	-0.479892307	7.090245914	7.486946371	acidic repeat containing	Hs.135167	93953	300369	ACRC	AI091533			0005634 // nucleus // inferred from electronic annotation
201377_at	0.011726942	0.87911	-0.114708249	10.77168878	10.89526621	ubiquitin associated protein 2-like	Hs.490551	9898		UBAP2L	NM_014847		0005515 // protein binding // inferred from physical interaction
219153_s_at	0.011751471	0.87911	0.289506617	2.35517282	1.985507121	thrombospondin, type I, domain containing 4	Hs.387057	79875		THSD4	NM_024817		0004222 // metalloendopeptidase activity // inferred from electronic annotation /// 0008233 // peptidase activity // inferred from electronic annotation	0031012 // extracellular matrix // inferred from electronic annotation
215694_at	0.011768055	0.87911	-1.245756414	2.642790108	3.997249998	spermatogenesis associated 5-like 1	Hs.369657	79029		SPATA5L1	AK022348	0051301 // cell division // inferred from electronic annotation	0000166 // nucleotide binding // inferred from electronic annotation /// 0005524 // ATP binding // inferred from electronic annotation /// 0017111 // nucleoside-triphosphatase activity // inferred from electronic annotation
1553635_s_at	0.011771984	0.87911	-3.11042399	1.6243419	4.654332398	Tctex1 domain containing 1	Hs.479226	200132		TCTEX1D1	NM_152665
1555875_at	0.011774465	0.87911	1.214319121	4.96935232	3.486695747	Homo sapiens, clone IMAGE:3604678, mRNA	Hs.210751				BU733713
229754_at	0.011778884	0.87911	-0.112293864	7.015329974	7.107606735	CDNA clone IMAGE:4862812	Hs.586059				AW104619
239531_at	0.011796744	0.87911	-0.568664827	8.149858555	8.642390134	Transcribed locus	Hs.634020				AA824624
204215_at	0.011834876	0.87911	0.107762994	11.75668736	11.66585975	chromosome 7 open reading frame 23	Hs.196129	79161		C7orf23	NM_024315			0016020 // membrane // inferred from electronic annotation /// 0016021 // integral to membrane // inferred from electronic annotation
225122_at	0.011841548	0.87911	-0.85364347	4.860147534	5.878292126	ring finger protein 31	Hs.375217	55072		RNF31	AK027154		0016874 // ligase activity // inferred from electronic annotation /// 0005515 // protein binding // inferred from electronic annotation /// 0008270 // zinc ion binding // inferred from electronic annotation /// 0046872 // metal ion binding // inferred from	0005622 // intracellular // inferred from electronic annotation /// 0005829 // cytosol // inferred from electronic annotation /// 0009898 // internal side of plasma membrane // inferred from electronic annotation
1559716_at	0.011845601	0.87911	-1.087191683	5.811453663	6.912802882	chromosome 18 open reading frame 37	Hs.464903	125476		C18orf37	AK095502
221315_s_at	0.011846582	0.87911	-0.868584562	4.051551616	5.044300893	fibroblast growth factor 22	Hs.248087	27006	605831	FGF22	NM_020637	0030154 // cell differentiation // non-traceable author statement	0008083 // growth factor activity // inferred from electronic annotation	0005615 // extracellular space // non-traceable author statement /// 0005730 // nucleolus // inferred from electronic annotation /// 0005794 // Golgi apparatus // inferred from electronic annotation /// 0009986 // cell surface // inferred from electronic a
238893_at	0.011865399	0.87911	-0.941394217	10.73518504	11.54681853	hypothetical protein LOC338758	Hs.646408	338758		LOC338758	AI377324
235372_at	0.011894989	0.87911	-1.11430857	5.00820928	6.303656903	Fc receptor-like A	Hs.266331	84824	606891	FCRLA	AW575245	0030154 // cell differentiation // inferred from electronic annotation	0004872 // receptor activity // inferred from electronic annotation	0005615 // extracellular space // inferred from electronic annotation
201031_s_at	0.011903323	0.87911	0.190858924	14.24353522	14.05515429	heterogeneous nuclear ribonucleoprotein H1 (H)	Hs.604001	3187	601035	HNRPH1	NM_005520	0006397 // mRNA processing // inferred from electronic annotation /// 0008380 // RNA splicing // inferred from electronic annotation /// 0006396 // RNA processing // traceable author statement	0000166 // nucleotide binding // inferred from electronic annotation /// 0003676 // nucleic acid binding // inferred from electronic annotation /// 0003723 // RNA binding // inferred from electronic annotation /// 0005515 // protein binding // inferred fro	0005634 // nucleus // traceable author statement /// 0005681 // spliceosome complex // inferred from electronic annotation /// 0030530 // heterogeneous nuclear ribonucleoprotein complex // traceable author statement /// 0005634 // nucleus // inferred from
219839_x_at	0.011929611	0.87911	-2.767826558	1.808273779	4.55294721	T-cell leukemia/lymphoma 6	Hs.510368	27004	604412	TCL6	NM_012468	0008150 // biological_process // ---	0003674 // molecular_function // ---	0005575 // cellular_component // ---
226833_at	0.011942783	0.87911	-0.488702676	9.019077281	9.580715215	cytochrome b5 domain containing 1	Hs.27475	124637		CYB5D1	AI921877		0004460 // L-lactate dehydrogenase (cytochrome) activity // inferred from electronic annotation /// 0005506 // iron ion binding // inferred from electronic annotation /// 0020037 // heme binding // inferred from electronic annotation /// 0046872 // metal i
226210_s_at	0.011969606	0.87911	1.777043034	6.095947826	3.854514757	maternally expressed 3	Hs.525589	55384	605636	MEG3	AI291123
1562632_at	0.012014405	0.87911	0.994725058	4.688092568	3.66856397	hypothetical protein LOC285191	Hs.589648	285191		LOC285191	AK096937
209963_s_at	0.012021819	0.87911	0.444660004	7.819756589	7.270360017	erythropoietin receptor	Hs.631624	2057	133100 /	EPOR	M34986	0007165 // signal transduction // inferred from electronic annotation /// 0007165 // signal transduction // non-traceable author statement /// 0007264 // small GTPase mediated signal transduction // inferred from electronic annotation	0004900 // erythropoietin receptor activity // traceable author statement /// 0005085 // guanyl-nucleotide exchange factor activity // inferred from electronic annotation /// 0005515 // protein binding // inferred from physical interaction /// 0004872 // r	0005622 // intracellular // inferred from electronic annotation /// 0005887 // integral to plasma membrane // traceable author statement /// 0016020 // membrane // inferred from electronic annotation /// 0016021 // integral to membrane // inferred from ele
203092_at	0.012031126	0.87911	0.509516216	7.829505957	7.37102086	translocase of inner mitochondrial membrane 44 homolog (yeast)	Hs.465784	10469	605058	TIMM44	AF026030	0006626 // protein targeting to mitochondrion // traceable author statement /// 0006605 // protein targeting // inferred from electronic annotation /// 0006810 // transport // inferred from electronic annotation /// 0006886 // intracellular protein transpo	0000166 // nucleotide binding // inferred from electronic annotation /// 0005515 // protein binding // inferred from physical interaction /// 0005524 // ATP binding // inferred from electronic annotation /// 0015450 // protein translocase activity // infer	0005739 // mitochondrion // inferred from electronic annotation /// 0005744 // mitochondrial inner membrane presequence translocase complex // inferred from electronic annotation /// 0005759 // mitochondrial matrix // traceable author statement /// 0016020
234753_x_at	0.012035115	0.87911	-0.652286696	7.173388485	7.758755406	gb:AK026434.1 /DB_XREF=gi:10439298 /FEA=mRNA /CNT=1 /TID=Hs.326587.0 /TIER=ConsEnd /STK=0 /UG=Hs.326587 /UG_TITLE=Homo sapiens cDNA: FLJ22781 fis, clone KAIA1958 /DEF=Homo sapiens cDNA: FLJ22781 fis, clone KAIA1958.					AK026434
1555543_a_at	0.012043814	0.87911	-0.456781015	7.408421775	7.926894769	chloride channel CLIC-like 1	Hs.554803	23155		CLCC1	AB052917	0006821 // chloride transport // inferred from sequence or structural similarity	0005254 // chloride channel activity // inferred from sequence or structural similarity	0005634 // nucleus // inferred from sequence or structural similarity /// 0005737 // cytoplasm // inferred from sequence or structural similarity /// 0005739 // mitochondrion // inferred from sequence or structural similarity /// 0005783 // endoplasmic ret
208078_s_at	0.01209335	0.87911	0.185781696	13.03908168	12.85663999	SNF1-like kinase /// SNF1-like kinase	Hs.282113	150094	605705	SNF1LK	NM_030751	0006468 // protein amino acid phosphorylation // inferred from sequence or structural similarity /// 0007049 // cell cycle // inferred from electronic annotation /// 0007243 // protein kinase cascade // inferred from sequence or structural similarity /// 0	0000166 // nucleotide binding // inferred from electronic annotation /// 0000287 // magnesium ion binding // inferred from sequence or structural similarity /// 0004674 // protein serine/threonine kinase activity // inferred from sequence or structural sim	0005737 // cytoplasm // inferred from sequence or structural similarity /// 0005622 // intracellular // inferred from electronic annotation /// 0005634 // nucleus // inferred from electronic annotation
211093_at	0.012109965	0.87911	1.84502534	3.823425854	2.306128745	phosphodiesterase 6C, cGMP-specific, cone, alpha prime	Hs.93173	5146	600827	PDE6C	U31973	0007165 // signal transduction // inferred from electronic annotation /// 0007601 // visual perception // traceable author statement /// 0050896 // response to stimulus // inferred from electronic annotation /// 0007601 // visual perception // inferred fro	0016787 // hydrolase activity // inferred from electronic annotation /// 0047555 // 3',5'-cyclic-GMP phosphodiesterase activity // inferred from electronic annotation /// 0003824 // catalytic activity // inferred from electronic annotation /// 0004114 // 3	0016020 // membrane // inferred from electronic annotation
212705_x_at	0.012113145	0.87911	0.208246461	7.51042569	7.274459571	patatin-like phospholipase domain containing 2		57104	609059	PNPLA2	BF570210	0006629 // lipid metabolism // inferred from electronic annotation
209112_at	0.012116054	0.87911	0.283834246	13.53834236	13.23454564	cyclin-dependent kinase inhibitor 1B (p27, Kip1)	Hs.238990	1027	600778	CDKN1B	BC001971	0007049 // cell cycle // inferred from electronic annotation /// 0007050 // cell cycle arrest // inferred from mutant phenotype /// 0008284 // positive regulation of cell proliferation // inferred from electronic annotation /// 0008285 // negative regulati	0004861 // cyclin-dependent protein kinase inhibitor activity // traceable author statement /// 0005072 // transforming growth factor beta receptor, cytoplasmic mediator activity // traceable author statement /// 0005515 // protein binding // inferred from	0005634 // nucleus // inferred from direct assay /// 0005737 // cytoplasm // inferred from direct assay /// 0005634 // nucleus // inferred from electronic annotation
213548_s_at	0.012123959	0.87911	0.504945391	10.04021657	9.460363505	CDV3 homolog (mouse)	Hs.518265	55573		CDV3	BG257762	0008283 // cell proliferation // non-traceable author statement	0003674 // molecular_function // ---	0005575 // cellular_component // ---
235900_at	0.012126367	0.87911	0.5943155	7.453199993	6.93840608	hypothetical protein MGC29671	Hs.511912	201305		MGC29671	AW016030	0006810 // transport // inferred from electronic annotation	0005215 // transporter activity // inferred from electronic annotation	0016020 // membrane // inferred from electronic annotation /// 0016021 // integral to membrane // inferred from electronic annotation
64883_at	0.012156414	0.87911	-1.025644028	6.19572177	7.038107063	motile sperm domain containing 2	Hs.190043	158747		MOSPD2	AI744083	0006928 // cell motility // inferred from electronic annotation	0005198 // structural molecule activity // inferred from electronic annotation	0016020 // membrane // inferred from electronic annotation /// 0016021 // integral to membrane // inferred from electronic annotation
1569399_at	0.012197533	0.87911	-1.918863237	1.676189717	3.466892937	Transmembrane protein 16C	Hs.91791	63982	610110	TMEM16C	BI856437			0016020 // membrane // inferred from electronic annotation /// 0016021 // integral to membrane // inferred from electronic annotation
214606_at	0.012220831	0.87911	-0.312099478	6.46082753	6.861569627	tetraspanin 2	Hs.310458	10100		TSPAN2	BF129969	0006928 // cell motility // not recorded /// 0007155 // cell adhesion // not recorded /// 0008283 // cell proliferation // not recorded		0016020 // membrane // inferred from electronic annotation /// 0016021 // integral to membrane // traceable author statement /// 0016021 // integral to membrane // inferred from electronic annotation
221369_at	0.012335797	0.87911	1.517058436	2.995875946	1.753931352	melatonin receptor 1A	Hs.243467	4543	600665	MTNR1A	NM_005958	0007165 // signal transduction // inferred from electronic annotation /// 0007187 // G-protein signaling, coupled to cyclic nucleotide second messenger // traceable author statement /// 0007617 // mating behavior // traceable author statement /// 0007623 /	0004872 // receptor activity // inferred from electronic annotation /// 0004983 // neuropeptide Y receptor activity // inferred from electronic annotation /// 0008502 // melatonin receptor activity // traceable author statement /// 0001584 // rhodopsin-lik	0005887 // integral to plasma membrane // traceable author statement /// 0016020 // membrane // inferred from electronic annotation /// 0016021 // integral to membrane // inferred from electronic annotation
224689_at	0.012339137	0.87911	0.131744254	8.38382305	8.214373168	mannosidase, beta A, lysosomal-like	Hs.6126	63905		MANBAL	AL034422			0016020 // membrane // inferred from electronic annotation /// 0016021 // integral to membrane // inferred from electronic annotation
243599_at	0.012349714	0.87911	-2.604327826	2.024463939	4.415914041	gb:AA418878 /DB_XREF=gi:2080688 /DB_XREF=zv98g08.s1 /CLONE=IMAGE:767870 /FEA=EST /CNT=4 /TID=Hs.188768.0 /TIER=ConsEnd /STK=3 /UG=Hs.188768 /UG_TITLE=ESTs					AA418878
236825_at	0.012371543	0.87911	2.705475308	4.819885439	2.049427788	Beaded filament structural protein 2, phakinin	Hs.435710	8419	603212 /	BFSP2	N29638	0007010 // cytoskeleton organization and biogenesis // inferred from electronic annotation /// 0007601 // visual perception // inferred from electronic annotation /// 0050896 // response to stimulus // inferred from electronic annotation	0005200 // structural constituent of cytoskeleton // traceable author statement /// 0005212 // structural constituent of eye lens // inferred from electronic annotation /// 0005198 // structural molecule activity // inferred from electronic annotation	0005856 // cytoskeleton // inferred from electronic annotation /// 0005882 // intermediate filament // traceable author statement /// 0016020 // membrane // inferred from electronic annotation /// 0005882 // intermediate filament // inferred from electroni
227449_at	0.012441593	0.87911	-0.231084245	10.57146555	10.83091531	EPH receptor A4	Hs.371218	2043	602188	EPHA4	AI799018	0006468 // protein amino acid phosphorylation // inferred from electronic annotation /// 0007165 // signal transduction // traceable author statement /// 0007169 // transmembrane receptor protein tyrosine kinase signaling pathway // inferred from electroni	0000166 // nucleotide binding // inferred from electronic annotation /// 0004674 // protein serine/threonine kinase activity // inferred from electronic annotation /// 0004872 // receptor activity // inferred from electronic annotation /// 0005003 // ephri	0005887 // integral to plasma membrane // traceable author statement /// 0016020 // membrane // inferred from electronic annotation /// 0016021 // integral to membrane // inferred from electronic annotation
229559_at	0.012443173	0.87911	0.520401615	7.145769376	6.478535399	hypothetical protein FLJ40125	Hs.532872	147699		FLJ40125	BE732320		0003824 // catalytic activity // inferred from electronic annotation /// 0004721 // phosphoprotein phosphatase activity // inferred from electronic annotation
228320_x_at	0.012457326	0.87911	0.448706333	9.509723748	8.938784534	coiled-coil domain containing 64	Hs.369763	92558		CCDC64	R61322
212824_at	0.01246714	0.87911	-0.477720421	10.62192793	11.1303589	far upstream element (FUSE) binding protein 3	Hs.98751	8939	603536	FUBP3	U69127	0006350 // transcription // inferred from direct assay /// 0006355 // regulation of transcription, DNA-dependent // inferred from electronic annotation /// 0006350 // transcription // inferred from electronic annotation	0003676 // nucleic acid binding // inferred from electronic annotation /// 0003677 // DNA binding // inferred from electronic annotation /// 0016563 // transcriptional activator activity // inferred from direct assay	0005634 // nucleus // non-traceable author statement /// 0005634 // nucleus // inferred from electronic annotation
221341_s_at	0.012467784	0.87911	-0.602664502	1.660465344	2.295541101	olfactory receptor, family 1, subfamily D, member 4 /// olfactory receptor, family 1, subfamily D, member 5	Hs.553508	8385 ///		OR1D4 /// OR1D5	NM_003552	0007165 // signal transduction // inferred from electronic annotation /// 0007186 // G-protein coupled receptor protein signaling pathway // traceable author statement /// 0007608 // sensory perception of smell // inferred from electronic annotation /// 00	0004872 // receptor activity // inferred from electronic annotation /// 0004984 // olfactory receptor activity // inferred from electronic annotation /// 0004984 // olfactory receptor activity // traceable author statement /// 0001584 // rhodopsin-like rec	0005887 // integral to plasma membrane // traceable author statement /// 0016020 // membrane // inferred from electronic annotation /// 0016021 // integral to membrane // inferred from electronic annotation
210124_x_at	0.012503326	0.87911	-0.747466614	7.200811795	7.973468086	sema domain, immunoglobulin domain (Ig), transmembrane domain (TM) and short cytoplasmic domain, (semaphorin) 4F	Hs.25887	10505	603706	SEMA4F	AL136552	0007267 // cell-cell signaling // traceable author statement /// 0007399 // nervous system development // traceable author statement /// 0007411 // axon guidance // traceable author statement /// 0030154 // cell differentiation // inferred from electronic	0004872 // receptor activity // inferred from electronic annotation /// 0005515 // protein binding // inferred from electronic annotation	0005624 // membrane fraction // traceable author statement /// 0005783 // endoplasmic reticulum // inferred from direct assay /// 0005886 // plasma membrane // traceable author statement /// 0005887 // integral to plasma membrane // traceable author statem
221195_at	0.012520848	0.87911	0.736965594	5.868063166	5.241481169	PTD016 protein	Hs.531701	51136		LOC51136	NM_016125		0005515 // protein binding // inferred from electronic annotation /// 0008270 // zinc ion binding // inferred from electronic annotation /// 0046872 // metal ion binding // inferred from electronic annotation
1563742_at	0.012547338	0.87911	1.91020333	3.42798241	1.735782091	hypothetical protein LOC643650		643650		LOC643650	BC033221
208451_s_at	0.012547652	0.87911	-0.611434712	2.092760727	2.881766055	complement component 4A (Rodgers blood group) /// complement component 4B (Childo blood group)		720 ///	120810 /	C4A /// C4B	NM_000592	0006954 // inflammatory response // inferred from electronic annotation /// 0006956 // complement activation // inferred from electronic annotation /// 0006958 // complement activation, classical pathway // inferred from electronic annotation /// 0045087 /	0004866 // endopeptidase inhibitor activity // inferred from electronic annotation	0005576 // extracellular region // inferred from electronic annotation
244568_at	0.012563752	0.87911	2.464886049	4.460231246	2.263034406	Spectrin repeat containing, nuclear envelope 2	Hs.525392	23224	608442	SYNE2	AL035992	0001764 // neuron migration // inferred from electronic annotation /// 0006350 // transcription // inferred from electronic annotation /// 0006355 // regulation of transcription, DNA-dependent // inferred from electronic annotation /// 0007420 // brain dev	0003779 // actin binding // inferred from electronic annotation /// 0005198 // structural molecule activity // inferred from electronic annotation /// 0005515 // protein binding // inferred from physical interaction /// 0003677 // DNA binding // inferred f	0005856 // cytoskeleton // inferred from electronic annotation /// 0016020 // membrane // inferred from electronic annotation /// 0016021 // integral to membrane // inferred from electronic annotation /// 0005739 // mitochondrion // inferred from direct as
240091_at	0.012583743	0.87911	-0.931019783	7.496786448	8.298300366	proteasome (prosome, macropain) subunit, alpha type, 8	Hs.464813	143471		PSMA8	AI001156	0006511 // ubiquitin-dependent protein catabolism // inferred from electronic annotation	0004298 // threonine endopeptidase activity // inferred from electronic annotation /// 0004175 // endopeptidase activity // inferred from electronic annotation /// 0008233 // peptidase activity // inferred from electronic annotation /// 0016787 // hydrolas	0005829 // cytosol // inferred from electronic annotation /// 0005839 // proteasome core complex (sensu Eukaryota) // inferred from electronic annotation /// 0043234 // protein complex // inferred from electronic annotation
233934_at	0.012592651	0.87911	2.659509454	3.688089283	1.064695684	Cholinergic receptor, muscarinic 2	Hs.535891	1129	118493	CHRM2	AF279773	0007165 // signal transduction // inferred from electronic annotation /// 0007188 // G-protein signaling, coupled to cAMP nucleotide second messenger // traceable author statement /// 0007197 // muscarinic acetylcholine receptor, adenylate cyclase inhibiti	0001584 // rhodopsin-like receptor activity // inferred from electronic annotation /// 0004872 // receptor activity // inferred from electronic annotation /// 0004981 // muscarinic acetylcholine receptor activity // traceable author statement /// 0004871 /	0005886 // plasma membrane // traceable author statement /// 0005887 // integral to plasma membrane // traceable author statement /// 0045211 // postsynaptic membrane // inferred from electronic annotation /// 0005886 // plasma membrane // inferred from di
1559582_at	0.01265602	0.87911	-0.659880973	5.170741267	5.963811906	ras homolog gene family, member Q	Hs.643481	23433	605857	RHOQ	BC033251	0007264 // small GTPase mediated signal transduction // inferred from electronic annotation /// 0008150 // biological_process // ---	0000166 // nucleotide binding // inferred from electronic annotation /// 0003924 // GTPase activity // non-traceable author statement /// 0005515 // protein binding // inferred from physical interaction /// 0005525 // GTP binding // inferred from electroni	0005622 // intracellular // inferred from electronic annotation /// 0005886 // plasma membrane // non-traceable author statement
205921_s_at	0.012672279	0.87911	-0.600833893	6.53423079	7.118625996	solute carrier family 6 (neurotransmitter transporter, taurine), member 6	Hs.529488	6533	186854	SLC6A6	U16120	0006520 // amino acid metabolism // traceable author statement /// 0006836 // neurotransmitter transport // inferred from electronic annotation /// 0006810 // transport // inferred from electronic annotation /// 0006810 // transport // traceable author sta	0005369 // taurine:sodium symporter activity // inferred from electronic annotation /// 0005369 // taurine:sodium symporter activity // traceable author statement /// 0015293 // symporter activity // inferred from electronic annotation /// 0005328 // neuro	0005887 // integral to plasma membrane // inferred from electronic annotation /// 0016020 // membrane // inferred from electronic annotation /// 0016021 // integral to membrane // inferred from electronic annotation /// 0016021 // integral to membrane // t
209233_at	0.012694365	0.87911	0.333007504	10.17432814	9.745705992	EMG1 nucleolar protein homolog (S. cerevisiae)	Hs.558447	10436		EMG1	U72514	0006365 // 35S primary transcript processing // inferred from sequence or structural similarity /// 0006414 // translational elongation // inferred from electronic annotation /// 0006364 // rRNA processing // inferred from electronic annotation /// 0007046	0003746 // translation elongation factor activity // inferred from electronic annotation /// 0005515 // protein binding // inferred from sequence or structural similarity /// 0030515 // snoRNA binding // inferred from sequence or structural similarity	0005622 // intracellular // inferred from electronic annotation /// 0005634 // nucleus // inferred from electronic annotation /// 0005732 // small nucleolar ribonucleoprotein complex // inferred from sequence or structural similarity
230013_s_at	0.012699958	0.87911	-0.571541985	2.619741387	3.359630884	Rho GTPase activating protein 23	Hs.374446	57636	610590	ARHGAP23	AI971376	0007165 // signal transduction // inferred from electronic annotation	0005515 // protein binding // inferred from electronic annotation	0005622 // intracellular // inferred from electronic annotation
234467_at	0.01272694	0.87911	0.938599455	2.384655809	1.292188686	ATPase family, AAA domain containing 1	Hs.435948	84896		ATAD1	AF040257		0000166 // nucleotide binding // inferred from electronic annotation /// 0005524 // ATP binding // inferred from electronic annotation /// 0017111 // nucleoside-triphosphatase activity // inferred from electronic annotation /// 0004872 // receptor activity	0016020 // membrane // inferred from electronic annotation
244834_at	0.012756392	0.87911	-0.51497761	7.751601376	8.197322224	gb:BF001156 /DB_XREF=gi:10701431 /DB_XREF=7g59a07.x1 /CLONE=IMAGE:3310740 /FEA=EST /CNT=3 /TID=Hs.27017.0 /TIER=ConsEnd /STK=3 /UG=Hs.27017 /UG_TITLE=ESTs					BF001156
205530_at	0.012758547	0.87911	-0.590636825	7.810324061	8.314464056	electron-transferring-flavoprotein dehydrogenase	Hs.155729	2110	231675 /	ETFDH	NM_004453	0006118 // electron transport // inferred from electronic annotation /// 0006810 // transport // inferred from electronic annotation	0004174 // electron-transferring-flavoprotein dehydrogenase activity // traceable author statement /// 0005506 // iron ion binding // inferred from electronic annotation /// 0009054 // electron acceptor activity // traceable author statement /// 0016491 //	0005624 // membrane fraction // inferred from electronic annotation /// 0005739 // mitochondrion // inferred from electronic annotation /// 0005743 // mitochondrial inner membrane // non-traceable author statement /// 0016020 // membrane // inferred from e
1557312_at	0.012768111	0.87911	-0.930613247	7.642964921	8.643152765	chromosome 12 open reading frame 61	Hs.375881	283416		C12orf61	BC038738
243901_at	0.01277742	0.87911	2.837943242	3.730069138	0.935784974	aldolase B, fructose-bisphosphate	Hs.530274	229	229600	ALDOB	AV658701	0006000 // fructose metabolism // traceable author statement /// 0006096 // glycolysis // traceable author statement /// 0008152 // metabolism // inferred from electronic annotation /// 0006096 // glycolysis // inferred from electronic annotation	0004332 // fructose-bisphosphate aldolase activity // traceable author statement /// 0016829 // lyase activity // inferred from electronic annotation /// 0003824 // catalytic activity // inferred from electronic annotation /// 0004332 // fructose-bisphosph	0005737 // cytoplasm // traceable author statement
226567_at	0.012780714	0.87911	-0.369644402	10.71222848	11.05844732	ubiquitin specific peptidase 14 (tRNA-guanine transglycosylase)	Hs.464416	9097	607274	USP14	BG283995	0006464 // protein modification // inferred from electronic annotation /// 0006511 // ubiquitin-dependent protein catabolism // inferred from electronic annotation /// 0006512 // ubiquitin cycle // inferred from electronic annotation /// 0007268 // synapti	0004197 // cysteine-type endopeptidase activity // inferred from electronic annotation /// 0004197 // cysteine-type endopeptidase activity // traceable author statement /// 0004221 // ubiquitin thiolesterase activity // inferred from electronic annotation	0005625 // soluble fraction // inferred from electronic annotation /// 0019717 // synaptosome // inferred from electronic annotation
202837_at	0.012808929	0.87911	-0.793844636	8.807322529	9.616842594	TRAF-type zinc finger domain containing 1	Hs.5148	10906		TRAFD1	NM_006700		0003676 // nucleic acid binding // inferred from electronic annotation /// 0008270 // zinc ion binding // inferred from electronic annotation	0005622 // intracellular // inferred from electronic annotation
228841_at	0.012818471	0.87911	-0.416871045	9.474772463	9.930660163	Lyrm7 homolog (mouse)	Hs.115467	90624		LYRM7	AW299250
202083_s_at	0.012843501	0.87911	0.344106016	8.1922561	7.761156739	SEC14-like 1 (S. cerevisiae)	Hs.464184	6397	601504	SEC14L1	AI017770	0006810 // transport // inferred from electronic annotation	0005215 // transporter activity // inferred from electronic annotation /// 0005488 // binding // traceable author statement	0005622 // intracellular // inferred from electronic annotation /// 0005794 // Golgi apparatus // traceable author statement /// 0016020 // membrane // traceable author statement
209130_at	0.012852841	0.87911	-0.2396284	12.12974159	12.38451039	synaptosomal-associated protein, 23kDa	Hs.511149	8773	602534	SNAP23	BC003686	0006892 // post-Golgi vesicle-mediated transport // traceable author statement /// 0006903 // vesicle targeting // traceable author statement /// 0006944 // membrane fusion // traceable author statement /// 0015031 // protein transport // inferred from ele	0005486 // t-SNARE activity // not recorded /// 0005515 // protein binding // inferred from physical interaction	0005886 // plasma membrane // traceable author statement /// 0019717 // synaptosome // inferred from electronic annotation /// 0045202 // synapse // inferred from electronic annotation /// 0016020 // membrane // inferred from electronic annotation
215394_at	0.01285555	0.87911	-0.681091149	4.002250113	4.884302566	Phosphoinositide-3-kinase, class 3	Hs.464971	5289	602609	PIK3C3	AU148957	0006468 // protein amino acid phosphorylation // inferred from electronic annotation	0000166 // nucleotide binding // inferred from electronic annotation /// 0004428 // inositol or phosphatidylinositol kinase activity // inferred from electronic annotation /// 0004672 // protein kinase activity // inferred from electronic annotation /// 00	0005942 // phosphoinositide 3-kinase complex // inferred from electronic annotation
1569276_at	0.012855772	0.87911	0.932885804	6.970957749	6.112434892	Vac14 homolog (S. cerevisiae)	Hs.445061	55697	604632	VAC14	BC014134	0007165 // signal transduction // non-traceable author statement	0004872 // receptor activity // non-traceable author statement /// 0005488 // binding // inferred from electronic annotation	0005575 // cellular_component // ---
233238_s_at	0.012863338	0.87911	2.053637964	3.951151273	2.260837803	CDNA FLJ10720 fis, clone NT2RP3001116	Hs.549665				AK001582
210884_s_at	0.0128937	0.87911	-0.544996093	4.342009619	4.83084724	sperm associated antigen 11	Hs.559506	10407	606560	SPAG11	AF168619	0006952 // defense response // inferred from electronic annotation /// 0007283 // spermatogenesis // traceable author statement	0003674 // molecular_function // ---	0005576 // extracellular region // inferred from electronic annotation /// 0005576 // extracellular region // non-traceable author statement
219923_at	0.012913744	0.87911	-0.642165012	4.610235046	5.184428589	tripartite motif-containing 45	Hs.301526	80263	609318	TRIM45	NM_025188	0015986 // ATP synthesis coupled proton transport // inferred from electronic annotation /// 0006754 // ATP biosynthesis // inferred from electronic annotation	0005515 // protein binding // inferred from electronic annotation /// 0008270 // zinc ion binding // inferred from electronic annotation /// 0046872 // metal ion binding // inferred from electronic annotation /// 0046933 // hydrogen-transporting ATP syntha	0005622 // intracellular // inferred from electronic annotation /// 0005634 // nucleus // inferred from electronic annotation /// 0016469 // proton-transporting two-sector ATPase complex // inferred from electronic annotation
228592_at	0.012938977	0.87911	-0.718903184	7.279125495	8.108215055	membrane-spanning 4-domains, subfamily A, member 1	Hs.438040	931	112210	MS4A1	AW474852	0006955 // immune response // traceable author statement /// 0007165 // signal transduction // inferred from electronic annotation /// 0042113 // B cell activation // inferred from electronic annotation	0004872 // receptor activity // inferred from electronic annotation /// 0005057 // receptor signaling protein activity // not recorded	0005886 // plasma membrane // traceable author statement /// 0005887 // integral to plasma membrane // traceable author statement /// 0016020 // membrane // inferred from electronic annotation /// 0016021 // integral to membrane // inferred from electronic
211055_s_at	0.0129466	0.87911	0.917377709	6.599972313	5.603737872	inversin /// inversin	Hs.558477	27130	243305 /	INVS	BC006370	0006355 // regulation of transcription, DNA-dependent // inferred from electronic annotation /// 0007275 // development // inferred from electronic annotation /// 0016055 // Wnt receptor signaling pathway // inferred from electronic annotation	0003677 // DNA binding // inferred from electronic annotation /// 0005516 // calmodulin binding // inferred from electronic annotation	0005634 // nucleus // inferred from electronic annotation /// 0005856 // cytoskeleton // inferred from electronic annotation /// 0005874 // microtubule // inferred from electronic annotation /// 0016020 // membrane // inferred from electronic annotation
232976_at	0.012960605	0.87911	1.174774401	6.419993383	5.149611072	Prader-Willi syndrome chromosome region 1	Hs.555970	63968	605436	PWCR1	H59927
240406_at	0.012964613	0.87911	1.453717967	5.026374772	3.655059408	Transcribed locus, strongly similar to XP_514854.1 similar to ubiquitin specific protease 16 isoform a; ubiquitin processing protease UBP-M; ubiquitin carboxyl-terminal hydrolase 16; ubiquitin thiolesterase 16; deubiquitinating enzyme 16 [Pan troglodytes]	Hs.597622				AI022850
212611_at	0.012981471	0.87911	0.039387593	6.525844093	6.478846708	deltex 4 homolog (Drosophila)	Hs.523696	23220		DTX4	AV728526		0005515 // protein binding // inferred from electronic annotation /// 0008270 // zinc ion binding // inferred from electronic annotation /// 0046872 // metal ion binding // inferred from electronic annotation
219117_s_at	0.012990062	0.87911	0.259456054	12.26694638	11.93455728	FK506 binding protein 11, 19 kDa		51303	610571	FKBP11	NM_016594	0006457 // protein folding // inferred from electronic annotation	0003755 // peptidyl-prolyl cis-trans isomerase activity // inferred from electronic annotation /// 0016853 // isomerase activity // inferred from electronic annotation	0005615 // extracellular space // inferred from electronic annotation /// 0016021 // integral to membrane // inferred from electronic annotation
230063_at	0.013016084	0.87911	-0.208504293	8.461344155	8.652023593	zinc finger protein 264	Hs.515634	9422	604668	ZNF264	BF063192	0006350 // transcription // inferred from electronic annotation /// 0006355 // regulation of transcription, DNA-dependent // inferred from electronic annotation	0003677 // DNA binding // inferred from electronic annotation /// 0008270 // zinc ion binding // inferred from electronic annotation /// 0046872 // metal ion binding // inferred from electronic annotation /// 0003676 // nucleic acid binding // inferred fro	0005622 // intracellular // inferred from electronic annotation /// 0005634 // nucleus // inferred from electronic annotation
240456_at	0.013016297	0.87911	-0.817442329	6.039482752	6.721172204	Ankyrin repeat domain 55	Hs.436214	79722		ANKRD55	AA459699
212950_at	0.013021746	0.87911	2.956931278	3.466093985	0.976344493	G protein-coupled receptor 116	Hs.362806	221395		GPR116	BF941499	0007165 // signal transduction // inferred from electronic annotation /// 0007218 // neuropeptide signaling pathway // inferred from electronic annotation /// 0007186 // G-protein coupled receptor protein signaling pathway // inferred from electronic annot	0004872 // receptor activity // inferred from electronic annotation /// 0004930 // G-protein coupled receptor activity // inferred from electronic annotation /// 0004930 // G-protein coupled receptor activity // traceable author statement /// 0004871 // si	0016020 // membrane // inferred from electronic annotation /// 0016021 // integral to membrane // inferred from electronic annotation /// 0016021 // integral to membrane // traceable author statement
[truncated: 53,882 more rows]
